# Supplementary material for: TGFβ-induced long non-coding RNA LINC00313 activates Wnt signaling and promotes cholangiocarcinoma
Source: EMBO Rep. 2024 Feb 8;25(3):11. doi: 10.1038/s44319-024-00075-z (PMC10933437; doi:10.1038/s44319-024-00075-z)
Supplement: Supplementary file 2 — Dataset EV1 [file 44319_2024_75_MOESM2_ESM.xlsx]

## Sheet: Dataset EV1 legend
Dataset EV1. Statistical analysis of TGFβ-regulated genes in HuCCT1 and Huh28 cell lines
Sheet "diff expressed probes"
List of TGFβ-regulated probes in both HuCCT1 and Huh28 cell lines
Selection: p-value < 0.001 and fold change FC > 2
Sheet "103 diff expressed genes"
List of 103 non-redundant TGFβ-regulated genes in both HuCCT1 and Huh28 cell lines
Sheet "HuCCT1"
List of TGFβ-regulated probes in HuCCT1 cell line
Selection: p-value < 0.001 and fold change FC > 2
Sheet "Huh28"
List of TGFβ-regulated probes in Huh28 cell line
Selection: p-value < 0.001 and fold change FC > 2
Genome-wide expression profiling was performed using the low-input QuickAmp labeling kit and human SurePrint G3 8x60K pangenomic microarrays
(Agilent Technologies, Santa Clara, USA) as previously described (Merdrignac et al, 2018).
Differentially expressed genes were identified by a 2-sample univariate t test and a random variance model as previously described.
Differentially regulated genes between the different experimental conditions were selected based on stringent criteria e.g. P value (P<0.001) and fold change (FC>2).

## Sheet: diff expressed probes
UniqueID	HuCCT1 p001 2FC	Fold-change	HuCCT1 p01 1.5FC	Fold-change	Huh28 p001 2FC	Fold-change	Huh28 p01 1.5FC	Fold-change	Groups	Name	Symbol
A_33_P3295358	1	19.2308	1	19.2308	1	2.43902	1	2.43902	Common	Angiopoietin-like 4	ANGPTL4
A_23_P210379	1	2.17391	1	2.17391	1	3.22581	1	3.22581	Common	ADP-ribosylation factor GTPase activating protein 1	ARFGAP1
A_23_P75310	1	2.7027	1	2.7027	1	2.17391	1	2.17391	Common	Rho GTPase activating protein 22	ARHGAP22
A_24_P268676	1	5	1	5	1	4	1	4	Common	Basic helix-loop-helix family, member e40	BHLHE40
A_23_P98350	1	0.289017	1	0.289017	1	0.452489	1	0.452489	Common	Baculoviral IAP repeat-containing 3	BIRC3
A_23_P379649	1	3.57143	1	3.57143	1	2.5641	1	2.5641	Common	Bcl2 modifying factor	BMF
A_33_P3255384	1	10.2041	1	10.2041	1	2.77778	1	2.77778	Common		BPIFC
A_23_P26024	1	4.16667	1	4.16667	1	4	1	4	Common	Chromosome 15 open reading frame 48	C15orf48
A_23_P1043	1	2.12766	1	2.12766	1	2.22222	1	2.22222	Common	Chromosome 1 open reading frame 106	C1orf106
A_23_P386268	1	23.2558	1	23.2558	1	8.33333	1	8.33333	Common	Chromosome 4 open reading frame 26	C4orf26
A_24_P395814	1	25	1	25	1	5.88235	1	5.88235	Common		CGB
A_24_P269779	1	2.12766	1	2.12766	1	2.08333	1	2.08333	Common	Carbohydrate (chondroitin 6) sulfotransferase 3	CHST3
A_32_P185637	1	10.101	1	10.101	1	6.25	1	6.25	Common	Collagen, type XX, alpha 1	COL20A1
A_23_P110791	1	7.69231	1	7.69231	1	10.8696	1	10.8696	Common	Colony stimulating factor 1 receptor	CSF1R
A_23_P19663	1	4	1	4	1	2.22222	1	2.22222	Common	Connective tissue growth factor	CTGF
A_23_P130753	1	0.34965	1	0.34965	1	0.5	1	0.5	Common		DBP
A_33_P3229301	1	3.125	1	3.125	1	2.5641	1	2.5641	Common		DKFZp434J0226
A_33_P3556532	1	3.57143	1	3.57143	1	4.7619	1	4.7619	Common	Dynein, axonemal, heavy chain 17	DNAH17
A_23_P338325	1	2.32558	1	2.32558	1	2.12766	1	2.12766	Common	ELK3, ETS-domain protein (SRF accessory protein 2)	ELK3
A_33_P3880302	1	3.125	1	3.125	1	2.22222	1	2.22222	Common	EPH receptor B2	EPHB2
A_33_P3331376	1	3.125	1	3.125	1	2.04082	1	2.04082	Common	EPH receptor B2	EPHB2
A_23_P78092	1	0.469484	1	0.469484	1	0.225734	1	0.225734	Common	Ecotropic viral integration site 2A	EVI2A
A_23_P66694	1	0.152207	1	0.152207	1	0.212766	1	0.212766	Common	Ecotropic viral integration site 2B	EVI2B
A_33_P3283833	1	37.037	1	37.037	1	37.037	1	37.037	Common	Forkhead box S1	FOXS1
A_33_P3318796	1	4.7619	1	4.7619	1	2.5641	1	2.5641	Common	Follistatin-like 3 (secreted glycoprotein)	FSTL3
A_24_P239606	1	2.32558	1	2.32558	1	2.43902	1	2.43902	Common	Growth arrest and DNA-damage-inducible, beta	GADD45B
A_24_P411561	1	38.4615	1	38.4615	1	7.14286	1	7.14286	Common	Hepatitis A virus cellular receptor 2	HAVCR2
A_23_P129856	1	4	1	4	1	2.5641	1	2.5641	Common		HIC1
A_23_P121657	1	0.41841	1	0.41841	1	0.446429	1	0.446429	Common	Heparan sulfate (glucosamine) 3-O-sulfotransferase 1	HS3ST1
A_23_P52266	1	0.403226	1	0.403226	1	0.357143	1	0.357143	Common	Interferon-induced protein with tetratricopeptide repeats 1	IFIT1
A_23_P153571	1	12.8205	1	12.8205	1	2.27273	1	2.27273	Common	IGF-like family member 2	IGFL2
A_33_P3243454	1	11.7647	1	11.7647	1	3.7037	1	3.7037	Common	IGF-like family member 3	IGFL3
A_33_P3243887	1	17.2414	1	17.2414	1	7.14286	1	7.14286	Common	Interleukin 11	IL11
A_24_P241815	1	3.125	1	3.125	1	2.77778	1	2.77778	Common	Jun B proto-oncogene	JUNB
A_23_P210581	1	3.44828	1	3.44828	1	2.32558	1	2.32558	Common	Potassium voltage-gated channel, subfamily G, member 1	KCNG1
A_24_P133253	1	0.347222	1	0.347222	1	0.401606	1	0.401606	Common	KIT ligand	KITLG
A_33_P3354106	1	8.33333	1	8.33333	1	6.66667	1	6.66667	Common	Karyopherin alpha 7 (importin alpha 8)	KPNA7
A_33_P3345534	1	7.69231	1	7.69231	1	2.7027	1	2.7027	Common	Keratin 14	KRT14
A_32_P62963	1	5.88235	1	5.88235	1	2.7027	1	2.7027	Common	Keratin 16 pseudogene 2	KRT16P2
A_23_P96158	1	7.69231	1	7.69231	1	2.63158	1	2.63158	Common	Keratin 17	KRT17
A_33_P3857239	1	6.66667	1	6.66667	1	2.85714	1	2.85714	Common	Keratin 42 pseudogene	KRT42P
A_23_P120227	1	9.09091	1	9.09091	1	3.22581	1	3.22581	Common	Limb bud and heart development homolog (mouse)	LBH
A_23_P110777	1	8.33333	1	8.33333	1	7.69231	1	7.69231	Common	Leukocyte cell-derived chemotaxin 2	LECT2
A_23_P166779	1	4.16667	1	4.16667	1	5	1	5	Common		LINC00312
A_23_P381489	1	5.88235	1	5.88235	1	2.08333	1	2.08333	Common		LINC00313
A_24_P838448	1	2.85714	1	2.85714	1	2.43902	1	2.43902	Common		LINC00340
A_19_P00318323	1	3.33333	1	3.33333	1	2.27273	1	2.27273	Common		LINC00340
A_23_P6771	1	3.44828	1	3.44828	1	4	1	4	Common	LIM and cysteine-rich domains 1	LMCD1
A_33_P3398181	1	0.26178	1	0.26178	1	0.34965	1	0.34965	Common	Hypothetical LOC100127909	LOC100127909
A_21_P0000841	1	0.452489	1	0.452489	1	0.398406	1	0.398406	Common	Hypothetical LOC100505483	LOC100505483
A_21_P0014296	1	3.22581	1	3.22581	1	5.55556	1	5.55556	Common		LOC100506580
A_23_P405129	1	2.94118	1	2.94118	1	2.63158	1	2.63158	Common	Latent transforming growth factor beta binding protein 2	LTBP2
A_33_P3246418	1	2.63158	1	2.63158	1	6.66667	1	6.66667	Common	MyoD family inhibitor	MDFI
A_23_P415021	1	0.220264	1	0.220264	1	0.323625	1	0.323625	Common	Methyltransferase like 7A	METTL7A
A_23_P1029	1	7.69231	1	7.69231	1	2.04082	1	2.04082	Common	Microfibrillar-associated protein 2	MFAP2
A_23_P102681	1	13.8889	1	13.8889	1	4.54545	1	4.54545	Common	Hypothetical MGC4294	MGC4294
A_24_P32085	1	4.16667	1	4.16667	1	3.44828	1	3.44828	Common		MOB3B
A_23_P138194	1	2.5641	1	2.5641	1	5.26316	1	5.26316	Common	Neutrophil cytosolic factor 2	NCF2
A_23_P17316	1	7.14286	1	7.14286	1	10	1	10	Common	Na+/K+ transporting ATPase interacting 4	NKAIN4
A_33_P3293009	1	7.14286	1	7.14286	1	7.69231	1	7.69231	Common	Na+/K+ transporting ATPase interacting 4	NKAIN4
A_23_P82929	1	0.277778	1	0.277778	1	0.403226	1	0.403226	Common	Nephroblastoma overexpressed gene	NOV
A_23_P64611	1	11.7647	1	11.7647	1	9.09091	1	9.09091	Common	Pyrimidinergic receptor P2Y, G-protein coupled, 6	P2RY6
A_32_P61684	1	0.3663	1	0.3663	1	0.4	1	0.4	Common	Phosphoprotein associated with glycosphingolipid microdomains 1	PAG1
A_33_P3216890	1	0.387597	1	0.387597	1	0.389105	1	0.389105	Common	Phosphoprotein associated with glycosphingolipid microdomains 1	PAG1
A_24_P339944	1	2.85714	1	2.85714	1	2.08333	1	2.08333	Common	Platelet-derived growth factor beta polypeptide (simian sarcoma viral (v-sis) oncogene homolog)	PDGFB
A_23_P24555	1	2.32558	1	2.32558	1	2.5	1	2.5	Common	Pleckstrin homology-like domain, family B, member 1	PHLDB1
A_33_P3387796	1	2.27273	1	2.27273	1	2.43902	1	2.43902	Common	Pleckstrin homology-like domain, family B, member 1	PHLDB1
A_23_P345460	1	0.358423	1	0.358423	1	0.5	1	0.5	Common	Pleckstrin homology domain containing, family G (with RhoGef domain) member 4	PLEKHG4
A_24_P810290	1	2.5	1	2.5	1	2.27273	1	2.27273	Common	Phosphatidic acid phosphatase type 2 domain containing 1A	PPAPDC1A
A_33_P3816688	1	0.485437	1	0.485437	1	0.460829	1	0.460829	Common	Peroxisome proliferator-activated receptor gamma, coactivator 1 beta	PPARGC1B
A_23_P409623	1	0.108225	1	0.108225	1	0.487805	1	0.487805	Common	PTPRF interacting protein, binding protein 2 (liprin beta 2)	PPFIBP2
A_23_P40096	1	2.08333	1	2.08333	1	10	1	10	Common	Protein C (inactivator of coagulation factors Va and VIIIa)	PROC
A_23_P121064	1	0.446429	1	0.446429	1	0.322581	1	0.322581	Common	Pentraxin 3, long	PTX3
A_21_P0009481	1	0.469484	1	0.469484	1	0.458716	1	0.458716	Common	RAB27B, member RAS oncogene family	RAB27B
A_23_P107612	1	0.471698	1	0.471698	1	0.384615	1	0.384615	Common	RAB27B, member RAS oncogene family	RAB27B
A_23_P124642	1	2.7027	1	2.7027	1	2.08333	1	2.08333	Common	RAS guanyl releasing protein 1 (calcium and DAG-regulated)	RASGRP1
A_23_P53370	1	2.63158	1	2.63158	1	2.43902	1	2.43902	Common	Rho family GTPase 1	RND1
A_23_P107744	1	3.0303	1	3.0303	1	3.57143	1	3.57143	Common	Sphingosine-1-phosphate receptor 5	S1PR5
A_33_P3408913	1	0.22779	1	0.22779	1	0.46729	1	0.46729	Common	Serum amyloid A2	SAA2
A_24_P158089	1	20.8333	1	20.8333	1	3.33333	1	3.33333	Common	Serpin peptidase inhibitor, clade E (nexin, plasminogen activator inhibitor type 1), member 1	SERPINE1
A_23_P132121	1	2.43902	1	2.43902	1	2.32558	1	2.32558	Common	Salt-inducible kinase 1	SIK1
A_23_P351215	1	3.125	1	3.125	1	2.38095	1	2.38095	Common	SKI-like oncogene	SKIL
A_32_P309404	1	3.0303	1	3.0303	1	2.04082	1	2.04082	Common	Solute carrier family 22 (extraneuronal monoamine transporter), member 3	SLC22A3
A_23_P205074	1	7.69231	1	7.69231	1	2.32558	1	2.32558	Common	Solute carrier family 46, member 3	SLC46A3
A_23_P55518	1	2.17391	1	2.17391	1	2.7027	1	2.7027	Common	SMAD family member 7	SMAD7
A_23_P131846	1	2.32558	1	2.32558	1	5.26316	1	5.26316	Common	Snail homolog 1 (Drosophila)	SNAI1
A_33_P3307495	1	3.0303	1	3.0303	1	2.04082	1	2.04082	Common	Stimulated by retinoic acid gene 6 homolog (mouse)	STRA6
A_33_P3397658	1	2.5	1	2.5	1	2.77778	1	2.77778	Common	Synaptopodin	SYNPO
A_23_P344531	1	2.5	1	2.5	1	2.5641	1	2.5641	Common	Synaptopodin	SYNPO
A_23_P156327	1	3.33333	1	3.33333	1	2.63158	1	2.63158	Common	Transforming growth factor, beta-induced, 68kDa	TGFBI
A_23_P200780	1	0.359712	1	0.359712	1	0.395257	1	0.395257	Common	Transforming growth factor, beta receptor III	TGFBR3
A_33_P3663974	1	0.487805	1	0.487805	1	0.469484	1	0.469484	Common		THRB
A_23_P5392	1	4.16667	1	4.16667	1	2.04082	1	2.04082	Common	Tumor protein p53 inducible protein 3	TP53I3
A_23_P206018	1	3.7037	1	3.7037	1	2.08333	1	2.08333	Common	Tropomyosin 1 (alpha)	TPM1
A_24_P44462	1	3.7037	1	3.7037	1	2.08333	1	2.08333	Common	Tropomyosin 1 (alpha)	TPM1
A_33_P3335966	1	3.57143	1	3.57143	1	2.08333	1	2.08333	Common	Tropomyosin 1 (alpha)	TPM1
A_33_P3279629	1	3.7037	1	3.7037	1	2.85714	1	2.85714	Common	Urocortin 2	UCN2
A_33_P3342300	1	0.224215	1	0.224215	1	0.289855	1	0.289855	Common	Visual system homeobox 1	VSX1
A_33_P3256920	1	2.12766	1	2.12766	1	2.38095	1	2.38095	Common	Wingless-type MMTV integration site family, member 7B	WNT7B
A_21_P0001676	1	15.1515	1	15.1515	1	2.08333	1	2.08333	Common		XLOC_000166
A_21_P0008663	1	6.66667	1	6.66667	1	5.55556	1	5.55556	Common		XLOC_011331
A_21_P0009087	1	3.44828	1	3.44828	1	3.0303	1	3.0303	Common		XLOC_012049
A_21_P0009196	1	2.27273	1	2.27273	1	2.08333	1	2.08333	Common		XLOC_012515
A_21_P0009558	1	0.353357	1	0.353357	1	0.423729	1	0.423729	Common		XLOC_012847
A_21_P0010005	1	4	1	4	1	2.63158	1	2.63158	Common		XLOC_013657
A_21_P0010449	1	0.471698	1	0.471698	1	0.37594	1	0.37594	Common		XLOC_014399
A_21_P0010869	1	5.55556	1	5.55556	1	5.88235	1	5.88235	Common		XLOC_l2_001947
A_21_P0011334	1	18.5185	1	18.5185	1	5.88235	1	5.88235	Common		XLOC_l2_004757
A_21_P0011578	1	7.14286	1	7.14286	1	2.7027	1	2.7027	Common		XLOC_l2_006021
A_21_P0012601	1	4	1	4	1	3.0303	1	3.0303	Common		XLOC_l2_010751
A_21_P0012978	1	8.33333	1	8.33333	1	21.2766	1	21.2766	Common		XLOC_l2_011983
A_21_P0013379	1	0.171527	1	0.171527	1	0.471698	1	0.471698	Common		XLOC_l2_013390
A_23_P250516	1	2.32558	1	2.32558	1	4.34783	1	4.34783	Common
A_33_P3271711	1	4.7619	1	4.7619	1	3.57143	1	3.57143	Common
A_19_P00321671	1	4	1	4	1	3.0303	1	3.0303	Common
A_32_P76627	1	3.7037	1	3.7037	1	2.77778	1	2.77778	Common
A_24_P882732	1	7.14286	1	7.14286	1	2.7027	1	2.7027	Common
A_24_P887857	1	7.69231	1	7.69231	1	2.7027	1	2.7027	Common
A_33_P3347477	1	3.22581	1	3.22581	1	2.63158	1	2.63158	Common
A_33_P3235905	1	6.66667	1	6.66667	1	2.43902	1	2.43902	Common
A_23_P303548	1	2.43902	1	2.43902	1	2.08333	1	2.08333	Common
A_33_P3415683	1	0.3861	1	0.3861	1	0.454545	1	0.454545	Common

## Sheet: 103 diff expressed genes
Fold-change	Groups	Name	Symbol
37.037	Common	Forkhead box S1	FOXS1
21.2766	Common		XLOC_l2_011983
10.8696	Common	Colony stimulating factor 1 receptor	CSF1R
10	Common	Na+/K+ transporting ATPase interacting 4	NKAIN4
10	Common	Protein C (inactivator of coagulation factors Va and VIIIa)	PROC
9.09091	Common	Pyrimidinergic receptor P2Y, G-protein coupled, 6	P2RY6
8.33333	Common	Chromosome 4 open reading frame 26	C4orf26
7.69231	Common	Leukocyte cell-derived chemotaxin 2	LECT2
7.14286	Common	Hepatitis A virus cellular receptor 2	HAVCR2
7.14286	Common	Interleukin 11	IL11
6.66667	Common	Karyopherin alpha 7 (importin alpha 8)	KPNA7
6.66667	Common	MyoD family inhibitor	MDFI
6.25	Common	Collagen, type XX, alpha 1	COL20A1
5.88235	Common		CGB
5.88235	Common		XLOC_l2_001947
5.88235	Common		XLOC_l2_004757
5.55556	Common		LOC100506580
5.55556	Common		XLOC_011331
5.26316	Common	Neutrophil cytosolic factor 2	NCF2
5.26316	Common	Snail homolog 1 (Drosophila)	SNAI1
5	Common		LINC00312
4.7619	Common	Dynein, axonemal, heavy chain 17	DNAH17
4.54545	Common	Hypothetical MGC4294	MGC4294
4	Common	Basic helix-loop-helix family, member e40	BHLHE40
4	Common	Chromosome 15 open reading frame 48	C15orf48
4	Common	LIM and cysteine-rich domains 1	LMCD1
3.7037	Common	IGF-like family member 3	IGFL3
3.57143	Common	Sphingosine-1-phosphate receptor 5	S1PR5
3.44828	Common		MOB3B
3.33333	Common	Serpin peptidase inhibitor, clade E (nexin, plasminogen activator inhibitor type 1), member 1	SERPINE1
3.22581	Common	ADP-ribosylation factor GTPase activating protein 1	ARFGAP1
3.22581	Common	Limb bud and heart development homolog (mouse)	LBH
3.0303	Common		XLOC_012049
3.0303	Common		XLOC_l2_010751
2.85714	Common	Keratin 42 pseudogene	KRT42P
2.85714	Common	Urocortin 2	UCN2
2.77778	Common		BPIFC
2.77778	Common	Jun B proto-oncogene	JUNB
2.77778	Common	Synaptopodin	SYNPO
2.7027	Common	Keratin 14	KRT14
2.7027	Common	Keratin 16 pseudogene 2	KRT16P2
2.7027	Common	SMAD family member 7	SMAD7
2.7027	Common		XLOC_l2_006021
2.63158	Common	Keratin 17	KRT17
2.63158	Common	Latent transforming growth factor beta binding protein 2	LTBP2
2.63158	Common	Transforming growth factor, beta-induced, 68kDa	TGFBI
2.63158	Common		XLOC_013657
2.5641	Common	Bcl2 modifying factor	BMF
2.5641	Common		DKFZp434J0226
2.5641	Common	Follistatin-like 3 (secreted glycoprotein)	FSTL3
2.5641	Common		HIC1
2.5	Common	Pleckstrin homology-like domain, family B, member 1	PHLDB1
2.43902	Common	Angiopoietin-like 4	ANGPTL4
2.43902	Common	Growth arrest and DNA-damage-inducible, beta	GADD45B
2.43902	Common		LINC00340
2.43902	Common	Rho family GTPase 1	RND1
2.38095	Common	SKI-like oncogene	SKIL
2.38095	Common	Wingless-type MMTV integration site family, member 7B	WNT7B
2.32558	Common	Potassium voltage-gated channel, subfamily G, member 1	KCNG1
2.32558	Common	Salt-inducible kinase 1	SIK1
2.32558	Common	Solute carrier family 46, member 3	SLC46A3
2.27273	Common	IGF-like family member 2	IGFL2
2.27273	Common	Phosphatidic acid phosphatase type 2 domain containing 1A	PPAPDC1A
2.22222	Common	Chromosome 1 open reading frame 106	C1orf106
2.22222	Common	Connective tissue growth factor	CTGF
2.22222	Common	EPH receptor B2	EPHB2
2.17391	Common	Rho GTPase activating protein 22	ARHGAP22
2.12766	Common	ELK3, ETS-domain protein (SRF accessory protein 2)	ELK3
2.08333	Common	Carbohydrate (chondroitin 6) sulfotransferase 3	CHST3
2.08333	Common		LINC00313
2.08333	Common	Platelet-derived growth factor beta polypeptide (simian sarcoma viral (v-sis) oncogene homolog)	PDGFB
2.08333	Common	RAS guanyl releasing protein 1 (calcium and DAG-regulated)	RASGRP1
2.08333	Common	Tropomyosin 1 (alpha)	TPM1
2.08333	Common		XLOC_000166
2.08333	Common		XLOC_012515
2.04082	Common	Microfibrillar-associated protein 2	MFAP2
2.04082	Common	Solute carrier family 22 (extraneuronal monoamine transporter), member 3	SLC22A3
2.04082	Common	Stimulated by retinoic acid gene 6 homolog (mouse)	STRA6
2.04082	Common	Tumor protein p53 inducible protein 3	TP53I3
0.5	Common		DBP
0.5	Common	Pleckstrin homology domain containing, family G (with RhoGef domain) member 4	PLEKHG4
0.487805	Common	PTPRF interacting protein, binding protein 2 (liprin beta 2)	PPFIBP2
0.471698	Common		XLOC_l2_013390
0.469484	Common		THRB
0.46729	Common	Serum amyloid A2	SAA2
0.460829	Common	Peroxisome proliferator-activated receptor gamma, coactivator 1 beta	PPARGC1B
0.458716	Common	RAB27B, member RAS oncogene family	RAB27B
0.452489	Common	Baculoviral IAP repeat-containing 3	BIRC3
0.446429	Common	Heparan sulfate (glucosamine) 3-O-sulfotransferase 1	HS3ST1
0.423729	Common		XLOC_012847
0.403226	Common	Nephroblastoma overexpressed gene	NOV
0.401606	Common	KIT ligand	KITLG
0.4	Common	Phosphoprotein associated with glycosphingolipid microdomains 1	PAG1
0.398406	Common	Hypothetical LOC100505483	LOC100505483
0.395257	Common	Transforming growth factor, beta receptor III	TGFBR3
0.37594	Common		XLOC_014399
0.357143	Common	Interferon-induced protein with tetratricopeptide repeats 1	IFIT1
0.34965	Common	Hypothetical LOC100127909	LOC100127909
0.323625	Common	Methyltransferase like 7A	METTL7A
0.322581	Common	Pentraxin 3, long	PTX3
0.289855	Common	Visual system homeobox 1	VSX1
0.225734	Common	Ecotropic viral integration site 2A	EVI2A
0.212766	Common	Ecotropic viral integration site 2B	EVI2B

## Sheet: HuCCT1
Parametric p-value	FDR	Permutation p-value	HuCCT1-ctrl	HuCCT1-TGFb1	Fold-change	UniqueID	Accession	UGCluster	MapLocation	Symbol	Name	EntrezID	DefinedGenelist
0.0002549	0.00361	0.1	0.018	1.42	83.3333	A_23_P53588	NM_030775	Hs.306051	hs|12p13.33	WNT5B	Wingless-type MMTV integration site family, member 5B	81029	Hedgehog signaling pathway, Wnt signaling pathway
< 1e-07	< 1e-07	0.1	0.0034	0.22	66.6667	A_33_P3270311	NM_020760	Hs.654742	hs|2q32.3	HECW2	HECT, C2 and WW domain containing E3 ubiquitin protein ligase 2	57520
9.3e-05	0.0019	0.1	0.97	41.97	43.4783	A_33_P3378972	NM_080872	Hs.238889	hs|8p12	UNC5D	Unc-5 homolog D (C. elegans)	137970	Axon guidance
0.0008981	0.00832	0.1	0.098	4.18	41.6667	A_21_P0010254			hs|21q22.3	XLOC_013952
1e-07	3.72e-05	0.1	0.048	1.83	38.4615	A_24_P411561	NM_032782	Hs.710500	hs|5q33.3	HAVCR2	Hepatitis A virus cellular receptor 2	84868
4.5e-06	0.000289	0.1	0.11	4.19	37.037	A_33_P3283833	NM_004118	Hs.516971	hs|20q11.21	FOXS1	Forkhead box S1	2307
4.9e-06	0.000305	0.1	0.16	5.23	32.2581	A_24_P787897	NM_022166	Hs.22907	hs|16p12.3	XYLT1	Xylosyltransferase I	64131	Chondroitin sulfate biosynthesis, Glycan structures - biosynthesis 1
5.4e-06	0.000323	0.1	0.65	19.65	30.303	A_21_P0008718	AA496136	Hs.569462	hs|15q14	XLOC_011421
< 1e-07	< 1e-07	0.1	5.64	142.68	25	A_24_P395814	NM_000737	Hs.446683	hs|19q13.33	CGB
0.0002172	0.00327	0.1	0.96	23.37	24.3902	A_23_P310372	NM_020124	Hs.591083	hs|9p21.2	IFNK	Interferon, kappa	56832	Cytokine-cytokine receptor interaction, Jak-STAT signaling pathway
< 1e-07	< 1e-07	0.1	0.73	16.86	23.2558	A_23_P386268	NM_178497	Hs.24510	hs|4q21.1	C4orf26	Chromosome 4 open reading frame 26	152816
4e-06	0.000272	0.1	1.09	25.51	23.2558	A_23_P51213	NM_152372	Hs.523413	hs|1p36.11	MYOM3	Myomesin family, member 3	127294
< 1e-07	< 1e-07	0.1	1.75	36.82	20.8333	A_24_P319374	NM_005814	Hs.651244	hs|1q24.1	GPA33	Glycoprotein A33 (transmembrane)	10223
< 1e-07	< 1e-07	0.1	0.086	1.78	20.8333	A_24_P158089	NM_000602	Hs.414795	hs|7q22.1	SERPINE1	Serpin peptidase inhibitor, clade E (nexin, plasminogen activator inhibitor type 1), member 1	5054	Fibrinolysis Pathway, Platelet Amyloid Precursor Protein Pathway, Complement and coagulation cascades
< 1e-07	< 1e-07	0.1	2.84	57.53	20.4082	A_23_P218505	NM_000894	Hs.154704	hs|19q13.33	LHB	Luteinizing hormone beta polypeptide	3972	GnRH signaling pathway, Neuroactive ligand-receptor interaction
2.09e-05	0.000746	0.1	0.73	14.33	19.6078	A_21_P0010129			hs|20q13.33	XLOC_013838
< 1e-07	< 1e-07	0.1	0.69	13.34	19.2308	A_33_P3295358	NM_139314	Hs.9613	hs|19p13.2	ANGPTL4	Angiopoietin-like 4	51129	PPAR signaling pathway
1.59e-05	0.000627	0.1	0.0074	0.14	19.2308	A_33_P3286151	NR_033651	Hs.137674	hs|8q13.3	LOC100132891	Hypothetical LOC100132891	100132891
4.5e-05	0.00121	0.1	0.1	1.88	18.5185	A_21_P0011334	BC043257	Hs.176109	hs|15q25.2	XLOC_l2_004757
3e-07	6.96e-05	0.1	1.09	20.03	18.5185	A_21_P0011756				XLOC_l2_007088
0.0004881	0.00552	0.1	0.68	12.29	18.1818	A_33_P3380246			hs|4q34.3
5.02e-05	0.0013	0.1	2.32	42.21	18.1818	A_23_P22134	NM_001717	Hs.459153	hs|15q25.2	BNC1	Basonuclin 1	646
< 1e-07	< 1e-07	0.1	0.13	2.18	17.2414	A_33_P3243887	NM_000641	Hs.467304	hs|19q13.42	IL11	Interleukin 11	3589	Cytokines and Inflammatory Response, Erythrocyte Differentiation Pathway, Regulation of hematopoiesis by cytokines, Cytokine-cytokine receptor interaction, Hematopoietic cell lineage, Jak-STAT signaling pathway
2.8e-05	0.000899	0.1	0.73	12.16	16.6667	A_21_P0008360			hs|14q24.3	XLOC_010881
< 1e-07	< 1e-07	0.1	0.51	7.99	15.625	A_23_P374082	NM_033274	Hs.483944	hs|5q33.3	ADAM19	ADAM metallopeptidase domain 19	8728
< 1e-07	< 1e-07	0.1	0.015	0.22	15.1515	A_21_P0001676			hs|1p34.1	XLOC_000166
1.05e-05	0.000489	0.1	0.9	13.05	14.4928	A_23_P355394	NM_145001	Hs.585069	hs|5q32	STK32A	Serine/threonine kinase 32A	202374
< 1e-07	< 1e-07	0.1	0.98	13.68	13.8889	A_23_P116512	NM_024841	Hs.19987	hs|11p12	PRR5L	Proline rich 5 like	79899
1e-07	3.72e-05	0.1	0.59	8.17	13.8889	A_23_P102681	XR_109628	Hs.280135	hs|20q13.32	MGC4294	Hypothetical MGC4294	79160
0.0008771	0.00817	0.1	0.46	6.12	13.3333	A_33_P3411744	NR_004428	Hs.663059	hs|3p26.1	EGOT	Eosinophil granule ontogeny transcript (non-protein coding)	100126791
2e-06	0.000186	0.1	1.08	14.02	12.987	A_24_P11900	NM_014981	Hs.731060	hs|3q13.13	MYH15	Myosin, heavy chain 15	22989
3.4e-06	0.000245	0.1	0.12	1.57	12.8205	A_23_P153571	NM_001002915	Hs.99376	hs|19q13.32	IGFL2	IGF-like family member 2	147920
2e-07	5.6e-05	0.1	0.63	7.67	12.0482	A_23_P81369	NM_033274	Hs.483944	hs|5q33.3	ADAM19	ADAM metallopeptidase domain 19	8728
6e-07	9.91e-05	0.1	1.06	12.56	11.9048	A_23_P13094	NM_002425	Hs.2258	hs|11q22.2	MMP10	Matrix metallopeptidase 10 (stromelysin 2)	4319
< 1e-07	< 1e-07	0.1	2.25	26.36	11.7647	A_23_P64611	NM_176798	Hs.16362	hs|11q13.4	P2RY6	Pyrimidinergic receptor P2Y, G-protein coupled, 6	5031	Neuroactive ligand-receptor interaction
5.3e-06	0.000319	0.1	0.038	0.45	11.7647	A_33_P3243454	NM_207393	Hs.365496	hs|19q13.32	IGFL3	IGF-like family member 3	388555
1.4e-06	0.000156	0.1	0.035	0.39	11.1111	A_23_P112554	NM_001855	Hs.409034	hs|9q22.33	COL15A1	Collagen, type XV, alpha 1	1306
6.3e-06	0.000354	0.1	1.15	12.62	10.989	A_23_P211141	NM_001389	Hs.397800	hs|21q22.2	DSCAM	Down syndrome cell adhesion molecule	1826
3e-06	0.000227	0.1	0.049	0.52	10.6383	A_21_P0004633			hs|6p24.1	XLOC_005171
0.0005245	0.00582	0.1	0.019	0.2	10.2041	A_23_P121851	NM_018935	Hs.130757	hs|5q31.3	PCDHB15	Protocadherin beta 15	56121
1e-07	3.72e-05	0.1	0.091	0.93	10.2041	A_33_P3255384	NM_174932	Hs.372939	hs|22q12.3	BPIFC
1.5e-06	0.000158	0.1	0.11	1.09	10.101	A_32_P185637	NM_020882	Hs.271285	hs|20q13.33	COL20A1	Collagen, type XX, alpha 1	57642
< 1e-07	< 1e-07	0.1	0.029	0.28	10	A_23_P71037	NM_000600	Hs.654458	hs|7p15.3	IL6	Interleukin 6 (interferon, beta 2)	3569	Cells and Molecules involved in local acute inflammatory response, Cytokine Network, Cytokines and Inflammatory Response, Erythrocyte Differentiation Pathway, IL 17 Signaling Pathway, IL 5 Signaling Pathway, IL 6 signaling pathway, IL-10 Anti-inflammatory Signaling Pathway, Low-density lipoprotein (LDL) pathway during atherogenesis, Regulation of hematopoiesis by cytokines, Role of ERBB2 in Signa…
< 1e-07	< 1e-07	0.1	3.32	33.02	10	A_21_P0004119			hs|5p13.3	XLOC_004772
< 1e-07	< 1e-07	0.1	1.26	11.96	9.09091	A_23_P120227	NM_030915	Hs.567598	hs|2p23.1	LBH	Limb bud and heart development homolog (mouse)	81606
0.0008988	0.00832	0.1	0.68	6.37	9.09091	A_33_P3310274			hs|1q32.1	LGR6	Leucine-rich repeat-containing G protein-coupled receptor 6	59352
0.0004371	0.00511	0.1	0.037	0.35	9.09091	A_33_P3263198			hs|16p11.2
< 1e-07	< 1e-07	0.1	0.086	0.71	8.33333	A_23_P134426	NM_001005340	Hs.190495	hs|7p15.3	GPNMB	Glycoprotein (transmembrane) nmb	10457
< 1e-07	< 1e-07	0.1	2.66	22.83	8.33333	A_21_P0012978			hs|5p13.3	XLOC_l2_011983
0.0002573	0.00364	0.1	0.14	1.16	8.33333	A_23_P110777	NM_002302	Hs.512580	hs|5q31.1	LECT2	Leukocyte cell-derived chemotaxin 2	3950
3.1e-06	0.000231	0.1	18.29	154.9	8.33333	A_33_P3306078	NR_002147	Hs.621401	hs|7q22.1	MYH16	Myosin, heavy chain 16 pseudogene	84176
5e-07	9.31e-05	0.1	0.89	7.45	8.33333	A_23_P66637	NM_000023	Hs.463412	hs|17q21.33	SGCA	Sarcoglycan, alpha (50kDa dystrophin-associated glycoprotein)	6442
3e-07	6.96e-05	0.1	2.67	22.21	8.33333	A_32_P152437	NM_005100	Hs.371240	hs|6q25.1	AKAP12	A kinase (PRKA) anchor protein 12	9590
3e-07	6.96e-05	0.1	4.86	42.2	8.33333	A_23_P66739	NM_177550	Hs.399496	hs|17p13.1	SLC13A5	Solute carrier family 13 (sodium-dependent citrate transporter), member 5	284111
2e-07	5.6e-05	0.1	7.49	62.12	8.33333	A_33_P3354106	NM_001145715	Hs.253050	hs|7q22.1	KPNA7	Karyopherin alpha 7 (importin alpha 8)	402569
< 1e-07	< 1e-07	0.1	0.02	0.15	7.69231	A_33_P3304668	NM_000088	Hs.172928	hs|17q21.33	COL1A1			Cell Communication, ECM-receptor interaction, Focal adhesion
< 1e-07	< 1e-07	0.1	0.41	3.04	7.69231	A_23_P110791	NM_005211	Hs.586219	hs|5q32	CSF1R	Colony stimulating factor 1 receptor	1436	CBL mediated ligand-induced downregulation of EGF receptors, METS affect on Macrophage Differentiation, Cytokine-cytokine receptor interaction, Hematopoietic cell lineage
< 1e-07	< 1e-07	0.1	5.85	46.4	7.69231	A_33_P3214869	NM_001145715	Hs.253050	hs|7q22.1	KPNA7	Karyopherin alpha 7 (importin alpha 8)	402569
< 1e-07	< 1e-07	0.1	0.12	0.93	7.69231	A_23_P96158	NM_000422	Hs.2785	hs|17q21.2	KRT17	Keratin 17	3872	Cell Communication
< 1e-07	< 1e-07	0.1	11.42	86.09	7.69231	A_23_P215060	NM_001018111	Hs.16426	hs|7q32.3	PODXL	Podocalyxin-like	5420
< 1e-07	< 1e-07	0.1	0.12	0.9	7.69231	A_24_P887857			hs|17q11.2
0.0009622	0.00869	0.1	0.12	0.95	7.69231	A_21_P0003390			hs|4q26	XLOC_003658
0.0003145	0.00413	0.1	0.13	1.04	7.69231	A_23_P205074	NM_181785	Hs.117167	hs|13q12.3	SLC46A3	Solute carrier family 46, member 3	283537
5.69e-05	0.0014	0.1	0.036	0.28	7.69231	A_33_P3302777	NM_004734	Hs.507755	hs|13q13.3	DCLK1	Doublecortin-like kinase 1	9201
5.69e-05	0.0014	0.1	0.035	0.27	7.69231	A_32_P846696	NR_027000	Hs.559040	hs|8p23.1	LOC349196
4.7e-05	0.00125	0.1	0.021	0.16	7.69231	A_24_P318656	NM_000212	Hs.218040	hs|17q21.32	ITGB3	Integrin, beta 3 (platelet glycoprotein IIIa, antigen CD61)	3690	Phospholipids as signalling intermediaries, uCalpain and friends in Cell spread, ECM-receptor interaction, Focal adhesion, Hematopoietic cell lineage, Regulation of actin cytoskeleton
6e-07	9.91e-05	0.1	1.38	10.33	7.69231	A_23_P1029	NM_017459	Hs.389137	hs|1p36.13	MFAP2	Microfibrillar-associated protein 2	4237
2e-07	5.6e-05	0.1	0.028	0.21	7.69231	A_24_P235429	NM_005502	Hs.659274	hs|9q31.1	ABCA1	ATP-binding cassette, sub-family A (ABC1), member 1	19	FXR and LXR Regulation of Cholesterol Metabolism, Nuclear Receptors in Lipid Metabolism and Toxicity
1e-07	3.72e-05	0.1	0.11	0.87	7.69231	A_33_P3345534	NM_000526	Hs.654380	hs|17q21.2	KRT14	Keratin 14	3861	Cell Communication
< 1e-07	< 1e-07	0.1	11.16	82.35	7.14286	A_21_P0013256	BG192435	Hs.553145	hs|7q22.1	XLOC_l2_013530
< 1e-07	< 1e-07	0.1	7.24	53.2	7.14286	A_21_P0013398			hs|7q22.1	XLOC_l2_013530
< 1e-07	< 1e-07	0.1	0.12	0.92	7.14286	A_24_P882732	DR007925	Hs.579266	hs|17p11.2
0.0008177	0.00782	0.1	0.044	0.32	7.14286	A_21_P0011836			hs|2q12.1	XLOC_l2_007470
0.000778	0.00754	0.1	3.78	27.18	7.14286	A_23_P432013	NM_175056	Hs.352213	hs|3q12.3	ZPLD1	Zona pellucida-like domain containing 1	131368
0.0001567	0.00266	0.1	0.014	0.098	7.14286	A_32_P204795	NR_036522	Hs.23133	hs|19q13.43	LOC100128252	Hypothetical LOC100128252	100128252
9.76e-05	0.00196	0.1	0.56	3.93	7.14286	A_33_P3380236			hs|1p32.1
5.4e-06	0.000323	0.1	0.38	2.71	7.14286	A_23_P17316	NM_152864	Hs.46627	hs|20q13.33	NKAIN4	Na+/K+ transporting ATPase interacting 4	128414
6e-07	9.91e-05	0.1	0.039	0.27	7.14286	A_23_P160159	NM_003039	Hs.530003	hs|1p36.23	SLC2A5	Solute carrier family 2 (facilitated glucose/fructose transporter), member 5	6518
3e-07	6.96e-05	0.1	0.13	0.93	7.14286	A_21_P0011578	DB117598	Hs.711632	hs|17p11.2	XLOC_l2_006021
1e-07	3.72e-05	0.1	0.032	0.23	7.14286	A_33_P3268304	NM_001161404	Hs.469881	hs|2q14.3	LIMS2	LIM and senescent cell antigen-like domains 2	55679
1e-07	3.72e-05	0.1	0.46	3.19	7.14286	A_33_P3293009	NM_152864	Hs.46627	hs|20q13.33	NKAIN4	Na+/K+ transporting ATPase interacting 4	128414
< 1e-07	< 1e-07	0.1	2.82	18.54	6.66667	A_23_P111311	NM_144497	Hs.371240	hs|6q25.1	AKAP12	A kinase (PRKA) anchor protein 12	9590
< 1e-07	< 1e-07	0.1	0.11	0.72	6.66667	A_23_P72096	NM_000575	Hs.1722	hs|2q13	IL1A	Interleukin 1, alpha	3552	Adhesion and Diapedesis of Granulocytes, Adhesion and Diapedesis of Lymphocytes, Cells and Molecules involved in local acute inflammatory response, Cytokine Network, Cytokines and Inflammatory Response, Erythrocyte Differentiation Pathway, IL-10 Anti-inflammatory Signaling Pathway, NF-kB Signaling Pathway, Signal transduction through IL1R, Stress Induction of HSP Regulation, Apoptosis, Cytokine-c…
< 1e-07	< 1e-07	0.1	0.13	0.9	6.66667	A_33_P3857239	NR_033415	Hs.420616	hs|17q21.2	KRT42P	Keratin 42 pseudogene	284116
0.0007457	0.00735	0.1	0.024	0.16	6.66667	A_21_P0012772			hs|4p15.1	XLOC_l2_011095
8.16e-05	0.00176	0.1	0.073	0.47	6.66667	A_21_P0013086	XR_108619	Hs.730067	hs|6q12	LOC728052
6.2e-05	0.00147	0.1	0.2	1.35	6.66667	A_33_P3235905			hs|17q25.1
3.72e-05	0.00107	0.1	0.046	0.3	6.66667	A_21_P0003429	BX648971	Hs.639858	hs|4q32.3	XLOC_003770
8.8e-06	0.000436	0.1	0.012	0.082	6.66667	A_23_P433798	NM_024825	Hs.448497	hs|19p13.12	PODNL1	Podocan-like 1	79883
2.9e-06	0.000224	0.1	0.089	0.59	6.66667	A_21_P0008663			hs|15q25.2	XLOC_011331
2.3e-06	0.000201	0.1	1.54	10.08	6.66667	A_23_P131899	NM_080489	Hs.657015	hs|20p13	SDCBP2	Syndecan binding protein (syntenin) 2	27111
1.1e-06	0.000133	0.1	3.98	26.21	6.66667	A_23_P214897	NM_144497	Hs.371240	hs|6q25.1	AKAP12	A kinase (PRKA) anchor protein 12	9590
1e-07	3.72e-05	0.1	2.37	15.36	6.66667	A_33_P3381305			hs|14q32.33
0.0004158	0.00495	0.1	0.007	0.045	6.25	A_23_P144326	NM_080874	Hs.591712	hs|4q34.2	ASB5	Ankyrin repeat and SOCS box-containing 5	140458
0.0003672	0.00457	0.1	0.033	0.2	6.25	A_23_P401774	NM_018712	Hs.495779	hs|11q22.3	ELMOD1	ELMO/CED-12 domain containing 1	55531
7.09e-05	0.00161	0.1	0.065	0.41	6.25	A_21_P0012492	NR_015400	Hs.130994	hs|3q11.2	LOC255025	Hypothetical LOC255025	255025
2.73e-05	0.000887	0.1	1.62	10.42	6.25	A_21_P0002553	NR_034162	Hs.516791	hs|2q37.3	FLJ43879	FLJ43879 protein	401039
1.3e-06	0.00015	0.1	0.25	1.54	6.25	A_24_P226970	NM_014951	Hs.22653	hs|10q21.2	ZNF365	Zinc finger protein 365	22891
1.2e-06	0.000142	0.1	0.0079	0.051	6.25	A_33_P3280157	NR_001290	Hs.555970	hs|15q11.2	SNORD116-19
2e-07	5.6e-05	0.1	0.1	0.63	6.25	A_23_P129695	NM_138440	Hs.372579	hs|16p13.3	VASN	Vasorin	114990
1e-07	3.72e-05	0.1	2.2	13.51	6.25	A_33_P3278303			hs|21q22.13
< 1e-07	< 1e-07	0.1	5.28	31.31	5.88235	A_23_P154217	NM_000888	Hs.470399	hs|2q24.2	ITGB6	Integrin, beta 6	3694	ECM-receptor interaction, Focal adhesion, Regulation of actin cytoskeleton
< 1e-07	< 1e-07	0.1	4.88	28.26	5.88235	A_21_P0006730			hs|10p15.1	XLOC_008711
0.0003097	0.0041	0.1	0.046	0.27	5.88235	A_33_P3286146	NR_033652	Hs.137674	hs|8q13.3	LOC100132891	Hypothetical LOC100132891	100132891
0.0001245	0.0023	0.1	0.16	0.97	5.88235	A_24_P253003	NM_004626	Hs.108219	hs|11q13.5	WNT11	Wingless-type MMTV integration site family, member 11	7481	Hedgehog signaling pathway, Wnt signaling pathway
0.00011	0.00213	0.1	0.044	0.26	5.88235	A_21_P0012771			hs|4p15.1	XLOC_l2_011095
4.1e-06	0.000274	0.1	0.31	1.85	5.88235	A_23_P381489	NR_026863	Hs.592161	hs|21q22.3	LINC00313
8e-07	0.000116	0.1	0.13	0.77	5.88235	A_21_P0014465	XR_109951		hs|2p11.2	LOC100507286
1e-07	3.72e-05	0.1	0.17	1	5.88235	A_32_P62963	NR_029392	Hs.572477	hs|17p11.2	KRT16P2	Keratin 16 pseudogene 2	400578
< 1e-07	< 1e-07	0.1	6.98	39	5.55556	A_23_P390700	NM_001843	Hs.143434	hs|12q12	CNTN1	Contactin 1	1272	Cell adhesion molecules (CAMs)
0.0009449	0.0086	0.1	0.017	0.093	5.55556	A_19_P00318938			hs|3p26.1	XLOC_002569
0.0007506	0.00738	0.1	1.63	9.14	5.55556	A_23_P209799	NM_001080527	Hs.154578	hs|2q14.3	MYO7B
0.0002715	0.00376	0.1	1.15	6.41	5.55556	A_21_P0010869			hs|10q11.21	XLOC_l2_001947
1.78e-05	0.000677	0.1	0.54	3	5.55556	A_33_P3416473	NR_024390	Hs.72168	hs|7p14.1	LOC646999	Akirin 1 pseudogene	646999
5.1e-06	0.000313	0.1	0.065	0.37	5.55556	A_24_P65060	NM_032246	Hs.104744	hs|15q25.2	MEX3B	Mex-3 homolog B (C. elegans)	84206
3e-06	0.000227	0.1	0.027	0.15	5.55556	A_21_P0003981	CQ819097	Hs.533212	hs|5p14.1	XLOC_004323
0.0005234	0.00581	0.1	1.28	6.6	5.26316	A_33_P3364263	NM_030915	Hs.567598	hs|2p23.1	LBH	Limb bud and heart development homolog (mouse)	81606
2.83e-05	0.000903	0.1	0.082	0.42	5.26316	A_21_P0009608			hs|18q21.31	XLOC_012687
2.71e-05	0.000882	0.1	0.082	0.42	5.26316	A_21_P0001430			hs|1q42.12	XLOC_000587
6.4e-06	0.000357	0.1	6.92	36.87	5.26316	A_21_P0011905			hs|2p25.1	XLOC_l2_007898
4e-06	0.000272	0.1	0.064	0.33	5.26316	A_33_P3268487	NM_000663	Hs.336768	hs|16p13.2	ABAT	4-aminobutyrate aminotransferase	18	Alanine and aspartate metabolism, beta-Alanine metabolism, Butanoate metabolism, Glutamate metabolism, Propanoate metabolism, Valine, leucine and isoleucine degradation
3.2e-06	0.000237	0.1	0.44	2.3	5.26316	A_19_P00316109	BX648824		hs|21q22.3	XLOC_014105
9e-07	0.000122	0.1	1.06	5.48	5.26316	A_19_P00318759	NR_034147		hs|20q13.32	LOC149773	Hypothetical LOC149773	149773
1e-07	3.72e-05	0.1	1.04	5.37	5.26316	A_33_P3364268	NM_030915	Hs.567598	hs|2p23.1	LBH	Limb bud and heart development homolog (mouse)	81606
1e-07	3.72e-05	0.1	34.41	181.67	5.26316	A_33_P3306146	NM_001145031	Hs.77274	hs|10q22.2	PLAU	Plasminogen activator, urokinase	5328	Fibrinolysis Pathway, Platelet Amyloid Precursor Protein Pathway, Complement and coagulation cascades
1e-07	3.72e-05	0.1	6.06	31.92	5.26316	A_21_P0006731	BM760324	Hs.568826	hs|10p15.1	XLOC_008712
1e-07	3.72e-05	0.1	1.85	9.92	5.26316	A_33_P3362239			hs|7q11.23
7.12e-05	0.00161	0.1	0.084	0.41	5	A_21_P0013637	CB121594	Hs.722538	hs|9p11.2	XLOC_l2_015178
6.53e-05	0.00152	0.1	0.056	0.28	5	A_23_P15876	NM_052947	Hs.628152	hs|18q21.31	ALPK2	Alpha-kinase 2	115701
1.79e-05	0.000677	0.1	1.09	5.58	5	A_21_P0010896	BC065757	Hs.713428	hs|10q23.2	LOC728218	Hypothetical protein LOC728218	728218
2.3e-06	0.000201	0.1	3.47	16.93	5	A_33_P3284883	NM_024761	Hs.369022	hs|9p21.2	MOB3B
2.2e-06	0.000196	0.1	0.52	2.61	5	A_24_P268676	NM_003670	Hs.171825	hs|3p26.1	BHLHE40	Basic helix-loop-helix family, member e40	8553	Circadian rhythm
2e-07	5.6e-05	0.1	1.83	9.01	5	A_33_P3330991	AK128451	Hs.199368	hs|1p35.2	LOC100134237
< 1e-07	< 1e-07	0.1	0.33	1.53	4.7619	A_33_P3318796	NM_005860	Hs.529038	hs|19p13.3	FSTL3	Follistatin-like 3 (secreted glycoprotein)	10272
< 1e-07	< 1e-07	0.1	0.056	0.26	4.7619	A_24_P354689	NM_004598	Hs.596136	hs|5q31.2	SPOCK1	Sparc/osteonectin, cwcv and kazal-like domains proteoglycan (testican) 1	6695
0.0005579	0.00607	0.1	0.02	0.094	4.7619	A_24_P778906	XR_110942		hs|1q21.1
0.0002584	0.00364	0.1	0.071	0.34	4.7619	A_21_P0010767			hs|1p13.1	XLOC_l2_001064
0.0001662	0.00277	0.1	2.2	10.45	4.7619	A_21_P0010314			hs|21q22.3	XLOC_013950
2.44e-05	0.000826	0.1	0.055	0.27	4.7619	A_33_P3401317	NM_001145442	Hs.654289	hs|14q11.2	POTEM	POTE ankyrin domain family, member M	641455
2e-07	5.6e-05	0.1	2.21	10.73	4.7619	A_23_P32175	NM_014368	Hs.103137	hs|9q33.2	LHX6	LIM homeobox 6	26468
1e-07	3.72e-05	0.1	0.15	0.71	4.7619	A_24_P71244	NM_005026	Hs.518451	hs|1p36.22	PIK3CD	Phosphoinositide-3-kinase, catalytic, delta polypeptide	5293	Apoptosis, B cell receptor signaling pathway, Colorectal cancer, Fc epsilon RI signaling pathway, Focal adhesion, Inositol phosphate metabolism, Insulin signaling pathway, Jak-STAT signaling pathway, Leukocyte transendothelial migration, mTOR signaling pathway, Natural killer cell mediated cytotoxicity, Phosphatidylinositol signaling system, Regulation of actin cytoskeleton, T cell receptor signa…
1e-07	3.72e-05	0.1	0.77	3.65	4.7619	A_33_P3271711			hs|3p26.1
< 1e-07	< 1e-07	0.1	2.94	13.15	4.54545	A_21_P0012152	NR_034147	Hs.729646	hs|20q13.32	LOC149773	Hypothetical LOC149773	149773
< 1e-07	< 1e-07	0.1	22.71	102.98	4.54545	A_23_P24104	NM_002658	Hs.77274	hs|10q22.2	PLAU	Plasminogen activator, urokinase	5328	Fibrinolysis Pathway, Platelet Amyloid Precursor Protein Pathway, Complement and coagulation cascades
0.00046	0.00531	0.1	0.069	0.31	4.54545	A_21_P0013171			hs|7p21.3	XLOC_l2_013277
0.0001417	0.00248	0.1	0.092	0.42	4.54545	A_21_P0001429	AK124056	Hs.634554	hs|1q42.12	XLOC_000587
1.8e-06	0.000174	0.1	0.25	1.16	4.54545	A_24_P54390	NM_170672	Hs.143674	hs|2p22.3	RASGRP3	RAS guanyl releasing protein 3 (calcium and DAG-regulated)	25780	B cell receptor signaling pathway, MAPK signaling pathway
1.5e-06	0.000158	0.1	0.0045	0.021	4.54545	A_24_P299318	NM_182705	Hs.345588	hs|17p13.3	FAM101B
1e-07	3.72e-05	0.1	4.38	19.93	4.54545	A_23_P74609	NM_015714	Hs.432132	hs|1q32.2	G0S2	G0/G1switch 2	50486
1e-07	3.72e-05	0.1	2.55	11.49	4.54545	A_21_P0012150	NR_034147	Hs.729646	hs|20q13.32	LOC149773	Hypothetical LOC149773	149773
1e-07	3.72e-05	0.1	0.91	4.08	4.54545	A_24_P114255	NM_138799	Hs.467634	hs|2p25.1	MBOAT2
0.0003127	0.00412	0.1	0.047	0.2	4.34783	A_21_P0010974			hs|11p11.12	XLOC_l2_002311
1.8e-05	0.000678	0.1	0.064	0.28	4.34783	A_23_P369994	NM_004734	Hs.507755	hs|13q13.3	DCLK1	Doublecortin-like kinase 1	9201
2.5e-06	0.000208	0.1	3.63	16.06	4.34783	A_33_P3236661	BC150296	Hs.654709	hs|13q21.32	PCDH9	Protocadherin 9	5101
1e-06	0.000128	0.1	0.19	0.83	4.34783	A_21_P0001902	XR_109951	Hs.652640	hs|2q13	XLOC_001625
1e-07	3.72e-05	0.1	0.34	1.48	4.34783	A_24_P73370	NM_003565	Hs.47061	hs|12q24.33	ULK1	Unc-51-like kinase 1 (C. elegans)	8408	mTOR signaling pathway, Regulation of autophagy
< 1e-07	< 1e-07	0.1	2.07	8.78	4.16667	A_23_P5392	NM_004881	Hs.50649	hs|2p23.3	TP53I3	Tumor protein p53 inducible protein 3	9540
0.0004588	0.00531	0.1	0.035	0.15	4.16667	A_19_P00316231	AY328032		hs|5p15.2
9.06e-05	0.00187	0.1	0.25	1.03	4.16667	A_23_P77859	NM_203411	Hs.389669	hs|17p13.1	TMEM88	Transmembrane protein 88	92162
3.06e-05	0.000942	0.1	0.29	1.22	4.16667	A_23_P166779	NR_024065	Hs.591661	hs|3p26.1	LINC00312
3.2e-06	0.000237	0.1	1.1	4.61	4.16667	A_21_P0010324			hs|21q22.3	XLOC_014105
1.9e-06	0.000181	0.1	4.57	18.87	4.16667	A_33_P3264657	NM_001001665	Hs.407639	hs|2q14.3	CYP27C1	Cytochrome P450, family 27, subfamily C, polypeptide 1	339761
1.1e-06	0.000133	0.1	0.89	3.64	4.16667	A_23_P2271	NM_198965	Hs.591159	hs|12p11.22	PTHLH	Parathyroid hormone-like hormone	5744
1.1e-06	0.000133	0.1	0.41	1.69	4.16667	A_24_P262127	NM_004165	Hs.1027	hs|16q22.1	RRAD	Ras-related associated with diabetes	6236
1e-06	0.000128	0.1	0.23	0.97	4.16667	A_33_P3286953	NM_197941	Hs.482291	hs|5q12.3	ADAMTS6	ADAM metallopeptidase with thrombospondin type 1 motif, 6	11174
4e-07	8.19e-05	0.1	1.63	6.78	4.16667	A_33_P3349597
3e-07	6.96e-05	0.1	0.21	0.85	4.16667	A_23_P213319	NM_197941	Hs.482291	hs|5q12.3	ADAMTS6	ADAM metallopeptidase with thrombospondin type 1 motif, 6	11174
3e-07	6.96e-05	0.1	1.97	8.37	4.16667	A_23_P435407	NM_001448	Hs.58367	hs|Xq26.2	GPC4	Glypican 4	2239
2e-07	5.6e-05	0.1	10.62	43.75	4.16667	A_24_P43810	NM_207006	Hs.379821	hs|8q24.13	FAM83A	Family with sequence similarity 83, member A	84985
2e-07	5.6e-05	0.1	0.12	0.49	4.16667	A_23_P19673	NM_005627	Hs.510078	hs|6q23.2	SGK1	Serum/glucocorticoid regulated kinase 1	6446
1e-07	3.72e-05	0.1	0.92	3.87	4.16667	A_23_P26024	NM_032413	Hs.112242	hs|15q21.1	C15orf48	Chromosome 15 open reading frame 48	84419
1e-07	3.72e-05	0.1	2.88	11.87	4.16667	A_24_P32085	NM_024761	Hs.369022	hs|9p21.2	MOB3B
0.0004235	0.00501	0.1	0.28	1.12	4	A_21_P0006028			hs|10q26.3	XLOC_007458
0.0001559	0.00265	0.1	0.21	0.83	4	A_19_P00321671			hs|4q22.1
6.14e-05	0.00146	0.1	0.29	1.17	4	A_21_P0010005			hs|20p12.1	XLOC_013657
1.9e-05	0.000702	0.1	3.9	15.81	4	A_33_P3264662	NM_001001665	Hs.407639	hs|2q14.3	CYP27C1	Cytochrome P450, family 27, subfamily C, polypeptide 1	339761
1.8e-06	0.000174	0.1	0.28	1.13	4	A_33_P3333627	NM_030948	Hs.436996	hs|6p24.1	PHACTR1	Phosphatase and actin regulator 1	221692
1.2e-06	0.000142	0.1	0.22	0.88	4	A_21_P0012601			hs|4q22.1	XLOC_l2_010751
6e-07	9.91e-05	0.1	1.9	7.46	4	A_23_P129856	NM_006497	Hs.72956	hs|17p13.3	HIC1			Hypoxia and p53 in the Cardiovascular system
4e-07	8.19e-05	0.1	0.15	0.59	4	A_23_P19663	NM_001901	Hs.410037	hs|6q23.2	CTGF	Connective tissue growth factor	1490
4e-07	8.19e-05	0.1	4.02	15.89	4	A_23_P258410	NM_004625	Hs.72290	hs|3p25.1	WNT7A	Wingless-type MMTV integration site family, member 7A	7476	Hedgehog signaling pathway, Wnt signaling pathway
3e-07	6.96e-05	0.1	0.62	2.46	4	A_23_P144071	NM_000094	Hs.476218	hs|3p21.31	COL7A1	Collagen, type VII, alpha 1	1294
3e-07	6.96e-05	0.1	8.87	35.84	4	A_23_P216052	NM_032899	Hs.379821	hs|8q24.13	FAM83A	Family with sequence similarity 83, member A	84985
1e-07	3.72e-05	0.1	1.16	4.7	4	A_24_P273253	NM_138420	Hs.441783	hs|14q32.33	AHNAK2	AHNAK nucleoprotein 2	113146
< 1e-07	< 1e-07	0.1	5.76	22.27	3.84615	A_23_P108501	NM_004438	Hs.371218	hs|2q36.1	EPHA4	EPH receptor A4	2043	Eph Kinases and ephrins support platelet aggregation, Axon guidance
0.0004458	0.00519	0.1	0.062	0.24	3.84615	A_23_P251043	NM_024893	Hs.124638	hs|20p11.21	SYNDIG1
8.2e-05	0.00176	0.1	0.34	1.3	3.84615	A_33_P3242508	NM_199450	Hs.22653	hs|10q21.2	ZNF365	Zinc finger protein 365	22891
1.44e-05	0.000586	0.1	0.073	0.28	3.84615	A_21_P0005092	CB123670	Hs.364166	hs|6q27	XLOC_005935
9.6e-06	0.000464	0.1	1.68	6.4	3.84615	A_21_P0002385			hs|2p25.2	XLOC_001958
4.6e-06	0.000293	0.1	0.59	2.32	3.84615	A_19_P00321272	BX648824		hs|21q22.3	XLOC_014105
4.2e-06	0.000279	0.1	0.53	2.08	3.84615	A_19_P00316110	BX648824		hs|21q22.3	XLOC_014105
1e-06	0.000128	0.1	4.15	15.86	3.84615	A_23_P11025	NM_001178106	Hs.16622	hs|Xq28	ZNF185	Zinc finger protein 185 (LIM domain)	7739
9e-07	0.000122	0.1	1.4	5.48	3.84615	A_23_P152082	NM_016642	Hs.709819	hs|15q15.1	SPTBN5	Spectrin, beta, non-erythrocytic 5	51332
2e-07	5.6e-05	0.1	0.6	2.3	3.84615	A_23_P501831	NM_032385	Hs.519694	hs|5q33.2	C5orf4
2e-07	5.6e-05	0.1	2.19	8.37	3.84615	A_33_P3392077	NM_004881	Hs.50649	hs|2p23.3	TP53I3	Tumor protein p53 inducible protein 3	9540
1e-07	3.72e-05	0.1	0.12	0.45	3.84615	A_23_P205746	NM_001008707	Hs.12451	hs|14q32.2	EML1	Echinoderm microtubule associated protein like 1	2009
< 1e-07	< 1e-07	0.1	0.6	2.23	3.7037	A_23_P206018	NM_001018004	Hs.133892	hs|15q22.2	TPM1	Tropomyosin 1 (alpha)	7168
0.0002318	0.0034	0.1	0.14	0.53	3.7037	A_33_P3242503	NM_199451	Hs.22653	hs|10q21.2	ZNF365	Zinc finger protein 365	22891
4.96e-05	0.00129	0.1	1.09	4.11	3.7037	A_24_P53778	NM_080878	Hs.385631	hs|1q23.3	ITLN2	Intelectin 2	142683
1.72e-05	0.000663	0.1	0.24	0.89	3.7037	A_24_P334456	NM_197941	Hs.482291	hs|5q12.3	ADAMTS6	ADAM metallopeptidase with thrombospondin type 1 motif, 6	11174
3.5e-06	0.000248	0.1	0.043	0.16	3.7037	A_23_P87013	NM_001001522	Hs.410977	hs|11q23.3	TAGLN	Transgelin	6876
2.8e-06	0.000221	0.1	0.93	3.41	3.7037	A_21_P0010293			hs|21q22.3	XLOC_014105
1e-06	0.000128	0.1	3.41	12.81	3.7037	A_23_P146551	NM_024761	Hs.369022	hs|9p21.2	MOB3B
6e-07	9.91e-05	0.1	5.28	19.37	3.7037	A_23_P89780	NM_198129	Hs.436367	hs|18q11.2	LAMA3	Laminin, alpha 3	3909	Agrin in Postsynaptic Differentiation, Cell Communication, ECM-receptor interaction, Focal adhesion
3e-07	6.96e-05	0.1	0.59	2.17	3.7037	A_24_P44462	NM_000366	Hs.133892	hs|15q22.2	TPM1	Tropomyosin 1 (alpha)	7168
1e-07	3.72e-05	0.1	0.37	1.38	3.7037	A_33_P3279629	NM_033199	Hs.631914	hs|3p21.31	UCN2	Urocortin 2	90226	Neuroactive ligand-receptor interaction
1e-07	3.72e-05	0.1	0.26	0.98	3.7037	A_32_P76627	CR597597	Hs.546903	hs|17p11.2
0.0001217	0.00226	0.1	0.045	0.16	3.57143	A_23_P50919	NM_006216	Hs.38449	hs|2q36.1	SERPINE2
5.23e-05	0.00133	0.1	4.54	16.51	3.57143	A_21_P0006960			hs|10p15.1	XLOC_008709
1.94e-05	0.000712	0.1	0.96	3.47	3.57143	A_33_P3357813	M81589	Hs.121482	hs|1p36.12	HTR1D	5-hydroxytryptamine (serotonin) receptor 1D	3352	Neuroactive ligand-receptor interaction
1.65e-05	0.000644	0.1	0.16	0.58	3.57143	A_23_P379649	NM_001003940	Hs.591104	hs|15q15.1	BMF	Bcl2 modifying factor	90427
2.3e-06	0.000201	0.1	1.05	3.81	3.57143	A_33_P3255964	NR_003599		hs|1p13.3	CYMP
2.1e-06	0.000191	0.1	0.021	0.075	3.57143	A_32_P40288	NM_052913	Hs.591341	hs|6q23.1	TMEM200A	Transmembrane protein 200A	114801
2e-06	0.000186	0.1	0.85	3.01	3.57143	A_23_P141021	NM_017839	Hs.460857	hs|16q12.2	LPCAT2	Lysophosphatidylcholine acyltransferase 2	54947
2e-06	0.000186	0.1	0.98	3.58	3.57143	A_23_P140928	NM_024847	Hs.187377	hs|16p12.3	TMC7
1.2e-06	0.000142	0.1	1.94	6.89	3.57143	A_33_P3556532			hs|17q25.3	DNAH17	Dynein, axonemal, heavy chain 17	8632
1e-06	0.000128	0.1	11.86	41.79	3.57143	A_23_P201636	NM_005562	Hs.591484	hs|1q25.3	LAMC2	Laminin, gamma 2	3918	Cell Communication, ECM-receptor interaction, Focal adhesion
6e-07	9.91e-05	0.1	0.15	0.55	3.57143	A_24_P236235	NM_013231	Hs.729001	hs|14q31.3	FLRT2
2e-07	5.6e-05	0.1	1.36	4.82	3.57143	A_23_P214011	NM_004932	Hs.171054	hs|5p13.3	CDH6	Cadherin 6, type 2, K-cadherin (fetal kidney)	1004
2e-07	5.6e-05	0.1	14.16	50.25	3.57143	A_23_P160968	NM_018891	Hs.591484	hs|1q25.3	LAMC2	Laminin, gamma 2	3918	Cell Communication, ECM-receptor interaction, Focal adhesion
1e-07	3.72e-05	0.1	1.52	5.47	3.57143	A_32_P178800	NM_002203	Hs.482077	hs|5q11.2	ITGA2	Integrin, alpha 2 (CD49B, alpha 2 subunit of VLA-2 receptor)	3673	ECM-receptor interaction, Focal adhesion, Hematopoietic cell lineage, Regulation of actin cytoskeleton
1e-07	3.72e-05	0.1	0.55	1.98	3.57143	A_33_P3335966	NM_001018005	Hs.133892	hs|15q22.2	TPM1	Tropomyosin 1 (alpha)	7168
1e-07	3.72e-05	0.1	0.72	2.55	3.57143	A_24_P12401	NM_001025366	Hs.73793	hs|6p21.1	VEGFA	Vascular endothelial growth factor A	7422	Actions of Nitric Oxide in the Heart, Hypoxia-Inducible Factor in the Cardiovascular System, VEGF, Hypoxia, and Angiogenesis, Cytokine-cytokine receptor interaction, Focal adhesion, mTOR signaling pathway, VEGF signaling pathway
0.0009524	0.00862	0.1	0.076	0.26	3.44828	A_21_P0012157	AL929474	Hs.686873	hs|20q13.33	XLOC_l2_008692
0.0003804	0.00469	0.1	0.79	2.69	3.44828	A_32_P32413	NM_015559	Hs.435458	hs|18q12.3	SETBP1	SET binding protein 1	26040
0.0001722	0.00282	0.1	0.22	0.76	3.44828	A_21_P0009087			hs|16q24.1	XLOC_012049
6.87e-05	0.00158	0.1	1.18	4.08	3.44828	A_33_P3262391			hs|15q25.1
2.11e-05	0.00075	0.1	1.3	4.53	3.44828	A_23_P344421	NM_019055	Hs.524121	hs|11q24.2	ROBO4	Roundabout homolog 4, magic roundabout (Drosophila)	54538
1.48e-05	0.000599	0.1	1.21	4.19	3.44828	A_23_P35045	NM_001025598	Hs.389374	hs|1q23.3	ARHGAP30	Rho GTPase activating protein 30	257106
1.18e-05	0.000525	0.1	0.75	2.57	3.44828	A_23_P210581	NM_002237	Hs.118695	hs|20q13.13	KCNG1	Potassium voltage-gated channel, subfamily G, member 1	3755
1.02e-05	0.000483	0.1	0.26	0.89	3.44828	A_24_P349039	NM_020754	Hs.668218	hs|3q13.33	ARHGAP31	Rho GTPase activating protein 31	57514
6e-07	9.91e-05	0.1	0.42	1.46	3.44828	A_23_P6771	NM_014583	Hs.475353	hs|3p26.1	LMCD1	LIM and cysteine-rich domains 1	29995
2e-07	5.6e-05	0.1	0.87	3.02	3.44828	A_24_P931443	NM_003485	Hs.8882	hs|14q32.11	GPR68	G protein-coupled receptor 68	8111
1e-07	3.72e-05	0.1	0.26	0.91	3.44828	A_23_P122216	NM_002317	Hs.102267	hs|5q23.2	LOX	Lysyl oxidase	4015
1e-07	3.72e-05	0.1	1.3	4.52	3.44828	A_23_P11843	NM_201630	Hs.26312	hs|1q32.1	LRRN2	Leucine rich repeat neuronal 2	10446
1e-07	3.72e-05	0.1	5.82	20.34	3.44828	A_23_P106389	NM_003612	Hs.24640	hs|15q24.1	SEMA7A	Semaphorin 7A, GPI membrane anchor (John Milton Hagen blood group)	8482	Axon guidance
0.0006726	0.0069	0.1	0.092	0.3	3.33333	A_33_P3252316			hs|14q21.2
0.0002706	0.00375	0.1	0.77	2.59	3.33333	A_24_P161233			hs|2q32.1
0.0001629	0.00274	0.1	0.87	2.89	3.33333	A_33_P3296487			hs|6q22.33	PTPRK	Protein tyrosine phosphatase, receptor type, K	5796
0.000154	0.00263	0.1	2.4	8.13	3.33333	A_23_P169017	NM_018661	Hs.283082	hs|8p23.1	DEFB103B
2.06e-05	0.000739	0.1	0.12	0.41	3.33333	A_19_P00318323	NR_015410	Hs.712707	hs|6p22.3	LINC00340
4.8e-06	0.000301	0.1	1.19	4.04	3.33333	A_33_P3222380	NM_138420	Hs.441783	hs|14q32.33	AHNAK2	AHNAK nucleoprotein 2	113146
7e-07	0.000108	0.1	1.09	3.67	3.33333	A_33_P3357818	NM_000864	Hs.121482	hs|1p36.12	HTR1D	5-hydroxytryptamine (serotonin) receptor 1D	3352	Neuroactive ligand-receptor interaction
5e-07	9.31e-05	0.1	0.93	3.14	3.33333	A_23_P70398	NM_001025370	Hs.73793	hs|6p21.1	VEGFA	Vascular endothelial growth factor A	7422	Actions of Nitric Oxide in the Heart, Hypoxia-Inducible Factor in the Cardiovascular System, VEGF, Hypoxia, and Angiogenesis, Cytokine-cytokine receptor interaction, Focal adhesion, mTOR signaling pathway, VEGF signaling pathway
2e-07	5.6e-05	0.1	1.59	5.37	3.33333	A_19_P00326514			hs|2p24.1	XLOC_l2_007928
1e-07	3.72e-05	0.1	2.75	9.19	3.33333	A_23_P156327	NM_000358	Hs.369397	hs|5q31.1	TGFBI	Transforming growth factor, beta-induced, 68kDa	7045
0.000406	0.00486	0.1	0.06	0.19	3.22581	A_23_P113553	NM_001011544	Hs.670252	hs|Xq28	MAGEA11	Melanoma antigen family A, 11	4110
9.93e-05	0.00199	0.1	0.77	2.5	3.22581	A_21_P0001135			hs|1p32.1	XLOC_000849
3.2e-05	0.00097	0.1	0.76	2.47	3.22581	A_32_P83049	NM_014971	Hs.4892	hs|2p23.3	EFR3B	EFR3 homolog B (S. cerevisiae)	22979
2.24e-05	0.000783	0.1	0.12	0.38	3.22581	A_23_P150609	NM_000612	Hs.272259	hs|11p15.5	IGF2	Insulin-like growth factor 2 (somatomedin A)	3481
1.02e-05	0.000483	0.1	1.25	4.02	3.22581	A_21_P0014296	XR_109204	Hs.703789	hs|15q22.2	LOC100506580
6.3e-06	0.000354	0.1	0.44	1.45	3.22581	A_24_P89457	NM_078467	Hs.370771	hs|6p21.2	CDKN1A	Cyclin-dependent kinase inhibitor 1A (p21, Cip1)	1026	ATM Signaling Pathway, Cell Cycle: G1/S Check Point , Cell Cycle: G2/M Checkpoint, Cyclins and Cell Cycle Regulation, Effects of calcineurin in Keratinocyte Differentiation, Erythropoietin mediated neuroprotection through NF-kB, Hypoxia and p53 in the Cardiovascular system, Influence of Ras and Rho proteins on G1 to S Transition, p53 Signaling Pathway, Cell cycle
3.1e-06	0.000231	0.1	1.41	4.6	3.22581	A_33_P3391796	NM_005450	Hs.248201	hs|17q22	NOG	Noggin	9241	ALK in cardiac myocytes, TGF-beta signaling pathway
1.7e-06	0.000169	0.1	2.67	8.72	3.22581	A_33_P3347477	DA375949	Hs.576925	hs|11q25
9e-07	0.000122	0.1	1.37	4.44	3.22581	A_23_P19987	NM_006547	Hs.700696	hs|7p15.3	IGF2BP3	Insulin-like growth factor 2 mRNA binding protein 3	10643
9e-07	0.000122	0.1	0.99	3.17	3.22581	A_23_P17811	NM_012429	Hs.335614	hs|22q12.2	SEC14L2	SEC14-like 2 (S. cerevisiae)	23541
7e-07	0.000108	0.1	1.03	3.35	3.22581	A_33_P3412143	NM_001080521	Hs.134650	hs|11p15.2	RASSF10	Ras association (RalGDS/AF-6) domain family (N-terminal) member 10	644943
6e-07	9.91e-05	0.1	0.26	0.82	3.22581	A_33_P3277447	NM_000112	Hs.302738	hs|5q32	SLC26A2	Solute carrier family 26 (sulfate transporter), member 2	1836
2e-07	5.6e-05	0.1	0.46	1.47	3.22581	A_21_P0010265			hs|21q22.3	XLOC_013986
1e-07	3.72e-05	0.1	4.91	15.73	3.22581	A_21_P0014889	XR_132807	Hs.375101	hs|11q24.3	LOC100507431	Hypothetical protein LOC100507431	100507431
1e-07	3.72e-05	0.1	5.98	19.07	3.22581	A_23_P436145	BC031979	Hs.375101	hs|11q24.3	LOC100507431	Hypothetical protein LOC100507431	100507431
0.000174	0.00284	0.1	0.17	0.52	3.125	A_33_P3392466	AK130729	Hs.710111	hs|9q34.11	LOC100128077	Hypothetical LOC100128077	100128077
0.0001515	0.0026	0.1	0.12	0.37	3.125	A_33_P3640690	NM_001128128	Hs.124503	hs|10p11.22	ZEB1	Zinc finger E-box binding homeobox 1	6935	SUMOylation as a mechanism to modulate CtBP-dependent gene responses
1.79e-05	0.000677	0.1	0.052	0.16	3.125	A_21_P0006077	AK093724	Hs.355823	hs|4q28.3	XLOC_007701
8.1e-06	0.000412	0.1	0.73	2.24	3.125	A_23_P351215	NM_005414	Hs.581632	hs|3q26.2	SKIL	SKI-like oncogene	6498	TGF beta signaling pathway
7e-06	0.000382	0.1	1.51	4.71	3.125	A_33_P3315074			hs|22q12.3
4.3e-06	0.000282	0.1	0.55	1.73	3.125	A_33_P3351999			hs|14q22.1
3.4e-06	0.000245	0.1	0.96	3	3.125	A_33_P3352085			hs|13q34
2.4e-06	0.000206	0.1	0.69	2.17	3.125	A_33_P3331376	NM_004442	Hs.523329	hs|1p36.12	EPHB2	EPH receptor B2	2048	Axon guidance
1.7e-06	0.000169	0.1	0.057	0.18	3.125	A_23_P87011	NM_001001522	Hs.410977	hs|11q23.3	TAGLN	Transgelin	6876
1.5e-06	0.000158	0.1	2.71	8.57	3.125	A_33_P3292886	NM_005554	Hs.700779	hs|12q13.13	KRT6A	Keratin 6A	3853	Cell Communication
1.3e-06	0.00015	0.1	1	3.08	3.125	A_24_P364807	NM_017839	Hs.460857	hs|16q12.2	LPCAT2	Lysophosphatidylcholine acyltransferase 2	54947
1.1e-06	0.000133	0.1	0.43	1.32	3.125	A_23_P129128	NM_152334	Hs.657163	hs|15q26.3	TARSL2	Threonyl-tRNA synthetase-like 2	123283
9e-07	0.000122	0.1	0.33	1.04	3.125	A_23_P29124	NM_000407	Hs.283743	hs|22q11.21	GP1BB	Glycoprotein Ib (platelet), beta polypeptide	2812	ECM-receptor interaction, Hematopoietic cell lineage
9e-07	0.000122	0.1	0.71	2.23	3.125	A_24_P241815	NM_002229	Hs.25292	hs|19p13.2	JUNB	Jun B proto-oncogene	3726
6e-07	9.91e-05	0.1	0.77	2.39	3.125	A_32_P172141	NM_016952	Hs.38034	hs|11q24.2	CDON	Cdon homolog (mouse)	50937
5e-07	9.31e-05	0.1	15.18	47.81	3.125	A_23_P131935	NM_017671	Hs.472054	hs|20p12.3	FERMT1	Fermitin family member 1	55612
4e-07	8.19e-05	0.1	0.69	2.18	3.125	A_33_P3880302	NM_004442	Hs.523329	hs|1p36.12	EPHB2	EPH receptor B2	2048	Axon guidance
2e-07	5.6e-05	0.1	0.095	0.29	3.125	A_21_P0004807	CB123670	Hs.364166	hs|6q27	XLOC_005935
1e-07	3.72e-05	0.1	0.42	1.32	3.125	A_23_P143559	NM_007098	Hs.368266	hs|22q11.21	CLTCL1	Clathrin, heavy chain-like 1	8218	Huntington\'s disease
1e-07	3.72e-05	0.1	0.76	2.37	3.125	A_33_P3229301	NR_027003	Hs.569940	hs|19q13.32	DKFZp434J0226
1e-07	3.72e-05	0.1	0.21	0.64	3.125	A_23_P110712	NM_004417	Hs.171695	hs|5q35.1	DUSP1	Dual specificity phosphatase 1	1843	CD40L Signaling Pathway, Mechanism of Gene Regulation by Peroxisome Proliferators via PPARa(alpha), NFkB activation by Nontypeable Hemophilus influenzae, Regulation of MAP Kinase Pathways Through Dual Specificity Phosphatases, TNFR2 Signaling Pathway, MAPK signaling pathway
1e-07	3.72e-05	0.1	0.075	0.24	3.125	A_23_P79518	NM_000576	Hs.126256	hs|2q13	IL1B	Interleukin 1, beta	3553	IL 5 Signaling Pathway, Msp/Ron Receptor Signaling Pathway, NFkB activation by Nontypeable Hemophilus influenzae, Signal transduction through IL1R, Apoptosis, Cytokine-cytokine receptor interaction, Hematopoietic cell lineage, MAPK signaling pathway, Toll-like receptor signaling pathway, Type I diabetes mellitus
1e-07	3.72e-05	0.1	0.43	1.32	3.125	A_23_P50646	NM_001193621	Hs.22049	hs|19q13.31	LOC390940	Hypothetical protein LOC390940	390940
1e-07	3.72e-05	0.1	2.36	7.39	3.125	A_33_P3210085	NM_001047160	Hs.25155	hs|10p15.1	NET1	Neuroepithelial cell transforming 1	10276
1e-07	3.72e-05	0.1	0.66	2.05	3.125	A_19_P00813140	BX648824		hs|21q22.3	XLOC_014105
0.0007744	0.00752	0.1	0.11	0.34	3.0303	A_33_P3331150	L03830	Hs.719895	hs|14q32.33
0.0006039	0.00641	0.1	0.17	0.52	3.0303	A_23_P107744	NM_030760	Hs.501561	hs|19p13.2	S1PR5	Sphingosine-1-phosphate receptor 5	53637	Neuroactive ligand-receptor interaction
8.95e-05	0.00186	0.1	3.63	10.88	3.0303	A_33_P3403270			hs|15q24.1	CCDC33
9.8e-06	0.00047	0.1	0.19	0.59	3.0303	A_24_P82106	NM_004995	Hs.2399	hs|14q11.2	MMP14	Matrix metallopeptidase 14 (membrane-inserted)	4323	Inhibition of Matrix Metalloproteinases, GnRH signaling pathway
5.7e-06	0.00033	0.1	1.07	3.28	3.0303	A_21_P0010294			hs|21q22.3	XLOC_014105
5.5e-06	0.000327	0.1	5.36	16.26	3.0303	A_33_P3307495	NM_001199042	Hs.24553	hs|15q24.1	STRA6	Stimulated by retinoic acid gene 6 homolog (mouse)	64220
3.5e-06	0.000248	0.1	0.28	0.84	3.0303	A_24_P942630	NM_001080424	Hs.730881	hs|17p13.1	KDM6B	Lysine (K)-specific demethylase 6B	23135
2.3e-06	0.000201	0.1	0.41	1.22	3.0303	A_24_P99046	NM_015000	Hs.184523	hs|12p11.23	STK38L	Serine/threonine kinase 38 like	23012
2.1e-06	0.000191	0.1	0.82	2.47	3.0303	A_33_P3398862	NM_004040	Hs.502876	hs|2p24.1	RHOB	Ras homolog gene family, member B	388
1.4e-06	0.000156	0.1	0.03	0.089	3.0303	A_24_P149036	NM_001387	Hs.519659	hs|5q32	DPYSL3	Dihydropyrimidinase-like 3	1809
9e-07	0.000122	0.1	0.69	2.1	3.0303	A_21_P0005217	BE439741	Hs.583454	hs|7p15.3	XLOC_006009
7e-07	0.000108	0.1	0.51	1.55	3.0303	A_23_P102058	NM_002381	Hs.656199	hs|2p24.1	MATN3	Matrilin 3	4148
6e-07	9.91e-05	0.1	0.076	0.23	3.0303	A_23_P431388	NM_144569	Hs.62604	hs|1p35.2	SPOCD1	SPOC domain containing 1	90853
5e-07	9.31e-05	0.1	0.31	0.96	3.0303	A_32_P309404	NM_021977	Hs.567337	hs|6q25.3	SLC22A3	Solute carrier family 22 (extraneuronal monoamine transporter), member 3	6581
4e-07	8.19e-05	0.1	0.23	0.68	3.0303	A_24_P294842	NM_000332	Hs.434961	hs|6p22.3	ATXN1	Ataxin 1	6310
4e-07	8.19e-05	0.1	6.77	20.49	3.0303	A_33_P3338121	NM_001017402	Hs.497636	hs|1q32.2	LAMB3	Laminin, beta 3	3914	Cell Communication, ECM-receptor interaction, Focal adhesion
4e-07	8.19e-05	0.1	1.09	3.25	3.0303	A_23_P7582	NM_003202	Hs.573153	hs|5q31.1	TCF7	Transcription factor 7 (T-cell specific, HMG-box)	6932	Adherens junction, Colorectal cancer, Wnt signaling pathway
2e-07	5.6e-05	0.1	1.16	3.54	3.0303	A_21_P0005359	NR_038393	Hs.668122	hs|7p15.3	LOC100506178	Hypothetical LOC100506178	100506178
2e-07	5.6e-05	0.1	1.25	3.73	3.0303	A_19_P00319528			hs|8p11.23	Q9RWL9
3.04e-05	0.000939	0.1	0.05	0.14	2.94118	A_23_P132763	NM_016206	Hs.435013	hs|3p12.1	VGLL3	Vestigial like 3 (Drosophila)	389136
2.85e-05	0.000907	0.1	1.06	3.08	2.94118	A_23_P429449	NM_033119	Hs.592059	hs|16q12.1	NKD1	Naked cuticle homolog 1 (Drosophila)	85407	Wnt signaling pathway
2.02e-05	0.000731	0.1	1.18	3.44	2.94118	A_33_P3296230			hs|12p11.22
4.4e-06	0.000286	0.1	1.62	4.76	2.94118	A_23_P26511	NM_024307	Hs.289015	hs|16p11.2	GDPD3	Glycerophosphodiester phosphodiesterase domain containing 3	79153
1.8e-06	0.000174	0.1	0.059	0.18	2.94118	A_23_P362148	NM_139072	Hs.234074	hs|2q36.3	DNER	Delta/notch-like EGF repeat containing	92737
1.8e-06	0.000174	0.1	1.48	4.39	2.94118	A_19_P00316371	NR_038393	Hs.668122	hs|7p15.3	LOC100506178	Hypothetical LOC100506178	100506178
1.2e-06	0.000142	0.1	0.89	2.6	2.94118	A_33_P3370787	NM_004442	Hs.523329	hs|1p36.12	EPHB2	EPH receptor B2	2048	Axon guidance
1e-06	0.000128	0.1	2.83	8.35	2.94118	A_23_P405129	NM_000428	Hs.512776	hs|14q24.3	LTBP2	Latent transforming growth factor beta binding protein 2	4053
7e-07	0.000108	0.1	11.67	34.27	2.94118	A_24_P365506	NM_017671	Hs.472054	hs|20p12.3	FERMT1	Fermitin family member 1	55612
7e-07	0.000108	0.1	1.09	3.19	2.94118	A_21_P0001366			hs|1p13.2	XLOC_000358
3e-07	6.96e-05	0.1	0.72	2.11	2.94118	A_23_P345361	NM_145055	Hs.116486	hs|18q21.1	C18orf25	Chromosome 18 open reading frame 25	147339
3e-07	6.96e-05	0.1	0.61	1.81	2.94118	A_24_P330303	NM_001042481	Hs.434914	hs|14q22.1	FRMD6	FERM domain containing 6	122786
3e-07	6.96e-05	0.1	1.07	3.12	2.94118	A_23_P257649	NM_002899	Hs.529571	hs|3q23	RBP1	Retinol binding protein 1, cellular	5947
2e-07	5.6e-05	0.1	0.16	0.47	2.94118	A_23_P113701	NM_002607	Hs.535898	hs|7p22.3	PDGFA	Platelet-derived growth factor alpha polypeptide	5154	Cytokines and Inflammatory Response, Mechanism of Gene Regulation by Peroxisome Proliferators via PPARa(alpha), PDGF Signaling Pathway, Phospholipids as signalling intermediaries
0.0002242	0.00333	0.1	0.19	0.55	2.85714	A_33_P3421163	NM_033285	Hs.492261	hs|8q22.1	TP53INP1	Tumor protein p53 inducible nuclear protein 1	94241
0.0002157	0.00326	0.1	1.77	5.02	2.85714	A_33_P3401295	NM_019060	Hs.110196	hs|1q21.3	CRCT1	Cysteine-rich C-terminal 1	54544
0.0001037	0.00204	0.1	0.16	0.44	2.85714	A_24_P838448	NR_015410	Hs.712707	hs|6p22.3	LINC00340
4.54e-05	0.00122	0.1	0.13	0.37	2.85714	A_23_P393025	NM_144644	Hs.481235	hs|4q34.2	SPATA4	Spermatogenesis associated 4	132851
8.6e-06	0.000429	0.1	2.11	6.07	2.85714	A_21_P0000406	NR_003201		hs|14q32.31	SNORD114-9
7.6e-06	0.000403	0.1	2.31	6.67	2.85714	A_24_P62659	NM_005725	Hs.310458	hs|1p13.2	TSPAN2	Tetraspanin 2	10100
4.7e-06	0.000297	0.1	1.7	4.83	2.85714	A_23_P38537	NM_005557	Hs.655160	hs|17q21.2	KRT16	Keratin 16	3868	Cell Communication
4.5e-06	0.000289	0.1	0.092	0.26	2.85714	A_23_P65518	NM_016651	Hs.48950	hs|14q23.1	DACT1	Dapper, antagonist of beta-catenin, homolog 1 (Xenopus laevis)	51339
4.5e-06	0.000289	0.1	0.044	0.13	2.85714	A_23_P210708	NM_001040022	Hs.581021	hs|20p13	SIRPA	Signal-regulatory protein alpha	140885
1.7e-06	0.000169	0.1	0.64	1.82	2.85714	A_23_P96383	NM_006307	Hs.15154	hs|Xp11.4	SRPX	Sushi-repeat-containing protein, X-linked	8406
1.5e-06	0.000158	0.1	0.71	2.02	2.85714	A_23_P3368	NM_002569	Hs.513153	hs|15q26.1	FURIN	Furin (paired basic amino acid cleaving enzyme)	5045	Proteolysis and Signaling Pathway of Notch
5e-07	9.31e-05	0.1	1.21	3.5	2.85714	A_21_P0005963	XR_110876	Hs.149545	hs|8p11.23	LOC100507420
3e-07	6.96e-05	0.1	1.11	3.16	2.85714	A_33_P3296482	NM_002844	Hs.155919	hs|6q22.33	PTPRK	Protein tyrosine phosphatase, receptor type, K	5796
2e-07	5.6e-05	0.1	3.54	10.1	2.85714	A_24_P339944	NM_002608	Hs.1976	hs|22q13.1	PDGFB	Platelet-derived growth factor beta polypeptide (simian sarcoma viral (v-sis) oncogene homolog)	5155	Transcriptional activation of dbpb from mRNA, Cytokine-cytokine receptor interaction, Focal adhesion, Gap junction, MAPK signaling pathway, Regulation of actin cytoskeleton
2e-07	5.6e-05	0.1	0.52	1.5	2.85714	A_24_P96961	NM_025106	Hs.8261	hs|1p36.22	SPSB1
0.000209	0.00319	0.1	1.41	3.92	2.77778	A_23_P500542	NM_147192	Hs.375623	hs|1p33	DMBX1	Diencephalon/mesencephalon homeobox 1	127343
0.0001773	0.00287	0.1	0.036	0.1	2.77778	A_23_P163306	NM_032866	Hs.148989	hs|15q21.3	CGNL1	Cingulin-like 1	84952
0.0001329	0.00239	0.1	0.44	1.23	2.77778	A_23_P143512	NM_007031	Hs.406157	hs|21q22.3	HSF2BP	Heat shock transcription factor 2 binding protein	11077
0.0001182	0.00222	0.1	1.97	5.47	2.77778	A_24_P259607	NM_017982	Hs.497841	hs|1q41	SUSD4	Sushi domain containing 4	55061
3.04e-05	0.000939	0.1	3.32	9.13	2.77778	A_33_P3262949			hs|20p12.3	FERMT1	Fermitin family member 1	55612
2.12e-05	0.000752	0.1	0.25	0.7	2.77778	A_33_P3320772	NM_000332	Hs.434961	hs|6p22.3	ATXN1	Ataxin 1	6310
2.02e-05	0.000731	0.1	0.27	0.75	2.77778	A_33_P3353941	NM_005026	Hs.518451	hs|1p36.22	PIK3CD	Phosphoinositide-3-kinase, catalytic, delta polypeptide	5293	Apoptosis, B cell receptor signaling pathway, Colorectal cancer, Fc epsilon RI signaling pathway, Focal adhesion, Inositol phosphate metabolism, Insulin signaling pathway, Jak-STAT signaling pathway, Leukocyte transendothelial migration, mTOR signaling pathway, Natural killer cell mediated cytotoxicity, Phosphatidylinositol signaling system, Regulation of actin cytoskeleton, T cell receptor signa…
1.32e-05	0.000562	0.1	0.11	0.3	2.77778	A_33_P3374723	NM_001128128	Hs.124503	hs|10p11.22	ZEB1	Zinc finger E-box binding homeobox 1	6935	SUMOylation as a mechanism to modulate CtBP-dependent gene responses
1.25e-05	0.000544	0.1	0.32	0.88	2.77778	A_23_P200801	NM_001002811	Hs.708687	hs|1q21.1	PDE4DIP
8e-07	0.000116	0.1	0.75	2.07	2.77778	A_33_P3319351	AK093172		hs|10p12.1
2e-07	5.6e-05	0.1	0.42	1.17	2.77778	A_24_P98411	NM_005347	Hs.605502	hs|9q33.3	HSPA5	Heat shock 70kDa protein 5 (glucose-regulated protein, 78kDa)	3309	Prion Pathway, Stathmin and breast cancer resistance to antimicrotubule agents, Antigen processing and presentation, MAPK signaling pathway, Neurodegenerative Disorders, Prion disease
1e-07	3.72e-05	0.1	1.13	3.14	2.77778	A_23_P88626	NM_001150	Hs.1239	hs|15q26.1	ANPEP	Alanyl (membrane) aminopeptidase	290	Dendritic cells in regulating TH1 and TH2 Development, SARS Coronavirus Protease, Glutathione metabolism, Hematopoietic cell lineage
0.0007246	0.00724	0.1	1.76	4.79	2.7027	A_21_P0003050			hs|3q25.31	XLOC_002890
0.0002898	0.00393	0.1	1.06	2.85	2.7027	A_33_P3296499	NM_002844	Hs.155919	hs|6q22.33	PTPRK	Protein tyrosine phosphatase, receptor type, K	5796
6.03e-05	0.00145	0.1	1.9	5.08	2.7027	A_21_P0012058			hs|2p24.1	XLOC_l2_007928
1.4e-05	0.000581	0.1	0.12	0.31	2.7027	A_23_P124642	NM_005739	Hs.591127	hs|15q14	RASGRP1	RAS guanyl releasing protein 1 (calcium and DAG-regulated)	10125	MAPK signaling pathway, T cell receptor signaling pathway
7.8e-06	0.000406	0.1	0.21	0.57	2.7027	A_33_P3261520	XR_108587	Hs.364045	hs|5q14.2	ATP6AP1L	ATPase, H+ transporting, lysosomal accessory protein 1-like	92270
6.1e-06	0.000345	0.1	0.21	0.56	2.7027	A_33_P3409099	NM_000332	Hs.434961	hs|6p22.3	ATXN1	Ataxin 1	6310
4.9e-06	0.000305	0.1	0.86	2.31	2.7027	A_23_P159382	NM_014822	Hs.189641	hs|4q26	SEC24D	SEC24 family, member D (S. cerevisiae)	9871
2.8e-06	0.000221	0.1	1.43	3.9	2.7027	A_23_P103775	NM_032270	Hs.412836	hs|1p22.2	LRRC8C	Leucine rich repeat containing 8 family, member C	84230
1.5e-06	0.000158	0.1	0.55	1.5	2.7027	A_23_P66525	NM_006042	Hs.462270	hs|17p12	HS3ST3A1	Heparan sulfate (glucosamine) 3-O-sulfotransferase 3A1	9955	Glycan structures - biosynthesis 1, Heparan sulfate biosynthesis
1.4e-06	0.000156	0.1	4.03	10.83	2.7027	A_23_P75310	NM_021226	Hs.655672	hs|10q11.22	ARHGAP22	Rho GTPase activating protein 22	58504
6e-07	9.91e-05	0.1	1.64	4.48	2.7027	A_23_P210763	NM_000214	Hs.728907	hs|20p12.2	JAG1	Jagged 1	182	Phosphoinositides and their downstream targets., Notch signaling pathway
6e-07	9.91e-05	0.1	1.46	3.99	2.7027	A_19_P00316370	NR_038393	Hs.668122	hs|7p15.3	LOC100506178	Hypothetical LOC100506178	100506178
2e-07	5.6e-05	0.1	2.53	6.75	2.7027	A_23_P83931	NM_001047160	Hs.25155	hs|10p15.1	NET1	Neuroepithelial cell transforming 1	10276
2e-07	5.6e-05	0.1	1.32	3.55	2.7027	A_21_P0013286			hs|7p21.1	XLOC_l2_013737
0.0003558	0.00446	0.1	2.38	6.26	2.63158	A_23_P53370	NM_014470	Hs.124940	hs|12q13.12	RND1	Rho family GTPase 1	27289	Axon guidance
0.0003247	0.00421	0.1	0.37	0.97	2.63158	A_19_P00319040	NR_038948	Hs.729869	hs|7q21.3	LOC100506136
0.0001598	0.0027	0.1	1.79	4.7	2.63158	A_21_P0001819			hs|2p25.1	XLOC_001335
0.000117	0.00221	0.1	1.66	4.4	2.63158	A_33_P3271341	XR_109306	Hs.434720	hs|16q21
2.94e-05	0.000925	0.1	0.96	2.52	2.63158	A_23_P4551	NM_015559	Hs.435458	hs|18q12.3	SETBP1	SET binding protein 1	26040
1.53e-05	0.000609	0.1	2.93	7.66	2.63158	A_33_P3246418	NM_005586	Hs.520119	hs|6p21.1	MDFI	MyoD family inhibitor	4188
1.21e-05	0.000535	0.1	0.31	0.82	2.63158	A_24_P102880	NM_020443	Hs.585374	hs|1q32.1	NAV1	Neuron navigator 1	89796
4.5e-06	0.000289	0.1	0.13	0.35	2.63158	A_33_P3260634	NM_001172646	Hs.472101	hs|20p12.2	PLCB4	Phospholipase C, beta 4	5332	Calcium signaling pathway, Gap junction, GnRH signaling pathway, Inositol phosphate metabolism, Long-term depression, Long-term potentiation, Phosphatidylinositol signaling system, Wnt signaling pathway
3.9e-06	0.000269	0.1	1.13	2.98	2.63158	A_33_P3419790	AK123258	Hs.126409	hs|6p24.1	C6orf105	Chromosome 6 open reading frame 105	84830
2.8e-06	0.000221	0.1	0.43	1.13	2.63158	A_23_P383819	NM_016569	Hs.129895	hs|12q24.21	TBX3	T-box 3	6926
2.5e-06	0.000208	0.1	1.26	3.29	2.63158	A_24_P192262	NM_005402	Hs.6906	hs|7p14.1	RALA	V-ral simian leukemia viral oncogene homolog A (ras related)	5898	Ras Signaling Pathway
1.7e-06	0.000169	0.1	2.18	5.66	2.63158	A_21_P0011646	NR_033876	Hs.447555	hs|17q24.3	LINC00511
1e-06	0.000128	0.1	2.86	7.49	2.63158	A_33_P3242174	NM_206895	Hs.657509	hs|2q37.1	C2orf82	Chromosome 2 open reading frame 82	389084
9e-07	0.000122	0.1	1.08	2.85	2.63158	A_21_P0009771			hs|19q13.32	XLOC_013364
7e-07	0.000108	0.1	0.43	1.14	2.63158	A_23_P88865	NM_144601	Hs.298198	hs|16q21	CMTM3	CKLF-like MARVEL transmembrane domain containing 3	123920
6e-07	9.91e-05	0.1	0.25	0.65	2.63158	A_24_P940115	NM_182643	Hs.134296	hs|8p22	DLC1	Deleted in liver cancer 1	10395
3e-07	6.96e-05	0.1	0.44	1.16	2.63158	A_33_P3340342	NM_144601	Hs.298198	hs|16q21	CMTM3	CKLF-like MARVEL transmembrane domain containing 3	123920
3e-07	6.96e-05	0.1	0.97	2.52	2.63158	A_32_P41065	NM_001017395	Hs.477547	hs|3q22.1	TMCC1	Transmembrane and coiled-coil domain family 1	23023
1e-07	3.72e-05	0.1	13.96	36.76	2.63158	A_23_P102000	NM_001008540	Hs.593413	hs|2q22.1	CXCR4	Chemokine (C-X-C motif) receptor 4	7852	CXCR4 Signaling Pathway, HIV-1 defeats host-mediated resistance by CEM15, Pertussis toxin-insensitive CCR5 Signaling in Macrophage, Selective expression of chemokine receptors during T-cell polarization, Axon guidance, Cytokine-cytokine receptor interaction, Leukocyte transendothelial migration
1e-07	3.72e-05	0.1	0.34	0.9	2.63158	A_23_P112241	NM_012266	Hs.237506	hs|9p13.3	DNAJB5	DnaJ (Hsp40) homolog, subfamily B, member 5	25822
0.0002504	0.00357	0.1	0.064	0.16	2.5641	A_24_P23625	AK023723	Hs.48384	hs|17p12	HS3ST3B1	Heparan sulfate (glucosamine) 3-O-sulfotransferase 3B1	9953	Glycan structures - biosynthesis 1, Heparan sulfate biosynthesis
9.6e-05	0.00194	0.1	0.37	0.96	2.5641	A_33_P3369317	NM_001135005	Hs.237506	hs|9p13.3	DNAJB5	DnaJ (Hsp40) homolog, subfamily B, member 5	25822
6.41e-05	0.0015	0.1	0.75	1.89	2.5641	A_33_P3420466	NM_002381	Hs.656199	hs|2p24.1	MATN3	Matrilin 3	4148
2.17e-05	0.000765	0.1	0.9	2.29	2.5641	A_33_P3242923	NR_038358		hs|14q22.1	LOC283553
1.92e-05	0.000707	0.1	0.43	1.12	2.5641	A_23_P63209	NM_181755	Hs.195040	hs|1q32.2	HSD11B1	Hydroxysteroid (11-beta) dehydrogenase 1	3290	Visceral Fat Deposits and the Metabolic Syndrome, Androgen and estrogen metabolism, C21-Steroid hormone metabolism
3.1e-06	0.000231	0.1	1.66	4.23	2.5641	A_21_P0011906			hs|2p24.1	XLOC_l2_007928
1e-06	0.000128	0.1	1.13	2.88	2.5641	A_24_P401090			hs|1p34.3
7e-07	0.000108	0.1	0.32	0.84	2.5641	A_23_P54846	NM_014685	Hs.146393	hs|16q13	HERPUD1	Homocysteine-inducible, endoplasmic reticulum stress-inducible, ubiquitin-like domain member 1	9709
6e-07	9.91e-05	0.1	0.88	2.27	2.5641	A_32_P99100	NM_002844	Hs.155919	hs|6q22.33	PTPRK	Protein tyrosine phosphatase, receptor type, K	5796
4e-07	8.19e-05	0.1	0.77	1.99	2.5641	A_23_P354027	NM_001002914	Hs.592112	hs|17p13.1	KCTD11	Potassium channel tetramerisation domain containing 11	147040
4e-07	8.19e-05	0.1	0.36	0.93	2.5641	A_23_P256473	NM_006379	Hs.269109	hs|7q21.11	SEMA3C	Sema domain, immunoglobulin domain (Ig), short basic domain, secreted, (semaphorin) 3C	10512	Axon guidance
1e-07	3.72e-05	0.1	0.13	0.34	2.5641	A_23_P99661	NM_018071	Hs.35125	hs|14q11.2	ARHGEF40	Rho guanine nucleotide exchange factor (GEF) 40	55701
1e-07	3.72e-05	0.1	22.3	56.56	2.5641	A_23_P138194	NM_000433	Hs.587558	hs|1q25.3	NCF2	Neutrophil cytosolic factor 2	4688	fMLP induced chemokine gene expression in HMC-1 cells, Rac 1 cell motility signaling pathway, Leukocyte transendothelial migration
0.0008595	0.00806	0.1	0.014	0.036	2.5	A_23_P29057	NM_002240	Hs.658533	hs|21q22.13	KCNJ6	Potassium inwardly-rectifying channel, subfamily J, member 6	3763
0.0006307	0.00661	0.1	1.93	4.8	2.5	A_21_P0011517	NM_000526	Hs.546903	hs|17q21.2	KRT14	Keratin 14	3861	Cell Communication
0.0005694	0.00615	0.1	0.3	0.74	2.5	A_32_P226646	XR_109259		hs|16p13.12	LOC100129781
0.0003362	0.00431	0.1	0.54	1.36	2.5	A_33_P3329686	NM_001009939	Hs.728762	hs|22q11.21	2013-09-05
0.0001918	0.00304	0.1	0.93	2.32	2.5	A_19_P00315863			hs|2q35	XLOC_l2_008434
5.46e-05	0.00136	0.1	1.68	4.25	2.5	A_19_P00806193			hs|7p15.3	XLOC_006009
7.5e-06	0.000399	0.1	1.04	2.58	2.5	A_33_P3370751	NM_022739	Hs.730627	hs|17q23.3	SMURF2	SMAD specific E3 ubiquitin protein ligase 2	64750	Estrogen-responsive protein Efp controls cell cycle and breast tumors growth, TGF-beta signaling pathway, Ubiquitin mediated proteolysis
7.1e-06	0.000385	0.1	0.13	0.32	2.5	A_23_P344531	NM_007286	Hs.435228	hs|5q33.1	SYNPO	Synaptopodin	11346
2.9e-06	0.000224	0.1	0.65	1.62	2.5	A_24_P36944	NM_014812	Hs.533635	hs|1q43	CEP170	Centrosomal protein 170kDa	9859
2.5e-06	0.000208	0.1	8.32	20.57	2.5	A_33_P3388391	NM_153212	Hs.351203	hs|1p34.3	GJB4	Gap junction protein, beta 4, 30.3kDa	127534	Cell Communication
2e-06	0.000186	0.1	1.2	3.03	2.5	A_23_P332374	NM_007147	Hs.119014	hs|19q13.41	ZNF175	Zinc finger protein 175	7728
1.7e-06	0.000169	0.1	0.57	1.41	2.5	A_33_P3397658			hs|5q33.1	SYNPO	Synaptopodin	11346
5e-07	9.31e-05	0.1	0.37	0.92	2.5	A_23_P136355	NM_018194	Hs.58650	hs|1q32.2	HHAT	Hedgehog acyltransferase	55733
2e-07	5.6e-05	0.1	0.89	2.22	2.5	A_24_P810290	NM_001030059	Hs.40479	hs|10q26.12	PPAPDC1A	Phosphatidic acid phosphatase type 2 domain containing 1A	196051
0.0006701	0.00689	0.1	0.74	1.82	2.43902	A_23_P111888	NM_138455	Hs.405614	hs|8q22.3	CTHRC1	Collagen triple helix repeat containing 1	115908
0.0002341	0.00342	0.1	0.42	1.03	2.43902	A_23_P303548	XM_003403733	Hs.729596	hs|20q11.21
0.0002291	0.00337	0.1	4.3	10.38	2.43902	A_21_P0000205	NM_182626	Hs.676025	hs|2p25.1	C2orf48	Chromosome 2 open reading frame 48	348738
0.0001965	0.00308	0.1	0.48	1.18	2.43902	A_33_P3217704	NM_025182	Hs.301696	hs|9p13.3	KIAA1539	KIAA1539	80256
0.0001461	0.00253	0.1	1.74	4.2	2.43902	A_33_P3393971	NM_000299	Hs.497350	hs|1q32.1	PKP1	Plakophilin 1 (ectodermal dysplasia/skin fragility syndrome)	5317
3.23e-05	0.000976	0.1	7.72	18.69	2.43902	A_21_P0006600			hs|Yp11.2	XLOC_008282
1.4e-05	0.000581	0.1	0.38	0.91	2.43902	A_33_P3234809	NM_003466	Hs.469728	hs|2q13	PAX8	Paired box 8	7849
3.4e-06	0.000245	0.1	0.27	0.64	2.43902	A_33_P3216090	NM_016848	Hs.292737	hs|9q22.1	SHC3	SHC (Src homology 2 domain containing) transforming protein 3	53358	Focal adhesion, Insulin signaling pathway, Natural killer cell mediated cytotoxicity
2.5e-06	0.000208	0.1	1.55	3.78	2.43902	A_23_P156826	NM_032744	Hs.126409	hs|6p24.1	C6orf105	Chromosome 6 open reading frame 105	84830
2.5e-06	0.000208	0.1	0.77	1.9	2.43902	A_33_P3410589	NM_153690	Hs.729131	hs|3q29	FAM43A	Family with sequence similarity 43, member A	131583
1.7e-06	0.000169	0.1	0.14	0.33	2.43902	A_24_P201064	NM_001201329	Hs.458513	hs|8p23.1	PPP1R3B	Protein phosphatase 1, regulatory (inhibitor) subunit 3B	79660	Insulin signaling pathway
1.7e-06	0.000169	0.1	0.56	1.37	2.43902	A_23_P132121	NM_173354	Hs.282113	hs|21q22.3	SIK1	Salt-inducible kinase 1	150094
1.6e-06	0.000166	0.1	0.89	2.18	2.43902	A_24_P252130	NM_006238	Hs.696032	hs|6p21.31	PPARD	Peroxisome proliferator-activated receptor delta	5467	Basic mechanism of action of PPARa, PPARb(d) and PPARg and effects on gene expression, Nuclear Receptors in Lipid Metabolism and Toxicity, WNT Signaling Pathway, PPAR signaling pathway, Wnt signaling pathway
1.5e-06	0.000158	0.1	0.25	0.62	2.43902	A_24_P879740	NM_005909	Hs.335079	hs|5q13.2	MAP1B	Microtubule-associated protein 1B	4131
8e-07	0.000116	0.1	1.21	2.94	2.43902	A_33_P3281695	NM_001243133	Hs.159483	hs|1q44	NLRP3	NLR family, pyrin domain containing 3	114548
4e-07	8.19e-05	0.1	0.5	1.22	2.43902	A_32_P32254	NM_001848	Hs.474053	hs|21q22.3	COL6A1	Collagen, type VI, alpha 1	1291	Cell Communication, ECM-receptor interaction, Focal adhesion
2e-07	5.6e-05	0.1	1.35	3.32	2.43902	A_24_P349547			hs|12q21.2
0.0009711	0.00874	0.1	1.04	2.45	2.38095	A_21_P0013954	XM_002345462		hs|22q11.1	LOC100292922
0.000496	0.00559	0.1	0.38	0.9	2.38095	A_24_P357465	NM_021202	Hs.516994	hs|20q11.22	TP53INP2	Tumor protein p53 inducible nuclear protein 2	58476
0.0003402	0.00434	0.1	0.79	1.9	2.38095	A_33_P3406572	AK091704	Hs.729646	hs|20q13.32	LOC149773	Hypothetical LOC149773	149773
0.0001544	0.00264	0.1	1.5	3.62	2.38095	A_24_P324674	NM_002348	Hs.403857	hs|1q23.3	LY9	Lymphocyte antigen 9	4063
0.0001052	0.00206	0.1	0.38	0.89	2.38095	A_33_P3335147	NM_001018116	Hs.99004	hs|9q31.1	MURC	Muscle-related coiled-coil protein	347273
4.69e-05	0.00125	0.1	0.36	0.88	2.38095	A_23_P384044	NM_152495	Hs.28659	hs|1q42.12	CNIH3	Cornichon homolog 3 (Drosophila)	149111
1.8e-05	0.000678	0.1	1.02	2.46	2.38095	A_33_P3250671	NM_003202	Hs.573153	hs|5q31.1	TCF7	Transcription factor 7 (T-cell specific, HMG-box)	6932	Adherens junction, Colorectal cancer, Wnt signaling pathway
6e-06	0.000342	0.1	1.35	3.18	2.38095	A_21_P0012869	AK310274	Hs.710582	hs|5q35.3	XLOC_l2_011873
5.4e-06	0.000323	0.1	0.23	0.56	2.38095	A_23_P61406	NM_016848	Hs.292737	hs|9q22.1	SHC3	SHC (Src homology 2 domain containing) transforming protein 3	53358	Focal adhesion, Insulin signaling pathway, Natural killer cell mediated cytotoxicity
4e-06	0.000272	0.1	5.68	13.57	2.38095	A_33_P3237729	NM_003687	Hs.424312	hs|5q31.1	PDLIM4	PDZ and LIM domain 4	8572
3.8e-06	0.000264	0.1	1.68	3.98	2.38095	A_24_P784765	NM_203330	Hs.278573	hs|11p13	CD59			Complement and coagulation cascades, Hematopoietic cell lineage
3.1e-06	0.000231	0.1	1.01	2.37	2.38095	A_33_P3308446	NM_004040	Hs.502876	hs|2p24.1	RHOB	Ras homolog gene family, member B	388
2.1e-06	0.000191	0.1	0.41	0.96	2.38095	A_23_P144896	NM_005451	Hs.533040	hs|5q35.3	PDLIM7	PDZ and LIM domain 7 (enigma)	9260
2e-06	0.000186	0.1	0.18	0.44	2.38095	A_33_P3248439	NM_033446	Hs.162659	hs|9q33.3	FAM125B	Family with sequence similarity 125, member B	89853
1.1e-06	0.000133	0.1	0.33	0.78	2.38095	A_33_P3372666	NM_033023	Hs.535898	hs|7p22.3	PDGFA	Platelet-derived growth factor alpha polypeptide	5154	Cytokines and Inflammatory Response, Mechanism of Gene Regulation by Peroxisome Proliferators via PPARa(alpha), PDGF Signaling Pathway, Phospholipids as signalling intermediaries
6e-07	9.91e-05	0.1	0.55	1.33	2.38095	A_23_P65797	NM_022480	Hs.498371	hs|15q25.3	KLHL25	Kelch-like 25 (Drosophila)	64410
4e-07	8.19e-05	0.1	0.44	1.04	2.38095	A_33_P3751889	NM_001135732	Hs.474705	hs|22q12.3	TOM1	Target of myb1 (chicken)	10043
3e-07	6.96e-05	0.1	0.39	0.94	2.38095	A_24_P787947	NM_001005404	Hs.463613	hs|17q22	YPEL2	Yippee-like 2 (Drosophila)	388403
0.0007403	0.00733	0.1	0.27	0.64	2.32558	A_33_P3227661			hs|Yq11.23
0.0001754	0.00285	0.1	0.73	1.72	2.32558	A_23_P6381	NM_002430	Hs.268515	hs|22q12.1	MN1	Meningioma (disrupted in balanced translocation) 1	4330
0.000149	0.00257	0.1	1.55	3.59	2.32558	A_23_P71368	NM_006269	Hs.128938	hs|8q12.1	RP1
6.34e-05	0.00149	0.1	1.39	3.25	2.32558	A_23_P338325	NM_005230	Hs.46523	hs|12q23.1	ELK3	ELK3, ETS-domain protein (SRF accessory protein 2)	2004
1.86e-05	0.000691	0.1	1.32	3.07	2.32558	A_24_P6449	NM_182610	Hs.439922	hs|3q26.2	SAMD7	Sterile alpha motif domain containing 7	344658
1.73e-05	0.000665	0.1	0.3	0.7	2.32558	A_23_P211110	NM_005069	Hs.146186	hs|21q22.13	SIM2	Single-minded homolog 2 (Drosophila)	6493
1.25e-05	0.000544	0.1	0.11	0.25	2.32558	A_33_P3422897	NM_005502	Hs.659274	hs|9q31.1	ABCA1	ATP-binding cassette, sub-family A (ABC1), member 1	19	FXR and LXR Regulation of Cholesterol Metabolism, Nuclear Receptors in Lipid Metabolism and Toxicity
8.8e-06	0.000436	0.1	1.3	3.04	2.32558	A_23_P333498	NM_030636	Hs.487994	hs|7p14.2	EEPD1
8e-06	0.000412	0.1	0.9	2.1	2.32558	A_33_P3799692	BC043009	Hs.660499	hs|10p11.22	LOC338620	Hypothetical protein LOC338620	338620
7.9e-06	0.000409	0.1	0.7	1.64	2.32558	A_23_P13740	NM_014903	Hs.655301	hs|12q21.2	NAV3	Neuron navigator 3	89795
6.8e-06	0.000375	0.1	2.77	6.43	2.32558	A_33_P3281667	NM_001201380	Hs.521495	hs|9p11.2	CNTNAP3B	Contactin associated protein-like 3B	728577
4.2e-06	0.000279	0.1	0.21	0.49	2.32558	A_23_P131846	NM_005985	Hs.48029	hs|20q13.13	SNAI1	Snail homolog 1 (Drosophila)	6615	Downregulated of MTA-3 in ER-negative Breast Tumors, Adherens junction
4e-06	0.000272	0.1	0.56	1.29	2.32558	A_23_P24555	NM_015157	Hs.504062	hs|11q23.3	PHLDB1	Pleckstrin homology-like domain, family B, member 1	23187
3.7e-06	0.000259	0.1	1.84	4.3	2.32558	A_23_P31765	NM_006823	Hs.433700	hs|8q21.12	PKIA	Protein kinase (cAMP-dependent, catalytic) inhibitor alpha	5569
3e-06	0.000227	0.1	0.41	0.96	2.32558	A_24_P239606	NM_015675	Hs.110571	hs|19p13.3	GADD45B	Growth arrest and DNA-damage-inducible, beta	4616	Cell cycle, MAPK signaling pathway
2.7e-06	0.000219	0.1	0.7	1.63	2.32558	A_33_P3330039	NM_016274	Hs.438824	hs|1q21.2	PLEKHO1	Pleckstrin homology domain containing, family O member 1	51177
1.8e-06	0.000174	0.1	0.23	0.53	2.32558	A_23_P324754	NM_018689	Hs.459088	hs|15q25.1	KIAA1199	KIAA1199	57214
1.1e-06	0.000133	0.1	0.8	1.88	2.32558	A_33_P3222069	NM_182965	Hs.68061	hs|17q25.1	SPHK1	Sphingosine kinase 1	8877	Phospholipids as signalling intermediaries, Calcium signaling pathway, Sphingolipid metabolism, VEGF signaling pathway
1e-06	0.000128	0.1	1.28	2.97	2.32558	A_21_P0014157	XR_108638		hs|6p21.31	LOC100507672
9e-07	0.000122	0.1	4.27	10.01	2.32558	A_23_P250516			hs|17q25.3
7e-07	0.000108	0.1	0.43	1.01	2.32558	A_23_P77493	NM_006086	Hs.511743	hs|16q24.3	TUBB3	Tubulin, beta 3	10381	Gap junction
6e-07	9.91e-05	0.1	5.71	13.21	2.32558	A_33_P3369436	XR_109206	Hs.525720	hs|15q13.1	LOC100130111	Hypothetical LOC100130111	100130111
6e-07	9.91e-05	0.1	0.41	0.95	2.32558	A_33_P3217213	NM_005451	Hs.533040	hs|5q35.3	PDLIM7	PDZ and LIM domain 7 (enigma)	9260
5e-07	9.31e-05	0.1	5.14	11.99	2.32558	A_21_P0011305	XR_109206	Hs.525720	hs|15q13.1	LOC100130111	Hypothetical LOC100130111	100130111
4e-07	8.19e-05	0.1	0.51	1.18	2.32558	A_23_P13772	NM_016569	Hs.129895	hs|12q24.21	TBX3	T-box 3	6926
0.0009519	0.00862	0.1	1.04	2.35	2.27273	A_21_P0013643	NR_026558	Hs.663122	hs|9p12	AQP7P3	Aquaporin 7 pseudogene 3	441432
0.000691	0.00702	0.1	0.24	0.55	2.27273	A_21_P0009196			hs|17q21.33	XLOC_012515
0.0003107	0.00411	0.1	1.84	4.21	2.27273	A_33_P3215640	NM_153370	Hs.25391	hs|6p21.2	PI16	Peptidase inhibitor 16	221476
0.0002222	0.00332	0.1	1.79	4.08	2.27273	A_23_P112859	NM_001898	Hs.123114	hs|20p11.21	CST1	Cystatin SN	1469
0.0002147	0.00325	0.1	3.14	7.22	2.27273	A_33_P3223631	XR_132538	Hs.520384	hs|7q11.21	LOC100288292
8.8e-05	0.00184	0.1	0.57	1.3	2.27273	A_33_P3282390	NM_000841	Hs.654847	hs|6p21.31	GRM4	Glutamate receptor, metabotropic 4	2914	Neuroactive ligand-receptor interaction, Taste transduction
5.24e-05	0.00133	0.1	0.42	0.94	2.27273	A_23_P169039	NM_003068	Hs.360174	hs|8q11.21	SNAI2	Snail homolog 2 (Drosophila)	6591	Downregulated of MTA-3 in ER-negative Breast Tumors, Adherens junction
3.63e-05	0.00105	0.1	0.28	0.64	2.27273	A_33_P3343145	NM_005909	Hs.335079	hs|5q13.2	MAP1B	Microtubule-associated protein 1B	4131
2.03e-05	0.000732	0.1	1.16	2.66	2.27273	A_33_P3406030	NM_032270	Hs.412836	hs|1p22.2	LRRC8C	Leucine rich repeat containing 8 family, member C	84230
7.1e-06	0.000385	0.1	8	18.32	2.27273	A_23_P161659	NM_020826	Hs.436643	hs|11p11.2	SYT13	Synaptotagmin XIII	57586
2.5e-06	0.000208	0.1	1.1	2.52	2.27273	A_23_P91512	NM_144492	Hs.660278	hs|21q22.13	CLDN14	Claudin 14	23562	Cell adhesion molecules (CAMs), Leukocyte transendothelial migration, Tight junction
2.1e-06	0.000191	0.1	0.44	1.02	2.27273	A_23_P371824	NM_020127	Hs.489922	hs|1q21.3	TUFT1	Tuftelin 1	7286
1.7e-06	0.000169	0.1	0.61	1.39	2.27273	A_23_P200096	NM_025106	Hs.8261	hs|1p36.22	SPSB1
1.1e-06	0.000133	0.1	0.57	1.29	2.27273	A_33_P3387796	NM_015157	Hs.504062	hs|11q23.3	PHLDB1	Pleckstrin homology-like domain, family B, member 1	23187
1e-06	0.000128	0.1	0.95	2.17	2.27273	A_23_P168556	NM_004603	Hs.647024	hs|7q11.23	STX1A	Syntaxin 1A (brain)	6804	Blockade of Neurotransmitter Relase by Botulinum Toxin
9e-07	0.000122	0.1	1.35	3.07	2.27273	A_23_P54116	NM_014992	Hs.654934	hs|14q23.1	DAAM1	Dishevelled associated activator of morphogenesis 1	23002	Wnt signaling pathway
8e-07	0.000116	0.1	1.04	2.38	2.27273	A_24_P240187	NM_020873	Hs.163244	hs|3p26.2	LRRN1	Leucine rich repeat neuronal 1	57633
8e-07	0.000116	0.1	0.23	0.53	2.27273	A_23_P168882	NM_033285	Hs.492261	hs|8q22.1	TP53INP1	Tumor protein p53 inducible nuclear protein 1	94241
0.0009033	0.00835	0.1	0.6	1.32	2.22222	A_33_P3321996	DB053889	Hs.652651	hs|1q43
0.0003667	0.00456	0.1	0.36	0.8	2.22222	A_21_P0001345	AK094796	Hs.297988	hs|1p21.3	LOC729970
0.0003536	0.00444	0.1	0.056	0.13	2.22222	A_24_P27977	NM_003307	Hs.369759	hs|21q22.3	TRPM2	Transient receptor potential cation channel, subfamily M, member 2	7226
0.0003231	0.0042	0.1	1.64	3.67	2.22222	A_24_P383762	NM_175062	Hs.190559	hs|5q35.3	RASGEF1C	RasGEF domain family, member 1C	255426
2.78e-05	0.000897	0.1	0.36	0.8	2.22222	A_33_P3344482	NM_001135000	Hs.509343	hs|14q22.1	FERMT2	Fermitin family member 2	10979
2.08e-05	0.000745	0.1	0.76	1.68	2.22222	A_24_P389608	NM_153256	Hs.435775	hs|10p14	C10orf47	Chromosome 10 open reading frame 47	254427
1.78e-05	0.000677	0.1	0.62	1.37	2.22222	A_24_P911676	NM_003107	Hs.643910	hs|6p22.3	SOX4	SRY (sex determining region Y)-box 4	6659
1.41e-05	0.000582	0.1	0.33	0.73	2.22222	A_21_P0008227	AK092053	Hs.353773	hs|13q34	XLOC_010743
1.01e-05	0.000482	0.1	1.24	2.74	2.22222	A_21_P0008433			hs|14q21.3	XLOC_011014
8.3e-06	0.000419	0.1	0.68	1.53	2.22222	A_23_P33326	NM_000679	Hs.368632	hs|5q33.3	ADRA1B	Adrenergic, alpha-1B-, receptor	147	Phospholipase C d1 in phospholipid associated cell signaling, Calcium signaling pathway, Neuroactive ligand-receptor interaction
8.3e-06	0.000419	0.1	2.2	4.91	2.22222	A_33_P3399634	NM_001080521	Hs.134650	hs|11p15.2	RASSF10	Ras association (RalGDS/AF-6) domain family (N-terminal) member 10	644943
8.1e-06	0.000412	0.1	0.42	0.94	2.22222	A_23_P162037	NM_001030273	Hs.65734	hs|11p15.2	ARNTL	Aryl hydrocarbon receptor nuclear translocator-like	406	Circadian Rhythms
7.6e-06	0.000403	0.1	0.28	0.62	2.22222	A_21_P0014535	XR_110230	Hs.729224	hs|14q31.3	LOC100506718
6.4e-06	0.000357	0.1	0.34	0.76	2.22222	A_32_P34444	NM_025135	Hs.630884	hs|18q12.2	FHOD3	Formin homology 2 domain containing 3	80206
6e-06	0.000342	0.1	1.08	2.43	2.22222	A_23_P46315	AK124287	Hs.654928	hs|1p13.2	DENND2C	DENN/MADD domain containing 2C	163259
5.3e-06	0.000319	0.1	0.98	2.2	2.22222	A_23_P67980	NM_003709	Hs.471221	hs|2q33.3	KLF7	Kruppel-like factor 7 (ubiquitous)	8609
3.8e-06	0.000264	0.1	0.66	1.46	2.22222	A_23_P17065	NM_004591	Hs.75498	hs|2q36.3	CCL20	Chemokine (C-C motif) ligand 20	6364	Cytokine-cytokine receptor interaction
3.5e-06	0.000248	0.1	0.94	2.08	2.22222	A_23_P170733	NM_058172	Hs.162963	hs|4q21.21	ANTXR2	Anthrax toxin receptor 2	118429
3.5e-06	0.000248	0.1	1.04	2.33	2.22222	A_21_P0014643	XR_110876	Hs.149545	hs|8p11.23	LOC100507420
3.4e-06	0.000245	0.1	1.23	2.75	2.22222	A_23_P9883	NM_001079821	Hs.159483	hs|1q44	NLRP3	NLR family, pyrin domain containing 3	114548
3e-06	0.000227	0.1	1.25	2.79	2.22222	A_23_P132793	NM_006010	Hs.436446	hs|3p21.2	MANF	Mesencephalic astrocyte-derived neurotrophic factor	7873
2.9e-06	0.000224	0.1	1.03	2.31	2.22222	A_33_P3259393	NM_178232	Hs.447530	hs|15q26.1	HAPLN3	Hyaluronan and proteoglycan link protein 3	145864
2.4e-06	0.000206	0.1	9.72	21.7	2.22222	A_23_P42882	NM_172082	Hs.351887	hs|7p13	CAMK2B	Calcium/calmodulin-dependent protein kinase II beta	816	Calcium signaling pathway, GnRH signaling pathway, Long-term potentiation, Olfactory transduction, Wnt signaling pathway
1.6e-06	0.000166	0.1	0.65	1.45	2.22222	A_33_P3410507	NM_014812	Hs.533635	hs|1q43	CEP170	Centrosomal protein 170kDa	9859
1.5e-06	0.000158	0.1	4.48	10.07	2.22222	A_23_P151506	NM_016445	Hs.170473	hs|14q23.3	PLEK2	Pleckstrin 2	26499
1.1e-06	0.000133	0.1	5.47	12.25	2.22222	A_23_P100001	NM_207446	Hs.27373	hs|15q26.1	FAM174B	Family with sequence similarity 174, member B	400451
6e-07	9.91e-05	0.1	0.87	1.91	2.22222	A_33_P3341424	NM_012334	Hs.481720	hs|5p15.1	MYO10	Myosin X	4651
0.0004298	0.00506	0.1	0.71	1.54	2.17391	A_33_P3560679	BC026225	Hs.598754	hs|16q24.2	LOC100287221	Hypothetical LOC100287221	100287221
0.0004153	0.00495	0.1	0.21	0.46	2.17391	A_33_P3310929	NM_003474	Hs.594537	hs|10q26.2	ADAM12	ADAM metallopeptidase domain 12	8038	Role of EGF Receptor Transactivation by GPCRs in Cardiac Hypertrophy
0.0003955	0.0048	0.1	0.34	0.72	2.17391	A_21_P0014697	XR_111795	Hs.586967	hs|18q22.2	LOC100509315
0.0002806	0.00384	0.1	0.75	1.65	2.17391	A_23_P2041	NM_032867	Hs.128196	hs|11p15.3	MICALCL	MICAL C-terminal like	84953
5.62e-05	0.00139	0.1	0.97	2.11	2.17391	A_23_P119778	NM_020342	Hs.650158	hs|2q32.3	SLC39A10	Solute carrier family 39 (zinc transporter), member 10	57181
5.46e-05	0.00136	0.1	5.8	12.68	2.17391	A_33_P3283083	NM_003866	Hs.531403	hs|4q31.21	INPP4B	Inositol polyphosphate-4-phosphatase, type II, 105kDa	8821	Inositol phosphate metabolism, Phosphatidylinositol signaling system
4.59e-05	0.00123	0.1	0.38	0.82	2.17391	A_32_P62211	BX538057	Hs.408455	hs|6p22.3
3.85e-05	0.00109	0.1	0.3	0.66	2.17391	A_19_P00802154	XR_132519		hs|6p12.1
2.49e-05	0.000836	0.1	0.4	0.87	2.17391	A_33_P3424867			hs|15q25.2
2.12e-05	0.000752	0.1	0.73	1.59	2.17391	A_33_P3418125	NM_006851	Hs.205558	hs|12q21.2	GLIPR1	GLI pathogenesis-related 1	11010
1.51e-05	0.000606	0.1	4.99	10.79	2.17391	A_23_P133408	NM_000758	Hs.1349	hs|5q31.1	CSF2	Colony stimulating factor 2 (granulocyte-macrophage)	1437	Cytokines and Inflammatory Response, Dendritic cells in regulating TH1 and TH2 Development, Erythrocyte Differentiation Pathway, Regulation of hematopoiesis by cytokines, Selective expression of chemokine receptors during T-cell polarization, The Role of Eosinophils in the Chemokine Network of Allergy, Cytokine-cytokine receptor interaction, Fc epsilon RI signaling pathway, Hematopoietic cell lin…
1.41e-05	0.000582	0.1	6.21	13.42	2.17391	A_23_P9135	NM_033655	Hs.658328	hs|9p13.1	CNTNAP3	Contactin associated protein-like 3	79937
1.28e-05	0.00055	0.1	0.33	0.73	2.17391	A_23_P359897	NM_030647	Hs.308710	hs|7q34	JHDM1D	Jumonji C domain containing histone demethylase 1 homolog D (S. cerevisiae)	80853
1.13e-05	0.000511	0.1	0.31	0.67	2.17391	A_24_P555170	NM_001243531		hs|15q25.2	LOC100505679	Hypothetical protein LOC100505679	100505679
1.01e-05	0.000482	0.1	0.86	1.86	2.17391	A_23_P64721	NM_006018	Hs.458425	hs|12q24.31	HCAR3
5.7e-06	0.00033	0.1	0.52	1.12	2.17391	A_21_P0013960	XM_003118581	Hs.669210	hs|7q21.13	LOC100507508	Hypothetical protein LOC100507508	100507508
2.4e-06	0.000206	0.1	30.63	67.22	2.17391	A_24_P72364	NM_014070	Hs.272214	hs|6p21.33	C6orf15	Chromosome 6 open reading frame 15	29113
2.2e-06	0.000196	0.1	0.82	1.8	2.17391	A_24_P303454	NM_012454	Hs.586279	hs|6q25.3	TIAM2	T-cell lymphoma invasion and metastasis 2	26230	Regulation of actin cytoskeleton
2.1e-06	0.000191	0.1	0.24	0.52	2.17391	A_21_P0013848	NM_005197	Hs.434286	hs|14q31.3	FOXN3	Forkhead box N3	1112
1.4e-06	0.000156	0.1	0.59	1.28	2.17391	A_23_P55518	NM_005904	Hs.465087	hs|18q21.1	SMAD7	SMAD family member 7	4092	TGF beta signaling pathway, TGF-beta signaling pathway
1e-06	0.000128	0.1	1.14	2.48	2.17391	A_33_P3265872			hs|7q21.2
8e-07	0.000116	0.1	2.58	5.55	2.17391	A_33_P3741022	NR_033876	Hs.447555	hs|17q24.3	LINC00511
8e-07	0.000116	0.1	0.61	1.35	2.17391	A_23_P87150	NM_004811	Hs.125474	hs|11q12.1	LPXN	Leupaxin	9404
7e-07	0.000108	0.1	0.62	1.35	2.17391	A_23_P102731	NM_175839	Hs.433337	hs|20p13	SMOX	Spermine oxidase	54498
6e-07	9.91e-05	0.1	0.41	0.89	2.17391	A_33_P3226050	NM_001037666	Hs.444950	hs|22q12.2	GATSL3	GATS protein-like 3	652968
5e-07	9.31e-05	0.1	0.49	1.06	2.17391	A_23_P210379	NM_175609	Hs.25584	hs|20q13.33	ARFGAP1	ADP-ribosylation factor GTPase activating protein 1	55738	ADP-Ribosylation Factor
0.0004265	0.00503	0.1	1.01	2.15	2.12766	A_19_P00319890	NR_026863		hs|21q22.3	LINC00313
0.0004078	0.00488	0.1	0.95	2.03	2.12766	A_23_P126278	NM_003465	Hs.201688	hs|1q32.1	CHIT1	Chitinase 1 (chitotriosidase)	1118	Aminosugars metabolism
0.0001993	0.0031	0.1	1.63	3.48	2.12766	A_23_P79769	NM_022161	Hs.256126	hs|20q13.33	BIRC7	Baculoviral IAP repeat-containing 7	79444
0.0001397	0.00246	0.1	0.53	1.12	2.12766	A_23_P369485	NR_027107	Hs.175465	hs|4q34.3	MGC45800	Hypothetical LOC90768	90768
0.00013	0.00236	0.1	0.27	0.56	2.12766	A_23_P99906	NM_199330	Hs.578443	hs|15q25.2	HOMER2	Homer homolog 2 (Drosophila)	9455
0.0001285	0.00235	0.1	5.28	11.33	2.12766	A_33_P3256920	NM_058238	Hs.512714	hs|22q13.31	WNT7B	Wingless-type MMTV integration site family, member 7B	7477	Hedgehog signaling pathway, Wnt signaling pathway
5.97e-05	0.00144	0.1	1.68	3.56	2.12766	A_19_P00322998	NR_015364	Hs.587432	hs|7p15.2	LOC441204
4.7e-05	0.00125	0.1	0.62	1.31	2.12766	A_24_P29733	NM_012395	Hs.258576	hs|7q21.13	CDK14	Cyclin-dependent kinase 14	5218
3.89e-05	0.00109	0.1	0.27	0.58	2.12766	A_23_P1691	NM_002421	Hs.83169	hs|11q22.2	MMP1	Matrix metallopeptidase 1 (interstitial collagenase)	4312	PPAR signaling pathway
3.53e-05	0.00103	0.1	2.14	4.52	2.12766	A_33_P3328666	NM_007097	Hs.484241	hs|5q35.2	CLTB	Clathrin, light chain B	1212	ADP-Ribosylation Factor, Huntington\'s disease
3.43e-05	0.00101	0.1	0.29	0.61	2.12766	A_23_P329962	NM_001030019	Hs.406741	hs|7p12.3	SUN3	Sad1 and UNC84 domain containing 3	256979
2.65e-05	0.00087	0.1	2.17	4.65	2.12766	A_33_P3292844	NM_020999	Hs.532682	hs|10q22.1	NEUROG3	Neurogenin 3	50674	Maturity onset diabetes of the young
2.09e-05	0.000746	0.1	2.89	6.21	2.12766	A_23_P1043	NM_018265	Hs.518997	hs|1q32.1	C1orf106	Chromosome 1 open reading frame 106	55765
7.3e-06	0.00039	0.1	1.85	3.92	2.12766	A_33_P3214625	NM_003866	Hs.531403	hs|4q31.21	INPP4B	Inositol polyphosphate-4-phosphatase, type II, 105kDa	8821	Inositol phosphate metabolism, Phosphatidylinositol signaling system
6.5e-06	0.000362	0.1	0.8	1.7	2.12766	A_24_P235266	NM_001001555	Hs.164060	hs|7p12.1	GRB10	Growth factor receptor-bound protein 10	2887
5.7e-06	0.00033	0.1	0.63	1.35	2.12766	A_21_P0009332			hs|17q21.33	XLOC_012515
5.2e-06	0.000318	0.1	6.25	13.23	2.12766	A_23_P105307	NM_201444	Hs.524488	hs|12q13.2	DGKA	Diacylglycerol kinase, alpha 80kDa	1606	Glycerolipid metabolism, Glycerophospholipid metabolism, Phosphatidylinositol signaling system
4.1e-06	0.000274	0.1	2.11	4.48	2.12766	A_33_P3289845	NM_198541	Hs.546554	hs|19q13.32	IGFL1	IGF-like family member 1	374918
2.3e-06	0.000201	0.1	4.58	9.67	2.12766	A_33_P3422728	NM_033655	Hs.658328	hs|9p13.1	CNTNAP3	Contactin associated protein-like 3	79937
1.3e-06	0.00015	0.1	0.87	1.84	2.12766	A_24_P269779	NM_004273	Hs.158304	hs|10q22.1	CHST3	Carbohydrate (chondroitin 6) sulfotransferase 3	9469	Chondroitin sulfate biosynthesis, Glycan structures - biosynthesis 1
0.0008686	0.00811	0.1	1.51	3.17	2.08333	A_24_P42681	NM_002808	Hs.518464	hs|3q27.1	PSMD2	Proteasome (prosome, macropain) 26S subunit, non-ATPase, 2	5708	Proteasome
0.0002894	0.00392	0.1	2.63	5.53	2.08333	A_33_P3360382	NR_024149		hs|14q32.2	MEG8
0.0002842	0.00388	0.1	1.12	2.34	2.08333	A_33_P3409746	NM_001166692	Hs.709466	hs|11p13	C11orf91
0.0002833	0.00387	0.1	1.42	2.96	2.08333	A_33_P3714341	AB363267	Hs.694269
0.000243	0.00349	0.1	0.37	0.77	2.08333	A_23_P213336	NM_000800	Hs.483635	hs|5q31.3	FGF1	Fibroblast growth factor 1 (acidic)	2246	BTG family proteins and cell cycle regulation, MAPK signaling pathway, Regulation of actin cytoskeleton
0.000168	0.00279	0.1	0.092	0.19	2.08333	A_23_P58588	NM_003062	Hs.604116	hs|5q34	SLIT3	Slit homolog 3 (Drosophila)	6586	Axon guidance
4.14e-05	0.00114	0.1	1.44	3.03	2.08333	A_23_P37718	NM_001297	Hs.147062	hs|16q21	CNGB1	Cyclic nucleotide gated channel beta 1	1258	Olfactory transduction
3.95e-05	0.00111	0.1	1.26	2.62	2.08333	A_19_P00808865			hs|21q22.3	XLOC_014103
1.85e-05	0.000688	0.1	1.76	3.65	2.08333	A_23_P40096	NM_000312	Hs.224698	hs|2q14.3	PROC	Protein C (inactivator of coagulation factors Va and VIIIa)	5624	Acute Myocardial Infarction, Extrinsic Prothrombin Activation Pathway, Intrinsic Prothrombin Activation Pathway, Complement and coagulation cascades
1.79e-05	0.000677	0.1	0.23	0.48	2.08333	A_24_P84396	NM_018689	Hs.459088	hs|15q25.1	KIAA1199	KIAA1199	57214
1.65e-05	0.000644	0.1	0.54	1.12	2.08333	A_24_P314179	NM_005239	Hs.644231	hs|21q22.2	ETS2	V-ets erythroblastosis virus E26 oncogene homolog 2 (avian)	2114	Keratinocyte Differentiation, METS affect on Macrophage Differentiation, Dorso-ventral axis formation
1.56e-05	0.000618	0.1	0.43	0.88	2.08333	A_33_P3269539	NM_058174	Hs.420269	hs|21q22.3	COL6A2	Collagen, type VI, alpha 2	1292	Cell Communication, ECM-receptor interaction, Focal adhesion
1.4e-05	0.000581	0.1	0.55	1.14	2.08333	A_24_P753161	NM_001204	Hs.471119	hs|2q33.2	BMPR2	Bone morphogenetic protein receptor, type II (serine/threonine kinase)	659	ALK in cardiac myocytes, Cytokine-cytokine receptor interaction, TGF-beta signaling pathway
4.2e-06	0.000279	0.1	0.99	2.08	2.08333	A_33_P3286754	NM_033382	Hs.335614	hs|22q12.2	SEC14L2	SEC14-like 2 (S. cerevisiae)	23541
3.5e-06	0.000248	0.1	0.24	0.51	2.08333	A_33_P3272231	NM_001136493	Hs.655177	hs|1p34.2	MFSD2A	Major facilitator superfamily domain containing 2A	84879
2.7e-06	0.000219	0.1	0.34	0.71	2.08333	A_33_P3219475	NM_001198812	Hs.598100	hs|9q31.1	C9orf30-TMEFF1
2.5e-06	0.000208	0.1	5.36	11.11	2.08333	A_23_P501822	NM_002230	Hs.514174	hs|17q21.2	JUP	Junction plakoglobin	3728
9e-07	0.000122	0.1	12.51	25.85	2.08333	A_23_P406341	NM_001001936	Hs.501106	hs|10q25.3	AFAP1L2	Actin filament associated protein 1-like 2	84632
9e-07	0.000122	0.1	2.04	4.2	2.08333	A_32_P198731	NM_001142651	Hs.91521	hs|5q35.1	NEURL1B	Neuralized homolog 1B (Drosophila)	54492
4e-07	8.19e-05	0.1	1.26	2.65	2.08333	A_33_P3329240	XR_110878	Hs.730062	hs|8p11.23
0.0007252	0.00724	0.1	0.92	1.88	2.04082	A_33_P3328312	NM_000545	Hs.654455	hs|12q24.31	HNF1A	HNF1 homeobox A	6927	ALK in cardiac myocytes, Growth Hormone Signaling Pathway, Presenilin action in Notch and Wnt signaling, Role of MAL in Rho-Mediated Activation of SRF, Segmentation Clock, WNT Signaling Pathway, Maturity onset diabetes of the young
0.0005592	0.00608	0.1	1.39	2.84	2.04082	A_33_P3326634	NM_001164617	Hs.644108	hs|Xq26.2	GPC3	Glypican 3	2719
0.0004753	0.00542	0.1	0.31	0.63	2.04082	A_21_P0000554	NR_028136		hs|3q21.2	KALRN	Kalirin, RhoGEF kinase	8997
0.0003778	0.00467	0.1	3.56	7.28	2.04082	A_21_P0001597			hs|1q25.2	XLOC_001110
0.0002184	0.00328	0.1	1.14	2.36	2.04082	A_33_P3318763	BM457408	Hs.453788	hs|7q21.2
0.0001975	0.00309	0.1	0.28	0.56	2.04082	A_23_P88435	NM_005197	Hs.434286	hs|14q31.3	FOXN3	Forkhead box N3	1112
7.09e-05	0.00161	0.1	0.47	0.95	2.04082	A_33_P3354464	NM_005576	Hs.65436	hs|15q24.1	LOXL1	Lysyl oxidase-like 1	4016	Arginine and proline metabolism
3.04e-05	0.000939	0.1	2.06	4.22	2.04082	A_21_P0013374			hs|7p21.1	XLOC_l2_013302
2.88e-05	0.000912	0.1	0.096	0.2	2.04082	A_23_P112798	NM_001312	Hs.534309	hs|14q32.33	CRIP2	Cysteine-rich protein 2	1397
2.54e-05	0.000844	0.1	0.085	0.17	2.04082	A_33_P3364741	NM_006039	Hs.7835	hs|17q23.2	MRC2	Mannose receptor, C type 2	9902
2.03e-05	0.000732	0.1	0.15	0.31	2.04082	A_33_P3237150	NM_001200	Hs.73853	hs|20p12.3	BMP2	Bone morphogenetic protein 2	650	ALK in cardiac myocytes, Cytokine-cytokine receptor interaction, Hedgehog signaling pathway, TGF-beta signaling pathway
1.24e-05	0.000543	0.1	0.32	0.65	2.04082	A_24_P709377	NR_015377	Hs.656660	hs|2q13	LOC654433	Hypothetical LOC654433	654433
8.4e-06	0.000423	0.1	1.47	2.98	2.04082	A_33_P3356502	NM_002881	Hs.469820	hs|2q14.2	RALB	V-ral simian leukemia viral oncogene homolog B (ras related; GTP binding protein)	5899
8.1e-06	0.000412	0.1	0.57	1.17	2.04082	A_33_P3239347	NM_006167	Hs.55999	hs|8p21.2	NKX3-1	NK3 homeobox 1	4824
7.7e-06	0.000404	0.1	0.6	1.22	2.04082	A_23_P158096	AK021957	Hs.494892	hs|9q32	COL27A1	Collagen, type XXVII, alpha 1	85301
7.2e-06	0.000386	0.1	3.39	6.97	2.04082	A_24_P160413	NR_026850	Hs.471067	hs|1p35.1	MTMR9LP	Myotubularin related protein 9-like, pseudogene	339483
6.7e-06	0.000372	0.1	1.16	2.34	2.04082	A_23_P208698	NM_002103	Hs.386225	hs|19q13.33	GYS1	Glycogen synthase 1 (muscle)	2997	Insulin signaling pathway, Starch and sucrose metabolism
5.6e-06	0.000327	0.1	1.87	3.84	2.04082	A_32_P145010	CR594811	Hs.534931	hs|17q23.3
3e-06	0.000227	0.1	0.67	1.36	2.04082	A_23_P258944	NM_012328	Hs.6790	hs|7q31.1	DNAJB9	DnaJ (Hsp40) homolog, subfamily B, member 9	4189
2.8e-06	0.000221	0.1	12.92	26.26	2.04082	A_33_P3339070	NR_024475	Hs.634869	hs|10p15.1	LOC100216001	Hypothetical LOC100216001	100216001
2.6e-06	0.000214	0.1	0.85	1.74	2.04082	A_23_P401380	NM_173602	Hs.505516	hs|12q13.12	DIP2B	DIP2 disco-interacting protein 2 homolog B (Drosophila)	57609
1e-06	0.000128	0.1	0.74	1.51	2.04082	A_23_P52610	NM_000107	Hs.700338	hs|11p11.2	DDB2	Damage-specific DNA binding protein 2, 48kDa	1643
0.0001056	0.00207	0.1	1.06	2.12	2	A_23_P337800	NM_172140	Hs.406745	hs|19q13.2	IL29	Interleukin 29 (interferon, lambda 1)	282618	Cytokine-cytokine receptor interaction, Jak-STAT signaling pathway
0.0001003	0.002	0.1	0.31	0.61	2	A_32_P47754	BC060766	Hs.655169	hs|12p13.31	SLC2A14	Solute carrier family 2 (facilitated glucose transporter), member 14	144195
2.7e-05	0.00088	0.1	4.12	8.32	2	A_23_P76322	NM_004570	Hs.22500	hs|12p12.3	PIK3C2G	Phosphoinositide-3-kinase, class 2, gamma polypeptide	5288	CCR3 signaling in Eosinophils, CXCR4 Signaling Pathway, fMLP induced chemokine gene expression in HMC-1 cells, Phosphatidylinositol signaling system
7.8e-06	0.000406	0.1	0.65	1.31	2	A_23_P214821	NM_001955	Hs.511899	hs|6p24.1	EDN1			Hypoxia-Inducible Factor in the Cardiovascular System, NFAT and Hypertrophy of the heart (Transcription in the broken heart), Role of EGF Receptor Transactivation by GPCRs in Cardiac Hypertrophy, Neuroactive ligand-receptor interaction
3e-06	0.000227	0.1	1.06	2.13	2	A_23_P122863	NM_001001555	Hs.164060	hs|7p12.1	GRB10	Growth factor receptor-bound protein 10	2887
2.5e-06	0.000208	0.1	0.25	0.5	2	A_33_P3323803	NM_001198834	Hs.708687	hs|1q21.1	PDE4DIP
1.7e-06	0.000169	0.1	0.64	1.29	2	A_21_P0001959			hs|2q33.3	XLOC_001826
1.1e-06	0.000133	0.1	0.42	0.85	2	A_23_P9823	NM_014938	Hs.721711	hs|12q24.31	MLXIP
3.19e-05	0.000969	0.1	0.95	0.47	0.5	A_21_P0013468	AF217970	Hs.674508	hs|8p23.1	XLOC_l2_014101
0.0004835	0.00549	0.1	0.75	0.37	0.497512	A_24_P158718	NM_015177	Hs.523696	hs|11q12.1	DTX4	Deltex homolog 4 (Drosophila)	23220	Notch signaling pathway
5.32e-05	0.00134	0.1	0.44	0.22	0.497512	A_24_P69538	NM_138554	Hs.174312	hs|9q33.1	TLR4	Toll-like receptor 4	7099	Toll-like receptor signaling pathway
5.1e-06	0.000313	0.1	2.68	1.33	0.497512	A_23_P132910	NM_019027	Hs.518727	hs|4p14	RBM47	RNA binding motif protein 47	54502
4.6e-06	0.000293	0.1	29.62	14.76	0.497512	A_23_P49448	NM_024306	Hs.461329	hs|16q23.1	FA2H	Fatty acid 2-hydroxylase	79152
2.4e-06	0.000206	0.1	1.87	0.93	0.497512	A_33_P3351120	NM_003330	Hs.728817	hs|12q23.3	TXNRD1	Thioredoxin reductase 1	7296	Pyrimidine metabolism
0.0002194	0.00329	0.1	3.48	1.72	0.49505	A_33_P3409974	NM_001128177	Hs.187861	hs|3p24.2	THRB			Map Kinase Inactivation of SMRT Corepressor, Neuroactive ligand-receptor interaction
0.0001211	0.00226	0.1	5.48	2.71	0.49505	A_23_P423427	NM_177454	Hs.28872	hs|2q32.1	FAM171B	Family with sequence similarity 171, member B	165215
1.99e-05	0.000726	0.1	1.57	0.78	0.49505	A_33_P3367112	CR607463	Hs.569205	hs|12q24.23
5.1e-06	0.000313	0.1	2.05	1.01	0.49505	A_23_P76136	NM_001080509	Hs.505141	hs|12p11.21	TSPAN11	Tetraspanin 11	441631
2.3e-06	0.000201	0.1	1.99	0.98	0.49505	A_23_P61398	NM_001001852	Hs.530381	hs|22q13.33	PIM3	Pim-3 oncogene	415116
5.34e-05	0.00134	0.1	3.46	1.71	0.492611	A_33_P3376321	NM_020477	Hs.654438	hs|8p11.21	ANK1	Ankyrin 1, erythrocytic	286	Synaptic Proteins at the Synaptic Junction
8e-07	0.000116	0.1	54.6	26.91	0.492611	A_19_P00315502			hs|10p14	P01115
0.0008278	0.00787	0.1	0.5	0.24	0.490196	A_33_P3232965	NM_001010870	Hs.656983	hs|6p12.3	TDRD6	Tudor domain containing 6	221400
3.23e-05	0.000976	0.1	0.97	0.47	0.490196	A_33_P3367692	NM_001014975	Hs.363396	hs|1q31.3	CFH	Complement factor H	3075	Complement and coagulation cascades
7.8e-06	0.000406	0.1	51.62	25.3	0.490196	A_23_P259071	NM_001657	Hs.270833	hs|4q13.3	AREG	Amphiregulin	374
0.0004038	0.00485	0.1	1.87	0.91	0.487805	A_21_P0000653	NR_036485	Hs.632156	hs|11p15.4	LOC283104	Hypothetical LOC283104	283104
0.0001905	0.00303	0.1	1.12	0.55	0.487805	A_24_P350546	AK096082	Hs.632485	hs|1q25.2	LOC646976
8.1e-06	0.000412	0.1	2.24	1.09	0.487805	A_33_P3663974	NM_001128177	Hs.187861	hs|3p24.2	THRB			Map Kinase Inactivation of SMRT Corepressor, Neuroactive ligand-receptor interaction
3.3e-06	0.000242	0.1	6.83	3.33	0.487805	A_23_P216108	NM_000037	Hs.654438	hs|8p11.21	ANK1	Ankyrin 1, erythrocytic	286	Synaptic Proteins at the Synaptic Junction
0.0001699	0.0028	0.1	2.07	1.01	0.485437	A_21_P0002334			hs|2q32.3	XLOC_001788
4.7e-06	0.000297	0.1	1.72	0.83	0.485437	A_33_P3816688	NM_133263	Hs.483816	hs|5q32	PPARGC1B	Peroxisome proliferator-activated receptor gamma, coactivator 1 beta	133522
1.2e-05	0.000531	0.1	12.01	5.8	0.483092	A_21_P0005906	BI223175	Hs.573407	hs|8q24.21	XLOC_007214
2.99e-05	0.000932	0.1	0.61	0.3	0.480769	A_23_P114740	NM_000186	Hs.363396	hs|1q31.3	CFH	Complement factor H	3075	Complement and coagulation cascades
3.1e-06	0.000231	0.1	0.64	0.31	0.480769	A_21_P0010719			hs|1q21.1	XLOC_l2_000399
7.29e-05	0.00164	0.1	0.94	0.45	0.478469	A_33_P3387951	NM_020340	Hs.194408	hs|6q23.3	KIAA1244	KIAA1244	57221
7.16e-05	0.00162	0.1	3.16	1.52	0.478469	A_24_P226108	NM_019027	Hs.518727	hs|4p14	RBM47	RNA binding motif protein 47	54502
2.52e-05	0.00084	0.1	0.74	0.36	0.478469	A_23_P153964	NM_002193	Hs.1735	hs|2q14.2	INHBB	Inhibin, beta B	3625	Cytokine-cytokine receptor interaction, TGF-beta signaling pathway
4.3e-06	0.000282	0.1	1.1	0.52	0.478469	A_23_P79803	NM_080607	Hs.517029	hs|20q11.23	VSTM2L	V-set and transmembrane domain containing 2 like	128434
3.42e-05	0.00101	0.1	1.8	0.86	0.47619	A_33_P3268910			hs|4q28.1	SPRY1	Sprouty homolog 1, antagonist of FGF signaling (Drosophila)	10252	Sprouty regulation of tyrosine kinase signals, Jak-STAT signaling pathway
3.31e-05	0.000991	0.1	4.51	2.15	0.47619	A_21_P0012961	XR_110313	Hs.149321	hs|5q32	LOC255187	HCG1980447	255187
1.6e-06	0.000166	0.1	40.27	19.18	0.47619	A_23_P60130	NM_052886	Hs.201083	hs|8q24.12	MAL2	Mal, T-cell differentiation protein 2	114569
8e-07	0.000116	0.1	11.96	5.69	0.47619	A_23_P398854	NM_173660	Hs.122110	hs|4p16.3	DOK7
1.02e-05	0.000483	0.1	2.39	1.13	0.473934	A_24_P348806	NM_175058	Hs.12332	hs|11p15.1	PLEKHA7	Pleckstrin homology domain containing, family A member 7	144100
2.6e-06	0.000214	0.1	5.78	2.74	0.473934	A_33_P3474319	NM_198277	Hs.352661	hs|11q24.2	SLC37A2	Solute carrier family 37 (glycerol-3-phosphate transporter), member 2	219855
2.49e-05	0.000836	0.1	1.82	0.86	0.471698	A_23_P107612	NM_004163	Hs.729432	hs|18q21.2	RAB27B	RAB27B, member RAS oncogene family	5874
1.26e-05	0.000546	0.1	2.44	1.15	0.471698	A_23_P250212	NM_001080826	Hs.657673	hs|8p23.1	SGK223	Homolog of rat pragma of Rnd2	157285
2.7e-06	0.000219	0.1	5.15	2.42	0.471698	A_21_P0010449	XR_109732	Hs.517692	hs|22q13.31	XLOC_014399
9.36e-05	0.00191	0.1	3.83	1.8	0.469484	A_24_P833129	NM_001101426	Hs.636502	hs|7p21.2	ISPD	Isoprenoid synthase domain containing	729920
4.66e-05	0.00124	0.1	2.53	1.19	0.469484	A_21_P0005905			hs|8q24.21	XLOC_007215
1.18e-05	0.000525	0.1	0.64	0.3	0.469484	A_24_P62505	NM_015101	Hs.387995	hs|1q25.3	GLT25D2	Glycosyltransferase 25 domain containing 2	23127
1.1e-05	0.000502	0.1	6	2.82	0.469484	A_21_P0004139			hs|5q13.1	XLOC_004861
2.8e-06	0.000221	0.1	5.79	2.72	0.469484	A_23_P431179	NM_003538	Hs.248178	hs|6p22.2	HIST1H4A	Histone cluster 1, H4a	8359
1.7e-06	0.000169	0.1	0.96	0.45	0.469484	A_23_P78092	NM_001003927	Hs.591198	hs|17q11.2	EVI2A	Ecotropic viral integration site 2A	2123
3e-07	6.96e-05	0.1	1.69	0.8	0.469484	A_21_P0009481	NM_004163	Hs.25318	hs|18q21.2	RAB27B	RAB27B, member RAS oncogene family	5874
0.0003389	0.00433	0.1	2.16	1.01	0.46729	A_19_P00322645	XR_110237	Hs.46519	hs|14q32.11	LOC283588	Hypothetical LOC283588	283588
4.9e-06	0.000305	0.1	4.81	2.25	0.46729	A_23_P379034	NM_025045	Hs.474822	hs|22q13.1	BAIAP2L2	BAI1-associated protein 2-like 2	80115
3.44e-05	0.00101	0.1	0.47	0.22	0.465116	A_23_P216468	NM_004170	Hs.444915	hs|9p24.2	SLC1A1	Solute carrier family 1 (neuronal/epithelial high affinity glutamate transporter, system Xag), member 1	6505
3.5e-06	0.000248	0.1	0.27	0.13	0.465116	A_23_P358709	NM_020731	Hs.50823	hs|5p15.33	AHRR
1.79e-05	0.000677	0.1	1.49	0.69	0.462963	A_33_P3421200	NR_024361	Hs.656318	hs|8p23.1	FLJ10661	Family with sequence similarity 86, member A pseudogene	286042
4.4e-06	0.000286	0.1	2.88	1.34	0.462963	A_23_P37375	NM_004755	Hs.510225	hs|14q32.11	RPS6KA5	Ribosomal protein S6 kinase, 90kDa, polypeptide 5	9252	Erk1/Erk2 Mapk Signaling pathway, MAPKinase Signaling Pathway, p38 MAPK Signaling Pathway , Transcription factor CREB and its extracellular signals, MAPK signaling pathway
7e-07	0.000108	0.1	0.9	0.42	0.462963	A_23_P408955	NM_004091	Hs.194333	hs|1p36.12	E2F2	E2F transcription factor 2	1870
6.79e-05	0.00156	0.1	2.44	1.12	0.460829	A_23_P145114	NM_001498	Hs.654465	hs|6p12.1	GCLC	Glutamate-cysteine ligase, catalytic subunit	2729	Glutamate metabolism, Glutathione metabolism
1.42e-05	0.000582	0.1	3.09	1.42	0.460829	A_23_P350689	NM_173570	Hs.21902	hs|3q13.31	ZDHHC23	Zinc finger, DHHC-type containing 23	254887
1.15e-05	0.000516	0.1	22.31	10.3	0.460829	A_24_P7121	NM_024677	Hs.570821	hs|4p14	NSUN7	NOP2/Sun domain family, member 7	79730
1.4e-06	0.000156	0.1	5.74	2.65	0.460829	A_23_P71480	NM_005218	Hs.32949	hs|8p23.1	DEFB1	Defensin, beta 1	1672
1.2e-06	0.000142	0.1	2.86	1.32	0.460829	A_23_P82503	NM_001040152	Hs.147492	hs|7q21.3	PEG10	Paternally expressed 10	23089
5e-07	9.31e-05	0.1	17.42	8.02	0.460829	A_23_P325690	NM_144698	Hs.710624	hs|1q21.1	ANKRD35	Ankyrin repeat domain 35	148741
2.5e-05	0.000838	0.1	3.7	1.7	0.458716	A_33_P3283611	NM_001549	Hs.47338	hs|10q23.31	IFIT3	Interferon-induced protein with tetratricopeptide repeats 3	3437
9.7e-06	0.000466	0.1	15.86	7.29	0.458716	A_23_P135722	NM_001729	Hs.710156	hs|4q13.3	BTC	Betacellulin	685
5.8e-06	0.000335	0.1	1.99	0.91	0.458716	A_32_P114284	NM_001079526	Hs.604950	hs|2q34	IKZF2	IKAROS family zinc finger 2 (Helios)	22807
6e-07	9.91e-05	0.1	0.69	0.32	0.458716	A_23_P422851	NM_138375	Hs.11108	hs|18q11.2	CABLES1	Cdk5 and Abl enzyme substrate 1	91768
9e-07	0.000122	0.1	1.56	0.71	0.456621	A_23_P54144	NM_001202	Hs.68879	hs|14q22.2	BMP4	Bone morphogenetic protein 4	652	ALK in cardiac myocytes, Hedgehog signaling pathway, TGF-beta signaling pathway
0.000633	0.00661	0.1	12.65	5.71	0.452489	A_21_P0010016	NR_001558		hs|20p11.21	LINC00261
7.6e-06	0.000403	0.1	2.27	1.03	0.452489	A_21_P0000841	NR_038926	Hs.649054	hs|7q36.1	LOC100505483	Hypothetical LOC100505483	100505483
2.1e-06	0.000191	0.1	0.14	0.061	0.452489	A_23_P50081	NM_014214	Hs.367992	hs|18p11.21	IMPA2	Inositol(myo)-1(or 4)-monophosphatase 2	3613	Inositol phosphate metabolism, Phosphatidylinositol signaling system, Streptomycin biosynthesis
0.000133	0.00239	0.1	4.8	2.16	0.45045	A_24_P228302	NM_006890	Hs.74466	hs|19q13.2	CEACAM7	Carcinoembryonic antigen-related cell adhesion molecule 7	1087
0.0001147	0.00218	0.1	5.17	2.33	0.45045	A_33_P3299958			hs|7p15.2
1.9e-06	0.000181	0.1	41.03	18.48	0.45045	A_23_P314101	NM_019601	Hs.131819	hs|22q11.23	SUSD2	Sushi domain containing 2	56241
0.0009112	0.0084	0.1	7.13	3.2	0.44843	A_32_P163739	NM_020741	Hs.518247	hs|3q21.3	KIAA1257	KIAA1257	57501
3.27e-05	0.000985	0.1	1.76	0.79	0.446429	A_23_P390116	NM_153023	Hs.595391	hs|13q12.12	SPATA13	Spermatogenesis associated 13	221178
1.5e-06	0.000158	0.1	2.28	1.02	0.446429	A_23_P121064	NM_002852	Hs.591286	hs|3q25.32	PTX3	Pentraxin 3, long	5806
4.5e-06	0.000289	0.1	0.84	0.37	0.444444	A_33_P3337272	NM_001004354	Hs.535075	hs|9q34.3	NRARP	NOTCH-regulated ankyrin repeat protein	441478
1.1e-06	0.000133	0.1	0.19	0.086	0.444444	A_23_P16523	NM_004864	Hs.616962	hs|19p13.11	GDF15	Growth differentiation factor 15	9518
9e-07	0.000122	0.1	3.87	1.72	0.444444	A_24_P383609	NM_199461	Hs.591918	hs|10q26.11	NANOS1	Nanos homolog 1 (Drosophila)	340719
9.32e-05	0.00191	0.1	2.98	1.32	0.442478	A_33_P3277367			hs|2p22.2
9.1e-06	0.000445	0.1	1.02	0.45	0.442478	A_23_P133293	NM_024717	Hs.655087	hs|5q15	MCTP1	Multiple C2 domains, transmembrane 1	79772
1.3e-06	0.00015	0.1	12.85	5.68	0.442478	A_33_P3285565	NM_001306	Hs.647023	hs|7q11.23	CLDN3	Claudin 3	1365	Cell adhesion molecules (CAMs), Leukocyte transendothelial migration, Tight junction
1e-06	0.000128	0.1	88.22	38.9	0.440529	A_23_P128974	NM_006399	Hs.509964	hs|14q24.3	BATF	Basic leucine zipper transcription factor, ATF-like	10538
7e-07	0.000108	0.1	0.16	0.069	0.440529	A_23_P7727	NM_001884	Hs.2799	hs|5q14.3	HAPLN1	Hyaluronan and proteoglycan link protein 1	1404
7e-07	0.000108	0.1	2.33	1.02	0.440529	A_23_P30254	NM_006622	Hs.398157	hs|5q11.2	PLK2	Polo-like kinase 2	10769
2.41e-05	0.000818	0.1	2.16	0.95	0.438596	A_33_P3352253	NM_001001925	Hs.7946	hs|8p22	MTUS1	Microtubule associated tumor suppressor 1	57509
4.8e-06	0.000301	0.1	40.71	17.85	0.438596	A_23_P500000	NM_144777	Hs.534699	hs|13q22.3	SCEL	Sciellin	8796
1.8e-06	0.000174	0.1	1.84	0.81	0.438596	A_23_P408285	NM_153026	Hs.720221	hs|12q12	PRICKLE1			Wnt signaling pathway
0.0008729	0.00814	0.1	0.49	0.22	0.436681	A_23_P65068	NM_001008394	Hs.659857	hs|12q23.3	EID3	EP300 interacting inhibitor of differentiation 3	493861
2.71e-05	0.000882	0.1	10.4	4.54	0.436681	A_32_P305888	NM_024577	Hs.483784	hs|5q32	SH3TC2	SH3 domain and tetratricopeptide repeats 2	79628
2.49e-05	0.000836	0.1	0.82	0.36	0.436681	A_24_P197537	NM_003719	Hs.584830	hs|5q13.3	PDE8B	Phosphodiesterase 8B	8622	Purine metabolism
5.5e-06	0.000327	0.1	20.69	9.02	0.436681	A_23_P41344	NM_001432	Hs.115263	hs|4q13.3	EREG	Epiregulin	2069
1.6e-06	0.000166	0.1	24.47	10.64	0.434783	A_24_P153840	NM_033086	Hs.411081	hs|9q22.31	FGD3	FYVE, RhoGEF and PH domain containing 3	89846	Regulation of actin cytoskeleton
6e-07	9.91e-05	0.1	9.83	4.28	0.434783	A_24_P183128	NM_016619	Hs.546392	hs|4q21.22	PLAC8	Placenta-specific 8	51316
1.4e-05	0.000581	0.1	3.7	1.6	0.4329	A_33_P3255404	NM_005602	Hs.31595	hs|3q26.2	CLDN11	Claudin 11	5010	Cell adhesion molecules (CAMs), Leukocyte transendothelial migration, Tight junction
3.96e-05	0.00111	0.1	4.29	1.85	0.431034	A_21_P0014302	XR_109226		hs|15q26.2	LOC100507288
3e-07	6.96e-05	0.1	0.78	0.34	0.431034	A_23_P360626	NM_178836	Hs.729079	hs|17p11.2	PLD6	Phospholipase D family, member 6	201164
6.8e-06	0.000375	0.1	6.06	2.59	0.42735	A_23_P166797	NM_022147	Hs.43388	hs|3q27.3	RTP4	Receptor (chemosensory) transporter protein 4	64108
7.86e-05	0.00171	0.1	2.41	1.03	0.425532	A_23_P354908	NM_015039	Hs.497123	hs|1q25.3	NMNAT2	Nicotinamide nucleotide adenylyltransferase 2	23057	Nicotinate and nicotinamide metabolism
1.06e-05	0.00049	0.1	23.22	9.9	0.425532	A_24_P217904	NM_033502	Hs.485392	hs|6p21.1	TRERF1	Transcriptional regulating factor 1	55809
2.1e-06	0.000191	0.1	22.11	9.41	0.425532	A_33_P3214948	NM_014767	Hs.523009	hs|10q22.1	SPOCK2	Sparc/osteonectin, cwcv and kazal-like domains proteoglycan (testican) 2	9806
4e-07	8.19e-05	0.1	3.54	1.51	0.425532	A_33_P3284508	NM_001174104	Hs.163867	hs|5q31.3	CD14	CD14 molecule	929	Hematopoietic cell lineage, MAPK signaling pathway, Regulation of actin cytoskeleton, Toll-like receptor signaling pathway
4.3e-06	0.000282	0.1	14.54	6.17	0.423729	A_23_P503072	NM_148672	Hs.656904	hs|5p12	CCL28	Chemokine (C-C motif) ligand 28	56477	Cytokine-cytokine receptor interaction
2.8e-06	0.000221	0.1	0.74	0.31	0.423729	A_33_P3258747	NM_058187	Hs.208358	hs|21q22.11	C21orf63	Chromosome 21 open reading frame 63	59271
2.28e-05	0.00079	0.1	0.97	0.41	0.421941	A_23_P18649	NM_024582	Hs.563205	hs|4q28.1	FAT4	FAT tumor suppressor homolog 4 (Drosophila)	79633
1.23e-05	0.000541	0.1	0.7	0.29	0.421941	A_23_P201808	NM_003713	Hs.405156	hs|1p32.2	PPAP2B	Phosphatidic acid phosphatase type 2B	8613	Glycerolipid metabolism, Glycerophospholipid metabolism, Sphingolipid metabolism
7e-07	0.000108	0.1	4.46	1.87	0.420168	A_33_P3422133	NM_006869	Hs.602573	hs|7p22.3	ADAP1	ArfGAP with dual PH domains 1	11033
6.8e-06	0.000375	0.1	3.07	1.28	0.41841	A_21_P0002769			hs|3q22.2	XLOC_002830
1e-06	0.000128	0.1	8.23	3.44	0.41841	A_32_P231617	NM_014220	Hs.730617	hs|3q25.1	TM4SF1	Transmembrane 4 L six family member 1	4071
3e-07	6.96e-05	0.1	118.19	49.38	0.41841	A_23_P121657	NM_005114	Hs.507348	hs|4p15.33	HS3ST1	Heparan sulfate (glucosamine) 3-O-sulfotransferase 1	9957	Glycan structures - biosynthesis 1, Heparan sulfate biosynthesis
0.0007578	0.00742	0.1	7.6	3.17	0.416667	A_33_P3421118	AK098312	Hs.445868	hs|6q23.3	IL20RA	Interleukin 20 receptor, alpha	53832	Cytokine-cytokine receptor interaction, Jak-STAT signaling pathway
5.7e-06	0.00033	0.1	12.52	5.2	0.414938	A_33_P3382634
2.9e-06	0.000224	0.1	8.09	3.34	0.413223	A_33_P3390057	NM_014220	Hs.730617	hs|3q25.1	TM4SF1	Transmembrane 4 L six family member 1	4071
6.37e-05	0.0015	0.1	0.49	0.2	0.411523	A_24_P410797	AK125979	Hs.8004	hs|3q21.2	KALRN	Kalirin, RhoGEF kinase	8997
1.49e-05	0.000601	0.1	7.72	3.17	0.411523	A_24_P32627	XR_110564	Hs.582532	hs|5q23.2
4.7e-06	0.000297	0.1	2.31	0.95	0.411523	A_23_P18078	NM_002888	Hs.131269	hs|3q25.32	RARRES1	Retinoic acid receptor responder (tazarotene induced) 1	5918
7.5e-06	0.000399	0.1	3.36	1.37	0.409836	A_23_P60990	NM_024861	Hs.193745	hs|2q37.3	C2orf54	Chromosome 2 open reading frame 54	79919
4.7e-06	0.000297	0.1	5.04	2.07	0.409836	A_21_P0004504	BC020897	Hs.119998	hs|5q11.2	XLOC_004398
4e-06	0.000272	0.1	16.82	6.9	0.409836	A_33_P3266536	NR_026543	Hs.375120	hs|21q22.2	C21orf88	Chromosome 21 open reading frame 88	114041
5e-07	9.31e-05	0.1	0.53	0.22	0.409836	A_23_P214969	NM_006079	Hs.82071	hs|6q24.1	CITED2	Cbp/p300-interacting transactivator, with Glu/Asp-rich carboxy-terminal domain, 2	10370	Mechanism of Gene Regulation by Peroxisome Proliferators via PPARa(alpha)
2.8e-06	0.000221	0.1	2.17	0.88	0.406504	A_33_P3298105	NM_001166271	Hs.595391	hs|13q12.12	SPATA13	Spermatogenesis associated 13	221178
4.43e-05	0.0012	0.1	4.87	1.97	0.404858	A_21_P0010077			hs|20p13	XLOC_013445
2.91e-05	0.00092	0.1	1.09	0.44	0.404858	A_24_P275073	NM_139155	Hs.352156	hs|10q22.1	ADAMTS14	ADAM metallopeptidase with thrombospondin type 1 motif, 14	140766
8e-07	0.000116	0.1	0.78	0.32	0.404858	A_23_P144458	NM_001221	Hs.144114	hs|4q26	CAMK2D	Calcium/calmodulin-dependent protein kinase II delta	817	Calcium signaling pathway, GnRH signaling pathway, Long-term potentiation, Olfactory transduction, Wnt signaling pathway
0.0005412	0.00594	0.1	1.15	0.46	0.403226	A_24_P342632	NM_174858	Hs.559718	hs|1p31.1	AK5	Adenylate kinase 5	26289	Purine metabolism
0.0001192	0.00224	0.1	3.06	1.23	0.403226	A_23_P52266	NM_001548	Hs.20315	hs|10q23.31	IFIT1	Interferon-induced protein with tetratricopeptide repeats 1	3434
1.3e-06	0.00015	0.1	4.13	1.67	0.403226	A_33_P3360972	NM_001077594	Hs.37712	hs|14q32.32	EXOC3L4
0.0003335	0.00428	0.1	14.43	5.79	0.401606	A_23_P145096	NM_005084	Hs.584823	hs|6p12.3	PLA2G7	Phospholipase A2, group VII (platelet-activating factor acetylhydrolase, plasma)	7941	Glycerophospholipid metabolism
4.62e-05	0.00124	0.1	3.03	1.22	0.401606	A_24_P212481	NM_024717	Hs.655087	hs|5q15	MCTP1	Multiple C2 domains, transmembrane 1	79772
1.1e-06	0.000133	0.1	6.8	2.73	0.401606	A_24_P277367	NM_002994	Hs.89714	hs|4q13.3	CXCL5	Chemokine (C-X-C motif) ligand 5	6374	Cytokine-cytokine receptor interaction
1.1e-06	0.000133	0.1	1	0.4	0.401606	A_23_P23815	NM_021194	Hs.519469	hs|1q32.3	SLC30A1	Solute carrier family 30 (zinc transporter), member 1	7779
9.7e-06	0.000466	0.1	3.31	1.32	0.4	A_33_P3255304	NM_001099781	Hs.437156	hs|22q11.23	GGT5	Gamma-glutamyltransferase 5	2687	Arachidonic acid metabolism, Cyanoamino acid metabolism, Glutathione metabolism, Selenoamino acid metabolism, Taurine and hypotaurine metabolism
1.4e-06	0.000156	0.1	7.03	2.81	0.4	A_24_P314931	NM_025236	Hs.121178	hs|6p22.1	RNF39	Ring finger protein 39	80352
1.2e-06	0.000142	0.1	9.72	3.89	0.4	A_33_P3316587	NM_007105	Hs.300076	hs|11p15.4	SLC22A18AS	Solute carrier family 22 (organic cation transporter), member 18 antisense	5003
1e-06	0.000128	0.1	5.21	2.08	0.4	A_23_P171117	NM_024657	Hs.496544	hs|Xq22.3	MORC4	MORC family CW-type zinc finger 4	79710
5.3e-06	0.000319	0.1	2.74	1.09	0.398406	A_33_P3290343	NM_000104	Hs.154654	hs|2p22.2	CYP1B1	Cytochrome P450, family 1, subfamily B, polypeptide 1	1545	Metabolism of xenobiotics by cytochrome P450, Tryptophan metabolism
3.7e-06	0.000259	0.1	40.44	16.14	0.398406	A_23_P365218	NM_025048	Hs.256897	hs|6p12.3	GPR110	G protein-coupled receptor 110	266977
4e-07	8.19e-05	0.1	33.42	13.27	0.396825	A_24_P10137	NM_014059	Hs.507866	hs|13q14.11	C13orf15	Chromosome 13 open reading frame 15	28984
0.0001161	0.00219	0.1	2.61	1.02	0.392157	A_33_P3610406	NR_028501	Hs.452575	hs|2q37.1	ECEL1P2	Endothelin converting enzyme-like 1, pseudogene 2	347694
1.44e-05	0.000586	0.1	8.08	3.17	0.392157	A_23_P216966	NM_000962	Hs.201978	hs|9q33.2	PTGS1	Prostaglandin-endoperoxide synthase 1 (prostaglandin G/H synthase and cyclooxygenase)	5742	Aspirin Blocks Signaling Pathway Involved in Platelet Activation, Eicosanoid Metabolism, Mechanism of Acetaminophen Activity and Toxicity, Arachidonic acid metabolism
2.4e-05	0.000817	0.1	5.98	2.33	0.390625	A_21_P0013595	XR_108971	Hs.614612	hs|9q22.1	LOC100506912
2.2e-06	0.000196	0.1	5.92	2.31	0.390625	A_33_P3274179	AK126787		hs|15q21.3	ERV18-1
1.6e-06	0.000166	0.1	40.38	15.79	0.390625	A_32_P34826	NR_026543	Hs.375120	hs|21q22.2	C21orf88	Chromosome 21 open reading frame 88	114041
3e-07	6.96e-05	0.1	8.85	3.44	0.389105	A_33_P3394793	NM_019601	Hs.131819	hs|22q11.23	SUSD2	Sushi domain containing 2	56241
8.5e-06	0.000426	0.1	0.8	0.31	0.387597	A_33_P3216890	NM_018440	Hs.266175	hs|8q21.13	PAG1	Phosphoprotein associated with glycosphingolipid microdomains 1	55824
1.7e-06	0.000169	0.1	47.47	18.38	0.387597	A_23_P92161	NM_025047	Hs.287702	hs|3q25.33	ARL14	ADP-ribosylation factor-like 14	80117
1.15e-05	0.000516	0.1	0.45	0.17	0.3861	A_33_P3415683			hs|7p12.3
5.16e-05	0.00132	0.1	7.7	2.96	0.384615	A_33_P3213645	NM_033266	Hs.592041	hs|16p12.2	ERN2	Endoplasmic reticulum to nucleus signaling 2	10595
0.0003174	0.00416	0.1	0.78	0.3	0.381679	A_32_P47988	NM_001221	Hs.144114	hs|4q26	CAMK2D	Calcium/calmodulin-dependent protein kinase II delta	817	Calcium signaling pathway, GnRH signaling pathway, Long-term potentiation, Olfactory transduction, Wnt signaling pathway
1.5e-06	0.000158	0.1	13.94	5.32	0.381679	A_24_P48204	NM_003004	Hs.558009	hs|17q25.3	SECTM1	Secreted and transmembrane 1	6398
1.7e-06	0.000169	0.1	11.61	4.38	0.377358	A_24_P942969	NM_000511	Hs.579928	hs|19q13.33	FUT2			Glycan structures - biosynthesis 2, Glycosphingolipid biosynthesis - globoseries, Glycosphingolipid biosynthesis - lactoseries, Glycosphingolipid biosynthesis - neo-lactoseries
2e-07	5.6e-05	0.1	22.76	8.59	0.377358	A_23_P130027	NM_017957	Hs.670090	hs|17q21.33	EPN3	Epsin 3	55040
1.13e-05	0.000511	0.1	0.12	0.047	0.374532	A_33_P3290403	NM_014214	Hs.367992	hs|18p11.21	IMPA2	Inositol(myo)-1(or 4)-monophosphatase 2	3613	Inositol phosphate metabolism, Phosphatidylinositol signaling system, Streptomycin biosynthesis
5e-07	9.31e-05	0.1	3.12	1.17	0.374532	A_21_P0014365	XR_109465		hs|18p11.22	LOC100287082
1e-07	3.72e-05	0.1	36.19	13.44	0.371747	A_23_P36531	NM_004616	Hs.170563	hs|12q21.1	TSPAN8	Tetraspanin 8	7103
8.36e-05	0.00178	0.1	2.77	1.03	0.37037	A_33_P3452287	XR_109684	Hs.592162	hs|21q22.3
0.0001408	0.00247	0.1	10.64	3.92	0.369004	A_21_P0006017			hs|9q21.13	XLOC_007398
9e-07	0.000122	0.1	0.29	0.11	0.369004	A_33_P3240512	NM_138444	Hs.644125	hs|13q22.3	KCTD12	Potassium channel tetramerisation domain containing 12	115207
4.76e-05	0.00126	0.1	1.96	0.72	0.3663	A_33_P3210099	NM_020778	Hs.459183	hs|15q25.3	ALPK3	Alpha-kinase 3	57538
3.59e-05	0.00104	0.1	0.83	0.3	0.3663	A_32_P61684	NM_018440	Hs.266175	hs|8q21.13	PAG1	Phosphoprotein associated with glycosphingolipid microdomains 1	55824
3e-07	6.96e-05	0.1	0.33	0.12	0.364964	A_33_P3240507	NM_138444	Hs.644125	hs|13q22.3	KCTD12	Potassium channel tetramerisation domain containing 12	115207
0.0008218	0.00784	0.1	0.75	0.27	0.363636	A_21_P0005704			hs|8q12.2	XLOC_006815
3.46e-05	0.00101	0.1	1.78	0.64	0.359712	A_23_P200780	NM_003243	Hs.482390	hs|1p22.1	TGFBR3	Transforming growth factor, beta receptor III	7049	ALK in cardiac myocytes, CTCF: First Multivalent Nuclear Factor, Role of Tob in T-cell activation
5e-07	9.31e-05	0.1	0.44	0.16	0.359712	A_23_P99063	NM_002345	Hs.406475	hs|12q21.33	LUM	Lumican	4060	Small Leucine-rich Proteoglycan (SLRP) molecules
1.4e-06	0.000156	0.1	3.1	1.11	0.358423	A_23_P24004	NM_001547	Hs.437609	hs|10q23.31	IFIT2	Interferon-induced protein with tetratricopeptide repeats 2	3433
6e-07	9.91e-05	0.1	3.62	1.3	0.358423	A_23_P345460	NM_015432	Hs.188781	hs|16q22.1	PLEKHG4	Pleckstrin homology domain containing, family G (with RhoGef domain) member 4	25894
4.84e-05	0.00127	0.1	1.14	0.41	0.357143	A_33_P3374878	NM_024582	Hs.563205	hs|4q28.1	FAT4	FAT tumor suppressor homolog 4 (Drosophila)	79633
2e-06	0.000186	0.1	3.09	1.1	0.357143	A_23_P71379	NM_005672	Hs.652235	hs|8q24.3	PSCA	Prostate stem cell antigen	8000
9.82e-05	0.00197	0.1	10.82	3.85	0.355872	A_23_P39056	NM_005046	Hs.151254	hs|19q13.41	KLK7	Kallikrein-related peptidase 7	5650
1.93e-05	0.000709	0.1	0.52	0.19	0.355872	A_19_P00807643	NR_027252	Hs.353894	hs|2p22.2	CYP1B1-AS1
1.49e-05	0.000601	0.1	1.93	0.68	0.353357	A_21_P0009558			hs|18q21.2	XLOC_012847
7.9e-06	0.000409	0.1	0.63	0.22	0.34965	A_23_P130753	NM_001352	Hs.414480	hs|19q13.33	DBP
7e-06	0.000382	0.1	1.97	0.68	0.347222	A_24_P133253	NM_000899	Hs.1048	hs|12q21.32	KITLG	KIT ligand	4254	CDK Regulation of DNA Replication, Erythrocyte Differentiation Pathway, IL 17 Signaling Pathway, Melanocyte Development and Pigmentation Pathway, Regulation of BAD phosphorylation, Cytokine-cytokine receptor interaction, Hematopoietic cell lineage
1.2e-06	0.000142	0.1	0.49	0.17	0.347222	A_19_P00316135	NR_027252	Hs.353894	hs|2p22.2	CYP1B1-AS1
1e-06	0.000128	0.1	0.94	0.33	0.347222	A_33_P3659678	BC027988	Hs.20131	hs|9q33.3	NR6A1	Nuclear receptor subfamily 6, group A, member 1	2649
7.81e-05	0.00171	0.1	3.36	1.16	0.346021	A_21_P0007169			hs|11p15.5	XLOC_009021
3e-06	0.000227	0.1	3.48	1.19	0.343643	A_33_P3349646	NM_002589	Hs.479439	hs|4p15.1	PCDH7	Protocadherin 7	5099
9e-07	0.000122	0.1	2.84	0.98	0.343643	A_23_P209625	NM_000104	Hs.154654	hs|2p22.2	CYP1B1	Cytochrome P450, family 1, subfamily B, polypeptide 1	1545	Metabolism of xenobiotics by cytochrome P450, Tryptophan metabolism
1.11e-05	0.000504	0.1	9.68	3.31	0.342466	A_23_P92536	NM_000087	Hs.1323	hs|4p12	CNGA1	Cyclic nucleotide gated channel alpha 1	1259
2e-07	5.6e-05	0.1	2.11	0.72	0.342466	A_33_P3249748	NM_016647	Hs.368402	hs|8q24.3	C8orf55	Chromosome 8 open reading frame 55	51337
0.0004189	0.00498	0.1	0.45	0.15	0.338983	A_32_P190303	NM_198461	Hs.21380	hs|2q11.2	LONRF2	LON peptidase N-terminal domain and ring finger 2	164832
2.2e-06	0.000196	0.1	4.97	1.68	0.337838	A_23_P33984	NM_020665	Hs.129614	hs|Xp22.2	TMEM27	Transmembrane protein 27	57393
6e-07	9.91e-05	0.1	6.52	2.19	0.3367	A_23_P145024	NM_000024	Hs.2551	hs|5q32	ADRB2	Adrenergic, beta-2-, receptor, surface	154	Corticosteroids and cardioprotection, Cystic fibrosis transmembrane conductance regulator (CFTR) and beta 2 adrenergic receptor (b2AR) pathway, Phospholipase C-epsilon pathway, Calcium signaling pathway, Neuroactive ligand-receptor interaction
3.2e-06	0.000237	0.1	2.49	0.83	0.333333	A_23_P157136	NM_033128	Hs.655515	hs|7p21.3	SCIN	Scinderin	85477
5e-07	9.31e-05	0.1	2.73	0.91	0.333333	A_23_P57784	NM_021101	Hs.439060	hs|3q28	CLDN1	Claudin 1	9076	Cell adhesion molecules (CAMs), Leukocyte transendothelial migration, Tight junction
5e-07	9.31e-05	0.1	5.04	1.67	0.331126	A_33_P3238433	NM_001135168	Hs.531682	hs|17p11.2	ALDH3A1	Aldehyde dehydrogenase 3 family, member A1	218	Arginine and proline metabolism, Ascorbate and aldarate metabolism, beta-Alanine metabolism, Bile acid biosynthesis, Butanoate metabolism, Fatty acid metabolism, Glycerolipid metabolism, Glycolysis / Gluconeogenesis, Histidine metabolism, Limonene and pinene degradation, Lysine degradation, Metabolism of xenobiotics by cytochrome P450, Phenylalanine metabolism, Propanoate metabolism, Pyruvate met…
4e-07	8.19e-05	0.1	75.96	24.86	0.326797	A_24_P120251	NM_138786	Hs.22026	hs|3q25.1	TM4SF18	Transmembrane 4 L six family member 18	116441
4.8e-05	0.00126	0.1	7.87	2.57	0.325733	A_23_P17420	NM_003657	Hs.400556	hs|20q13.2	BCAS1	Breast carcinoma amplified sequence 1	8537
0.0009692	0.00873	0.1	40.19	13.04	0.324675	A_23_P145514	NM_014432	Hs.445868	hs|6q23.3	IL20RA	Interleukin 20 receptor, alpha	53832	Cytokine-cytokine receptor interaction, Jak-STAT signaling pathway
1.04e-05	0.000487	0.1	0.95	0.31	0.322581	A_33_P3260322			hs|9q33.3
1.28e-05	0.00055	0.1	3.59	1.15	0.321543	A_24_P304071	NM_001547	Hs.437609	hs|10q23.31	IFIT2	Interferon-induced protein with tetratricopeptide repeats 2	3433
3e-07	6.96e-05	0.1	0.89	0.29	0.320513	A_32_P69368	NM_002166	Hs.180919	hs|2p25.1	ID2	Inhibitor of DNA binding 2, dominant negative helix-loop-helix protein	3398	TGF-beta signaling pathway
7e-07	0.000108	0.1	10.76	3.43	0.319489	A_23_P302018	NM_003328	Hs.479669	hs|4p12	TXK	TXK tyrosine kinase	7294	Leukocyte transendothelial migration
1.1e-06	0.000133	0.1	0.67	0.21	0.318471	A_21_P0012766	NM_058187	Hs.615578	hs|21q22.11	C21orf63	Chromosome 21 open reading frame 63	59271
8e-07	0.000116	0.1	0.86	0.27	0.316456	A_23_P143143	NM_002166	Hs.180919	hs|2p25.1	ID2	Inhibitor of DNA binding 2, dominant negative helix-loop-helix protein	3398	TGF-beta signaling pathway
4.02e-05	0.00112	0.1	14.43	4.42	0.30581	A_33_P3304172	AK092533	Hs.528432	hs|11p15.5	MUC6	Mucin 6, oligomeric mucus/gel-forming	4588
< 1e-07	< 1e-07	0.1	6.54	1.99	0.303951	A_23_P114947	NM_002923	Hs.78944	hs|1q31.2	RGS2	Regulator of G-protein signaling 2, 24kDa	5997
8.06e-05	0.00174	0.1	21.65	6.59	0.303951	A_23_P218442	NM_002483	Hs.466814	hs|19q13.2	CEACAM6	Carcinoembryonic antigen-related cell adhesion molecule 6 (non-specific cross reacting antigen)	4680
5e-07	9.31e-05	0.1	0.72	0.22	0.303951	A_24_P649388	NM_058187	Hs.208358	hs|21q22.11	C21orf63	Chromosome 21 open reading frame 63	59271
0.0005305	0.00586	0.1	0.63	0.19	0.30303	A_21_P0007166			hs|11p15.5	XLOC_009016
8e-07	0.000116	0.1	1.15	0.35	0.301205	A_19_P00803685	NM_001164440	Hs.26039	hs|5p15.2	ANKRD33B	Ankyrin repeat domain 33B	651746
4e-07	8.19e-05	0.1	63.62	19.17	0.301205	A_23_P214267	NM_153840	Hs.256897	hs|6p12.3	GPR110	G protein-coupled receptor 110	266977
2.2e-06	0.000196	0.1	0.71	0.21	0.299401	A_23_P397293	NM_017527	Hs.69517	hs|8q24.3	LY6K	Lymphocyte antigen 6 complex, locus K	54742
4.6e-06	0.000293	0.1	14.83	4.42	0.298507	A_33_P3226775	NM_001098516	Hs.308992	hs|3q29	MUC20	Mucin 20, cell surface associated	200958
0.0003928	0.00478	0.1	4.97	1.46	0.294118	A_21_P0002781			hs|3q25.1	XLOC_002871
5.6e-06	0.000327	0.1	8.31	2.43	0.293255	A_33_P3330911	NM_003657	Hs.400556	hs|20q13.2	BCAS1	Breast carcinoma amplified sequence 1	8537
5.1e-06	0.000313	0.1	0.5	0.14	0.291545	A_23_P142878	NM_032827	Hs.135569	hs|2p11.2	ATOH8	Atonal homolog 8 (Drosophila)	84913
3e-07	6.96e-05	0.1	0.58	0.17	0.291545	A_23_P110531	NM_013409	Hs.9914	hs|5q11.2	FST	Follistatin	10468	TGF-beta signaling pathway
5e-07	9.31e-05	0.1	1.25	0.36	0.289855	A_33_P3266010	NM_004292	Hs.1030	hs|11q13.2	RIN1	Ras and Rab interactor 1	9610
0.0007805	0.00756	0.1	1.23	0.36	0.289017	A_21_P0011259	CR620068	Hs.244230	hs|14q32.32	XLOC_l2_004317
1e-07	3.72e-05	0.1	4.52	1.31	0.289017	A_23_P98350	NM_001165	Hs.127799	hs|11q22.2	BIRC3	Baculoviral IAP repeat-containing 3	330	Caspase Cascade in Apoptosis, HIV-I Nef: negative effector of Fas and TNF, Induction of apoptosis through DR3 and DR4/5 Death Receptors , Role of Mitochondria in Apoptotic Signaling, SODD/TNFR1 Signaling Pathway, Apoptosis, Focal adhesion
1.36e-05	0.000572	0.1	7.92	2.27	0.287356	A_23_P128323	NM_001038	Hs.591047	hs|12p13.31	SCNN1A	Sodium channel, nonvoltage-gated 1 alpha	6337	Taste transduction
3e-07	6.96e-05	0.1	0.46	0.13	0.282486	A_24_P105933	NM_004624	Hs.348500	hs|3p22.1	VIPR1	Vasoactive intestinal peptide receptor 1	7433	Neuroactive ligand-receptor interaction
2.2e-06	0.000196	0.1	19.17	5.38	0.280899	A_33_P3373805			hs|5q32
1.8e-05	0.000678	0.1	0.47	0.13	0.277778	A_23_P82929	NM_002514	Hs.235935	hs|8q24.12	NOV	Nephroblastoma overexpressed gene	4856
7e-06	0.000382	0.1	3.86	1.06	0.273224	A_24_P51322	NM_002016	Hs.654510	hs|1q21.3	FLG	Filaggrin	2312
1.29e-05	0.000553	0.1	0.58	0.16	0.27248	A_23_P252541	NM_177403	Hs.534612		RAB7B	RAB7B, member RAS oncogene family	338382
< 1e-07	< 1e-07	0.1	2.23	0.61	0.271739	A_23_P421423	NM_006291	Hs.525607	hs|14q32.32	TNFAIP2	Tumor necrosis factor, alpha-induced protein 2	7127
1.06e-05	0.00049	0.1	5.97	1.58	0.265252	A_33_P3364721			hs|21q22.2
8.81e-05	0.00184	0.1	3.79	0.99	0.26178	A_33_P3398181	XR_111781	Hs.637202	hs|18q21.1	LOC100127909	Hypothetical LOC100127909	100127909
3e-07	6.96e-05	0.1	29.82	7.65	0.25641	A_33_P3236676	NM_001012993	Hs.125608	hs|9q31.3	C9orf152	Chromosome 9 open reading frame 152	401546
0.0001145	0.00218	0.1	5.48	1.4	0.255102	A_21_P0007098			hs|10p11.23	XLOC_008763
4e-07	8.19e-05	0.1	1.01	0.25	0.248139	A_32_P141238	NM_020373	Hs.148970	hs|12p13.31	ANO2	Anoctamin 2	57101
2.26e-05	0.000788	0.1	4.74	1.17	0.246914	A_33_P3407880	NM_144590	Hs.217484	hs|10q23.31	ANKRD22	Ankyrin repeat domain 22	118932
< 1e-07	< 1e-07	0.1	7.94	1.91	0.240385	A_23_P104188	NM_004433	Hs.730618	hs|1q32.1	ELF3	E74-like factor 3 (ets domain transcription factor, epithelial-specific )	1999
1e-07	3.72e-05	0.1	8.39	2	0.238663	A_23_P23966	NM_153034	Hs.27788	hs|10q11.22	ZNF488	Zinc finger protein 488	118738
4e-07	8.19e-05	0.1	31.04	7.3	0.235294	A_21_P0002780	BG753571	Hs.549633	hs|3q25.1	XLOC_002867
5.6e-06	0.000327	0.1	22.58	5.24	0.232019	A_23_P145841	NM_015464	Hs.648106	hs|7p21.1	SOSTDC1	Sclerostin domain containing 1	25928
9e-07	0.000122	0.1	34.08	7.85	0.230415	A_21_P0002779	BG753571	Hs.549633	hs|3q25.1	XLOC_002867
5e-07	9.31e-05	0.1	0.47	0.11	0.22779	A_33_P3408913	NM_001127380	Hs.1955	hs|11p15.1	SAA2	Serum amyloid A2	6289
3.04e-05	0.000939	0.1	3.22	0.73	0.226757	A_21_P0005927			hs|8p22	XLOC_006726
5e-06	0.000309	0.1	0.58	0.13	0.225734	A_23_P134085	NM_173515	Hs.16064	hs|6q25.2	CNKSR3	CNKSR family member 3	154043
0.000109	0.00212	0.1	2.43	0.54	0.224215	A_33_P3342300	DQ854811	Hs.274264	hs|20p11.21	VSX1	Visual system homeobox 1	30813
1.5e-06	0.000158	0.1	18.94	4.22	0.222717	A_23_P207213	NM_000691	Hs.531682	hs|17p11.2	ALDH3A1	Aldehyde dehydrogenase 3 family, member A1	218	Arginine and proline metabolism, Ascorbate and aldarate metabolism, beta-Alanine metabolism, Bile acid biosynthesis, Butanoate metabolism, Fatty acid metabolism, Glycerolipid metabolism, Glycolysis / Gluconeogenesis, Histidine metabolism, Limonene and pinene degradation, Lysine degradation, Metabolism of xenobiotics by cytochrome P450, Phenylalanine metabolism, Propanoate metabolism, Pyruvate met…
2e-07	5.6e-05	0.1	5.02	1.11	0.220264	A_23_P415021	NM_014033	Hs.728181	hs|12q13.12	METTL7A	Methyltransferase like 7A	25840
1.1e-06	0.000133	0.1	10.09	2.13	0.21097	A_33_P3249046	NM_001171092	Hs.522746	hs|Xq22.3	CLDN2	Claudin 2	9075	Cell adhesion molecules (CAMs), Leukocyte transendothelial migration, Tight junction
3e-06	0.000227	0.1	60.26	12.67	0.210084	A_21_P0014210	XR_108871		hs|8q22.3	LOC100506689
4.16e-05	0.00115	0.1	0.34	0.07	0.206612	A_33_P3244728	NM_004525	Hs.657729	hs|2q31.1	LRP2	Low density lipoprotein receptor-related protein 2	4036	Hedgehog signaling pathway
8.4e-05	0.00178	0.1	0.16	0.033	0.202429	A_23_P113111	NM_000044	Hs.496240	hs|Xq12	AR	Androgen receptor	367
1.24e-05	0.000543	0.1	0.57	0.11	0.2	A_33_P3368646	NM_173515	Hs.16064	hs|6q25.2	CNKSR3	CNKSR family member 3	154043
1.22e-05	0.000539	0.1	0.53	0.11	0.2	A_24_P245838	NM_002409	Hs.276808	hs|22q13.1	MGAT3	Mannosyl (beta-1,4-)-glycoprotein beta-1,4-N-acetylglucosaminyltransferase	4248	Glycan structures - biosynthesis 1, N-Glycan biosynthesis
1e-07	3.72e-05	0.1	18.47	3.41	0.184843	A_24_P129341	NM_020299	Hs.116724	hs|7q33	AKR1B10	Aldo-keto reductase family 1, member B10 (aldose reductase)	57016	Ascorbate and aldarate metabolism, Bile acid biosynthesis, Bisphenol A degradation, Butanoate metabolism, Fructose and mannose metabolism, Galactose metabolism, Glycerophospholipid metabolism, Glycine, serine and threonine metabolism, Linoleic acid metabolism, Lysine degradation, Nucleotide sugars metabolism, Tetrachloroethene degradation
1e-07	3.72e-05	0.1	16.12	2.98	0.184502	A_33_P3380992	NM_001080538	Hs.729418	hs|7q33	AKR1B15	Aldo-keto reductase family 1, member B15	441282
9.72e-05	0.00196	0.1	1.74	0.32	0.183486	A_33_P3555937	NM_001205315	Hs.521008	hs|7q21.12	STEAP4	STEAP family member 4	79689
3e-07	6.96e-05	0.1	18.91	3.46	0.18315	A_23_P93641	NM_020299	Hs.116724	hs|7q33	AKR1B10	Aldo-keto reductase family 1, member B10 (aldose reductase)	57016	Ascorbate and aldarate metabolism, Bile acid biosynthesis, Bisphenol A degradation, Butanoate metabolism, Fructose and mannose metabolism, Galactose metabolism, Glycerophospholipid metabolism, Glycine, serine and threonine metabolism, Linoleic acid metabolism, Lysine degradation, Nucleotide sugars metabolism, Tetrachloroethene degradation
2e-07	5.6e-05	0.1	28.13	5.04	0.179211	A_23_P118894	NM_024320	Hs.368260	hs|17q21.32	PRR15L	Proline rich 15-like	79170
4e-07	8.19e-05	0.1	9.77	1.71	0.17452	A_32_P387648	NM_002016	Hs.654510	hs|1q21.3	FLG	Filaggrin	2312
1.11e-05	0.000504	0.1	0.41	0.071	0.171527	A_21_P0013379			hs|7p12.3	XLOC_l2_013390
0.000379	0.00468	0.1	0.61	0.099	0.163399	A_33_P3260317	NM_033334	Hs.586460	hs|9q33.3	NR6A1	Nuclear receptor subfamily 6, group A, member 1	2649
2e-07	5.6e-05	0.1	1.07	0.17	0.159744	A_23_P137381	NM_002167	Hs.76884	hs|1p36.12	ID3	Inhibitor of DNA binding 3, dominant negative helix-loop-helix protein	3399	TGF-beta signaling pathway
1.1e-06	0.000133	0.1	2.98	0.45	0.152207	A_23_P66694	NM_006495	Hs.5509	hs|17q11.2	EVI2B	Ecotropic viral integration site 2B	2124
0.0009714	0.00874	0.1	0.5	0.072	0.143885	A_24_P74508	NM_031481	Hs.282982	hs|22q11.21	SLC25A18	Solute carrier family 25 (mitochondrial carrier), member 18	83733	Visual Signal Transduction
0.0002631	0.00367	0.1	2.49	0.31	0.126103	A_23_P144476	NM_199327	Hs.436944	hs|4q28.1	SPRY1	Sprouty homolog 1, antagonist of FGF signaling (Drosophila)	10252	Sprouty regulation of tyrosine kinase signals, Jak-STAT signaling pathway
8e-07	0.000116	0.1	0.62	0.067	0.108225	A_23_P409623	NM_003621	Hs.655714	hs|11p15.4	PPFIBP2	PTPRF interacting protein, binding protein 2 (liprin beta 2)	8495
< 1e-07	< 1e-07	0.1	4.2	0.44	0.105374	A_23_P252306	NM_002165	Hs.504609	hs|20q11.21	ID1	Inhibitor of DNA binding 1, dominant negative helix-loop-helix protein	3397	TGF-beta signaling pathway

## Sheet: Huh28
Parametric p-value	FDR	Permutation p-value	Huh28-Ctrl	Huh-28-TGFb1	Fold-change	UniqueID	Accession	UGCluster	MapLocation	Symbol	Name	EntrezID	DefinedGenelist
1.8e-06	0.000578	0.1	0.86	41.27	47.619	A_32_P51237	NM_181712	Hs.283398	hs|1p31.3	KANK4	KN motif and ankyrin repeat domains 4	163782
2.4e-06	0.000667	0.1	0.091	4.05	43.4783	A_33_P3394584	NR_024389		hs|20q13.33	FLJ16779	Hypothetical LOC100192386	100192386
< 1e-07	< 1e-07	0.1	0.23	8.68	37.037	A_33_P3283833	NM_004118	Hs.516971	hs|20q11.21	FOXS1	Forkhead box S1	2307
9.92e-05	0.00441	0.1	0.51	14.48	28.5714	A_33_P3368945	NR_024418	Hs.127680	hs|5q31.1	LOC389332	Hypothetical LOC389332	389332
2e-07	0.000195	0.1	0.86	18.37	21.2766	A_23_P137573	NM_003240	Hs.520187	hs|1q42.12	LEFTY2	Left-right determination factor 2	7044	TGF-beta signaling pathway
1.4e-06	0.000505	0.1	0.015	0.32	21.2766	A_21_P0012978			hs|5p13.3	XLOC_l2_011983
0.0001017	0.00446	0.1	0.12	2.49	20.8333	A_24_P827037	NM_130830	Hs.288467	hs|3q29	LRRC15	Leucine rich repeat containing 15	131578
3.3e-06	0.000765	0.1	0.031	0.42	13.6986	A_24_P377775	NM_017790	Hs.494875	hs|9q32	RGS3	Regulator of G-protein signaling 3	5998	Axon guidance
2.6e-06	0.000684	0.1	0.54	7.07	12.987	A_21_P0010058			hs|20q13.2	XLOC_013793
5.79e-05	0.00328	0.1	0.13	1.43	11.3636	A_23_P395632	NM_178491	Hs.580807	hs|20q13.12	R3HDML	R3H domain containing-like	140902
2e-07	0.000195	0.1	0.22	2.38	10.8696	A_23_P110791	NM_005211	Hs.586219	hs|5q32	CSF1R	Colony stimulating factor 1 receptor	1436	CBL mediated ligand-induced downregulation of EGF receptors, METS affect on Macrophage Differentiation, Cytokine-cytokine receptor interaction, Hematopoietic cell lineage
1e-07	0.000167	0.1	0.26	2.53	10	A_23_P17316	NM_152864	Hs.46627	hs|20q13.33	NKAIN4	Na+/K+ transporting ATPase interacting 4	128414
2.59e-05	0.0021	0.1	0.054	0.52	10	A_23_P40096	NM_000312	Hs.224698	hs|2q14.3	PROC	Protein C (inactivator of coagulation factors Va and VIIIa)	5624	Acute Myocardial Infarction, Extrinsic Prothrombin Activation Pathway, Intrinsic Prothrombin Activation Pathway, Complement and coagulation cascades
0.0007168	0.0135	0.1	0.078	0.72	9.09091	A_33_P3390017	NM_207445	Hs.376109	hs|15q14	C15orf54	Chromosome 15 open reading frame 54	400360
4.93e-05	0.00309	0.1	0.12	1.16	9.09091	A_33_P3216013			hs|1p22.1	C1orf146	Chromosome 1 open reading frame 146	388649
1.9e-06	0.000594	0.1	0.9	8.04	9.09091	A_33_P3825869	NM_199460	Hs.118262	hs|12p13.33	CACNA1C	Calcium channel, voltage-dependent, L type, alpha 1C subunit	775	Calcium signaling pathway, GnRH signaling pathway, Long-term potentiation, MAPK signaling pathway, Type II diabetes mellitus
0.0006518	0.0127	0.1	0.057	0.5	9.09091	A_23_P156562	NM_206922	Hs.653165	hs|6p21.1	CRIP3	Cysteine-rich protein 3	401262
1.04e-05	0.00123	0.1	0.05	0.45	9.09091	A_23_P64611	NM_176798	Hs.16362	hs|11q13.4	P2RY6	Pyrimidinergic receptor P2Y, G-protein coupled, 6	5031	Neuroactive ligand-receptor interaction
4e-06	0.000787	0.1	0.055	0.5	9.09091	A_33_P3379922	NM_000312	Hs.224698	hs|2q14.3	PROC	Protein C (inactivator of coagulation factors Va and VIIIa)	5624	Acute Myocardial Infarction, Extrinsic Prothrombin Activation Pathway, Intrinsic Prothrombin Activation Pathway, Complement and coagulation cascades
< 1e-07	< 1e-07	0.1	0.16	1.34	8.33333	A_23_P386268	NM_178497	Hs.24510	hs|4q21.1	C4orf26	Chromosome 4 open reading frame 26	152816
5.76e-05	0.00328	0.1	0.091	0.76	8.33333	A_23_P4899	NM_006179	Hs.266902	hs|19q13.33	NTF4	Neurotrophin 4	4909	MAPK signaling pathway
< 1e-07	< 1e-07	0.1	0.3	2.29	7.69231	A_23_P252306	NM_002165	Hs.504609	hs|20q11.21	ID1	Inhibitor of DNA binding 1, dominant negative helix-loop-helix protein	3397	TGF-beta signaling pathway
1.23e-05	0.00136	0.1	1.01	7.75	7.69231	A_23_P110777	NM_002302	Hs.512580	hs|5q31.1	LECT2	Leukocyte cell-derived chemotaxin 2	3950
0.0002193	0.00678	0.1	0.015	0.11	7.69231	A_24_P406754	NM_032211	Hs.306814	hs|10q24.2	LOXL4			Arginine and proline metabolism
1e-07	0.000167	0.1	0.29	2.19	7.69231	A_33_P3293009	NM_152864	Hs.46627	hs|20q13.33	NKAIN4	Na+/K+ transporting ATPase interacting 4	128414
2.95e-05	0.00227	0.1	0.074	0.58	7.69231	A_23_P332713	NM_015174	Hs.65750	hs|19p13.3	ZFR2	Zinc finger RNA binding protein 2	23217
5e-07	0.000307	0.1	0.54	3.91	7.14286	A_24_P411561	NM_032782	Hs.710500	hs|5q33.3	HAVCR2	Hepatitis A virus cellular receptor 2	84868
< 1e-07	< 1e-07	0.1	0.46	3.4	7.14286	A_33_P3243887	NM_000641	Hs.467304	hs|19q13.42	IL11	Interleukin 11	3589	Cytokines and Inflammatory Response, Erythrocyte Differentiation Pathway, Regulation of hematopoiesis by cytokines, Cytokine-cytokine receptor interaction, Hematopoietic cell lineage, Jak-STAT signaling pathway
1.9e-06	0.000594	0.1	1.01	7.1	7.14286	A_23_P83298	NM_016307	Hs.660115	hs|9q34.11	PRRX2	Paired related homeobox 2	51450
3.3e-06	0.000765	0.1	0.021	0.14	6.66667	A_33_P3354106	NM_001145715	Hs.253050	hs|7q22.1	KPNA7	Karyopherin alpha 7 (importin alpha 8)	402569
8e-07	0.000406	0.1	0.051	0.34	6.66667	A_33_P3246418	NM_005586	Hs.520119	hs|6p21.1	MDFI	MyoD family inhibitor	4188
6e-07	0.000344	0.1	1.9	12.98	6.66667	A_21_P0011404	BC043257	Hs.176109	hs|15q25.2	XLOC_l2_004757
< 1e-07	< 1e-07	0.1	0.89	5.65	6.25	A_32_P185637	NM_020882	Hs.271285	hs|20q13.33	COL20A1	Collagen, type XX, alpha 1	57642
0.0001384	0.00532	0.1	0.023	0.15	6.25	A_23_P86100	NM_001007255	Hs.507290	hs|1q23.3	KLHDC9	Kelch domain containing 9	126823
< 1e-07	< 1e-07	0.1	0.15	0.89	6.25	A_24_P926960	NM_001409	Hs.593645	hs|1p36.32	MEGF6	Multiple EGF-like-domains 6	1953
1.4e-06	0.000505	0.1	0.14	0.84	6.25	A_33_P3276693	NM_002632	Hs.252820	hs|14q24.3	PGF	Placental growth factor	5228	Focal adhesion, mTOR signaling pathway
2e-07	0.000195	0.1	2.73	17.44	6.25	A_32_P3476	NM_203400	Hs.367999	hs|17q21.32	RPRML	Reprimo-like	388394
7.8e-06	0.00108	0.1	0.19	1.19	6.25	A_21_P0008555	AK056686	Hs.375762	hs|15q21.1	XLOC_011237
3e-07	0.00025	0.1	0.031	0.18	5.88235	A_24_P395814	NM_000737	Hs.446683	hs|19q13.33	CGB
5e-07	0.000307	0.1	0.34	2.05	5.88235	A_24_P37409	NM_004418	Hs.1183	hs|2q11.2	DUSP2	Dual specificity phosphatase 2	1844	Regulation of MAP Kinase Pathways Through Dual Specificity Phosphatases, MAPK signaling pathway
5.5e-06	0.000891	0.1	0.053	0.31	5.88235	A_23_P94319	NM_014867	Hs.5333	hs|8p23.3	KBTBD11	Kelch repeat and BTB (POZ) domain containing 11	9920
0.0005512	0.0115	0.1	0.065	0.4	5.88235	A_24_P77082	NM_003679	Hs.725604	hs|1q43	KMO	Kynurenine 3-monooxygenase (kynurenine 3-hydroxylase)	8564	Tryptophan metabolism
2.61e-05	0.00212	0.1	0.0019	0.012	5.88235	A_23_P259314	NM_001008	Hs.282376	hs|Yp11.31	RPS4Y1	Ribosomal protein S4, Y-linked 1	6192	Ribosome
0.0002792	0.00778	0.1	0.12	0.68	5.88235	A_21_P0007008			hs|10q23.2	XLOC_008883
0.0007374	0.0138	0.1	0.21	1.2	5.88235	A_21_P0010869			hs|10q11.21	XLOC_l2_001947
< 1e-07	< 1e-07	0.1	0.52	3.14	5.88235	A_21_P0011334	BC043257	Hs.176109	hs|15q25.2	XLOC_l2_004757
9.1e-06	0.00115	0.1	0.21	1.18	5.55556	A_21_P0005617	AK127183	Hs.224506	hs|8q22.3	FLJ45248
0.0008617	0.0151	0.1	4.41	23.9	5.55556	A_24_P409800	NM_020768	Hs.661870	hs|5q31.3	KCTD16	Potassium channel tetramerisation domain containing 16	57528
1e-07	0.000167	0.1	1.36	7.47	5.55556	A_23_P87310	NM_002315	Hs.654426	hs|11p15.4	LMO1	LIM domain only 1 (rhombotin 1)	4004
2.2e-05	0.00188	0.1	0.16	0.89	5.55556	A_21_P0014296	XR_109204	Hs.703789	hs|15q22.2	LOC100506580
< 1e-07	< 1e-07	0.1	0.11	0.61	5.55556	A_24_P413126	NM_020182	Hs.517155	hs|20q13.31	PMEPA1	Prostate transmembrane protein, androgen induced 1	56937
< 1e-07	< 1e-07	0.1	1.71	9.49	5.55556	A_21_P0008663			hs|15q25.2	XLOC_011331
9.7e-06	0.00118	0.1	0.066	0.37	5.55556	A_21_P0009934			hs|20p12.2	XLOC_013461
4.3e-06	0.000792	0.1	1.11	6.21	5.55556	A_33_P3351180	S55735	Hs.699841	hs|14q32.33
0.0001083	0.00459	0.1	1.09	5.81	5.26316	A_33_P3392052	NM_206966	Hs.660038	hs|5q32	C5orf46	Chromosome 5 open reading frame 46	389336
3.68e-05	0.00257	0.1	0.53	2.71	5.26316	A_33_P3313810	NM_001971	Hs.348395	hs|12q13.13	CELA1	Chymotrypsin-like elastase family, member 1	1990	Proepithelin Conversion to Epithelin and Wound Repair Control
0.0007298	0.0137	0.1	0.0073	0.038	5.26316	A_23_P138194	NM_000433	Hs.587558	hs|1q25.3	NCF2	Neutrophil cytosolic factor 2	4688	fMLP induced chemokine gene expression in HMC-1 cells, Rac 1 cell motility signaling pathway, Leukocyte transendothelial migration
2e-07	0.000195	0.1	0.14	0.74	5.26316	A_33_P3403867	NM_020182	Hs.517155	hs|20q13.31	PMEPA1	Prostate transmembrane protein, androgen induced 1	56937
8.57e-05	0.00412	0.1	2.8	14.69	5.26316	A_23_P69738	NM_023940	Hs.8035	hs|4q12	RASL11B	RAS-like, family 11, member B	65997
1e-07	0.000167	0.1	1.99	10.43	5.26316	A_23_P131846	NM_005985	Hs.48029	hs|20q13.13	SNAI1	Snail homolog 1 (Drosophila)	6615	Downregulated of MTA-3 in ER-negative Breast Tumors, Adherens junction
1.6e-05	0.00153	0.1	0.11	0.57	5.26316	A_21_P0007848			hs|12q23.2	XLOC_009858
0.0004389	0.0102	0.1	0.086	0.43	5	A_24_P43723	NM_181538	Hs.647524	hs|7q22.1	GJC3	Gap junction protein, gamma 3, 30.2kDa	349149	Cell Communication
1.34e-05	0.00143	0.1	0.037	0.19	5	A_23_P353035	NM_001553	Hs.479808	hs|4q12	IGFBP7	Insulin-like growth factor binding protein 7	3490
0.0002335	0.00708	0.1	0.11	0.55	5	A_23_P120902	NM_006498	Hs.531776	hs|22q13.1	LGALS2	Lectin, galactoside-binding, soluble, 2	3957
1e-07	0.000167	0.1	0.83	4.13	5	A_23_P166779	NR_024065	Hs.591661	hs|3p26.1	LINC00312
0.0001058	0.00454	0.1	0.18	0.9	5	A_23_P354791	NM_182964	Hs.502116	hs|11p15.1	NAV2
2e-07	0.000195	0.1	0.2	1	5	A_23_P52727	NM_182964	Hs.502116	hs|11p15.1	NAV2
3.73e-05	0.00259	0.1	0.11	0.51	4.7619	A_33_P3556532			hs|17q25.3	DNAH17	Dynein, axonemal, heavy chain 17	8632
3e-07	0.00025	0.1	0.14	0.68	4.7619	A_23_P206280	NM_201525	Hs.513633	hs|16q21	GPR56	G protein-coupled receptor 56	9289
< 1e-07	< 1e-07	0.1	1	4.73	4.7619	A_23_P137381	NM_002167	Hs.76884	hs|1p36.12	ID3	Inhibitor of DNA binding 3, dominant negative helix-loop-helix protein	3399	TGF-beta signaling pathway
0.0002616	0.00753	0.1	0.017	0.081	4.7619	A_24_P140475	NM_021069	Hs.655143	hs|4q35.1	SORBS2
1.7e-06	0.000556	0.1	0.1	0.48	4.7619	A_23_P214079	NM_003122	Hs.407856	hs|5q32	SPINK1	Serine peptidase inhibitor, Kazal type 1	6690
1.1e-06	0.000459	0.1	0.26	1.16	4.54545	A_33_P3728698	AK127183	Hs.224506	hs|8q22.3	FLJ45248
7e-07	0.000377	0.1	0.37	1.67	4.54545	A_23_P102681	XR_109628	Hs.280135	hs|20q13.32	MGC4294	Hypothetical MGC4294	79160
0.0008053	0.0145	0.1	0.066	0.3	4.54545	A_23_P94754	NM_005118	Hs.23349	hs|9q32	TNFSF15	Tumor necrosis factor (ligand) superfamily, member 15	9966	Cytokine-cytokine receptor interaction
1.5e-05	0.00149	0.1	1.03	4.72	4.54545	A_21_P0006993			hs|10q11.22	XLOC_008812
0.0001446	0.00541	0.1	0.14	0.64	4.54545	A_33_P3376786	AK125960	Hs.708649	hs|2p12
0.0006334	0.0125	0.1	0.11	0.49	4.54545	A_33_P3412603	AK125205	Hs.471156	hs|2q33.2
4.3e-06	0.000792	0.1	0.42	1.85	4.34783	A_21_P0010813	XR_109022	Hs.499297	hs|10p11.22	XLOC_l2_001537
0.0001516	0.00558	0.1	0.044	0.19	4.34783	A_23_P250516			hs|17q25.3
0.0005343	0.0113	0.1	3.04	12.46	4.16667	A_23_P207632	NM_174953	Hs.513870	hs|17p13.2	ATP2A3	ATPase, Ca++ transporting, ubiquitous	489	Calcium signaling pathway
5e-07	0.000307	0.1	1.02	4.25	4.16667	A_24_P365975	NM_005202	Hs.353001	hs|1p34.3	COL8A2	Collagen, type VIII, alpha 2	1296
0.0002517	0.00738	0.1	0.15	0.64	4.16667	A_21_P0011821	NM_207328	Hs.679801	hs|2q11.1	GPAT2	Glycerol-3-phosphate acyltransferase 2, mitochondrial	150763
0.0007088	0.0134	0.1	0.2	0.87	4.16667	A_33_P3527317	AK058184	Hs.621317	hs|1q42.3	LOC148638	Hypothetical protein LOC148638	148638
4.36e-05	0.0029	0.1	1.15	4.85	4.16667	A_23_P101434	NM_033297	Hs.631573	hs|19q13.42	NLRP12	NLR family, pyrin domain containing 12	91662
1.92e-05	0.00172	0.1	1.06	4.36	4.16667	A_23_P157865	NM_002160	Hs.143250	hs|9q33.1	TNC	Tenascin C	3371	Cell Communication, ECM-receptor interaction, Focal adhesion
9.23e-05	0.00423	0.1	0.12	0.52	4.16667	A_21_P0007755	BM697165	Hs.560115	hs|12q23.3	XLOC_010190
1e-07	0.000167	0.1	0.45	1.82	4	A_24_P268676	NM_003670	Hs.171825	hs|3p26.1	BHLHE40	Basic helix-loop-helix family, member e40	8553	Circadian rhythm
4e-07	0.000286	0.1	0.27	1.08	4	A_23_P26024	NM_032413	Hs.112242	hs|15q21.1	C15orf48	Chromosome 15 open reading frame 48	84419
0.0008018	0.0145	0.1	0.32	1.3	4	A_23_P94275	NM_014420	Hs.159311	hs|8p11.21	DKK4	Dickkopf homolog 4 (Xenopus laevis)	27121	Wnt signaling pathway
0.0003272	0.00851	0.1	0.036	0.14	4	A_23_P398854	NM_173660	Hs.122110	hs|4p16.3	DOK7
1e-07	0.000167	0.1	0.68	2.74	4	A_23_P6771	NM_014583	Hs.475353	hs|3p26.1	LMCD1	LIM and cysteine-rich domains 1	29995
1.2e-06	0.000483	0.1	1.4	5.57	4	A_21_P0007329			hs|11p14.1	XLOC_009398
0.000594	0.0121	0.1	1.78	7.06	4	A_21_P0012864			hs|5q35.2	XLOC_l2_011854
3.6e-06	0.000769	0.1	0.75	3	4	A_33_P3247072			hs|12p13.33
9e-07	0.000438	0.1	1.08	4.19	3.84615	A_23_P146134	NM_024025	Hs.8719	hs|8p12	DUSP26	Dual specificity phosphatase 26 (putative)	78986
0.000126	0.00505	0.1	0.009	0.035	3.84615	A_33_P3234697	NM_020169	Hs.478067	hs|3q25.32	LXN	Latexin	56925
0.0003347	0.00864	0.1	0.059	0.23	3.84615	A_24_P169634	NR_002724	Hs.102310	hs|10q22.3	MBL1P
6e-07	0.000344	0.1	1.17	4.43	3.84615	A_23_P166408	NM_020530	Hs.248156	hs|22q12.2	OSM	Oncostatin M	5008	Cytokine-cytokine receptor interaction, Jak-STAT signaling pathway
0.0002701	0.00764	0.1	0.19	0.7	3.7037	A_23_P157299	NM_001129	Hs.439463	hs|7p13	AEBP1	AE binding protein 1	165
1.6e-06	0.000544	0.1	4.56	16.9	3.7037	A_33_P3423854	NM_000066	Hs.391835	hs|1p32.2	C8B	Complement component 8, beta polypeptide	732	Complement and coagulation cascades
1e-07	0.000167	0.1	2.18	8.01	3.7037	A_33_P3243454	NM_207393	Hs.365496	hs|19q13.32	IGFL3	IGF-like family member 3	388555
3e-07	0.00025	0.1	4.26	15.87	3.7037	A_23_P160336	NM_020997	Hs.656214	hs|1q42.12	LEFTY1	Left-right determination factor 1	10637	TGF-beta signaling pathway
0.0002667	0.00759	0.1	0.17	0.65	3.7037	A_21_P0012129			hs|20q13.33	XLOC_l2_008692
1.5e-06	0.000525	0.1	2.08	7.53	3.57143	A_23_P107744	NM_030760	Hs.501561	hs|19p13.2	S1PR5	Sphingosine-1-phosphate receptor 5	53637	Neuroactive ligand-receptor interaction
8e-07	0.000406	0.1	0.14	0.5	3.57143	A_23_P154065	NM_006000	Hs.75318	hs|2q35	TUBA4A	Tubulin, alpha 4a	7277	Downregulated of MTA-3 in ER-negative Breast Tumors, Gap junction
0.0002261	0.00696	0.1	0.16	0.55	3.57143	A_33_P3423585	NM_001080534	Hs.657273	hs|15q21.3	UNC13C	Unc-13 homolog C (C. elegans)	440279
0.000294	0.00804	0.1	0.17	0.6	3.57143	A_21_P0005779			hs|8q24.3	XLOC_006953
0.0005813	0.012	0.1	0.91	3.25	3.57143	A_21_P0013746			hs|Xp22.33	XLOC_l2_015438
3.3e-06	0.000765	0.1	0.36	1.29	3.57143	A_33_P3271711			hs|3p26.1
1.22e-05	0.00136	0.1	1.58	5.42	3.44828	A_23_P91414	NM_080625	Hs.382151	hs|20q11.21	C20orf160	Chromosome 20 open reading frame 160	140706
0.0001741	0.00588	0.1	1.46	4.98	3.44828	A_21_P0013559	NR_038977		hs|9p21.3	FLJ35282
0.000427	0.00998	0.1	2.64	9.05	3.44828	A_23_P30976	NM_000838	Hs.32945	hs|6q24.3	GRM1	Glutamate receptor, metabotropic 1	2911	Regulation of ck1/cdk5 by type 1 glutamate receptors, Calcium signaling pathway, Gap junction, Long-term depression, Long-term potentiation, Neuroactive ligand-receptor interaction
3.5e-06	0.000769	0.1	0.096	0.33	3.44828	A_24_P32085	NM_024761	Hs.369022	hs|9p21.2	MOB3B
1.91e-05	0.00171	0.1	1.44	4.91	3.44828	A_32_P65616	NM_000948	Hs.1905	hs|6p22.3	PRL	Prolactin	5617	Cytokine-cytokine receptor interaction, Jak-STAT signaling pathway, Neuroactive ligand-receptor interaction
5.19e-05	0.00316	0.1	0.2	0.7	3.44828	A_33_P3293675	NM_006598	Hs.172613	hs|5p15.33	SLC12A7	Solute carrier family 12 (potassium/chloride transporters), member 7	10723
1.7e-06	0.000556	0.1	0.15	0.51	3.44828	A_23_P102109	NM_006000	Hs.75318	hs|2q35	TUBA4A	Tubulin, alpha 4a	7277	Downregulated of MTA-3 in ER-negative Breast Tumors, Gap junction
1e-06	0.000443	0.1	10.03	34.69	3.44828	A_21_P0001008	BC038299	Hs.535143	hs|1p11.2	XLOC_000375
1.6e-06	0.000544	0.1	1.06	3.6	3.44828	A_21_P0012963	BE788271	Hs.436014	hs|5q35.2	XLOC_l2_011854
5e-07	0.000307	0.1	0.2	0.67	3.33333	A_23_P14083	NM_181847	Hs.121520	hs|12q13.11	AMIGO2	Adhesion molecule with Ig-like domain 2	347902
4e-07	0.000286	0.1	7.72	25.43	3.33333	A_33_P3324383	NM_001013690	Hs.648218	hs|12q13.13	FIGNL2	Fidgetin-like 2	401720
0.0002414	0.00722	0.1	0.039	0.13	3.33333	A_24_P410408	NM_002282	Hs.720768	hs|12q13.13	KRT83	Keratin 83	3889	Cell Communication
6.8e-06	0.00102	0.1	1.67	5.57	3.33333	A_33_P3409027	AK090740	Hs.62880	hs|22q13.33	MOV10L1	Mov10l1, Moloney leukemia virus 10-like 1, homolog (mouse)	54456	Folate biosynthesis, Starch and sucrose metabolism
0.0005466	0.0115	0.1	0.3	1.01	3.33333	A_33_P3277373	NM_020530	Hs.248156	hs|22q12.2	OSM	Oncostatin M	5008	Cytokine-cytokine receptor interaction, Jak-STAT signaling pathway
7e-07	0.000377	0.1	0.57	1.87	3.33333	A_24_P158089	NM_000602	Hs.414795	hs|7q22.1	SERPINE1	Serpin peptidase inhibitor, clade E (nexin, plasminogen activator inhibitor type 1), member 1	5054	Fibrinolysis Pathway, Platelet Amyloid Precursor Protein Pathway, Complement and coagulation cascades
3.2e-06	0.000762	0.1	2.6	8.61	3.33333	A_23_P52336	NM_170744	Hs.522997	hs|10q22.1	UNC5B	Unc-5 homolog B (C. elegans)	219699	Axon guidance
2e-07	0.000195	0.1	0.96	3.04	3.22581	A_23_P210379	NM_175609	Hs.25584	hs|20q13.33	ARFGAP1	ADP-ribosylation factor GTPase activating protein 1	55738	ADP-Ribosylation Factor
2.1e-06	0.000613	0.1	3.66	11.98	3.22581	A_23_P19624	NM_001718	Hs.285671	hs|6p24.3	BMP6	Bone morphogenetic protein 6	654	Hedgehog signaling pathway, TGF-beta signaling pathway
2.9e-06	0.000715	0.1	8.33	26.77	3.22581	A_24_P130363	NM_181482	Hs.149363	hs|18p11.21	C18orf1	Chromosome 18 open reading frame 1	753
2.99e-05	0.00228	0.1	0.36	1.15	3.22581	A_24_P65941	NR_026812	Hs.672131	hs|21q22.12	C21orf96	Chromosome 21 open reading frame 96	80215
5.94e-05	0.00332	0.1	0.25	0.81	3.22581	A_23_P120227	NM_030915	Hs.567598	hs|2p23.1	LBH	Limb bud and heart development homolog (mouse)	81606
3e-07	0.00025	0.1	0.4	1.3	3.22581	A_24_P362904	NM_004567	Hs.476217	hs|3p21.31	PFKFB4	6-phosphofructo-2-kinase/fructose-2,6-biphosphatase 4	5210	Fructose and mannose metabolism
3e-07	0.00025	0.1	0.15	0.48	3.22581	A_23_P84448	NM_006000	Hs.75318	hs|2q35	TUBA4A	Tubulin, alpha 4a	7277	Downregulated of MTA-3 in ER-negative Breast Tumors, Gap junction
2e-07	0.000195	0.1	4.67	14.77	3.125	A_23_P138706	NM_000681	Hs.249159	hs|10q25.2	ADRA2A	Adrenergic, alpha-2A-, receptor	150	Neuroactive ligand-receptor interaction
4.3e-06	0.000792	0.1	1.19	3.7	3.125	A_24_P109417	NM_198545	Hs.632364	hs|1p36.22	C1orf187
9e-07	0.000438	0.1	0.2	0.62	3.125	A_21_P0000781	NR_038366		hs|7p15.2	HOTAIRM1
0.0007218	0.0136	0.1	0.18	0.57	3.125	A_24_P125469	NM_006033	Hs.465102	hs|18q21.1	LIPG	Lipase, endothelial	9388	Glycerolipid metabolism
5.27e-05	0.00317	0.1	0.23	0.73	3.125	A_33_P3236656	NM_133498	Hs.122599	hs|19q13.33	SPACA4	Sperm acrosome associated 4	171169
8.6e-06	0.00112	0.1	3.88	12.2	3.125	A_24_P105733	NM_022648	Hs.471381	hs|2q35	TNS1	Tensin 1	7145	Integrin Signaling Pathway
2.35e-05	0.00197	0.1	1.75	5.47	3.125	A_33_P3209491	NM_022648	Hs.471381	hs|2q35	TNS1	Tensin 1	7145	Integrin Signaling Pathway
1e-06	0.000443	0.1	4.56	14.17	3.125	A_33_P3738458	NM_022648	Hs.471381	hs|2q35	TNS1	Tensin 1	7145	Integrin Signaling Pathway
2e-07	0.000195	0.1	2.04	6.35	3.125	A_19_P00320067	BC025320		hs|1p36.33
0.0004332	0.0101	0.1	0.13	0.39	3.0303	A_33_P3241204	NM_001129742	Hs.364624	hs|10q24.33	CALHM3	Calcium homeostasis modulator 3	119395
0.0001906	0.00623	0.1	0.31	0.95	3.0303	A_23_P13382	NM_001013254	Hs.56729	hs|11p15.5	LSP1	Lymphocyte-specific protein 1	4046
0.0002383	0.00716	0.1	0.24	0.72	3.0303	A_21_P0007294			hs|11q24.2	XLOC_009322
1.06e-05	0.00124	0.1	1.29	3.93	3.0303	A_21_P0009087			hs|16q24.1	XLOC_012049
6.6e-06	0.000996	0.1	1.15	3.52	3.0303	A_21_P0012601			hs|4q22.1	XLOC_l2_010751
1.5e-06	0.000525	0.1	1.08	3.23	3.0303	A_23_P122174	NM_022550	Hs.567359	hs|5q14.2	XRCC4	X-ray repair complementing defective repair in Chinese hamster cells 4	7518
3.6e-06	0.000769	0.1	1.17	3.53	3.0303	A_19_P00321671			hs|4q22.1
7.11e-05	0.00372	0.1	1.49	4.39	2.94118	A_23_P103371	NM_052998	Hs.101807	hs|1p35.1	ADC	Arginine decarboxylase	113451	Arginine and proline metabolism, Glutamate metabolism
1.31e-05	0.00141	0.1	1.48	4.34	2.94118	A_24_P11462	NM_052998	Hs.101807	hs|1p35.1	ADC	Arginine decarboxylase	113451	Arginine and proline metabolism, Glutamate metabolism
1.76e-05	0.00164	0.1	0.63	1.85	2.94118	A_24_P347378	NM_001629	Hs.507658	hs|13q12.3	ALOX5AP	Arachidonate 5-lipoxygenase-activating protein	241	Eicosanoid Metabolism
0.0003277	0.00851	0.1	0.27	0.78	2.94118	A_33_P3382471	NM_001010969	Hs.726474	hs|1p33	CYP4A22
2.3e-06	0.00066	0.1	0.42	1.24	2.94118	A_23_P149858	NM_152310	Hs.302130	hs|10q24.32	ELOVL3	Elongation of very long chain fatty acids (FEN1/Elo2, SUR4/Elo3, yeast)-like 3	83401
3.96e-05	0.00269	0.1	0.73	2.18	2.94118	A_33_P3362296	BC006367	Hs.118695	hs|20q13.13	KCNG1	Potassium voltage-gated channel, subfamily G, member 1	3755
0.0001629	0.00573	0.1	0.68	2.02	2.94118	A_23_P372848	NM_002558	Hs.41735	hs|17p13.2	P2RX1	Purinergic receptor P2X, ligand-gated ion channel, 1	5023	Calcium signaling pathway, Neuroactive ligand-receptor interaction
4.1e-06	0.000792	0.1	1.03	3.02	2.94118	A_21_P0001009			hs|1p11.2	XLOC_000375
0.0005284	0.0113	0.1	1.02	3.01	2.94118	A_19_P00809697	BC025320		hs|1p36.33	XLOC_000670
3.9e-06	0.000787	0.1	0.71	2.12	2.94118	A_19_P00321206			hs|2q33.3	XLOC_001826
2e-07	0.000195	0.1	1.61	4.74	2.94118	A_21_P0012964			hs|5q35.2	XLOC_l2_011854
9.7e-06	0.00118	0.1	1.13	3.2	2.85714	A_33_P3857239	NR_033415	Hs.420616	hs|17q21.2	KRT42P	Keratin 42 pseudogene	284116
0.0001447	0.00541	0.1	2.58	7.36	2.85714	A_24_P290286	NM_182904	Hs.660541	hs|11q13.4	P4HA3	Prolyl 4-hydroxylase, alpha polypeptide III	283208	Arginine and proline metabolism
1.1e-06	0.000459	0.1	0.74	2.1	2.85714	A_33_P3818959	NM_152486	Hs.335293	hs|1p36.33	SAMD11	Sterile alpha motif domain containing 11	148398
5e-07	0.000307	0.1	0.71	2.03	2.85714	A_33_P3279629	NM_033199	Hs.631914	hs|3p21.31	UCN2	Urocortin 2	90226	Neuroactive ligand-receptor interaction
9.2e-06	0.00115	0.1	1.78	5.05	2.85714	A_21_P0013108			hs|6q24.3	XLOC_l2_013153
7.56e-05	0.00383	0.1	1.11	3.07	2.77778	A_33_P3255384	NM_174932	Hs.372939	hs|22q12.3	BPIFC
7e-05	0.00368	0.1	0.19	0.51	2.77778	A_33_P3381183	NR_021485		hs|3q26.2	EGFEM1P	EGF-like and EMI domain containing 1, pseudogene	93556
4.7e-06	0.000819	0.1	0.52	1.43	2.77778	A_24_P241815	NM_002229	Hs.25292	hs|19p13.2	JUNB	Jun B proto-oncogene	3726
0.0005299	0.0113	0.1	0.67	1.86	2.77778	A_33_P3330114	NR_026874	Hs.200644	hs|1p36.33	LOC100130417
2e-07	0.000195	0.1	0.86	2.4	2.77778	A_24_P34155	NM_001122607	Hs.149261	hs|21q22.12	RUNX1	Runt-related transcription factor 1	861
7e-07	0.000377	0.1	0.72	1.99	2.77778	A_33_P3397658			hs|5q33.1	SYNPO	Synaptopodin	11346
0.000383	0.0094	0.1	0.27	0.77	2.77778	A_23_P377291	NM_003236	Hs.170009	hs|2p13.3	TGFA	Transforming growth factor, alpha	7039
0.0007935	0.0144	0.1	0.43	1.2	2.77778	A_33_P3723600	NR_028510	Hs.684881	hs|15q24.2	TYRO3P	TYRO3P protein tyrosine kinase pseudogene	7302
5.75e-05	0.00328	0.1	0.5	1.4	2.77778	A_21_P0006070	BQ082119	Hs.522036	hs|9p21.3	XLOC_007657
2.6e-06	0.000684	0.1	1.04	2.87	2.77778	A_32_P76627	CR597597	Hs.546903	hs|17p11.2
1.4e-06	0.000505	0.1	0.47	1.32	2.77778	A_33_P3224730	AK128680	Hs.32194	hs|9q34.11
9.9e-06	0.00119	0.1	0.81	2.2	2.7027	A_33_P3321205	NM_001159531	Hs.211751	hs|14q32.2	BEGAIN	Brain-enriched guanylate kinase-associated homolog (rat)	57596
2e-07	0.000195	0.1	1.01	2.71	2.7027	A_24_P408704	NM_004946	Hs.586174	hs|5q35.1	DOCK2	Dedicator of cytokinesis 2	1794
6e-07	0.000344	0.1	0.85	2.31	2.7027	A_21_P0000120	NM_001194958	Hs.200629	hs|17p11.2	KCNJ18
9.3e-06	0.00115	0.1	1.19	3.17	2.7027	A_33_P3345534	NM_000526	Hs.654380	hs|17q21.2	KRT14	Keratin 14	3861	Cell Communication
2.19e-05	0.00187	0.1	1	2.7	2.7027	A_32_P62963	NR_029392	Hs.572477	hs|17p11.2	KRT16P2	Keratin 16 pseudogene 2	400578
7.6e-06	0.00107	0.1	0.61	1.64	2.7027	A_23_P363769	NM_002284	Hs.278658	hs|12q13.13	KRT86	Keratin 86	3892	Cell Communication
4.9e-06	0.000837	0.1	1.56	4.2	2.7027	A_24_P286569	NM_018697	Hs.595384	hs|7p11.2	LANCL2	LanC lantibiotic synthetase component C-like 2 (bacterial)	55915
0.0001684	0.0058	0.1	0.28	0.76	2.7027	A_33_P3407356	NR_027454	Hs.702477		LOC731656	Hypothetical LOC731656	731656
5e-07	0.000307	0.1	14.53	39.26	2.7027	A_23_P164057	NM_002404	Hs.296049	hs|17p11.2	MFAP4	Microfibrillar-associated protein 4	4239
8e-07	0.000406	0.1	0.23	0.62	2.7027	A_23_P102364	NM_019850	Hs.97316	hs|2q37.1	NGEF	Neuronal guanine nucleotide exchange factor	25791	Axon guidance
0.0002364	0.00713	0.1	6.93	18.96	2.7027	A_23_P423237	NM_000231	Hs.37167	hs|13q12.12	SGCG	Sarcoglycan, gamma (35kDa dystrophin-associated glycoprotein)	6445
2.5e-06	0.000679	0.1	0.77	2.08	2.7027	A_23_P55518	NM_005904	Hs.465087	hs|18q21.1	SMAD7	SMAD family member 7	4092	TGF beta signaling pathway, TGF-beta signaling pathway
3e-05	0.00228	0.1	1.14	3.06	2.7027	A_21_P0011578	DB117598	Hs.711632	hs|17p11.2	XLOC_l2_006021
1.35e-05	0.00143	0.1	0.98	2.63	2.7027	A_21_P0013161			hs|6q24.3	XLOC_l2_013153
2.28e-05	0.00193	0.1	1.14	3.09	2.7027	A_24_P882732	DR007925	Hs.579266	hs|17p11.2
1.65e-05	0.00157	0.1	1.16	3.11	2.7027	A_24_P887857			hs|17q11.2
8.8e-06	0.00113	0.1	2.28	5.97	2.63158	A_23_P107247	NM_018896	Hs.591169	hs|17q21.33	CACNA1G	Calcium channel, voltage-dependent, T type, alpha 1G subunit	8913	Calcium signaling pathway, MAPK signaling pathway, Type II diabetes mellitus
3.44e-05	0.00247	0.1	0.23	0.61	2.63158	A_33_P3255404	NM_005602	Hs.31595	hs|3q26.2	CLDN11	Claudin 11	5010	Cell adhesion molecules (CAMs), Leukocyte transendothelial migration, Tight junction
1.4e-06	0.000505	0.1	0.74	1.93	2.63158	A_33_P3395952	NM_020882	Hs.271285	hs|20q13.33	COL20A1	Collagen, type XX, alpha 1	57642
9e-07	0.000438	0.1	14.44	37.62	2.63158	A_23_P131676	NM_020311	Hs.471751	hs|2q37.3	CXCR7	Chemokine (C-X-C motif) receptor 7	57007
8.7e-06	0.00112	0.1	1.14	3.01	2.63158	A_23_P96158	NM_000422	Hs.2785	hs|17q21.2	KRT17	Keratin 17	3872	Cell Communication
1.9e-06	0.000594	0.1	6.24	16.51	2.63158	A_33_P3253394	NM_002287	Hs.572535	hs|19q13.42	LAIR1	Leukocyte-associated immunoglobulin-like receptor 1	3903
0.0001636	0.00573	0.1	0.12	0.31	2.63158	A_23_P405129	NM_000428	Hs.512776	hs|14q24.3	LTBP2	Latent transforming growth factor beta binding protein 2	4053
2.1e-06	0.000613	0.1	0.13	0.35	2.63158	A_23_P156327	NM_000358	Hs.369397	hs|5q31.1	TGFBI	Transforming growth factor, beta-induced, 68kDa	7045
4.74e-05	0.00302	0.1	0.38	1.02	2.63158	A_21_P0009725			hs|19q13.32	XLOC_013100
0.0008429	0.015	0.1	0.81	2.15	2.63158	A_21_P0010005			hs|20p12.1	XLOC_013657
0.0002507	0.00738	0.1	0.13	0.33	2.63158	A_33_P3347477	DA375949	Hs.576925	hs|11q25
3e-07	0.00025	0.1	1.72	4.36	2.5641	A_23_P379649	NM_001003940	Hs.591104	hs|15q15.1	BMF	Bcl2 modifying factor	90427
4.3e-06	0.000792	0.1	0.39	1	2.5641	A_23_P62642	NM_012337	Hs.647705	hs|1q23.2	CCDC19	Coiled-coil domain containing 19	25790
4e-07	0.000286	0.1	0.51	1.32	2.5641	A_33_P3229301	NR_027003	Hs.569940	hs|19q13.32	DKFZp434J0226
2e-06	0.000604	0.1	0.65	1.66	2.5641	A_33_P3318796	NM_005860	Hs.529038	hs|19p13.3	FSTL3	Follistatin-like 3 (secreted glycoprotein)	10272
2.85e-05	0.00222	0.1	0.21	0.53	2.5641	A_23_P129856	NM_006497	Hs.72956	hs|17p13.3	HIC1			Hypoxia and p53 in the Cardiovascular system
1.6e-06	0.000544	0.1	3.17	8.03	2.5641	A_23_P344531	NM_007286	Hs.435228	hs|5q33.1	SYNPO	Synaptopodin	11346
5e-07	0.000307	0.1	1.98	5.08	2.5641	A_21_P0012358	BC015159	Hs.611898	hs|22q12.1	XLOC_l2_009510
3.1e-06	0.000749	0.1	0.77	1.91	2.5	A_23_P24555	NM_015157	Hs.504062	hs|11q23.3	PHLDB1	Pleckstrin homology-like domain, family B, member 1	23187
1.39e-05	0.00145	0.1	0.82	2.05	2.5	A_33_P3339138	NM_203400	Hs.367999	hs|17q21.32	RPRML	Reprimo-like	388394
2.9e-06	0.000715	0.1	3.4	8.55	2.5	A_23_P111395	NM_003058	Hs.436385	hs|6q25.3	SLC22A2	Solute carrier family 22 (organic cation transporter), member 2	6582
3.6e-06	0.000769	0.1	0.43	1.08	2.5	A_24_P923251	NM_198951	Hs.517033	hs|20q11.23	TGM2	Transglutaminase 2 (C polypeptide, protein-glutamine-gamma-glutamyltransferase)	7052	Phospholipase C d1 in phospholipid associated cell signaling, Huntington\'s disease
5.14e-05	0.00315	0.1	4.28	10.65	2.5	A_21_P0010550			hs|1p12	XLOC_l2_000384
5.1e-06	0.000846	0.1	0.6	1.47	2.43902	A_33_P3295358	NM_139314	Hs.9613	hs|19p13.2	ANGPTL4	Angiopoietin-like 4	51129	PPAR signaling pathway
5.38e-05	0.00318	0.1	0.49	1.2	2.43902	A_23_P207879	NM_024110	Hs.696253	hs|17q25.3	CARD14
6.1e-05	0.00338	0.1	1.2	2.93	2.43902	A_24_P239606	NM_015675	Hs.110571	hs|19p13.3	GADD45B	Growth arrest and DNA-damage-inducible, beta	4616	Cell cycle, MAPK signaling pathway
9.25e-05	0.00423	0.1	0.5	1.21	2.43902	A_23_P209246	NM_005270	Hs.111867	hs|2q14.2	GLI2	GLI family zinc finger 2	2736	Sonic Hedgehog (Shh) Pathway, Hedgehog signaling pathway
3.6e-06	0.000769	0.1	0.094	0.23	2.43902	A_23_P501538	NM_153631	Hs.659337	hs|7p15.2	HOXA3	Homeobox A3	3200
1.3e-06	0.0005	0.1	2	4.9	2.43902	A_24_P838448	NR_015410	Hs.712707	hs|6p22.3	LINC00340
2.6e-06	0.000684	0.1	0.77	1.89	2.43902	A_33_P3387796	NM_015157	Hs.504062	hs|11q23.3	PHLDB1	Pleckstrin homology-like domain, family B, member 1	23187
0.0009026	0.0156	0.1	0.19	0.47	2.43902	A_23_P53370	NM_014470	Hs.124940	hs|12q13.12	RND1	Rho family GTPase 1	27289	Axon guidance
1.68e-05	0.00159	0.1	1.28	3.08	2.43902	A_23_P399797	NR_026763	Hs.59666	hs|5q31.1	SMAD5-AS1
2.1e-06	0.000613	0.1	0.1	0.25	2.43902	A_32_P86763	NM_004613	Hs.517033	hs|20q11.23	TGM2	Transglutaminase 2 (C polypeptide, protein-glutamine-gamma-glutamyltransferase)	7052	Phospholipase C d1 in phospholipid associated cell signaling, Huntington\'s disease
8.68e-05	0.00414	0.1	1.36	3.31	2.43902	A_21_P0001085	BC025320		hs|1p36.33	XLOC_000670
0.0009778	0.0165	0.1	0.99	2.4	2.43902	A_21_P0009140			hs|16q24.1	XLOC_012044
8e-07	0.000406	0.1	1.82	4.4	2.43902	A_21_P0012357			hs|22q12.1	XLOC_l2_009510
6.82e-05	0.00362	0.1	0.78	1.9	2.43902	A_33_P3235905			hs|17q25.1
1.7e-06	0.000556	0.1	0.56	1.33	2.38095	A_23_P216812	NM_004936	Hs.72901	hs|9p21.3	CDKN2B	Cyclin-dependent kinase inhibitor 2B (p15, inhibits CDK4)	1030	Cell Cycle: G1/S Check Point , Cyclins and Cell Cycle Regulation, Cell cycle, TGF-beta signaling pathway
0.0005028	0.011	0.1	0.26	0.63	2.38095	A_33_P3338698	NM_002181	Hs.654504	hs|2q35	IHH	Indian hedgehog	3549	Hedgehog signaling pathway
6.5e-06	0.000985	0.1	0.3	0.71	2.38095	A_19_P00319981	XR_108951		hs|9q34.11	LOC100506119
4e-06	0.000787	0.1	0.29	0.68	2.38095	A_19_P00803151	XR_108951		hs|9q34.11	LOC100506119
4.1e-05	0.00276	0.1	2.07	4.89	2.38095	A_33_P3347707	NM_002516	Hs.375439	hs|19q13.32	NOVA2	Neuro-oncological ventral antigen 2	4858
9.42e-05	0.00428	0.1	2.12	4.99	2.38095	A_23_P109072	NM_020436	Hs.517113	hs|20q13.2	SALL4	Sal-like 4 (Drosophila)	57167
3.7e-06	0.00078	0.1	0.54	1.28	2.38095	A_23_P351215	NM_005414	Hs.581632	hs|3q26.2	SKIL	SKI-like oncogene	6498	TGF beta signaling pathway
4.81e-05	0.00306	0.1	0.66	1.56	2.38095	A_33_P3419998	NM_001039960	Hs.370636	hs|12q13.13	SLC4A8	Solute carrier family 4, sodium bicarbonate cotransporter, member 8	9498
0.0004857	0.0108	0.1	0.084	0.2	2.38095	A_33_P3256920	NM_058238	Hs.512714	hs|22q13.31	WNT7B	Wingless-type MMTV integration site family, member 7B	7477	Hedgehog signaling pathway, Wnt signaling pathway
0.000532	0.0113	0.1	0.53	1.27	2.38095	A_21_P0003389			hs|4q26	XLOC_003658
0.0003288	0.00852	0.1	0.81	1.94	2.38095	A_21_P0006555			hs|Xp22.33	XLOC_007916
0.0001306	0.00514	0.1	2.08	5	2.38095	A_33_P3303302			hs|16p12.3
5.64e-05	0.00325	0.1	1.06	2.51	2.38095	A_33_P3364836			hs|19p13.3
0.0007464	0.0139	0.1	5.69	13.21	2.32558	A_24_P229025	BC032004	Hs.377070	hs|Xq25	GRIA3	Glutamate receptor, ionotrophic, AMPA 3	2892	Long-term depression, Neuroactive ligand-receptor interaction
0.0003473	0.0088	0.1	5.89	13.62	2.32558	A_32_P310335	AK056079	Hs.655065	hs|21q21.3	JAM2	Junctional adhesion molecule 2	58494	Cell adhesion molecules (CAMs), Epithelial cell signaling in Helicobacter pylori infection, Leukocyte transendothelial migration, Tight junction
3.72e-05	0.00258	0.1	0.53	1.25	2.32558	A_23_P210581	NM_002237	Hs.118695	hs|20q13.13	KCNG1	Potassium voltage-gated channel, subfamily G, member 1	3755
0.0006191	0.0123	0.1	0.091	0.21	2.32558	A_24_P67395	NM_002273	Hs.533782	hs|12q13.13	KRT8			Cell Communication
3.34e-05	0.00244	0.1	0.058	0.14	2.32558	A_33_P3273552	NM_002282	Hs.720768	hs|12q13.13	KRT83	Keratin 83	3889	Cell Communication
5.34e-05	0.00317	0.1	1.06	2.43	2.32558	A_21_P0000819	NR_038852		hs|15q12	LOC503519	Hypothetical LOC503519	503519
1.79e-05	0.00166	0.1	1.74	4.07	2.32558	A_23_P70060	NM_176895	Hs.696231	hs|5q11.2	PPAP2A	Phosphatidic acid phosphatase type 2A	8611	Glycerolipid metabolism, Glycerophospholipid metabolism, Sphingolipid metabolism
9.1e-06	0.00115	0.1	0.69	1.59	2.32558	A_23_P132121	NM_173354	Hs.282113	hs|21q22.3	SIK1	Salt-inducible kinase 1	150094
1e-06	0.000443	0.1	0.98	2.29	2.32558	A_23_P205074	NM_181785	Hs.117167	hs|13q12.3	SLC46A3	Solute carrier family 46, member 3	283537
7.7e-06	0.00108	0.1	1.54	3.61	2.32558	A_19_P00812135	BC025320		hs|1p36.33	XLOC_000670
3.9e-06	0.000787	0.1	3.53	8.23	2.32558	A_21_P0009909	AK096285	Hs.683840	hs|20q13.2	XLOC_013794
0.0001414	0.00536	0.1	0.34	0.8	2.32558	A_33_P3398096	NM_175056	Hs.352213	hs|3q12.3	ZPLD1	Zona pellucida-like domain containing 1	131368
7.5e-06	0.00107	0.1	0.88	2.02	2.27273	A_23_P97541	NM_000715	Hs.1012	hs|1q32.2	C4BPA	Complement component 4 binding protein, alpha	722	Complement and coagulation cascades
5.35e-05	0.00317	0.1	0.65	1.46	2.27273	A_23_P153571	NM_001002915	Hs.99376	hs|19q13.32	IGFL2	IGF-like family member 2	147920
9.69e-05	0.00434	0.1	0.7	1.61	2.27273	A_33_P3280875	NM_006469	Hs.497183	hs|1q25.3	IVNS1ABP	Influenza virus NS1A binding protein	10625
8.6e-06	0.00112	0.1	2.3	5.22	2.27273	A_19_P00318323	NR_015410	Hs.712707	hs|6p22.3	LINC00340
1.02e-05	0.00121	0.1	0.53	1.22	2.27273	A_33_P3294986	NM_005357	Hs.656980	hs|19q13.2	LIPE	Lipase, hormone-sensitive	3991	Insulin signaling pathway
4.5e-06	0.000804	0.1	0.5	1.14	2.27273	A_24_P810290	NM_001030059	Hs.40479	hs|10q26.12	PPAPDC1A	Phosphatidic acid phosphatase type 2 domain containing 1A	196051
0.0001016	0.00446	0.1	0.28	0.63	2.27273	A_23_P81898	NM_006398	Hs.728313	hs|6p22.1	UBD	Ubiquitin D	10537
1.3e-06	0.0005	0.1	0.63	1.4	2.22222	A_24_P131222	NM_022089	Hs.128866	hs|1p36.13	ATP13A2	ATPase type 13A2	23400	Folate biosynthesis, Starch and sucrose metabolism
3.83e-05	0.00263	0.1	0.16	0.36	2.22222	A_23_P1043	NM_018265	Hs.518997	hs|1q32.1	C1orf106	Chromosome 1 open reading frame 106	55765
1.91e-05	0.00171	0.1	1.75	3.92	2.22222	A_23_P19663	NM_001901	Hs.410037	hs|6q23.2	CTGF	Connective tissue growth factor	1490
1.8e-06	0.000578	0.1	0.62	1.38	2.22222	A_33_P3880302	NM_004442	Hs.523329	hs|1p36.12	EPHB2	EPH receptor B2	2048	Axon guidance
2.4e-06	0.000667	0.1	6.01	13.43	2.22222	A_33_P3461416	NM_001083899	Hs.661752	hs|19q13.42	GP6	Glycoprotein VI (platelet)	51206	ECM-receptor interaction
7.22e-05	0.00373	0.1	0.49	1.08	2.22222	A_23_P24948	NM_005472	Hs.523899	hs|11q13.4	KCNE3	Potassium voltage-gated channel, Isk-related family, member 3	10008
0.0001688	0.0058	0.1	0.026	0.058	2.22222	A_23_P120103	NM_002252	Hs.414489	hs|2p24.2	KCNS3	Potassium voltage-gated channel, delayed-rectifier, subfamily S, member 3	3790
4.79e-05	0.00305	0.1	0.31	0.67	2.22222	A_21_P0014558	XR_110298		hs|14q23.2	LOC100506767
9.79e-05	0.00437	0.1	0.96	2.12	2.22222	A_23_P308603	NM_005417	Hs.195659	hs|20q11.23	SRC	V-src sarcoma (Schmidt-Ruppin A-2) viral oncogene homolog (avian)	6714	Adherens junction, Epithelial cell signaling in Helicobacter pylori infection, Focal adhesion, Gap junction, GnRH signaling pathway, Tight junction, VEGF signaling pathway
8.7e-06	0.00112	0.1	6.09	13.41	2.22222	A_21_P0001701	BC038299	Hs.535143	hs|1p11.2	XLOC_000375
0.000704	0.0134	0.1	0.85	1.88	2.22222	A_21_P0005535			hs|7q34	XLOC_006625
0.0003523	0.00886	0.1	1.55	3.4	2.22222	A_21_P0007083			hs|10q26.12	XLOC_008644
1.87e-05	0.00171	0.1	0.12	0.26	2.17391	A_23_P75310	NM_021226	Hs.655672	hs|10q11.22	ARHGAP22	Rho GTPase activating protein 22	58504
5.49e-05	0.0032	0.1	0.51	1.11	2.17391	A_24_P215882	NM_001176	Hs.647388	hs|16p13.3	ARHGDIG	Rho GDP dissociation inhibitor (GDI) gamma	398
0.0001634	0.00573	0.1	1.15	2.48	2.17391	A_23_P138655	NM_057157	Hs.150595	hs|10q23.33	CYP26A1	Cytochrome P450, family 26, subfamily A, polypeptide 1	1592	Nuclear Receptors in Lipid Metabolism and Toxicity
3.32e-05	0.00244	0.1	2.67	5.8	2.17391	A_33_P3340639	AL832464	Hs.42586	hs|10q25.2	GPAM	Glycerol-3-phosphate acyltransferase, mitochondrial	57678	Glycerolipid metabolism, Glycerophospholipid metabolism
3.05e-05	0.0023	0.1	0.92	2.01	2.17391	A_23_P391506	NM_006469	Hs.497183	hs|1q25.3	IVNS1ABP	Influenza virus NS1A binding protein	10625
2.79e-05	0.0022	0.1	0.28	0.61	2.17391	A_23_P8452	NM_001040167	Hs.159142	hs|7p22.3	LFNG	LFNG O-fucosylpeptide 3-beta-N-acetylglucosaminyltransferase	3955	Notch signaling pathway
0.0005916	0.0121	0.1	0.25	0.55	2.17391	A_33_P3240094	BC073962	Hs.97316	hs|2q37.1	NGEF	Neuronal guanine nucleotide exchange factor	25791	Axon guidance
5.6e-06	0.000891	0.1	5.52	11.91	2.17391	A_24_P350589	NM_020724	Hs.659104	hs|4q31.21	RNF150	Ring finger protein 150	57484
3.9e-06	0.000787	0.1	0.88	1.91	2.17391	A_33_P3352019	NM_182826	Hs.128856	hs|8p21.1	SCARA3	Scavenger receptor class A, member 3	51435
3.88e-05	0.00265	0.1	0.43	0.93	2.17391	A_23_P133694	NM_001078177	Hs.25450	hs|6p21.1	SLC29A1	Solute carrier family 29 (nucleoside transporters), member 1	2030
2.75e-05	0.00219	0.1	0.66	1.43	2.17391	A_21_P0001405			hs|1q32.1	XLOC_000523
0.0005057	0.011	0.1	1.67	3.62	2.17391	A_21_P0013253	BX097862	Hs.150166	hs|7q21.13	XLOC_l2_013506
0.0001523	0.00558	0.1	1.04	2.23	2.12766	A_33_P3354823	NM_001136537	Hs.632400	hs|1p34.1	BTBD19	BTB (POZ) domain containing 19	149478
7.45e-05	0.00381	0.1	0.46	0.98	2.12766	A_33_P3413168	BC007696	Hs.494892	hs|9q32	COL27A1	Collagen, type XXVII, alpha 1	85301
5e-06	0.000838	0.1	0.36	0.76	2.12766	A_23_P338325	NM_005230	Hs.46523	hs|12q23.1	ELK3	ELK3, ETS-domain protein (SRF accessory protein 2)	2004
8.2e-06	0.0011	0.1	0.38	0.82	2.12766	A_24_P331704	NM_182507	Hs.140978	hs|12q13.13	KRT80	Keratin 80	144501
0.0002521	0.00738	0.1	0.31	0.66	2.12766	A_19_P00322184	XR_108951		hs|9q34.11	LOC100506119
6.19e-05	0.00342	0.1	1.16	2.45	2.12766	A_19_P00322407	NR_034115		hs|6q24.3	LOC729178	Hypothetical LOC729178	729178
1e-06	0.000443	0.1	0.26	0.56	2.12766	A_33_P3349637	NM_002587	Hs.79769	hs|5q31.3	PCDH1	Protocadherin 1	5097
4.45e-05	0.00293	0.1	3.94	8.47	2.12766	A_21_P0005690			hs|8p11.21	XLOC_006779
1.23e-05	0.00136	0.1	0.98	2.09	2.12766	A_21_P0006148			hs|9p11.2	XLOC_007368
1.72e-05	0.00161	0.1	1.67	3.54	2.12766	A_21_P0009331			hs|17q21.33	XLOC_012515
0.0001533	0.00559	0.1	2.85	6.11	2.12766	A_21_P0010349			hs|22q12.1	XLOC_014194
8.65e-05	0.00413	0.1	1.79	3.74	2.08333	A_33_P3346801	NM_001003940	Hs.591104	hs|15q15.1	BMF	Bcl2 modifying factor	90427
0.0002116	0.00661	0.1	0.95	1.98	2.08333	A_33_P3396537	NM_001007540	Hs.363312	hs|3p21.31	CDHR4	Cadherin-related family member 4	389118
1.45e-05	0.00147	0.1	0.59	1.22	2.08333	A_24_P269779	NM_004273	Hs.158304	hs|10q22.1	CHST3	Carbohydrate (chondroitin 6) sulfotransferase 3	9469	Chondroitin sulfate biosynthesis, Glycan structures - biosynthesis 1
8.7e-06	0.00112	0.1	2.76	5.75	2.08333	A_24_P227069	NM_020918	Hs.42586	hs|10q25.2	GPAM	Glycerol-3-phosphate acyltransferase, mitochondrial	57678	Glycerolipid metabolism, Glycerophospholipid metabolism
8.91e-05	0.00419	0.1	0.71	1.49	2.08333	A_23_P381489	NR_026863	Hs.592161	hs|21q22.3	LINC00313
0.0003448	0.00877	0.1	2.48	5.21	2.08333	A_19_P00322409	NR_034115		hs|6q24.3	LOC729178	Hypothetical LOC729178	729178
7.4e-06	0.00107	0.1	4.41	9.19	2.08333	A_23_P204286	NM_000900	Hs.365706	hs|12p12.3	MGP	Matrix Gla protein	4256
0.0001568	0.00563	0.1	0.12	0.26	2.08333	A_24_P339944	NM_002608	Hs.1976	hs|22q13.1	PDGFB	Platelet-derived growth factor beta polypeptide (simian sarcoma viral (v-sis) oncogene homolog)	5155	Transcriptional activation of dbpb from mRNA, Cytokine-cytokine receptor interaction, Focal adhesion, Gap junction, MAPK signaling pathway, Regulation of actin cytoskeleton
1.91e-05	0.00171	0.1	0.88	1.82	2.08333	A_33_P3413962	NM_001242339	Hs.26010	hs|10p15.2	PFKP	Phosphofructokinase, platelet	5214	Phosphoinositides and their downstream targets., Fructose and mannose metabolism, Galactose metabolism, Glycolysis / Gluconeogenesis, Insulin signaling pathway, Pentose phosphate pathway
1.32e-05	0.00142	0.1	3.24	6.78	2.08333	A_23_P124642	NM_005739	Hs.591127	hs|15q14	RASGRP1	RAS guanyl releasing protein 1 (calcium and DAG-regulated)	10125	MAPK signaling pathway, T cell receptor signaling pathway
0.0001985	0.00637	0.1	0.98	2.03	2.08333	A_23_P66881	NM_003835	Hs.664380	hs|17q24.1	RGS9	Regulator of G-protein signaling 9	8787
4.3e-06	0.000792	0.1	0.7	1.47	2.08333	A_23_P206018	NM_001018004	Hs.133892	hs|15q22.2	TPM1	Tropomyosin 1 (alpha)	7168
2.3e-06	0.00066	0.1	0.69	1.44	2.08333	A_24_P44462	NM_000366	Hs.133892	hs|15q22.2	TPM1	Tropomyosin 1 (alpha)	7168
3.3e-06	0.000765	0.1	0.69	1.42	2.08333	A_33_P3335966	NM_001018005	Hs.133892	hs|15q22.2	TPM1	Tropomyosin 1 (alpha)	7168
0.0001527	0.00558	0.1	0.099	0.21	2.08333	A_24_P381199	NM_001003818	Hs.729048	hs|11p15.4	TRIM6	Tripartite motif-containing 6	117854
5.1e-06	0.000846	0.1	4.51	9.45	2.08333	A_21_P0001676			hs|1p34.1	XLOC_000166
5.25e-05	0.00317	0.1	0.95	2	2.08333	A_21_P0002628			hs|2q35	XLOC_001846
0.0002829	0.00786	0.1	1.87	3.87	2.08333	A_21_P0007413			hs|11q24.1	XLOC_009583
2.06e-05	0.0018	0.1	1.84	3.86	2.08333	A_21_P0009196			hs|17q21.33	XLOC_012515
0.0003868	0.00944	0.1	0.69	1.42	2.08333	A_33_P3233150	NM_023072	Hs.466015	hs|19p13.13	ZSWIM4	Zinc finger, SWIM-type containing 4	65249
5.14e-05	0.00315	0.1	0.97	2.02	2.08333	A_23_P303548	XM_003403733	Hs.729596	hs|20q11.21
7.9e-06	0.00108	0.1	1.34	2.72	2.04082	A_23_P148556	NM_000033	Hs.159546	hs|Xq28	ABCD1	ATP-binding cassette, sub-family D (ALD), member 1	215
0.0002753	0.00772	0.1	0.51	1.04	2.04082	A_33_P3285945	NM_002989	Hs.57907	hs|9p13.3	CCL21	Chemokine (C-C motif) ligand 21	6366	Cytokine-cytokine receptor interaction
9.7e-06	0.00118	0.1	0.69	1.41	2.04082	A_33_P3331376	NM_004442	Hs.523329	hs|1p36.12	EPHB2	EPH receptor B2	2048	Axon guidance
0.0002649	0.00757	0.1	1.21	2.47	2.04082	A_23_P414913	NM_022343	Hs.493819	hs|9p13.3	GLIPR2	GLI pathogenesis-related 2	152007
0.0003302	0.00855	0.1	0.37	0.76	2.04082	A_23_P1029	NM_017459	Hs.389137	hs|1p36.13	MFAP2	Microfibrillar-associated protein 2	4237
5.5e-06	0.000891	0.1	4.41	9	2.04082	A_23_P421401	NM_002609	Hs.509067	hs|5q32	PDGFRB	Platelet-derived growth factor receptor, beta polypeptide	5159	Calcium signaling pathway, Colorectal cancer, Cytokine-cytokine receptor interaction, Focal adhesion, Gap junction, MAPK signaling pathway, Regulation of actin cytoskeleton
0.0001805	0.00601	0.1	0.38	0.79	2.04082	A_23_P215900	NM_016240	Hs.128856	hs|8p21.1	SCARA3	Scavenger receptor class A, member 3	51435
1.78e-05	0.00165	0.1	1.08	2.19	2.04082	A_32_P309404	NM_021977	Hs.567337	hs|6q25.3	SLC22A3	Solute carrier family 22 (extraneuronal monoamine transporter), member 3	6581
3.71e-05	0.00258	0.1	0.097	0.2	2.04082	A_33_P3307495	NM_001199042	Hs.24553	hs|15q24.1	STRA6	Stimulated by retinoic acid gene 6 homolog (mouse)	64220
1.21e-05	0.00135	0.1	0.22	0.46	2.04082	A_23_P5392	NM_004881	Hs.50649	hs|2p23.3	TP53I3	Tumor protein p53 inducible protein 3	9540
0.0007349	0.0137	0.1	0.97	2	2.04082	A_21_P0002158			hs|2p25.3	XLOC_001317
0.0001461	0.00543	0.1	0.44	0.89	2.04082	A_21_P0004459			hs|5q33.1	XLOC_005052
4.05e-05	0.00274	0.1	3.16	6.34	2	A_23_P108082	NM_032607	Hs.247744	hs|19p13.3	CREB3L3	CAMP responsive element binding protein 3-like 3	84699
1.85e-05	0.0017	0.1	0.72	1.46	2	A_33_P3342563	NM_031220	Hs.183983	hs|17p13.2	PITPNM3	PITPNM family member 3	83394
0.0008315	0.0148	0.1	1.25	2.52	2	A_23_P29005	NM_022136	Hs.473341	hs|21q11.2	SAMSN1	SAM domain, SH3 domain and nuclear localization signals 1	64092
1.56e-05	0.00152	0.1	0.74	1.5	2	A_23_P162589	NM_001017535	Hs.524368	hs|12q13.11	VDR	Vitamin D (1,25- dihydroxyvitamin D3) receptor	7421	Control of Gene Expression by Vitamin D Receptor, Nuclear Receptors in Lipid Metabolism and Toxicity
1.58e-05	0.00152	0.1	0.84	1.69	2	A_23_P79803	NM_080607	Hs.517029	hs|20q11.23	VSTM2L	V-set and transmembrane domain containing 2 like	128434
6.57e-05	0.00352	0.1	3.12	1.56	0.5	A_23_P52480	NM_000772	Hs.511872	hs|10q23.33	CYP2C18	Cytochrome P450, family 2, subfamily C, polypeptide 18	1562	Arachidonic acid metabolism, Linoleic acid metabolism, Metabolism of xenobiotics by cytochrome P450
9.3e-06	0.00115	0.1	3.11	1.55	0.5	A_23_P130753	NM_001352	Hs.414480	hs|19q13.33	DBP
0.0001775	0.00596	0.1	2.37	1.18	0.5	A_33_P3229477	NM_173496	Hs.499159	hs|10p12.1	MPP7	Membrane protein, palmitoylated 7 (MAGUK p55 subfamily member 7)	143098
0.0002902	0.008	0.1	0.76	0.38	0.5	A_23_P345460	NM_015432	Hs.188781	hs|16q22.1	PLEKHG4	Pleckstrin homology domain containing, family G (with RhoGef domain) member 4	25894
9.96e-05	0.00441	0.1	4.66	2.31	0.497512	A_24_P131173	NM_024709	Hs.519839	hs|1q41	C1orf115	Chromosome 1 open reading frame 115	79762
0.0002529	0.00738	0.1	2.91	1.45	0.497512	A_23_P144656	NM_006727	Hs.92489	hs|5p14.2	CDH10	Cadherin 10, type 2 (T2-cadherin)	1008
0.0002181	0.00676	0.1	0.82	0.41	0.497512	A_21_P0000064	NM_006665	Hs.44227	hs|4q21.23	HPSE	Heparanase	10855	Glycan structures - degradation, Glycosaminoglycan degradation
0.0008202	0.0147	0.1	1.99	0.99	0.497512	A_23_P309837	NM_033104	Hs.14248	hs|14q31.1	STON2	Stonin 2	85439
7e-06	0.00103	0.1	3.91	1.94	0.49505	A_23_P255672	NM_032432	Hs.233404	hs|4p16.1	ABLIM2	Actin binding LIM protein family, member 2	84448	Axon guidance
2.1e-05	0.00182	0.1	5.73	2.84	0.49505	A_23_P202071	NM_001025077	Hs.309288	hs|10p14	CELF2	CUGBP, Elav-like family member 2	10659
0.0006512	0.0127	0.1	5	2.47	0.492611	A_33_P3351371	NM_031226	Hs.260074	hs|15q21.2	CYP19A1	Cytochrome P450, family 19, subfamily A, polypeptide 1	1588
1.88e-05	0.00171	0.1	1.44	0.7	0.490196	A_33_P3263867	NM_002562	Hs.729169	hs|12q24.31	P2RX7	Purinergic receptor P2X, ligand-gated ion channel, 7	5027	Calcium signaling pathway, Neuroactive ligand-receptor interaction
4.6e-06	0.000813	0.1	1.11	0.54	0.487805	A_23_P213959	NM_133263	Hs.483816	hs|5q32	PPARGC1B	Peroxisome proliferator-activated receptor gamma, coactivator 1 beta	133522
9.6e-06	0.00118	0.1	2.97	1.45	0.487805	A_23_P409623	NM_003621	Hs.655714	hs|11p15.4	PPFIBP2	PTPRF interacting protein, binding protein 2 (liprin beta 2)	8495
7.68e-05	0.00386	0.1	2.17	1.06	0.487805	A_21_P0001778	BC016831		hs|2q11.1	XLOC_001575
1.15e-05	0.00132	0.1	2.15	1.04	0.485437	A_23_P157117	NM_182898	Hs.437075	hs|7p14.3	CREB5	CAMP responsive element binding protein 5	9586
7.08e-05	0.00372	0.1	1.19	0.58	0.485437	A_23_P71880	NM_014471	Hs.555934	hs|9p13.3	SPINK4	Serine peptidase inhibitor, Kazal type 4	27290
0.0001414	0.00536	0.1	0.93	0.45	0.483092	A_24_P344961	NM_133265	Hs.528051	hs|Xq23	AMOT	Angiomotin	154796
2.9e-06	0.000715	0.1	11.2	5.42	0.483092	A_23_P337262	NM_153000	Hs.293274	hs|18p11.22	APCDD1	Adenomatosis polyposis coli down-regulated 1	147495
2.9e-06	0.000715	0.1	0.67	0.32	0.483092	A_24_P67534	NM_001163438	Hs.42239	hs|Xq26.3	CXorf69
1.11e-05	0.00128	0.1	6.13	2.97	0.483092	A_21_P0005835	NR_038236	Hs.583755	hs|8q12.1	LOC100507632	Hypothetical LOC100507632	100507632
3.8e-06	0.000787	0.1	7.42	3.59	0.483092	A_33_P3338693	NM_003081	Hs.167317	hs|20p12.2	SNAP25	Synaptosomal-associated protein, 25kDa	6616	Blockade of Neurotransmitter Relase by Botulinum Toxin, SNARE interactions in vesicular transport
2.04e-05	0.00179	0.1	2.02	0.97	0.480769	A_23_P7144	NM_001511	Hs.789	hs|4q13.3	CXCL1	Chemokine (C-X-C motif) ligand 1 (melanoma growth stimulating activity, alpha)	2919	Cytokine-cytokine receptor interaction, Epithelial cell signaling in Helicobacter pylori infection
7.6e-06	0.00107	0.1	2.31	1.11	0.480769	A_33_P3330264	NM_001511	Hs.789	hs|4q13.3	CXCL1	Chemokine (C-X-C motif) ligand 1 (melanoma growth stimulating activity, alpha)	2919	Cytokine-cytokine receptor interaction, Epithelial cell signaling in Helicobacter pylori infection
1.41e-05	0.00145	0.1	3.3	1.58	0.478469	A_24_P250922	NM_000963	Hs.196384	hs|1q31.1	PTGS2	Prostaglandin-endoperoxide synthase 2 (prostaglandin G/H synthase and cyclooxygenase)	5743	Eicosanoid Metabolism, Mechanism of Acetaminophen Activity and Toxicity, Mechanism of Gene Regulation by Peroxisome Proliferators via PPARa(alpha), Arachidonic acid metabolism
1e-06	0.000443	0.1	3.1	1.48	0.478469	A_23_P53193	NM_206927	Hs.369520	hs|11q14.1	SYTL2	Synaptotagmin-like 2	54843
0.0001471	0.00545	0.1	19.59	9.38	0.478469	A_21_P0005834			hs|8q12.1	XLOC_007087
3.4e-06	0.000769	0.1	38.08	18.16	0.47619	A_33_P3374987	NM_198571	Hs.213044	hs|7q22.1	C7orf52	Chromosome 7 open reading frame 52	375607
1.9e-05	0.00171	0.1	0.42	0.2	0.47619	A_23_P24129	NM_012242	Hs.40499	hs|10q21.1	DKK1	Dickkopf homolog 1 (Xenopus laevis)	22943	Wnt/LRP6 Signalling, Wnt signaling pathway
1.29e-05	0.0014	0.1	17.93	8.54	0.47619	A_32_P29118	NM_152754	Hs.201340	hs|7q21.11	SEMA3D	Sema domain, immunoglobulin domain (Ig), short basic domain, secreted, (semaphorin) 3D	223117	Axon guidance
0.0001853	0.00613	0.1	2.22	1.05	0.47619	A_19_P00318370			hs|3q13.12	XLOC_002746
1e-06	0.000443	0.1	5.22	2.47	0.473934	A_32_P108254	NM_017565	Hs.268874	hs|17q24.2	FAM20A	Family with sequence similarity 20, member A	54757
1.96e-05	0.00174	0.1	10.57	4.99	0.471698	A_32_P141418	NM_018076	Hs.127530	hs|10p12.1	ARMC4	Armadillo repeat containing 4	55130
5.08e-05	0.00313	0.1	0.15	0.071	0.471698	A_23_P204947	NM_004004	Hs.524894	hs|13q12.11	GJB2	Gap junction protein, beta 2, 26kDa	2706	Cell Communication
1.2e-06	0.000483	0.1	4.82	2.28	0.471698	A_21_P0013379			hs|7p12.3	XLOC_l2_013390
4.2e-06	0.000792	0.1	7.21	3.39	0.469484	A_23_P89431	NM_002982	Hs.303649	hs|17q12	CCL2	Chemokine (C-C motif) ligand 2	6347	Low-density lipoprotein (LDL) pathway during atherogenesis, Msp/Ron Receptor Signaling Pathway, Pertussis toxin-insensitive CCR5 Signaling in Macrophage, Cytokine-cytokine receptor interaction
3.78e-05	0.00261	0.1	3.08	1.45	0.469484	A_33_P3355921	NR_034083	Hs.678899	hs|16q22.2	LOC100130894	Hypothetical LOC100130894	100130894
0.000175	0.00591	0.1	0.95	0.45	0.469484	A_33_P3663974	NM_001128177	Hs.187861	hs|3p24.2	THRB			Map Kinase Inactivation of SMRT Corepressor, Neuroactive ligand-receptor interaction
0.0002663	0.00759	0.1	4.77	2.23	0.46729	A_33_P3408913	NM_001127380	Hs.1955	hs|11p15.1	SAA2	Serum amyloid A2	6289
9.79e-05	0.00437	0.1	2.27	1.05	0.462963	A_21_P0010915			hs|10p12.1	XLOC_l2_001518
0.0001083	0.00459	0.1	1.96	0.9	0.460829	A_33_P3381265	NM_016229	Hs.414362	hs|11p15.4	CYB5R2	Cytochrome b5 reductase 2	51700
3.5e-06	0.000769	0.1	1.21	0.56	0.460829	A_33_P3816688	NM_133263	Hs.483816	hs|5q32	PPARGC1B	Peroxisome proliferator-activated receptor gamma, coactivator 1 beta	133522
4e-06	0.000787	0.1	1.3	0.6	0.458716	A_21_P0009481	NM_004163	Hs.25318	hs|18q21.2	RAB27B	RAB27B, member RAS oncogene family	5874
2.9e-06	0.000715	0.1	2.44	1.11	0.456621	A_23_P118065	NM_002153	Hs.162795	hs|16q23.3	HSD17B2	Hydroxysteroid (17-beta) dehydrogenase 2	3294	Androgen and estrogen metabolism
0.0006831	0.0131	0.1	4.03	1.83	0.454545	A_24_P352952	NM_017565	Hs.268874	hs|17q24.2	FAM20A	Family with sequence similarity 20, member A	54757
9.12e-05	0.00423	0.1	0.21	0.096	0.454545	A_24_P353638	NM_021181	Hs.517265	hs|1q23.3	SLAMF7	SLAM family member 7	57823
1.4e-06	0.000505	0.1	4.49	2.04	0.454545	A_33_P3415683			hs|7p12.3
2.7e-06	0.000706	0.1	0.78	0.35	0.452489	A_23_P98350	NM_001165	Hs.127799	hs|11q22.2	BIRC3	Baculoviral IAP repeat-containing 3	330	Caspase Cascade in Apoptosis, HIV-I Nef: negative effector of Fas and TNF, Induction of apoptosis through DR3 and DR4/5 Death Receptors , Role of Mitochondria in Apoptotic Signaling, SODD/TNFR1 Signaling Pathway, Apoptosis, Focal adhesion
1.7e-06	0.000556	0.1	5.15	2.33	0.452489	A_33_P3227990	NM_001025101	Hs.551713	hs|18q23	MBP	Myelin basic protein	4155
2.71e-05	0.00218	0.1	0.27	0.12	0.44843	A_23_P120594	NM_032501	Hs.529353	hs|20p11.21	ACSS1	Acyl-CoA synthetase short-chain family member 1	84532	Glycolysis / Gluconeogenesis, Propanoate metabolism, Pyruvate metabolism, Reductive carboxylate cycle (CO2 fixation)
1.3e-06	0.0005	0.1	6.11	2.75	0.44843	A_23_P75749	NM_201648	Hs.145384	hs|11q12.1	GLYAT	Glycine-N-acyltransferase	10249
6.2e-06	0.000952	0.1	1.16	0.52	0.44843	A_33_P3326225	NM_001101676	Hs.359393	hs|8q24.12	SAMD12
0.0003068	0.00824	0.1	0.018	0.0079	0.446429	A_23_P121657	NM_005114	Hs.507348	hs|4p15.33	HS3ST1	Heparan sulfate (glucosamine) 3-O-sulfotransferase 1	9957	Glycan structures - biosynthesis 1, Heparan sulfate biosynthesis
0.0002261	0.00696	0.1	1.39	0.62	0.440529	A_23_P145786	NM_032951	Hs.647055	hs|7q11.23	MLXIPL	MLX interacting protein-like	51085	ChREBP regulation by carbohydrates and cAMP
0.0004474	0.0103	0.1	2.99	1.31	0.438596	A_23_P66635	NM_002986	Hs.54460	hs|17q12	CCL11	Chemokine (C-C motif) ligand 11	6356	CCR3 signaling in Eosinophils, IL 5 Signaling Pathway, The Role of Eosinophils in the Chemokine Network of Allergy, Cytokine-cytokine receptor interaction
1.1e-06	0.000459	0.1	8.36	3.66	0.436681	A_23_P19754	NM_016352	Hs.93764	hs|7q32.2	CPA4	Carboxypeptidase A4	51200
7.24e-05	0.00374	0.1	0.82	0.36	0.434783	A_21_P0000125	NM_001195243		hs|7q32.1	LOC100287482	Hypothetical protein LOC100287482	100287482
6.9e-06	0.00103	0.1	4.76	2.04	0.429185	A_21_P0011877	XR_112441		hs|2q36.1	LOC100507800
2.18e-05	0.00187	0.1	8.19	3.5	0.42735	A_21_P0002904			hs|3q26.1	XLOC_003317
4.7e-06	0.000819	0.1	0.42	0.18	0.425532	A_23_P134113	NM_052831	Hs.347144	hs|6q23.2	C6orf192	Chromosome 6 open reading frame 192	116843
1.1e-06	0.000459	0.1	1.31	0.56	0.423729	A_21_P0009558			hs|18q21.2	XLOC_012847
0.0001948	0.00631	0.1	2.21	0.93	0.421941	A_23_P142974	NM_001007231	Hs.531807	hs|2p13.3	ARHGAP25	Rho GTPase activating protein 25	9938
4.1e-06	0.000792	0.1	2.85	1.19	0.41841	A_33_P3238290	NM_080829	Hs.372578	hs|20q13.13	FAM65C	Family with sequence similarity 65, member C	140876
6.62e-05	0.00354	0.1	1.98	0.83	0.41841	A_19_P00811717	XR_132543	Hs.729434	hs|7q22.3	LOC100652903
0.0004733	0.0106	0.1	1.17	0.49	0.41841	A_33_P3879161	NM_152309	Hs.310456	hs|10q24.1	PIK3AP1	Phosphoinositide-3-kinase adaptor protein 1	118788
0.0003117	0.00831	0.1	2.65	1.1	0.416667	A_23_P72770	NM_032147	Hs.646421	hs|12q22	USP44	Ubiquitin specific peptidase 44	84101
3.99e-05	0.00271	0.1	0.86	0.36	0.414938	A_23_P310022	NM_019590	Hs.445885	hs|10p12.1	KIAA1217	KIAA1217	56243
1.96e-05	0.00174	0.1	0.33	0.13	0.414938	A_33_P3373273	NM_005073	Hs.436893	hs|13q32.3	SLC15A1	Solute carrier family 15 (oligopeptide transporter), member 1	6564
7.3e-06	0.00106	0.1	0.81	0.33	0.411523	A_23_P342138	NM_001040272	Hs.522019	hs|9p22.1	ADAMTSL1	ADAMTS-like 1	92949
7.55e-05	0.00383	0.1	1.2	0.49	0.411523	A_21_P0001751			hs|1q32.1	XLOC_001173
2.8e-06	0.000715	0.1	9.68	3.92	0.404858	A_23_P78037	NM_006273	Hs.251526	hs|17q12	CCL7	Chemokine (C-C motif) ligand 7	6354	Cytokine-cytokine receptor interaction
0.0006519	0.0127	0.1	2.43	0.98	0.404858	A_33_P3795524	XR_110000		hs|3p21.31	LOC100506485
8.1e-06	0.00109	0.1	31.75	12.81	0.403226	A_33_P3213822	NM_001017424	Hs.497745	hs|1q41	KCNK2	Potassium channel, subfamily K, member 2	3776
1.82e-05	0.00168	0.1	5.47	2.2	0.403226	A_23_P82929	NM_002514	Hs.235935	hs|8q24.12	NOV	Nephroblastoma overexpressed gene	4856
7.1e-06	0.00104	0.1	5.85	2.35	0.403226	A_23_P256581	NM_021620	Hs.287386	hs|6q16.2	PRDM13	PR domain containing 13	59336
2.4e-06	0.000667	0.1	25.36	10.17	0.401606	A_23_P90626	NM_004288	Hs.270	hs|2q24.1	CYTIP	Cytohesin 1 interacting protein	9595
4.4e-06	0.000802	0.1	1.45	0.58	0.401606	A_24_P133253	NM_000899	Hs.1048	hs|12q21.32	KITLG	KIT ligand	4254	CDK Regulation of DNA Replication, Erythrocyte Differentiation Pathway, IL 17 Signaling Pathway, Melanocyte Development and Pigmentation Pathway, Regulation of BAD phosphorylation, Cytokine-cytokine receptor interaction, Hematopoietic cell lineage
1.4e-06	0.000505	0.1	2.95	1.18	0.4	A_32_P61684	NM_018440	Hs.266175	hs|8q21.13	PAG1	Phosphoprotein associated with glycosphingolipid microdomains 1	55824
4.9e-06	0.000837	0.1	4.41	1.76	0.4	A_21_P0003932	AK001582	Hs.549665	hs|5q33.1	XLOC_004607
7.5e-06	0.00107	0.1	2.57	1.02	0.398406	A_33_P3418833	NM_198391	Hs.41296	hs|20p12.1	FLRT3	Fibronectin leucine rich transmembrane protein 3	23767
3.13e-05	0.00234	0.1	0.97	0.39	0.398406	A_21_P0000841	NR_038926	Hs.649054	hs|7q36.1	LOC100505483	Hypothetical LOC100505483	100505483
7.44e-05	0.00381	0.1	1.49	0.59	0.395257	A_23_P200780	NM_003243	Hs.482390	hs|1p22.1	TGFBR3	Transforming growth factor, beta receptor III	7049	ALK in cardiac myocytes, CTCF: First Multivalent Nuclear Factor, Role of Tob in T-cell activation
2e-06	0.000604	0.1	1.1	0.43	0.393701	A_23_P53126	NM_005574	Hs.34560	hs|11p13	LMO2	LIM domain only 2 (rhombotin-like 1)	4005
1.2e-06	0.000483	0.1	5.91	2.3	0.389105	A_24_P257416	NM_002089	Hs.75765	hs|4q13.3	CXCL2	Chemokine (C-X-C motif) ligand 2	2920	Cytokine-cytokine receptor interaction
0.0005169	0.0112	0.1	0.52	0.2	0.389105	A_23_P121564	NM_000857	Hs.77890	hs|4q32.1	GUCY1B3	Guanylate cyclase 1, soluble, beta 3	2983	Ion Channels and Their Functional Role in Vascular Endothelium, Gap junction, Long-term depression, Purine metabolism
3.6e-06	0.000769	0.1	3.13	1.22	0.389105	A_33_P3216890	NM_018440	Hs.266175	hs|8q21.13	PAG1	Phosphoprotein associated with glycosphingolipid microdomains 1	55824
1.95e-05	0.00174	0.1	5.52	2.14	0.389105	A_21_P0011876				XLOC_l2_007783
4e-07	0.000286	0.1	40.4	15.65	0.387597	A_33_P3301940	NM_018945	Hs.726482	hs|6q23.3	PDE7B	Phosphodiesterase 7B	27115	Purine metabolism
5.9e-06	0.000922	0.1	1.18	0.45	0.384615	A_23_P107612	NM_004163	Hs.729432	hs|18q21.2	RAB27B	RAB27B, member RAS oncogene family	5874
1.16e-05	0.00132	0.1	4.51	1.72	0.380228	A_23_P11685	NM_024420	Hs.497200	hs|1q31.1	PLA2G4A	Phospholipase A2, group IVA (cytosolic, calcium-dependent)	5321	Aspirin Blocks Signaling Pathway Involved in Platelet Activation, Eicosanoid Metabolism, Fc Epsilon Receptor I Signaling in Mast Cells, p38 MAPK Signaling Pathway , Arachidonic acid metabolism, Fc epsilon RI signaling pathway, Glycerophospholipid metabolism, GnRH signaling pathway, Linoleic acid metabolism, Long-term depression, MAPK signaling pathway, VEGF signaling pathway
4e-07	0.000286	0.1	8.28	3.13	0.377358	A_23_P315364	NM_002089	Hs.75765	hs|4q13.3	CXCL2	Chemokine (C-X-C motif) ligand 2	2920	Cytokine-cytokine receptor interaction
0.0003007	0.00815	0.1	0.54	0.2	0.377358	A_33_P3404922	NM_001098500	Hs.445885	hs|10p12.1	KIAA1217	KIAA1217	56243
2e-07	0.000195	0.1	8.29	3.12	0.37594	A_23_P23797	NM_133326	Hs.127743	hs|1q31.3	ATP6V1G3	ATPase, H+ transporting, lysosomal 13kDa, V1 subunit G3	127124	ATP synthesis, Epithelial cell signaling in Helicobacter pylori infection, Oxidative phosphorylation
0.0001049	0.00454	0.1	0.4	0.15	0.37594	A_21_P0010449	XR_109732	Hs.517692	hs|22q13.31	XLOC_014399
3.2e-06	0.000762	0.1	7.66	2.86	0.373134	A_21_P0011875	XR_108436		hs|2q36.1	LOC440934	Hypothetical LOC440934	440934
1.7e-05	0.0016	0.1	22.31	8.24	0.369004	A_23_P111604	NM_152745	Hs.487564	hs|7p21.3	NXPH1	Neurexophilin 1	30010
5.6e-06	0.000891	0.1	3.7	1.36	0.3663	A_21_P0001817			hs|2p25.1	XLOC_001331
4e-07	0.000286	0.1	0.9	0.33	0.363636	A_24_P245379	NM_002575	Hs.594481	hs|18q21.33	SERPINB2	Serpin peptidase inhibitor, clade B (ovalbumin), member 2	5055	Fibrinolysis Pathway
0.0004413	0.0102	0.1	7.84	2.85	0.363636	A_23_P92517	NM_031956	Hs.378893	hs|4q31.22	TTC29	Tetratricopeptide repeat domain 29	83894
0.0004884	0.0108	0.1	12.27	4.44	0.362319	A_23_P127495	NM_003986	Hs.591996	hs|11p14.2	BBOX1	Butyrobetaine (gamma), 2-oxoglutarate dioxygenase (gamma-butyrobetaine hydroxylase) 1	8424	Lysine degradation
8.9e-06	0.00113	0.1	3.66	1.32	0.361011	A_23_P360079	NM_207363	Hs.537329	hs|2q21.2	NCKAP5	NCK-associated protein 5	344148
2.1e-06	0.000613	0.1	2.8	1	0.357143	A_23_P2181	NM_016229	Hs.414362	hs|11p15.4	CYB5R2	Cytochrome b5 reductase 2	51700
1.66e-05	0.00157	0.1	0.82	0.29	0.357143	A_23_P52266	NM_001548	Hs.20315	hs|10q23.31	IFIT1	Interferon-induced protein with tetratricopeptide repeats 1	3434
6e-06	0.000934	0.1	4.34	1.54	0.355872	A_23_P69699	NM_000909	Hs.519057	hs|4q32.2	NPY1R	Neuropeptide Y receptor Y1	4886	Neuroactive ligand-receptor interaction
7.54e-05	0.00383	0.1	5.86	2.08	0.35461	A_24_P105191	NM_001077188	Hs.385956	hs|Xq26.2	HS6ST2	Heparan sulfate 6-O-sulfotransferase 2	90161	Glycan structures - biosynthesis 1, Heparan sulfate biosynthesis
0.0001938	0.00629	0.1	1.4	0.49	0.352113	A_23_P139198	NM_033101	Hs.502774	hs|11q12.3	LGALS12	Lectin, galactoside-binding, soluble, 12	85329
9.8e-06	0.00118	0.1	0.33	0.11	0.34965	A_33_P3246833	NM_173843	Hs.81134	hs|2q13	IL1RN	Interleukin 1 receptor antagonist	3557	Signal transduction through IL1R
7.13e-05	0.00372	0.1	1.04	0.36	0.34965	A_33_P3398181	XR_111781	Hs.637202	hs|18q21.1	LOC100127909	Hypothetical LOC100127909	100127909
0.0001764	0.00593	0.1	0.32	0.11	0.348432	A_33_P3269109	NM_001130686	Hs.24258	hs|4q32.1	GUCY1A3	Guanylate cyclase 1, soluble, alpha 3	2982	Ion Channels and Their Functional Role in Vascular Endothelium, Gap junction, Long-term depression, Purine metabolism
0.0003997	0.0096	0.1	0.48	0.17	0.347222	A_21_P0013374			hs|7p21.1	XLOC_l2_013302
0.0004789	0.0107	0.1	0.36	0.12	0.340136	A_23_P85903	NM_003268	Hs.604542	hs|1q41	TLR5	Toll-like receptor 5	7100	Toll-like receptor signaling pathway
0.0002497	0.00736	0.1	3.71	1.24	0.333333	A_23_P85269	NM_133378	Hs.134602	hs|2q31.2	TTN	Titin	7273	Calcium signaling pathway, Focal adhesion, Regulation of actin cytoskeleton
3.47e-05	0.00248	0.1	1.27	0.43	0.333333	A_33_P3399571	NM_004666	Hs.12114	hs|6q23.2	VNN1
2.14e-05	0.00185	0.1	7.18	2.36	0.328947	A_33_P3328375	NM_031956	Hs.378893	hs|4q31.22	TTC29	Tetratricopeptide repeat domain 29	83894
1.51e-05	0.00149	0.1	1.19	0.39	0.326797	A_23_P64721	NM_006018	Hs.458425	hs|12q24.31	HCAR3
2.8e-06	0.000715	0.1	5.42	1.75	0.323625	A_21_P0003831	XR_108545	Hs.156197	hs|4p13	LOC100506827
4e-06	0.000787	0.1	0.94	0.31	0.323625	A_23_P415021	NM_014033	Hs.728181	hs|12q13.12	METTL7A	Methyltransferase like 7A	25840
1.48e-05	0.00148	0.1	2.59	0.84	0.322581	A_23_P18017	NM_001870	Hs.646	hs|3q24	CPA3	Carboxypeptidase A3 (mast cell)	1359
2e-06	0.000604	0.1	0.95	0.31	0.322581	A_23_P121064	NM_002852	Hs.591286	hs|3q25.32	PTX3	Pentraxin 3, long	5806
4e-07	0.000286	0.1	4.38	1.41	0.320513	A_24_P759477	NM_002214	Hs.592171	hs|7p21.1	ITGB8	Integrin, beta 8	3696	Cell adhesion molecules (CAMs), ECM-receptor interaction, Focal adhesion, Regulation of actin cytoskeleton
5e-07	0.000307	0.1	5.93	1.85	0.311526	A_21_P0003361	XR_108545	Hs.156197	hs|4p13	LOC100506827
1e-06	0.000443	0.1	1.15	0.35	0.307692	A_32_P206899	NM_020877	Hs.367649	hs|17p13.1	DNAH2	Dynein, axonemal, heavy chain 2	146754	Lissencephaly gene (LIS1) in neuronal migration and development
6.1e-05	0.00338	0.1	6.55	2.01	0.307692	A_21_P0012044			hs|2q36.1	XLOC_l2_007783
4.3e-06	0.000792	0.1	5.14	1.57	0.304878	A_23_P304110	NM_175873	Hs.13308	hs|5q31.1	ANKRD43	Ankyrin repeat domain 43	134548
6.5e-06	0.000985	0.1	4.54	1.38	0.30303	A_23_P13753	NM_006163	Hs.75643	hs|12q13.13	NFE2	Nuclear factor (erythroid-derived 2), 45kDa	4778
1.3e-06	0.0005	0.1	55.65	16.61	0.298507	A_33_P3263533	NM_001202435	Hs.22654	hs|2q24.3	SCN1A	Sodium channel, voltage-gated, type I, alpha subunit	6323
0.0002427	0.00723	0.1	10.97	3.26	0.296736	A_23_P28224	NM_006920	Hs.22654	hs|2q24.3	SCN1A	Sodium channel, voltage-gated, type I, alpha subunit	6323
3.5e-06	0.000769	0.1	1.83	0.53	0.289855	A_33_P3342300	DQ854811	Hs.274264	hs|20p11.21	VSX1	Visual system homeobox 1	30813
2e-06	0.000604	0.1	19.76	5.54	0.280899	A_23_P213699	NM_013982	Hs.408515	hs|5q31.2	NRG2	Neuregulin 2	9542	Agrin in Postsynaptic Differentiation, g-Secretase mediated ErbB4 Signaling Pathway
6e-07	0.000344	0.1	0.46	0.12	0.27027	A_21_P0013370	XR_108746	Hs.59203	hs|7p21.1	XLOC_l2_013301
1e-07	0.000167	0.1	11.02	2.95	0.26738	A_21_P0003360			hs|4p13	XLOC_003528
8.6e-06	0.00112	0.1	11.63	3.09	0.265957	A_24_P695306	NM_001136002	Hs.450249	hs|7q31.32	TMEM229A	Transmembrane protein 229A	730130
1e-07	0.000167	0.1	0.47	0.13	0.265252	A_21_P0013372	XR_108746	Hs.59203	hs|7p21.1	XLOC_l2_013301
1.63e-05	0.00156	0.1	0.44	0.12	0.262467	A_21_P0013181	XR_108746	Hs.59203	hs|7p21.1	XLOC_l2_013301
0.0002633	0.00754	0.1	11.58	3	0.259067	A_33_P3327041	NR_033969	Hs.677562	hs|10q23.33	LOC100128054
6.01e-05	0.00335	0.1	3.72	0.96	0.258398	A_33_P3386671	NM_005060	Hs.256022	hs|1q21.3	RORC	RAR-related orphan receptor C	6097
4.2e-06	0.000792	0.1	12.31	3.16	0.25641	A_33_P3390868	NM_133477	Hs.655519	hs|4q26	SYNPO2	Synaptopodin 2	171024
4.73e-05	0.00302	0.1	19.7	4.97	0.251889	A_24_P150023	NM_002233	Hs.592002	hs|11p14.1	KCNA4	Potassium voltage-gated channel, shaker-related subfamily, member 4	3739
2.51e-05	0.00206	0.1	13.28	3.34	0.251256	A_23_P323272	NM_145260	Hs.123933	hs|2p24.1	OSR1	Odd-skipped related 1 (Drosophila)	130497
3.6e-06	0.000769	0.1	21.82	5.31	0.243309	A_33_P3290780	NM_001185156	Hs.58831	hs|1q32.1	IL24	Interleukin 24	11009	Cytokine-cytokine receptor interaction, Jak-STAT signaling pathway
2e-07	0.000195	0.1	25.77	6.24	0.242131	A_33_P3232692	NM_001185156	Hs.58831	hs|1q32.1	IL24	Interleukin 24	11009	Cytokine-cytokine receptor interaction, Jak-STAT signaling pathway
5.6e-06	0.000891	0.1	0.17	0.039	0.228833	A_23_P55616	NM_001146037	Hs.101307	hs|18q12.3	SLC14A1	Solute carrier family 14 (urea transporter), member 1 (Kidd blood group)	6563
2e-07	0.000195	0.1	4.77	1.08	0.225734	A_23_P78092	NM_001003927	Hs.591198	hs|17q11.2	EVI2A	Ecotropic viral integration site 2A	2123
5.6e-06	0.000891	0.1	6.8	1.49	0.219298	A_21_P0002070			hs|2p12	XLOC_002183
< 1e-07	< 1e-07	0.1	11.63	2.51	0.215517	A_33_P3400578	NM_002126	Hs.196952	hs|17q22	HLF	Hepatic leukemia factor	3131
0.0001435	0.00541	0.1	5.97	1.28	0.213675	A_23_P118842	NM_031957	Hs.534499	hs|17q21.2	KRTAP1-5	Keratin associated protein 1-5	83895
1.51e-05	0.00149	0.1	1.99	0.42	0.212766	A_23_P66694	NM_006495	Hs.5509	hs|17q11.2	EVI2B	Ecotropic viral integration site 2B	2124
1.1e-06	0.000459	0.1	4.46	0.94	0.211416	A_33_P3221129	NM_203422	Hs.427449	hs|11q12.3	LRRN4CL	LRRN4 C-terminal like	221091
0.0007711	0.0142	0.1	3.61	0.73	0.202429	A_21_P0002680	DQ993527	Hs.693440	hs|2q24.3	XLOC_002380
0.0003027	0.00817	0.1	0.26	0.048	0.187617	A_32_P232559	NR_036502	Hs.13262	hs|10p14	LOC439949	Hypothetical LOC439949	439949
0.0001739	0.00588	0.1	0.76	0.14	0.18622	A_23_P10206	NM_005328	Hs.159226	hs|8q24.13	HAS2	Hyaluronan synthase 2	3037
7.3e-06	0.00106	0.1	1.3	0.24	0.183824	A_33_P3386547	NM_152386	Hs.591604	hs|2q36.1	SGPP2	Sphingosine-1-phosphate phosphatase 2	130367	Sphingolipid metabolism
7e-07	0.000377	0.1	7.57	1.26	0.166113	A_23_P329261	NM_000891	Hs.1547	hs|17q24.3	KCNJ2	Potassium inwardly-rectifying channel, subfamily J, member 2	3759
0.0003821	0.0094	0.1	0.14	0.023	0.165289	A_33_P3305780	NM_001039780	Hs.714496	hs|5q31.1	CCNI2	Cyclin I family, member 2	645121
0.0002715	0.00764	0.1	0.15	0.02	0.136799	A_23_P500300	NM_033229	Hs.591789	hs|6p22.1	TRIM15	Tripartite motif-containing 15	89870
1.08e-05	0.00126	0.1	89.29	0.98	0.0109577	A_21_P0005553	XR_108768		hs|7p14.2	XLOC_006043
2e-07	0.000195	0.1	94.48	0.53	0.00555864	A_21_P0004967			hs|6q26	XLOC_005531
