# Supplementary material for: TGFβ-induced long non-coding RNA LINC00313 activates Wnt signaling and promotes cholangiocarcinoma
Source: EMBO Rep. 2024 Feb 8;25(3):11. doi: 10.1038/s44319-024-00075-z (PMC10933437; doi:10.1038/s44319-024-00075-z)
Supplement: Supplementary file 3 — Dataset EV2 [file 44319_2024_75_MOESM3_ESM.xlsx]

## Sheet: Dataset EV2 legend
Dataset EV2. List of differentially regulated genes in LINC00313 over-expressing HuCCT1 cells.
Sheet "EV vs pcLINC.DESeq2"
List of differentially regulated genes in LINC00313 over-expressing HuCCT1 cells
Columns A-G: information about gene IDs and chromosomal location
Columns H-J: gene count in EV condition
Columns K-M: gene count in pcLINC condition
Columns K-M: statistical analysis performed with DESeq2 algorithm
RNA sequencing and data processing are fully described in the method section.

## Sheet: EV vs pcLINC.DESeq2
Gene ID	Gene Symbol	Chr	Start	End	Strand	Length	EV1-1	EV1-2	EV1-3	pcLINC4-1	pcLINC4-2	pcLINC4-3	rawLog2FC	shrunkenLog2FC	pvalue	padj
9369	NRXN3	chr14;chr14;chr14;chr14;chr14;chr14;chr14;chr14;chr14;chr14;chr14;chr14;chr14;chr14;chr14;chr14;chr14;chr14;chr14;chr14;chr14;chr14;chr14;chr14;chr14;chr14;chr14;chr14;chr14;chr14	78021758;78062172;78170373;78220563;78242391;78278645;78297831;78300680;78403731;78645120;78649268;78651165;78709217;78714756;78803620;78810318;78957242;78966025;78967208;78968173;78988022;79279339;79467221;79663778;79692173;79697630;79708350;79805112;79853539;79861039	78021859;78062321;78170674;78220638;78243802;78278662;78297860;78300691;78403878;78645421;78649291;78651326;78709655;78715139;78803823;78810344;78957361;78966406;78967398;78968346;78988141;79280538;79467402;79663949;79692262;79697937;79708480;79805199;79854217;79868290	+;+;+;+;+;+;+;+;+;+;+;+;+;+;+;+;+;+;+;+;+;+;+;+;+;+;+;+;+;+	14881	0	1	0	219	207	214	7.74	4.47	1.78084e-77	1.42858e-75
2752	GLUL	chr1;chr1;chr1;chr1;chr1;chr1;chr1;chr1;chr1	182378093;182385357;182385760;182386256;182387131;182388572;182390497;182391175;182391679	182384723;182385556;182385887;182386402;182387292;182388750;182391087;182391404;182392206	-;-;-;-;-;-;-;-;-	8796	11	4	3	684	572	537	6.42	5.21	2.59408e-149	6.48564e-147
64901	RANBP17	chr5;chr5;chr5;chr5;chr5;chr5;chr5;chr5;chr5;chr5;chr5;chr5;chr5;chr5;chr5;chr5;chr5;chr5;chr5;chr5;chr5;chr5;chr5;chr5;chr5;chr5;chr5;chr5;chr5;chr5;chr5;chr5;chr5	170861882;170863486;170878073;170881806;170892387;170896050;170909661;170910969;170914167;170916465;170918713;170919441;170924357;170953597;170968242;171024491;171158334;171161407;171170130;171171206;171183167;171183322;171199670;171205524;171213619;171221758;171240928;171242682;171265681;171271151;171293883;171295887;171298762	170862051;170863685;170878243;170881896;170892553;170896115;170909765;170911134;170914240;170916584;170918859;170919613;170924550;170953702;170968377;171024573;171158460;171161466;171170203;171171286;171183230;171183430;171199773;171205612;171213738;171221840;171241142;171242820;171265847;171271896;171293981;171296014;171300015	+;+;+;+;+;+;+;+;+;+;+;+;+;+;+;+;+;+;+;+;+;+;+;+;+;+;+;+;+;+;+;+;+	5828	1	0	0	79	82	73	6.3	3.08	2.10522e-31	4.01787e-30
2983	GUCY1B3	chr4;chr4;chr4;chr4;chr4;chr4;chr4;chr4;chr4;chr4;chr4;chr4;chr4;chr4;chr4;chr4;chr4	155758973;155759356;155759787;155772602;155774968;155777524;155785264;155789714;155793856;155795341;155796377;155799877;155802213;155803624;155804593;155805103;155806386	155759143;155759541;155759860;155772753;155775068;155777642;155785329;155789911;155794086;155795457;155796510;155800074;155802579;155803764;155804747;155805229;155807642	+;+;+;+;+;+;+;+;+;+;+;+;+;+;+;+;+	3794	2	0	0	47	43	57	5.64	2.35	4.79877e-18	4.7927e-17
401494	HACD4	chr9;chr9;chr9;chr9;chr9;chr9;chr9;chr9;chr9;chr9;chr9;chr9	21003621;21008021;21010725;21011344;21011589;21015898;21017809;21026596;21029295;21029759;21031400;21031553	21007119;21008146;21010782;21011438;21011695;21016010;21017974;21026723;21029398;21029907;21031459;21031670	-;-;-;-;-;-;-;-;-;-;-;-	4723	1	0	0	46	49	43	5.55	2.34	9.30013e-18	9.07685e-17
101448202	LOC101448202	chr9;chr9	134819415;134872549	134820209;134872618	-;-	865	4	6	11	326	314	342	5.36	4.33	1.64227e-99	2.05298e-97
10536	P3H3	chr12;chr12;chr12;chr12;chr12;chr12;chr12;chr12;chr12;chr12;chr12;chr12;chr12;chr12;chr12	6828373;6829859;6830353;6830639;6831216;6831825;6833592;6833742;6833925;6836985;6837423;6837732;6837958;6839000;6839297	6828938;6830011;6830554;6830770;6831352;6831914;6833644;6833809;6834049;6837086;6837573;6837849;6838033;6839140;6839854	+;+;+;+;+;+;+;+;+;+;+;+;+;+;+	2672	2	1	0	103	70	59	5.29	2.87	2.28198e-27	3.75762e-26
5010	CLDN11	chr3;chr3;chr3;chr3	170418865;170421240;170423163;170432524	170419292;170421337;170423327;170434691	+;+;+;+	2859	0	2	0	43	35	31	5.21	1.95	1.0065e-12	7.003e-12
55068	ENOX1	chr13;chr13;chr13;chr13;chr13;chr13;chr13;chr13;chr13;chr13;chr13;chr13;chr13;chr13;chr13;chr13;chr13;chr13;chr13;chr13;chr13;chr13;chr13;chr13	43213130;43224053;43236636;43265398;43269470;43298346;43322384;43326419;43344538;43355919;43359851;43361279;43411916;43412845;43437317;43484009;43553467;43555966;43609883;43629433;43630595;43667442;43783875;43786652	43214121;43224138;43236738;43265454;43269577;43298530;43322501;43326525;43344750;43356152;43360057;43361452;43412053;43412988;43437368;43484152;43553573;43556041;43609919;43629477;43630653;43667544;43784767;43786980	-;-;-;-;-;-;-;-;-;-;-;-;-;-;-;-;-;-;-;-;-;-;-;-	4711	2	1	1	74	59	77	5.15	2.77	9.39244e-26	1.43078e-24
2982	GUCY1A3	chr4;chr4;chr4;chr4;chr4;chr4;chr4;chr4;chr4;chr4;chr4;chr4;chr4	155666568;155667346;155667663;155668090;155669806;155696756;155703932;155708236;155710542;155713098;155717159;155722038;155730030	155667220;155667419;155667932;155668183;155669892;155697122;155703993;155708294;155711251;155713583;155717302;155722569;155737062	+;+;+;+;+;+;+;+;+;+;+;+;+	10571	0	0	1	23	35	35	5	1.78	6.13157e-11	3.67184e-10
401431	ATP6V0E2-AS1	chr7;chr7;chr7;chr7	149867694;149870242;149871642;149873224	149869858;149870351;149871796;149873862	-;-;-;-	3069	0	0	1	38	22	29	4.91	1.72	2.28382e-10	1.2933e-09
154796	AMOT	chrX;chrX;chrX;chrX;chrX;chrX;chrX;chrX;chrX;chrX;chrX;chrX;chrX;chrX;chrX;chrX;chrX	112774877;112778997;112780886;112782540;112790592;112791832;112804947;112809894;112811249;112815358;112819325;112822255;112825072;112832294;112833625;112840242;112840452	112778664;112779680;112781118;112782662;112790782;112791981;112805092;112809986;112811393;112815877;112819438;112823188;112825220;112832370;112833734;112840315;112840961	-;-;-;-;-;-;-;-;-;-;-;-;-;-;-;-;-	8041	1	0	1	53	19	10	4.81	1.33	4.6515e-07	1.88638e-06
3371	TNC	chr9;chr9;chr9;chr9;chr9;chr9;chr9;chr9;chr9;chr9;chr9;chr9;chr9;chr9;chr9;chr9;chr9;chr9;chr9;chr9;chr9;chr9;chr9;chr9;chr9;chr9;chr9;chr9;chr9;chr9	115019575;115023973;115026534;115029360;115030254;115031553;115035204;115036098;115038261;115040941;115042219;115046410;115048260;115048566;115052740;115057153;115059730;115062917;115063796;115064647;115073603;115076032;115076390;115077943;115081772;115082692;115084209;115085864;115090562;115117982	115021267;115024136;115026695;115029456;115030405;115031685;115035334;115036241;115038380;115041084;115042341;115046682;115048532;115049049;115053015;115057425;115060002;115063189;115064068;115064919;115073866;115076121;115076575;115078212;115081928;115082807;115084472;115087273;115091154;115118257	-;-;-;-;-;-;-;-;-;-;-;-;-;-;-;-;-;-;-;-;-;-;-;-;-;-;-;-;-;-	9360	101	97	93	4060	2000	2004	4.78	3.24	5.3976e-38	1.33613e-36
8313	AXIN2	chr17;chr17;chr17;chr17;chr17;chr17;chr17;chr17;chr17;chr17;chr17;chr17;chr17;chr17	65528563;65533912;65535626;65536320;65536869;65537324;65538203;65541455;65549520;65557806;65559516;65559954;65560825;65561450	65530102;65534079;65535721;65536553;65537063;65537835;65538343;65541557;65549660;65558736;65559827;65560326;65561199;65561622	-;-;-;-;-;-;-;-;-;-;-;-;-;-	5294	2	1	2	78	40	36	4.7	2.15	3.07993e-15	2.55119e-14
121551	BTBD11	chr12;chr12;chr12;chr12;chr12;chr12;chr12;chr12;chr12;chr12;chr12;chr12;chr12;chr12;chr12;chr12;chr12;chr12;chr12;chr12;chr12	107317168;107320490;107415875;107520219;107520487;107543935;107580857;107581152;107610190;107612780;107615061;107617089;107617301;107618158;107619986;107635285;107640311;107642090;107649206;107651674;107657509	107320075;107320635;107416276;107520242;107520636;107544139;107581007;107581304;107610355;107612869;107615162;107617182;107617436;107618378;107620164;107635390;107640413;107642171;107649274;107651787;107659642	+;+;+;+;+;+;+;+;+;+;+;+;+;+;+;+;+;+;+;+;+	7735	11	14	6	279	280	276	4.66	3.87	4.27098e-84	4.00431e-82
7474	WNT5A	chr3;chr3;chr3;chr3;chr3;chr3;chr3;chr3;chr3;chr3;chr3;chr3;chr3;chr3;chr3;chr3	55465715;55474337;55479314;55480785;55481110;55481331;55483680;55485021;55485249;55486980;55489837;55490030;55493830;55497389;55501599;55505198	55470550;55474629;55479564;55480918;55481324;55481398;55484996;55485192;55485271;55487642;55489953;55493747;55494055;55497810;55501782;55505261	-;-;-;-;-;-;-;-;-;-;-;-;-;-;-;-	12703	2	8	4	148	93	96	4.5	2.96	5.46599e-33	1.10061e-31
79966	SCD5	chr4;chr4;chr4;chr4;chr4;chr4	82629537;82636591;82659887;82680707;82705283;82798306	82631517;82636823;82661077;82680912;82705413;82798857	-;-;-;-;-;-	4294	14	14	10	329	272	262	4.47	3.73	3.00182e-81	2.64884e-79
51162	EGFL7	chr9;chr9;chr9;chr9;chr9;chr9;chr9;chr9;chr9;chr9;chr9;chr9;chr9	136658856;136662785;136663408;136664692;136665772;136668241;136668557;136669606;136669914;136670169;136670950;136671926;136672264	136659630;136663108;136663623;136664785;136665817;136668362;136668673;136669721;136670009;136670330;136671014;136672088;136672678	+;+;+;+;+;+;+;+;+;+;+;+;+	2711	5	2	0	66	65	57	4.39	2.47	1.42368e-20	1.64029e-19
55959	SULF2	chr20;chr20;chr20;chr20;chr20;chr20;chr20;chr20;chr20;chr20;chr20;chr20;chr20;chr20;chr20;chr20;chr20;chr20;chr20;chr20;chr20;chr20;chr20;chr20	47657406;47659399;47659697;47661773;47663070;47663453;47664130;47665199;47665857;47666088;47666260;47672198;47676494;47677078;47678676;47682994;47684431;47690126;47702519;47736703;47757189;47764212;47785343;47785835	47658392;47659452;47659730;47661896;47663212;47663622;47664189;47665293;47665956;47666157;47666488;47672393;47676623;47677134;47678804;47683169;47684581;47690295;47702670;47736942;47757463;47764423;47785487;47786629	-;-;-;-;-;-;-;-;-;-;-;-;-;-;-;-;-;-;-;-;-;-;-;-	4894	162	124	130	2693	2765	2657	4.28	4.19	0	0
7145	TNS1	chr2;chr2;chr2;chr2;chr2;chr2;chr2;chr2;chr2;chr2;chr2;chr2;chr2;chr2;chr2;chr2;chr2;chr2;chr2;chr2;chr2;chr2;chr2;chr2;chr2;chr2;chr2;chr2;chr2;chr2;chr2;chr2;chr2;chr2;chr2;chr2;chr2;chr2;chr2;chr2;chr2	217799789;217808075;217808603;217809823;217810248;217812368;217813215;217813685;217814912;217817690;217821740;217829844;217830367;217831455;217835091;217836015;217841199;217842052;217847510;217849677;217850096;217858492;217859654;217865302;217880898;217882346;217885035;217885744;217886044;217886534;217890962;217892948;217893439;217895006;217897798;217900463;217906335;217907210;217920195;217943865…	217804603;217808107;217808671;217809991;217810319;217812445;217813307;217813816;217814998;217818759;217821938;217829882;217830390;217831547;217835166;217836211;217841285;217846180;217849087;217849875;217850211;217858600;217859701;217865517;217881014;217882411;217885164;217885819;217886104;217886646;217891045;217893012;217893561;217895056;217897969;217900512;217906385;217907251;217920236;217944074…	-;-;-;-;-;-;-;-;-;-;-;-;-;-;-;-;-;-;-;-;-;-;-;-;-;-;-;-;-;-;-;-;-;-;-;-;-;-;-;-;-	15244	14	12	7	286	195	192	4.23	3.43	8.04515e-59	4.11895e-57
140738	TMEM37	chr2;chr2;chr2;chr2;chr2	119429912;119430049;119431870;119432142;119436889	119429983;119430403;119431924;119432250;119438520	+;+;+;+;+	2223	6	2	2	74	66	80	4.21	2.58	1.63205e-23	2.2096e-22
285498	RNF212	chr4;chr4;chr4;chr4;chr4;chr4;chr4;chr4;chr4;chr4;chr4;chr4;chr4;chr4;chr4;chr4;chr4	1056248;1056838;1058321;1069775;1071466;1073599;1079643;1081419;1081567;1085896;1090782;1093308;1096765;1099716;1107252;1108343;1113356	1056503;1057004;1058393;1069793;1073193;1073662;1079688;1081467;1081619;1085954;1090838;1094014;1096839;1099927;1107344;1108404;1113794	-;-;-;-;-;-;-;-;-;-;-;-;-;-;-;-;-	4159	3	2	1	62	45	43	4.09	2.19	5.19298e-16	4.53698e-15
22981	NINL	chr20;chr20;chr20;chr20;chr20;chr20;chr20;chr20;chr20;chr20;chr20;chr20;chr20;chr20;chr20;chr20;chr20;chr20;chr20;chr20;chr20;chr20;chr20;chr20;chr20;chr20;chr20;chr20;chr20;chr20;chr20;chr20	25452697;25455673;25458383;25461522;25462383;25467389;25469991;25476043;25478195;25478923;25479564;25480161;25481968;25489244;25489875;25490236;25491351;25492952;25496663;25498210;25498948;25500840;25503952;25504888;25509670;25510674;25512834;25517753;25526408;25540022;25540728;25585455	25453642;25455786;25458529;25461635;25462541;25467458;25470095;25477089;25478395;25479206;25479653;25480267;25482100;25489324;25490018;25490345;25491525;25493105;25496803;25498361;25500517;25501010;25504104;25505078;25509789;25510740;25513006;25517849;25526598;25540377;25540812;25585531	-;-;-;-;-;-;-;-;-;-;-;-;-;-;-;-;-;-;-;-;-;-;-;-;-;-;-;-;-;-;-;-	7725	3	3	2	53	44	37	3.91	1.97	3.0383e-13	2.19651e-12
441518	FAM127C	chrX	135020504	135022536	-	2033	2	1	2	25	22	31	3.75	1.43	1.35776e-07	5.85111e-07
9455	HOMER2	chr15;chr15;chr15;chr15;chr15;chr15;chr15;chr15;chr15;chr15;chr15;chr15;chr15;chr15	82836946;82841086;82848977;82851151;82852142;82854644;82859029;82864167;82875273;82892685;82935254;82952010;82952531;82985787	82837794;82847247;82849903;82851231;82852252;82854800;82859168;82864259;82875404;82892841;82935297;82952427;82952724;82986161	-;-;-;-;-;-;-;-;-;-;-;-;-;-	9840	26	23	29	352	332	366	3.7	3.35	6.08885e-92	6.38733e-90
81569	ACTL8	chr1;chr1;chr1;chr1;chr1;chr1;chr1;chr1;chr1;chr1;chr1;chr1;chr1	17712000;17712835;17717211;17717636;17718305;17718560;17721680;17755313;17759366;17795791;17800719;17822985;17825767	17712281;17712941;17717514;17717772;17718450;17718791;17721768;17755504;17759486;17795810;17800737;17823356;17827063	+;+;+;+;+;+;+;+;+;+;+;+;+	3318	6	6	9	101	93	113	3.69	2.7	1.3274e-29	2.3677e-28
93659	CGB5	chr19;chr19;chr19	49043845;49044577;49044980	49044224;49044744;49045311	+;+;+	880	335	337	338	4103	4268	4470	3.67	3.62	0	0
9900	SV2A	chr1;chr1;chr1;chr1;chr1;chr1;chr1;chr1;chr1;chr1;chr1;chr1;chr1	149903318;149905880;149906650;149907700;149908042;149909192;149909461;149909801;149910570;149910826;149911800;149913219;149917739	149905197;149906039;149906991;149907833;149908206;149909280;149909571;149909890;149910703;149910977;149911980;149914187;149917882	-;-;-;-;-;-;-;-;-;-;-;-;-	4551	4	9	6	136	65	61	3.65	2.33	1.97948e-19	2.12556e-18
123	PLIN2	chr9;chr9;chr9;chr9;chr9;chr9;chr9;chr9	19108388;19115761;19118321;19119650;19120880;19123565;19126114;19127419	19108747;19116649;19118455;19119831;19121165;19123647;19126448;19127606	-;-;-;-;-;-;-;-	2458	1	7	1	83	35	17	3.52	1.55	1.25833e-08	6.05201e-08
81704	DOCK8	chr9;chr9;chr9;chr9;chr9;chr9;chr9;chr9;chr9;chr9;chr9;chr9;chr9;chr9;chr9;chr9;chr9;chr9;chr9;chr9;chr9;chr9;chr9;chr9;chr9;chr9;chr9;chr9;chr9;chr9;chr9;chr9;chr9;chr9;chr9;chr9;chr9;chr9;chr9;chr9;chr9;chr9;chr9;chr9;chr9;chr9;chr9;chr9;chr9;chr9;chr9;chr9;chr9	214865;215110;271627;273048;276994;280791;286461;289510;304581;311954;317043;325671;328022;332398;334225;336582;339006;340159;366202;368018;370230;371428;372185;376210;376977;379771;382513;386331;390471;396785;399146;404918;406930;414782;418068;420401;420949;422048;426885;428362;429702;432166;433875;434783;439245;441286;441875;443427;446370;449784;452011;463517;464159	215029;215416;271729;273100;277086;280905;286636;289581;304704;312166;317128;325737;328171;332478;334384;336718;339099;340321;366552;368135;370300;371566;372286;376305;377211;379935;382685;386426;390566;396934;399259;405073;407069;414951;418207;420583;421078;422135;426981;428496;429854;432324;433975;434975;439388;441417;442009;443516;446606;449927;452117;463687;465259	+;+;+;+;+;+;+;+;+;+;+;+;+;+;+;+;+;+;+;+;+;+;+;+;+;+;+;+;+;+;+;+;+;+;+;+;+;+;+;+;+;+;+;+;+;+;+;+;+;+;+;+;+	8371	6	18	12	154	132	150	3.49	2.8	4.26228e-38	1.0621e-36
6383	SDC2	chr8;chr8;chr8;chr8;chr8;chr8;chr8;chr8;chr8	96493351;96503049;96580332;96584217;96586389;96593480;96602395;96608335;96609385	96494331;96503228;96580379;96584269;96586544;96593591;96602528;96608470;96611809	+;+;+;+;+;+;+;+;+	4225	39	37	34	468	377	390	3.48	3.17	1.13271e-95	1.30705e-93
6817	SULT1A1	chr16;chr16;chr16;chr16;chr16;chr16;chr16;chr16;chr16;chr16	28605587;28606056;28606761;28606951;28608291;28608478;28608708;28609931;28620063;28623131	28605933;28606236;28606855;28607077;28608388;28608603;28609328;28610044;28620133;28623586	-;-;-;-;-;-;-;-;-;-	2236	21	13	13	169	181	167	3.43	2.84	1.11394e-44	3.60133e-43
150368	FAM109B	chr22;chr22;chr22;chr22	42074251;42074362;42075571;42077280	42074341;42074472;42075652;42079438	+;+;+;+	2443	11	19	11	161	135	142	3.39	2.72	2.42519e-37	5.84893e-36
6567	SLC16A2	chrX;chrX;chrX;chrX;chrX;chrX;chrX	74421493;74520990;74524359;74525340;74525750;74529213;74531333	74422067;74521134;74524809;74525438;74525893;74529441;74533929	+;+;+;+;+;+;+	4240	1	5	8	90	32	30	3.35	1.64	1.73622e-09	9.00277e-09
153478	PLEKHG4B	chr5;chr5;chr5;chr5;chr5;chr5;chr5;chr5;chr5;chr5;chr5;chr5;chr5;chr5;chr5;chr5;chr5;chr5;chr5;chr5;chr5	54015;92112;113251;139483;143047;143380;144827;151513;154875;155345;156071;156773;161783;162722;169340;171043;171214;172897;173918;181514;182004	54174;92276;113448;140716;143256;143503;144920;151599;154991;155443;156210;157110;161944;163658;169592;171132;171444;173067;174098;181675;189972	+;+;+;+;+;+;+;+;+;+;+;+;+;+;+;+;+;+;+;+;+	13122	10	7	8	104	76	91	3.34	2.42	1.54863e-23	2.09856e-22
80031	SEMA6D	chr15;chr15;chr15;chr15;chr15;chr15;chr15;chr15;chr15;chr15;chr15;chr15;chr15;chr15;chr15;chr15;chr15;chr15;chr15;chr15;chr15;chr15;chr15;chr15	47184101;47412393;47470474;47600865;47717402;47718489;47759745;47760304;47760978;47761158;47761330;47761661;47762200;47763016;47763850;47764174;47764638;47764883;47765869;47766105;47766577;47767037;47768581;47770497	47184418;47412472;47470545;47600896;47717692;47718873;47759907;47760415;47761038;47761220;47761431;47761751;47762319;47763104;47764067;47764305;47764793;47765480;47766009;47766182;47766677;47767093;47768748;47774223	+;+;+;+;+;+;+;+;+;+;+;+;+;+;+;+;+;+;+;+;+;+;+;+	7355	1	3	4	31	31	25	3.32	1.44	1.35735e-07	5.85103e-07
2583	B4GALNT1	chr12;chr12;chr12;chr12;chr12;chr12;chr12;chr12;chr12;chr12;chr12;chr12;chr12	57625895;57627618;57628122;57628713;57629048;57629279;57629329;57630478;57630980;57631200;57631915;57632541;57632772	57626961;57627891;57628262;57628903;57629146;57629296;57630332;57630518;57631086;57631364;57632133;57632681;57633239	-;-;-;-;-;-;-;-;-;-;-;-;-	3935	3	4	6	52	49	42	3.26	1.9	1.1948e-12	8.26713e-12
84913	ATOH8	chr2;chr2;chr2;chr2;chr2;chr2	85753786;85763991;85772862;85780373;85784603;85786885	85754957;85764182;85775213;85780955;85784660;85791383	+;+;+;+;+;+	8856	2	0	2	22	18	14	3.25	1.03	7.76521e-05	0.000236856
6695	SPOCK1	chr5;chr5;chr5;chr5;chr5;chr5;chr5;chr5;chr5;chr5;chr5	136975298;136979332;136985140;136988422;136992484;137067715;137112435;137140580;137267010;137498373;137499179	136978844;136979469;136985202;136988643;136992600;137067829;137112561;137140694;137267055;137498558;137499329	-;-;-;-;-;-;-;-;-;-;-	4827	305	295	303	2939	2671	2804	3.22	3.17	0	0
84141	EVA1A	chr2;chr2;chr2;chr2;chr2	75492318;75518056;75522365;75560680;75569476	75493609;75518208;75522487;75560966;75569722	-;-;-;-;-	2102	85	77	94	739	711	800	3.13	3	7.62867e-161	2.24388e-158
64220	STRA6	chr15;chr15;chr15;chr15;chr15;chr15;chr15;chr15;chr15;chr15;chr15;chr15;chr15;chr15;chr15;chr15;chr15;chr15;chr15;chr15;chr15;chr15;chr15;chr15	74179466;74180782;74181295;74182161;74182343;74183856;74184980;74185312;74189115;74190840;74191167;74191424;74193800;74194387;74196008;74197338;74197752;74202155;74202418;74203003;74207697;74208800;74209359;74212127	74180243;74180937;74181458;74182262;74182460;74183989;74185055;74185561;74189277;74190901;74191243;74191491;74193922;74195675;74196254;74197423;74197818;74202282;74202879;74203215;74208054;74209030;74209705;74212259	-;-;-;-;-;-;-;-;-;-;-;-;-;-;-;-;-;-;-;-;-;-;-;-	5832	15	17	14	153	127	136	3.12	2.55	1.14649e-33	2.36568e-32
3212	HOXB2	chr17;chr17;chr17;chr17	48542655;48543894;48544210;48544521	48543747;48543972;48544297;48545031	-;-;-;-	1771	1	2	7	66	17	18	3.09	1.23	5.64673e-06	1.99921e-05
220441	RNF152	chr18;chr18;chr18;chr18;chr18;chr18;chr18;chr18	61808067;61838963;61841020;61850804;61852015;61867997;61892795;61894150	61816598;61839046;61841244;61850827;61852194;61868211;61893071;61894432	-;-;-;-;-;-;-;-	9820	3	1	5	39	27	34	3.09	1.54	1.55921e-08	7.43237e-08
100132891	MSC-AS1	chr8;chr8;chr8;chr8;chr8	71843123;71844116;71962923;71965409;72052539	71843704;71844422;71963048;71965534;72056312	+;+;+;+;+	4915	3	2	4	35	35	31	3.09	1.59	5.26796e-09	2.61845e-08
1462	VCAN	chr5;chr5;chr5;chr5;chr5;chr5;chr5;chr5;chr5;chr5;chr5;chr5;chr5;chr5;chr5	83471674;83483513;83490098;83493546;83493804;83512103;83519349;83537007;83545537;83547971;83553364;83554956;83572416;83579980;83580307	83472023;83483588;83490472;83493720;83493931;83512396;83522309;83542268;83545650;83548084;83553522;83555038;83572560;83580162;83582303	+;+;+;+;+;+;+;+;+;+;+;+;+;+;+	12416	301	345	344	3386	2612	2363	3.07	2.79	2.04914e-68	1.31364e-66
23129	PLXND1	chr3;chr3;chr3;chr3;chr3;chr3;chr3;chr3;chr3;chr3;chr3;chr3;chr3;chr3;chr3;chr3;chr3;chr3;chr3;chr3;chr3;chr3;chr3;chr3;chr3;chr3;chr3;chr3;chr3;chr3;chr3;chr3;chr3;chr3;chr3;chr3;chr3	129555213;129556617;129557083;129558428;129559620;129560330;129560689;129561646;129561800;129562787;129563094;129565340;129565887;129566527;129567492;129567698;129569843;129570786;129571040;129571509;129571677;129572609;129572842;129573065;129573594;129574336;129575469;129575766;129578329;129583567;129584125;129584385;129585952;129586172;129586588;129589351;129605329	129556470;129556691;129557223;129558575;129559783;129560434;129560723;129561709;129561903;129562943;129563240;129565538;129566017;129566631;129567604;129567805;129569957;129570935;129571303;129571599;129571844;129572748;129572941;129573185;129573745;129574490;129575562;129575855;129578433;129583669;129584233;129584562;129586081;129586272;129586719;129589527;129606739	-;-;-;-;-;-;-;-;-;-;-;-;-;-;-;-;-;-;-;-;-;-;-;-;-;-;-;-;-;-;-;-;-;-;-;-;-	7140	187	156	180	1364	1589	1452	3.07	3	2.60525e-266	1.77643e-263
5137	PDE1C	chr7;chr7;chr7;chr7;chr7;chr7;chr7;chr7;chr7;chr7;chr7;chr7;chr7;chr7;chr7;chr7;chr7;chr7;chr7;chr7;chr7;chr7;chr7;chr7;chr7;chr7;chr7;chr7	31616777;31629672;31631937;31710993;31751179;31775664;31783519;31809031;31815924;31820531;31823073;31824867;31828292;31837180;31837870;31847968;31850641;31864942;31873292;31877970;31878996;31880747;32051554;32070293;32070979;32169785;32209489;32298651	31617177;31629839;31632000;31711087;31753553;31775732;31790259;31809108;31816154;31821548;31823248;31824987;31828373;31837300;31837971;31848096;31850741;31865082;31873408;31878036;31879178;31880860;32051580;32070862;32071436;32169956;32209539;32299404	-;-;-;-;-;-;-;-;-;-;-;-;-;-;-;-;-;-;-;-;-;-;-;-;-;-;-;-	14726	67	81	75	589	606	547	2.95	2.81	3.88449e-123	7.02064e-121
5167	ENPP1	chr6;chr6;chr6;chr6;chr6;chr6;chr6;chr6;chr6;chr6;chr6;chr6;chr6;chr6;chr6;chr6;chr6;chr6;chr6;chr6;chr6;chr6;chr6;chr6;chr6	131808016;131847776;131849990;131851142;131852175;131854926;131858668;131860387;131861595;131864506;131864866;131868018;131869358;131872070;131872923;131874268;131875776;131876992;131878542;131879880;131882345;131883694;131884931;131886562;131890341	131808275;131847848;131850106;131851267;131852235;131855023;131858747;131860506;131861704;131864571;131864938;131868126;131869489;131872101;131873050;131874337;131875863;131877161;131878593;131880034;131882474;131883774;131885063;131886724;131895155	+;+;+;+;+;+;+;+;+;+;+;+;+;+;+;+;+;+;+;+;+;+;+;+;+	7442	4	7	5	54	40	42	2.94	1.73	9.10053e-11	5.35781e-10
149773	APCDD1L-AS1	chr20;chr20;chr20;chr20;chr20;chr20;chr20	58515379;58519504;58521390;58523169;58523714;58547812;58618740	58515740;58519599;58521551;58523281;58523806;58547928;58619892	+;+;+;+;+;+;+	2096	43	49	44	347	335	376	2.94	2.72	2.12989e-77	1.6905e-75
322	APBB1	chr11;chr11;chr11;chr11;chr11;chr11;chr11;chr11;chr11;chr11;chr11;chr11;chr11;chr11;chr11;chr11;chr11	6395124;6395786;6396100;6400989;6401345;6401574;6402082;6402576;6403145;6403319;6403488;6403647;6404607;6404745;6405133;6410627;6418985	6395701;6395962;6396215;6401072;6401429;6401982;6402209;6402725;6403208;6403404;6403544;6404058;6404691;6404933;6405663;6411361;6419472	-;-;-;-;-;-;-;-;-;-;-;-;-;-;-;-;-	4374	2	5	5	58	37	15	2.89	1.38	4.34612e-07	1.76923e-06
10964	IFI44L	chr1;chr1;chr1;chr1;chr1;chr1;chr1;chr1;chr1;chr1	78620382;78620944;78627906;78628951;78629720;78635337;78637032;78641021;78641435;78641775	78620571;78620971;78628393;78628999;78629915;78635489;78637203;78641121;78641609;78646145	+;+;+;+;+;+;+;+;+;+	5923	6	4	9	57	58	37	2.87	1.74	5.80054e-11	3.48474e-10
4111	MAGEA12	chrX;chrX;chrX;chrX	152733779;152733862;152735148;152736087	152733859;152734034;152735253;152737669	+;+;+;+	1943	4	2	3	19	37	28	2.86	1.33	1.07441e-06	4.1776e-06
91653	BOC	chr3;chr3;chr3;chr3;chr3;chr3;chr3;chr3;chr3;chr3;chr3;chr3;chr3;chr3;chr3;chr3;chr3;chr3;chr3;chr3;chr3;chr3	113211003;113211465;113212128;113216187;113249722;113250555;113268299;113270801;113272410;113273069;113274375;113278095;113278673;113279249;113279824;113280558;113281031;113283411;113284335;113284782;113285372;113286675	113211157;113212016;113212693;113216420;113249899;113251592;113268445;113270944;113272703;113273341;113274682;113278257;113278783;113279455;113280005;113280663;113281153;113283632;113284567;113284858;113285565;113287463	+;+;+;+;+;+;+;+;+;+;+;+;+;+;+;+;+;+;+;+;+;+	6296	8	6	8	89	41	40	2.83	1.73	6.88256e-11	4.10518e-10
266727	MDGA1	chr6;chr6;chr6;chr6;chr6;chr6;chr6;chr6;chr6;chr6;chr6;chr6;chr6;chr6;chr6;chr6;chr6;chr6	37632508;37637466;37638537;37643809;37644497;37645933;37646198;37647173;37648982;37649779;37650109;37652011;37654274;37654800;37655700;37658245;37663967;37696745	37637459;37638313;37638667;37643943;37644649;37645956;37646375;37647324;37649266;37649893;37650405;37652340;37654543;37654932;37655896;37658419;37664106;37697990	-;-;-;-;-;-;-;-;-;-;-;-;-;-;-;-;-;-	9761	4	6	8	101	26	16	2.78	1.32	1.43597e-06	5.50077e-06
401036	ASB18	chr2;chr2;chr2;chr2;chr2;chr2	236194872;236196272;236214362;236237689;236241280;236264141	236195057;236196385;236214866;236237956;236241402;236264345	-;-;-;-;-;-	1401	6	6	8	44	55	43	2.78	1.68	2.11659e-10	1.20269e-09
22859	ADGRL1	chr19;chr19;chr19;chr19;chr19;chr19;chr19;chr19;chr19;chr19;chr19;chr19;chr19;chr19;chr19;chr19;chr19;chr19;chr19;chr19;chr19;chr19;chr19;chr19;chr19;chr19;chr19	14147737;14152133;14152309;14152517;14152784;14155359;14156110;14156658;14156925;14157251;14157600;14157882;14158338;14159090;14159401;14159735;14160112;14160593;14161312;14162585;14164621;14167016;14170682;14177531;14183533;14189580;14205985	14151615;14152222;14152437;14152613;14152912;14155527;14156201;14156724;14157145;14157460;14157692;14158052;14158552;14159215;14159584;14159773;14160297;14160696;14161626;14163406;14164705;14167030;14170791;14177744;14183697;14189689;14206248	-;-;-;-;-;-;-;-;-;-;-;-;-;-;-;-;-;-;-;-;-;-;-;-;-;-;-	8301	107	116	128	770	823	800	2.76	2.67	3.59692e-158	9.9921e-156
3613	IMPA2	chr18;chr18;chr18;chr18;chr18;chr18;chr18;chr18;chr18;chr18	11981428;11987654;11999054;12008351;12009883;12012170;12014265;12028043;12028842;12030343	11981765;11987681;11999187;12008591;12009987;12012349;12014373;12028151;12028993;12030886	+;+;+;+;+;+;+;+;+;+	1940	35	42	41	255	279	261	2.73	2.48	2.53131e-55	1.16479e-53
3975	LHX1	chr17;chr17;chr17;chr17;chr17	36937475;36940290;36940610;36942200;36942752	36938367;36940516;36940887;36942365;36944615	+;+;+;+;+	3428	4	4	6	32	27	38	2.72	1.39	3.42726e-07	1.41165e-06
65268	WNK2	chr9;chr9;chr9;chr9;chr9;chr9;chr9;chr9;chr9;chr9;chr9;chr9;chr9;chr9;chr9;chr9;chr9;chr9;chr9;chr9;chr9;chr9;chr9;chr9;chr9;chr9;chr9;chr9;chr9;chr9;chr9;chr9;chr9;chr9;chr9;chr9;chr9	93184155;93184928;93201940;93202758;93209296;93229696;93230888;93234808;93238233;93239757;93247543;93252883;93256299;93256948;93258931;93261814;93262670;93263566;93263917;93267746;93268020;93268627;93268840;93288788;93289978;93292308;93292491;93297853;93299070;93300051;93306777;93308328;93308721;93316719;93317520;93317873;93320367	93184385;93185610;93202101;93203007;93209546;93229868;93231108;93234965;93238321;93239976;93247834;93253082;93256454;93257139;93259614;93262107;93262719;93263734;93264033;93267916;93268065;93268746;93268950;93289620;93290047;93292396;93293173;93298067;93299261;93300149;93306821;93308584;93309196;93316797;93317631;93319373;93320572	+;+;+;+;+;+;+;+;+;+;+;+;+;+;+;+;+;+;+;+;+;+;+;+;+;+;+;+;+;+;+;+;+;+;+;+;+	9897	3	4	2	29	27	20	2.7	1.26	3.93165e-06	1.41776e-05
26002	MOXD1	chr6;chr6;chr6;chr6;chr6;chr6;chr6;chr6;chr6;chr6;chr6;chr6	132296055;132297787;132315635;132320629;132322679;132323931;132328013;132328415;132372608;132372830;132374631;132401163	132297317;132297955;132315777;132320688;132322870;132324097;132328115;132328594;132372691;132372997;132374777;132401534	-;-;-;-;-;-;-;-;-;-;-;-	3048	28	28	22	196	168	161	2.7	2.36	3.12263e-36	7.29634e-35
59352	LGR6	chr1;chr1;chr1;chr1;chr1;chr1;chr1;chr1;chr1;chr1;chr1;chr1;chr1;chr1;chr1;chr1;chr1;chr1;chr1;chr1;chr1;chr1;chr1;chr1;chr1	202193990;202203777;202214073;202225423;202227936;202235922;202239041;202239144;202240346;202247931;202276306;202280781;202297508;202298650;202300849;202301164;202303279;202304559;202305684;202306868;202307330;202309051;202310197;202314802;202317952	202194201;202203875;202214237;202225494;202228007;202235993;202239117;202239311;202240420;202248248;202276521;202280852;202297576;202298684;202300920;202301235;202303347;202304630;202305749;202306939;202307401;202309176;202310357;202314882;202319785	+;+;+;+;+;+;+;+;+;+;+;+;+;+;+;+;+;+;+;+;+;+;+;+;+	4419	5	3	5	24	40	30	2.68	1.35	7.45987e-07	2.94954e-06
2273	FHL1	chrX;chrX;chrX;chrX;chrX;chrX;chrX;chrX;chrX;chrX;chrX;chrX;chrX;chrX	136146702;136147400;136147768;136148578;136169296;136196754;136196896;136204882;136206407;136207016;136207792;136208455;136209243;136209871	136147012;136147628;136147878;136148737;136169980;136196863;136197134;136204939;136206588;136207190;136207961;136208641;136209442;136211359	+;+;+;+;+;+;+;+;+;+;+;+;+;+	4306	21	8	8	111	80	55	2.67	1.84	2.98034e-13	2.15773e-12
116986	AGAP2	chr12;chr12;chr12;chr12;chr12;chr12;chr12;chr12;chr12;chr12;chr12;chr12;chr12;chr12;chr12;chr12;chr12;chr12;chr12;chr12	57723761;57726974;57727360;57727681;57727937;57728318;57729639;57730495;57730791;57731366;57731556;57731809;57732403;57732845;57734026;57734319;57734592;57735369;57737079;57741912	57726794;57727229;57727582;57727771;57728085;57728377;57729767;57730614;57730953;57731470;57731642;57731967;57732512;57732979;57734173;57734404;57734679;57735427;57738380;57742201	-;-;-;-;-;-;-;-;-;-;-;-;-;-;-;-;-;-;-;-	6794	10	10	20	88	92	86	2.67	2.03	4.11273e-18	4.12676e-17
3172	HNF4A	chr20;chr20;chr20;chr20;chr20;chr20;chr20;chr20;chr20;chr20;chr20;chr20;chr20	44355801;44390458;44401256;44402317;44406058;44407381;44413694;44414507;44418425;44419721;44424018;44428335;44429523	44355853;44390679;44401513;44402644;44406232;44407475;44413800;44414662;44418512;44419876;44424636;44428487;44432845	+;+;+;+;+;+;+;+;+;+;+;+;+	5733	8	6	3	32	39	42	2.66	1.49	3.25837e-08	1.50211e-07
25878	MXRA5	chrX;chrX;chrX;chrX;chrX;chrX;chrX	3308565;3317103;3320008;3330018;3330644;3343646;3346515	3311624;3318003;3324975;3330408;3330773;3343861;3347092	-;-;-;-;-;-;-	10244	4	10	4	56	38	37	2.65	1.58	4.21727e-09	2.11441e-08
1368	CPM	chr12;chr12;chr12;chr12;chr12;chr12;chr12;chr12;chr12;chr12	68851175;68858923;68866896;68869325;68870215;68871784;68885792;68932678;68933142;68963169	68856679;68859071;68867048;68869495;68870399;68871956;68885889;68932840;68933202;68963240	-;-;-;-;-;-;-;-;-;-	6730	11	14	8	74	80	68	2.64	1.96	7.36842e-16	6.35617e-15
340895	MALRD1	chr10;chr10;chr10;chr10;chr10;chr10;chr10;chr10;chr10;chr10;chr10;chr10;chr10;chr10;chr10;chr10;chr10;chr10;chr10;chr10;chr10;chr10;chr10;chr10;chr10;chr10;chr10;chr10;chr10;chr10;chr10;chr10;chr10;chr10;chr10;chr10;chr10;chr10;chr10;chr10;chr10;chr10	19046931;19047014;19048771;19066719;19087840;19088024;19103979;19123492;19124524;19128221;19133856;19136574;19146198;19155075;19165637;19175208;19203728;19204308;19204898;19209268;19257684;19280047;19283019;19323949;19327563;19331369;19347771;19352006;19387528;19389452;19450307;19491517;19498485;19531194;19567502;19595194;19607777;19615857;19692282;19692458;19730706;19734157	19046982;19047763;19049137;19066859;19087934;19088185;19104075;19123593;19124670;19128387;19133948;19136781;19146344;19155172;19165810;19175328;19203880;19204413;19205265;19209680;19257771;19280223;19283181;19324105;19327673;19331582;19348018;19352297;19387773;19389609;19450490;19491645;19498646;19531351;19567703;19595457;19607902;19615923;19692361;19692554;19730781;19734478	+;+;+;+;+;+;+;+;+;+;+;+;+;+;+;+;+;+;+;+;+;+;+;+;+;+;+;+;+;+;+;+;+;+;+;+;+;+;+;+;+;+	7682	4	4	6	24	27	39	2.63	1.28	2.68362e-06	9.9033e-06
285313	IGSF10	chr3;chr3;chr3;chr3;chr3;chr3;chr3;chr3;chr3;chr3;chr3;chr3;chr3	151435990;151440575;151442984;151444919;151453384;151457026;151458516;151460261;151460946;151539153;151581539;151600747;151619906	151438597;151440790;151443884;151449265;151453774;151457155;151458710;151460516;151461045;151539262;151581654;151600951;151619926	-;-;-;-;-;-;-;-;-;-;-;-;-	9596	3	5	5	26	29	35	2.63	1.33	1.17972e-06	4.56813e-06
81563	C1orf21	chr1;chr1;chr1;chr1;chr1;chr1	184387016;184477386;184507588;184590739;184598401;184619518	184387368;184477603;184507682;184590815;184598461;184629021	+;+;+;+;+;+	10308	34	35	30	219	202	188	2.58	2.3	3.28556e-40	8.9126e-39
284111	SLC13A5	chr17;chr17;chr17;chr17;chr17;chr17;chr17;chr17;chr17;chr17;chr17;chr17;chr17	6684713;6687529;6687673;6690779;6693044;6694097;6695726;6701004;6702970;6703878;6706642;6707028;6713232	6686338;6687666;6687836;6690940;6693162;6694197;6695941;6701126;6703138;6704056;6706778;6707156;6713421	-;-;-;-;-;-;-;-;-;-;-;-;-	3453	25	32	21	153	150	176	2.57	2.23	1.82078e-31	3.48831e-30
285671	RNF180	chr5;chr5;chr5;chr5;chr5;chr5;chr5;chr5;chr5;chr5;chr5;chr5	64165311;64165843;64166162;64200808;64212065;64213558;64217361;64222007;64325186;64330281;64330569;64369615	64165380;64165953;64166261;64200942;64212160;64214517;64217512;64222316;64325411;64330406;64333223;64374375	+;+;+;+;+;+;+;+;+;+;+;+	9702	8	2	8	57	32	32	2.55	1.45	8.36566e-08	3.69207e-07
64748	PLPPR2	chr19;chr19;chr19;chr19;chr19;chr19;chr19;chr19;chr19;chr19	11355386;11356802;11357660;11359532;11359821;11361217;11362513;11363713;11364161;11364347	11355572;11356976;11357739;11359720;11359956;11361488;11362689;11363835;11364212;11365698	+;+;+;+;+;+;+;+;+;+	2743	104	84	87	571	487	558	2.55	2.43	9.53969e-95	1.07598e-92
2593	GAMT	chr19;chr19;chr19;chr19;chr19;chr19	1397026;1397811;1399128;1399524;1399793;1401296	1397499;1399026;1399195;1399587;1399938;1401570	-;-;-;-;-;-	2243	35	47	38	243	220	250	2.54	2.3	1.70576e-45	5.66109e-44
126374	WTIP	chr19;chr19;chr19;chr19;chr19;chr19;chr19;chr19;chr19;chr19;chr19	34481901;34483030;34490376;34493037;34493263;34493492;34494586;34495703;34498562;34500129;34508571	34482641;34483147;34490477;34493104;34493325;34493622;34494637;34495771;34498694;34501180;34509133	+;+;+;+;+;+;+;+;+;+;+	3092	45	47	38	244	250	259	2.52	2.29	1.25732e-48	4.56685e-47
5270	SERPINE2	chr2;chr2;chr2;chr2;chr2;chr2;chr2;chr2;chr2;chr2;chr2;chr2;chr2;chr2	223975048;223977544;223980311;223982681;223984752;223991803;223998115;224001642;224010343;224013855;224030072;224030976;224038490;224039099	223975904;223977627;223980400;223982781;223984950;223992000;223998342;224001922;224010386;224013938;224030207;224031478;224038799;224039319	-;-;-;-;-;-;-;-;-;-;-;-;-;-	3336	35	34	25	222	151	164	2.49	2.15	6.29986e-30	1.13179e-28
84443	FRMPD3	chrX;chrX;chrX;chrX;chrX;chrX;chrX;chrX;chrX;chrX;chrX;chrX;chrX;chrX;chrX;chrX;chrX;chrX	107522450;107525595;107526582;107530409;107533505;107545737;107546155;107547081;107550049;107552795;107554385;107560257;107560727;107563111;107564887;107576315;107597321;107600303	107522483;107525652;107526736;107530511;107533550;107545841;107546276;107547242;107550156;107552926;107554504;107560393;107560853;107563200;107565066;107576459;107598142;107605244	+;+;+;+;+;+;+;+;+;+;+;+;+;+;+;+;+;+	7588	4	2	3	25	16	22	2.46	1.03	0.000125575	0.00037221
158511	CSAG1	chrX;chrX;chrX;chrX;chrX	152727484;152728074;152732445;152733021;152733668	152727863;152728224;152732504;152733236;152733736	-;-;-;-;-	876	6	5	4	40	23	34	2.46	1.32	1.21161e-06	4.68557e-06
257019	FRMD3	chr9;chr9;chr9;chr9;chr9;chr9;chr9;chr9;chr9;chr9;chr9;chr9;chr9;chr9;chr9;chr9;chr9;chr9;chr9;chr9;chr9	83242990;83244622;83267012;83281550;83290603;83298748;83299112;83309536;83310485;83311887;83313660;83331852;83335516;83343190;83349679;83350703;83350998;83372913;83389604;83467618;83538085	83243215;83248516;83267287;83281622;83290727;83298816;83299186;83309624;83310548;83311975;83313747;83331961;83335639;83343287;83349757;83350705;83351001;83372955;83389708;83467742;83538433	-;-;-;-;-;-;-;-;-;-;-;-;-;-;-;-;-;-;-;-;-	6109	19	32	37	155	155	183	2.46	2.12	4.7197e-29	8.25178e-28
387597	ILDR2	chr1;chr1;chr1;chr1;chr1;chr1;chr1;chr1;chr1;chr1;chr1;chr1;chr1;chr1;chr1;chr1	166913204;166920707;166922274;166922593;166923076;166927067;166933496;166935301;166936591;166939514;166956733;166957769;166972902;166973182;166975223;166988976	166919390;166921379;166922450;166922809;166923192;166927180;166933588;166935477;166936737;166939570;166956852;166958101;166973045;166973256;166975324;166989093	-;-;-;-;-;-;-;-;-;-;-;-;-;-;-;-	8851	32	24	30	188	152	132	2.45	2.08	5.45817e-27	8.81356e-26
4091	SMAD6	chr15;chr15;chr15;chr15;chr15;chr15	66702336;66708592;66711668;66716421;66717009;66780997	66704075;66708738;66711724;66716498;66717140;66782000	+;+;+;+;+;+	3158	9	6	11	49	55	37	2.42	1.51	1.07493e-08	5.20162e-08
10149	ADGRG2	chrX;chrX;chrX;chrX;chrX;chrX;chrX;chrX;chrX;chrX;chrX;chrX;chrX;chrX;chrX;chrX;chrX;chrX;chrX;chrX;chrX;chrX;chrX;chrX;chrX;chrX;chrX;chrX;chrX;chrX;chrX;chrX	18989307;18994896;18996051;18998996;18999861;19002846;19004758;19006002;19006220;19007235;19007980;19009626;19010613;19013686;19019599;19021104;19023416;19023909;19027219;19028183;19030984;19033613;19035942;19037467;19037589;19040189;19068717;19082702;19093153;19121906;19122442;19122903	18991048;18995048;18996152;18999279;18999960;19003114;19004879;19006105;19006265;19007357;19008123;19009782;19010778;19014074;19019665;19021198;19023453;19023948;19027274;19028238;19031037;19033654;19035977;19037490;19037636;19040224;19068835;19083012;19093171;19121924;19122637;19122931	-;-;-;-;-;-;-;-;-;-;-;-;-;-;-;-;-;-;-;-;-;-;-;-;-;-;-;-;-;-;-;-	5186	17	15	13	71	83	95	2.39	1.85	1.93501e-15	1.62344e-14
10404	CPQ	chr8;chr8;chr8;chr8;chr8;chr8;chr8;chr8;chr8;chr8;chr8;chr8;chr8	96645227;96680443;96732318;96760974;96784864;96834973;96850172;96861481;96879798;96965935;97029403;97066009;97143020	96645402;96680547;96732394;96761079;96785330;96835180;96850238;96861702;96880005;96966046;97029494;97066210;97143503	+;+;+;+;+;+;+;+;+;+;+;+;+	2526	28	28	25	152	139	149	2.39	2.09	8.86389e-28	1.489e-26
9145	SYNGR1	chr22;chr22;chr22;chr22;chr22;chr22	39349949;39364170;39374316;39376052;39377598;39381696	39350109;39364296;39374553;39376197;39378389;39385588	+;+;+;+;+;+	5357	8	4	12	72	40	26	2.38	1.39	2.76126e-07	1.14583e-06
3852	KRT5	chr12;chr12;chr12;chr12;chr12;chr12;chr12;chr12;chr12	52514575;52515798;52516637;52517107;52517590;52517897;52518103;52518946;52519742	52515240;52515832;52516857;52517232;52517754;52517992;52518163;52519160;52520459	-;-;-;-;-;-;-;-;-	2303	43	46	30	196	238	188	2.38	2.11	2.35844e-34	5.0759e-33
478	ATP1A3	chr19;chr19;chr19;chr19;chr19;chr19;chr19;chr19;chr19;chr19;chr19;chr19;chr19;chr19;chr19;chr19;chr19;chr19;chr19;chr19;chr19;chr19;chr19;chr19	41966582;41967249;41967662;41968785;41969435;41970185;41970388;41975629;41976416;41977936;41978151;41978606;41981502;41981722;41981908;41984918;41985306;41985864;41986116;41987936;41988318;41988476;41993393;41994011	41966965;41967340;41967763;41968915;41969580;41970308;41970542;41975797;41976566;41978072;41978326;41978798;41981636;41981831;41982106;41985186;41985423;41985998;41986229;41988139;41988377;41988601;41993467;41994276	-;-;-;-;-;-;-;-;-;-;-;-;-;-;-;-;-;-;-;-;-;-;-;-	3771	63	65	69	347	340	341	2.38	2.22	3.17881e-62	1.77269e-60
55619	DOCK10	chr2;chr2;chr2;chr2;chr2;chr2;chr2;chr2;chr2;chr2;chr2;chr2;chr2;chr2;chr2;chr2;chr2;chr2;chr2;chr2;chr2;chr2;chr2;chr2;chr2;chr2;chr2;chr2;chr2;chr2;chr2;chr2;chr2;chr2;chr2;chr2;chr2;chr2;chr2;chr2;chr2;chr2;chr2;chr2;chr2;chr2;chr2;chr2;chr2;chr2;chr2;chr2;chr2;chr2;chr2;chr2;chr2;chr2;chr2;chr2	224765090;224768872;224770211;224770545;224773157;224774905;224778138;224784737;224787022;224787275;224789064;224792974;224793400;224794879;224796316;224796964;224797832;224800151;224801916;224804112;224804794;224805058;224805206;224805408;224806126;224807668;224807911;224814320;224816617;224819446;224823501;224830541;224834150;224837762;224839954;224841804;224844753;224845203;224845519;224849507…	224765837;224768947;224770349;224770645;224773347;224775115;224778284;224784742;224787135;224787397;224789170;224793072;224793457;224795094;224796426;224797146;224797969;224800263;224802040;224804213;224804841;224805124;224805320;224805529;224806237;224807784;224808086;224814364;224816713;224819529;224823647;224830612;224834263;224837831;224840072;224841896;224844839;224845324;224845642;224849599…	-;-;-;-;-;-;-;-;-;-;-;-;-;-;-;-;-;-;-;-;-;-;-;-;-;-;-;-;-;-;-;-;-;-;-;-;-;-;-;-;-;-;-;-;-;-;-;-;-;-;-;-;-;-;-;-;-;-;-;-	7984	17	46	39	181	185	166	2.35	2.03	3.48691e-27	5.68555e-26
114898	C1QTNF2	chr5;chr5;chr5;chr5	160347754;160354768;160355227;160370512	160349876;160355020;160355343;160370652	-;-;-;-	2634	9	11	18	64	62	71	2.34	1.67	1.06824e-11	6.83063e-11
51339	DACT1	chr14;chr14;chr14;chr14;chr14;chr14	58634068;58638039;58638837;58640736;58641592;58645258	58634185;58638547;58639262;58640868;58641747;58648321	+;+;+;+;+;+	4406	52	55	39	250	239	252	2.34	2.13	3.5543e-43	1.07064e-41
23328	SASH1	chr6;chr6;chr6;chr6;chr6;chr6;chr6;chr6;chr6;chr6;chr6;chr6;chr6;chr6;chr6;chr6;chr6;chr6;chr6;chr6;chr6;chr6;chr6;chr6;chr6	148193440;148212128;148272304;148342593;148390134;148393665;148440184;148440358;148468545;148471417;148474110;148487614;148508448;148514324;148519547;148525291;148527453;148531526;148532797;148533771;148534751;148540443;148543680;148546015;148548295	148193625;148212273;148272377;148343223;148390262;148393772;148440234;148440407;148468585;148471503;148474222;148487715;148508877;148514456;148519893;148525365;148527596;148531661;148532966;148533980;148534901;148540556;148544818;148546146;148552049	+;+;+;+;+;+;+;+;+;+;+;+;+;+;+;+;+;+;+;+;+;+;+;+;+	8654	38	36	45	196	220	177	2.31	2.05	2.99319e-33	6.10066e-32
90993	CREB3L1	chr11;chr11;chr11;chr11;chr11;chr11;chr11;chr11;chr11;chr11;chr11;chr11;chr11	46277638;46299935;46307816;46309989;46311032;46312325;46312612;46312851;46315171;46316286;46317361;46320264;46320710	46278213;46300163;46308000;46310067;46311189;46312474;46312670;46312919;46315590;46316385;46317487;46320528;46321422	+;+;+;+;+;+;+;+;+;+;+;+;+	3130	111	109	124	625	517	551	2.3	2.2	8.29965e-87	8.03246e-85
2548	GAA	chr17;chr17;chr17;chr17;chr17;chr17;chr17;chr17;chr17;chr17;chr17;chr17;chr17;chr17;chr17;chr17;chr17;chr17;chr17;chr17	80101531;80104555;80105749;80107557;80107800;80108290;80108489;80108697;80109945;80110727;80110941;80111983;80112578;80112876;80113218;80116968;80117600;80118193;80118653;80119272	80101925;80105132;80105894;80107722;80107896;80108409;80108607;80108828;80110055;80110840;80111025;80112100;80112711;80113027;80113366;80117109;80117749;80118357;80118805;80119881	+;+;+;+;+;+;+;+;+;+;+;+;+;+;+;+;+;+;+;+	3836	478	422	474	2324	2242	2206	2.3	2.27	0	0
5797	PTPRM	chr18;chr18;chr18;chr18;chr18;chr18;chr18;chr18;chr18;chr18;chr18;chr18;chr18;chr18;chr18;chr18;chr18;chr18;chr18;chr18;chr18;chr18;chr18;chr18;chr18;chr18;chr18;chr18;chr18;chr18;chr18;chr18;chr18;chr18;chr18;chr18;chr18;chr18;chr18;chr18;chr18;chr18;chr18	7567316;7755764;7774149;7803045;7888106;7906505;7926568;7946852;7949181;7955121;8017792;8069686;8076455;8085671;8088749;8113486;8114791;8122242;8143647;8183323;8212911;8244058;8247845;8248150;8248905;8251613;8252488;8253227;8296368;8314781;8319178;8343423;8370890;8371760;8376046;8376462;8378265;8379167;8380296;8384561;8387072;8394476;8406109	7567891;7755920;7774271;7803063;7888377;7906583;7926683;7946977;7949355;7955414;8018095;8069994;8076564;8085872;8088851;8113759;8114827;8122316;8143779;8184274;8212947;8244209;8247919;8248176;8248954;8251816;8252499;8253414;8296455;8314857;8319214;8343520;8371006;8371810;8376200;8376597;8378414;8379340;8380427;8384686;8387235;8394611;8406861	+;+;+;+;+;+;+;+;+;+;+;+;+;+;+;+;+;+;+;+;+;+;+;+;+;+;+;+;+;+;+;+;+;+;+;+;+;+;+;+;+;+;+	7575	795	808	788	3734	3955	4070	2.3	2.28	0	0
79776	ZFHX4	chr8;chr8;chr8;chr8;chr8;chr8;chr8;chr8;chr8;chr8;chr8;chr8;chr8;chr8;chr8	76681219;76682527;76683781;76693406;76703598;76704043;76707546;76778208;76833338;76842655;76848995;76849512;76850245;76850886;76863094	76681620;76682632;76683955;76693506;76703618;76706678;76708048;76778439;76833406;76842771;76849128;76849712;76850362;76856300;76867285	+;+;+;+;+;+;+;+;+;+;+;+;+;+;+	14422	129	114	171	720	702	623	2.29	2.21	4.02377e-93	4.37396e-91
2264	FGFR4	chr5;chr5;chr5;chr5;chr5;chr5;chr5;chr5;chr5;chr5;chr5;chr5;chr5;chr5;chr5;chr5;chr5;chr5	177086872;177088239;177089550;177090335;177090745;177090938;177091685;177092321;177092646;177093138;177093654;177095330;177095533;177096057;177096287;177096604;177097292;177097527	177087077;177088514;177089693;177090653;177090825;177091104;177091808;177092511;177092784;177093551;177093775;177095440;177095723;177096179;177096357;177096741;177097397;177098142	+;+;+;+;+;+;+;+;+;+;+;+;+;+;+;+;+;+	3539	9	18	8	66	51	54	2.27	1.53	2.09108e-09	1.0761e-08
3222	HOXC5	chr12;chr12;chr12	54016852;54033048;54034278	54017414;54033576;54035361	+;+;+	2176	4	4	4	20	25	26	2.26	1.11	4.98422e-05	0.000156513
9413	FAM189A2	chr9;chr9;chr9;chr9;chr9;chr9;chr9;chr9;chr9;chr9;chr9;chr9;chr9	69324572;69325065;69329325;69336213;69371499;69375736;69377370;69377611;69383630;69383947;69385795;69388158;69391601	69324630;69325723;69329699;69336269;69371609;69375864;69377477;69377744;69383759;69384025;69385947;69388450;69392456	+;+;+;+;+;+;+;+;+;+;+;+;+	3143	11	9	3	36	32	43	2.25	1.27	2.58082e-06	9.56158e-06
27143	PALD1	chr10;chr10;chr10;chr10;chr10;chr10;chr10;chr10;chr10;chr10;chr10;chr10;chr10;chr10;chr10;chr10;chr10;chr10;chr10;chr10;chr10;chr10;chr10	70458545;70478808;70482962;70494599;70525923;70529229;70529889;70531290;70532621;70532995;70533922;70534425;70534739;70537811;70538280;70538892;70539092;70539580;70541102;70541463;70547306;70564364;70566581	70458566;70479059;70483064;70494665;70526136;70529331;70530068;70531454;70532781;70533070;70534073;70534524;70534843;70537906;70538408;70539008;70539247;70539762;70541242;70541534;70547446;70564519;70568450	+;+;+;+;+;+;+;+;+;+;+;+;+;+;+;+;+;+;+;+;+;+;+	4761	13	11	6	94	31	28	2.24	1.29	2.03087e-06	7.62964e-06
112399	EGLN3	chr14;chr14;chr14;chr14;chr14	33924215;33926960;33929076;33931096;33950396	33925922;33927033;33929212;33931215;33951083	-;-;-;-;-	2727	17	15	26	90	90	99	2.23	1.77	2.07208e-15	1.73456e-14
2263	FGFR2	chr10;chr10;chr10;chr10;chr10;chr10;chr10;chr10;chr10;chr10;chr10;chr10;chr10;chr10;chr10;chr10;chr10;chr10;chr10;chr10;chr10;chr10;chr10	121478330;121481851;121483698;121485395;121487354;121487991;121496532;121498495;121500826;121503790;121515117;121517319;121518682;121519979;121526155;121526729;121538592;121551290;121564502;121565438;121593709;121596477;121597962	121480113;121482177;121483803;121485532;121487424;121488113;121496722;121498605;121500947;121503941;121515319;121517463;121518829;121520169;121526194;121526949;121538715;121551459;121564579;121565704;121594258;121596645;121598656	-;-;-;-;-;-;-;-;-;-;-;-;-;-;-;-;-;-;-;-;-;-;-	6126	72	60	59	277	346	278	2.23	2.06	1.05934e-45	3.54713e-44
55084	SOBP	chr6;chr6;chr6;chr6;chr6;chr6;chr6;chr6;chr6;chr6;chr6	107490098;107493305;107503657;107506242;107529459;107533459;107587080;107627386;107633514;107640777;107658207	107490712;107493412;107503795;107506427;107529611;107533610;107587175;107627471;107635469;107642139;107661309	+;+;+;+;+;+;+;+;+;+;+	7957	14	21	9	75	62	70	2.22	1.61	3.15359e-11	1.9309e-10
26053	AUTS2	chr7;chr7;chr7;chr7;chr7;chr7;chr7;chr7;chr7;chr7;chr7;chr7;chr7;chr7;chr7;chr7;chr7;chr7;chr7;chr7;chr7;chr7;chr7	69598475;69784381;69824665;69899286;69967510;70118132;70134536;70290368;70435752;70698569;70762870;70764750;70766114;70768024;70771549;70774028;70775357;70777103;70781615;70784942;70785955;70787209;70789748	69599962;69784411;69824687;69899498;69967804;70118233;70134571;70290786;70435781;70698620;70763341;70765005;70766355;70768068;70771644;70774099;70775386;70777174;70781756;70785019;70786038;70787431;70793068	+;+;+;+;+;+;+;+;+;+;+;+;+;+;+;+;+;+;+;+;+;+;+	7822	57	51	61	301	234	259	2.22	2.03	5.97394e-41	1.67192e-39
284217	LAMA1	chr18;chr18;chr18;chr18;chr18;chr18;chr18;chr18;chr18;chr18;chr18;chr18;chr18;chr18;chr18;chr18;chr18;chr18;chr18;chr18;chr18;chr18;chr18;chr18;chr18;chr18;chr18;chr18;chr18;chr18;chr18;chr18;chr18;chr18;chr18;chr18;chr18;chr18;chr18;chr18;chr18;chr18;chr18;chr18;chr18;chr18;chr18;chr18;chr18;chr18;chr18;chr18;chr18;chr18;chr18;chr18;chr18;chr18;chr18;chr18;chr18;chr18;chr18;chr18	6941744;6943180;6947163;6948403;6949101;6950782;6955353;6956606;6958477;6959341;6961586;6961945;6964662;6965288;6966147;6971857;6973057;6974903;6975937;6977727;6978196;6980521;6982497;6983099;6985237;6985527;6986137;6992561;6993641;6995357;6997742;6999445;6999911;7002264;7007139;7008488;7009239;7010200;7011300;7011995;7013815;7015722;7016491;7017278;7023164;7024380;7025979;7032066;7032984;7034479…	6942239;6943402;6947296;6948556;6949259;6950971;6955465;6956765;6958662;6959492;6961759;6962059;6964803;6965432;6966297;6971981;6973207;6975036;6976080;6977881;6978378;6980637;6982590;6983234;6985400;6985643;6986347;6992720;6993752;6995446;6997884;6999638;6999997;7002385;7007276;7008608;7009366;7010385;7011479;7012138;7014051;7015858;7016671;7017384;7023375;7024466;7026106;7032176;7033095;7034690…	-;-;-;-;-;-;-;-;-;-;-;-;-;-;-;-;-;-;-;-;-;-;-;-;-;-;-;-;-;-;-;-;-;-;-;-;-;-;-;-;-;-;-;-;-;-;-;-;-;-;-;-;-;-;-;-;-;-;-;-;-;-;-;-	9737	16	7	9	75	42	33	2.21	1.34	5.02535e-07	2.02867e-06
3059	HCLS1	chr3;chr3;chr3;chr3;chr3;chr3;chr3;chr3;chr3;chr3;chr3;chr3;chr3;chr3	121631398;121632101;121632332;121633067;121634207;121635735;121636434;121637146;121642927;121644818;121647319;121657279;121658264;121660820	121631982;121632184;121632563;121633171;121634418;121635804;121636489;121637256;121642981;121644928;121647448;121657352;121658347;121660948	-;-;-;-;-;-;-;-;-;-;-;-;-;-	2038	72	74	78	325	321	396	2.21	2.07	9.67931e-53	4.01103e-51
23768	FLRT2	chr14;chr14;chr14;chr14;chr14	85530105;85533278;85551694;85552737;85621139	85530556;85533993;85551780;85552843;85628696	+;+;+;+;+	8920	163	144	169	725	715	749	2.2	2.13	9.83074e-115	1.63857e-112
10290	SPEG	chr2;chr2;chr2;chr2;chr2;chr2;chr2;chr2;chr2;chr2;chr2;chr2;chr2;chr2;chr2;chr2;chr2;chr2;chr2;chr2;chr2;chr2;chr2;chr2;chr2;chr2;chr2;chr2;chr2;chr2;chr2;chr2;chr2;chr2;chr2;chr2;chr2;chr2;chr2;chr2;chr2;chr2;chr2;chr2;chr2;chr2;chr2;chr2;chr2;chr2	219434192;219434824;219442009;219443108;219444025;219444653;219444825;219447974;219451136;219451625;219460704;219461222;219461322;219461882;219462298;219464433;219466057;219467174;219468578;219468859;219469156;219471868;219472227;219472890;219473504;219473728;219476870;219477277;219477689;219477905;219479144;219479783;219479962;219480671;219481304;219481638;219482784;219483098;219485346;219486830…	219434330;219435365;219442083;219443150;219444059;219444742;219445161;219449271;219451279;219451807;219460996;219461300;219461529;219462057;219462386;219464608;219466862;219467434;219468736;219469048;219469379;219471987;219472331;219473096;219473627;219473903;219476982;219477445;219477785;219478105;219479201;219479860;219480140;219480697;219481456;219481680;219482852;219485072;219485477;219487090…	+;+;+;+;+;+;+;+;+;+;+;+;+;+;+;+;+;+;+;+;+;+;+;+;+;+;+;+;+;+;+;+;+;+;+;+;+;+;+;+;+;+;+;+;+;+;+;+;+;+	12743	46	60	63	356	209	206	2.18	1.91	9.43885e-27	1.5079e-25
25890	ABI3BP	chr3;chr3;chr3;chr3;chr3;chr3;chr3;chr3;chr3;chr3;chr3;chr3;chr3;chr3;chr3;chr3;chr3;chr3;chr3;chr3;chr3;chr3;chr3;chr3;chr3;chr3;chr3;chr3;chr3;chr3;chr3;chr3;chr3;chr3;chr3;chr3;chr3;chr3;chr3;chr3;chr3;chr3;chr3;chr3;chr3;chr3;chr3;chr3;chr3;chr3;chr3;chr3;chr3;chr3;chr3;chr3;chr3;chr3;chr3;chr3;chr3;chr3;chr3;chr3;chr3;chr3;chr3;chr3	100749335;100751552;100752787;100753819;100754612;100765841;100770743;100774605;100775207;100778284;100780132;100787728;100789454;100792691;100794923;100795804;100796409;100804792;100808161;100810412;100811230;100811728;100812467;100813661;100815912;100816688;100817436;100818525;100820220;100821054;100822589;100823458;100824858;100825785;100828393;100829581;100830578;100832264;100833125;100834684…	100750610;100751674;100752948;100753848;100754691;100765949;100770952;100774673;100775335;100778376;100780209;100787802;100789516;100792768;100795003;100795851;100796468;100804866;100808235;100810477;100811277;100811799;100812523;100813735;100815971;100816768;100817495;100818581;100820303;100821113;100822672;100823514;100824941;100825844;100828452;100829664;100830634;100832350;100833157;100834773…	-;-;-;-;-;-;-;-;-;-;-;-;-;-;-;-;-;-;-;-;-;-;-;-;-;-;-;-;-;-;-;-;-;-;-;-;-;-;-;-;-;-;-;-;-;-;-;-;-;-;-;-;-;-;-;-;-;-;-;-;-;-;-;-;-;-;-;-	6631	59	54	74	290	270	287	2.17	2.01	1.48731e-44	4.7981e-43
51523	CXXC5	chr5;chr5;chr5;chr5;chr5;chr5	139648716;139648933;139675501;139679847;139680364;139682863	139648845;139649009;139675538;139679940;139681447;139683882	+;+;+;+;+;+	2443	112	100	126	550	485	480	2.16	2.07	1.50328e-74	1.10543e-72
126129	CPT1C	chr19;chr19;chr19;chr19;chr19;chr19;chr19;chr19;chr19;chr19;chr19;chr19;chr19;chr19;chr19;chr19;chr19;chr19;chr19;chr19;chr19;chr19;chr19;chr19	49690878;49691101;49691379;49691661;49691821;49692239;49696482;49697326;49700684;49701317;49701497;49704710;49705007;49705909;49706231;49707518;49708723;49710320;49710723;49711711;49711809;49712736;49712972;49713420	49690997;49691340;49691618;49691770;49691953;49692393;49696602;49697465;49700855;49701418;49701634;49704787;49705298;49706104;49706413;49707623;49708839;49710484;49710857;49711801;49711961;49712849;49713064;49713731	+;+;+;+;+;+;+;+;+;+;+;+;+;+;+;+;+;+;+;+;+;+;+;+	3706	9	18	13	92	55	37	2.15	1.43	3.37828e-08	1.555e-07
147	ADRA1B	chr5;chr5;chr5;chr5;chr5;chr5;chr5;chr5	159916733;159925489;159925965;159926203;159947690;159955100;159971879;159985671	159917854;159925596;159926153;159926565;159948822;159956260;159973012;159986178	+;+;+;+;+;+;+;+	5718	32	36	33	131	150	170	2.15	1.85	2.35569e-23	3.1584e-22
113157	RPLP0P2	chr11;chr11;chr11;chr11;chr11	61615036;61624985;61628842;61636129;61636585	61615128;61625127;61629039;61636354;61639449	+;+;+;+;+	3525	39	45	50	196	206	183	2.12	1.9	1.75222e-30	3.21726e-29
94015	TTYH2	chr17;chr17;chr17;chr17;chr17;chr17;chr17;chr17;chr17;chr17;chr17;chr17;chr17;chr17;chr17	74213557;74215632;74222485;74230888;74237294;74243374;74243977;74248366;74249344;74249936;74250265;74252234;74253081;74253755;74260129	74213716;74215712;74222657;74230999;74237514;74243469;74244049;74249080;74249399;74250028;74250357;74252376;74253266;74253833;74262020	+;+;+;+;+;+;+;+;+;+;+;+;+;+;+	4173	32	27	29	119	132	132	2.09	1.8	1.51451e-20	1.7436e-19
4354	MPP1	chrX;chrX;chrX;chrX;chrX;chrX;chrX;chrX;chrX;chrX;chrX;chrX;chrX;chrX	154778684;154781239;154781600;154783427;154784028;154785051;154786204;154789954;154790983;154791769;154792142;154799745;154804697;154805272	154779353;154781313;154781802;154783507;154784108;154785157;154786400;154790022;154791068;154791847;154792285;154799893;154804827;154805527	-;-;-;-;-;-;-;-;-;-;-;-;-;-	2328	39	41	29	152	164	154	2.09	1.84	2.38198e-24	3.37732e-23
290	ANPEP	chr15;chr15;chr15;chr15;chr15;chr15;chr15;chr15;chr15;chr15;chr15;chr15;chr15;chr15;chr15;chr15;chr15;chr15;chr15;chr15;chr15	89784895;89790460;89790953;89792160;89792452;89793035;89797575;89799260;89799426;89801111;89801435;89803239;89803442;89803647;89803889;89804253;89804491;89805078;89805321;89805970;89814772	89785501;89790541;89791093;89792327;89792562;89793126;89797722;89799315;89799559;89801187;89801607;89803304;89803507;89803790;89804002;89804407;89804617;89805217;89805463;89806945;89814854	-;-;-;-;-;-;-;-;-;-;-;-;-;-;-;-;-;-;-;-;-	3803	2001	2089	2096	8739	8813	8753	2.09	2.08	0	0
4033	LRMP	chr12;chr12;chr12;chr12;chr12;chr12;chr12;chr12;chr12;chr12;chr12;chr12;chr12;chr12;chr12;chr12;chr12;chr12;chr12;chr12;chr12;chr12;chr12;chr12;chr12	25052101;25061592;25062820;25063720;25066365;25068230;25069350;25075567;25076523;25079244;25079398;25079656;25083423;25088100;25089614;25089763;25090057;25096910;25101178;25102198;25103837;25104009;25104361;25106943;25107817	25052956;25061653;25062900;25063816;25066512;25068248;25069431;25075802;25076640;25079290;25079462;25079763;25083493;25088157;25089677;25089790;25090197;25097044;25101325;25102241;25103899;25104058;25104462;25107050;25108335	+;+;+;+;+;+;+;+;+;+;+;+;+;+;+;+;+;+;+;+;+;+;+;+;+	3450	9	9	8	44	29	38	2.08	1.24	3.6921e-06	1.33748e-05
651746	ANKRD33B	chr5;chr5;chr5;chr5;chr5	10564323;10618333;10619296;10638028;10649266	10564833;10618462;10619378;10638168;10657816	+;+;+;+;+	9416	174	182	186	742	764	794	2.08	2.03	1.46848e-113	2.36868e-111
8614	STC2	chr5;chr5;chr5;chr5	173314723;173323219;173325868;173328043	173318249;173323430;173326010;173329503	-;-;-;-	5343	10	13	4	44	40	40	2.07	1.32	7.32546e-07	2.89869e-06
320	APBA1	chr9;chr9;chr9;chr9;chr9;chr9;chr9;chr9;chr9;chr9;chr9;chr9;chr9;chr9;chr9;chr9	69427532;69432536;69440996;69449584;69452122;69456247;69457053;69458156;69467823;69471656;69476048;69516011;69569083;69570980;69672153;69672851	69431398;69432676;69441115;69449796;69452301;69456432;69457139;69458188;69467968;69471695;69476143;69517279;69569141;69571082;69672359;69673617	-;-;-;-;-;-;-;-;-;-;-;-;-;-;-;-	7514	12	14	8	52	44	53	2.06	1.41	4.04403e-08	1.84223e-07
23127	COLGALT2	chr1;chr1;chr1;chr1;chr1;chr1;chr1;chr1;chr1;chr1;chr1;chr1;chr1;chr1;chr1;chr1;chr1	183929662;183935832;183940581;183944196;183945432;183951007;183954762;183956346;183963901;183966654;183969269;183973616;183975097;183978410;184036140;184037095;184051595	183930289;183939037;183940787;183944323;183945564;183951113;183954838;183956444;183964020;183967540;183969473;183973750;183975214;183978520;184036380;184037770;184051611	-;-;-;-;-;-;-;-;-;-;-;-;-;-;-;-;-	7095	31	24	17	147	85	77	2.06	1.6	3.12258e-12	2.08835e-11
10178	TENM1	chrX;chrX;chrX;chrX;chrX;chrX;chrX;chrX;chrX;chrX;chrX;chrX;chrX;chrX;chrX;chrX;chrX;chrX;chrX;chrX;chrX;chrX;chrX;chrX;chrX;chrX;chrX;chrX;chrX;chrX;chrX;chrX;chrX;chrX;chrX;chrX;chrX;chrX;chrX;chrX	124375903;124382670;124383634;124385677;124392052;124405031;124406317;124420311;124422272;124453337;124462218;124470725;124481732;124487209;124497016;124503560;124520517;124523364;124529864;124546874;124561671;124563749;124565375;124641791;124645143;124646709;124651914;124653584;124671683;124705013;124736957;124894296;124895981;124963537;124983295;124984160;125154561;125184708;125185643;125203804	124381294;124382812;124384854;124386064;124392348;124405266;124406489;124420821;124422638;124453491;124462262;124470792;124481964;124487229;124497265;124503703;124520784;124523625;124529983;124547090;124561817;124563772;124565560;124641991;124645337;124646810;124652124;124653785;124671835;124705251;124737197;124894352;124896241;124963817;124983349;124984301;125154623;125184782;125185709;125204358	-;-;-;-;-;-;-;-;-;-;-;-;-;-;-;-;-;-;-;-;-;-;-;-;-;-;-;-;-;-;-;-;-;-;-;-;-;-;-;-	13968	24	18	23	106	89	79	2.06	1.64	1.26639e-13	9.38131e-13
3689	ITGB2	chr21;chr21;chr21;chr21;chr21;chr21;chr21;chr21;chr21;chr21;chr21;chr21;chr21;chr21;chr21;chr21;chr21	44885949;44886736;44888693;44889276;44889978;44891809;44893404;44894971;44899067;44900320;44901492;44903365;44906915;44910284;44910600;44920821;44928654	44886430;44886902;44888895;44889495;44890222;44891996;44893544;44895060;44899162;44900475;44901733;44903535;44907095;44910415;44910785;44921050;44928873	-;-;-;-;-;-;-;-;-;-;-;-;-;-;-;-;-	3350	537	534	522	2134	2313	2227	2.06	2.04	1.2126e-274	8.66199e-272
1593	CYP27A1	chr2;chr2;chr2;chr2;chr2;chr2;chr2;chr2;chr2	218781749;218809577;218812222;218812552;218812924;218814021;218814380;218814545;218814911	218782437;218809767;218812421;218812749;218813096;218814187;218814458;218814757;218815293	+;+;+;+;+;+;+;+;+	2293	89	88	79	339	365	358	2.05	1.94	1.50921e-53	6.50563e-52
5947	RBP1	chr3;chr3;chr3;chr3;chr3;chr3	139517434;139518421;139525785;139526405;139538781;139539460	139517680;139518522;139525902;139527342;139538959;139539829	-;-;-;-;-;-	1954	50	59	62	280	232	200	2.04	1.85	2.69152e-31	5.10437e-30
1272	CNTN1	chr12;chr12;chr12;chr12;chr12;chr12;chr12;chr12;chr12;chr12;chr12;chr12;chr12;chr12;chr12;chr12;chr12;chr12;chr12;chr12;chr12;chr12;chr12;chr12;chr12;chr12;chr12;chr12	40692442;40763096;40827788;40895950;40908357;40910073;40918639;40922256;40924557;40929796;40933461;40933697;40936781;40937570;40939335;40943597;40943995;40959114;40971434;40980909;40993120;41014228;41016682;41020337;41025150;41027857;41029063;41069959	40692592;40763198;40828301;40896109;40908493;40910105;40918771;40922428;40924652;40930002;40933560;40933878;40936905;40937687;40939485;40943724;40944170;40959234;40972717;40981067;40993269;41014298;41016916;41020440;41025336;41027969;41029219;41072412	+;+;+;+;+;+;+;+;+;+;+;+;+;+;+;+;+;+;+;+;+;+;+;+;+;+;+;+	7722	253	248	214	1039	928	952	2.03	1.98	2.14061e-124	4.01391e-122
576	ADGRB2	chr1;chr1;chr1;chr1;chr1;chr1;chr1;chr1;chr1;chr1;chr1;chr1;chr1;chr1;chr1;chr1;chr1;chr1;chr1;chr1;chr1;chr1;chr1;chr1;chr1;chr1;chr1;chr1;chr1;chr1;chr1;chr1;chr1	31727105;31728025;31728182;31728598;31730800;31732115;31732517;31732972;31735183;31735580;31735827;31736321;31736573;31737429;31737652;31738200;31738587;31738832;31739308;31739926;31740110;31740347;31741373;31741624;31741800;31742053;31742838;31744193;31744648;31755999;31757201;31757382;31763884	31727605;31728081;31728280;31728633;31731419;31732154;31732612;31733143;31735281;31735665;31735893;31736390;31736723;31737531;31737755;31738326;31738630;31738937;31739635;31740034;31740178;31740541;31741482;31741725;31741967;31742217;31743002;31744357;31744731;31756815;31757281;31757511;31764063	-;-;-;-;-;-;-;-;-;-;-;-;-;-;-;-;-;-;-;-;-;-;-;-;-;-;-;-;-;-;-;-;-	5446	18	31	40	140	117	104	2.01	1.65	1.57682e-15	1.32962e-14
100170841	C17orf96	chr17	38671703	38674934	-	3232	72	72	71	245	337	287	2.01	1.86	1.04983e-37	2.57327e-36
4035	LRP1	chr12;chr12;chr12;chr12;chr12;chr12;chr12;chr12;chr12;chr12;chr12;chr12;chr12;chr12;chr12;chr12;chr12;chr12;chr12;chr12;chr12;chr12;chr12;chr12;chr12;chr12;chr12;chr12;chr12;chr12;chr12;chr12;chr12;chr12;chr12;chr12;chr12;chr12;chr12;chr12;chr12;chr12;chr12;chr12;chr12;chr12;chr12;chr12;chr12;chr12;chr12;chr12;chr12;chr12;chr12;chr12;chr12;chr12;chr12;chr12;chr12;chr12;chr12;chr12;chr12;chr12;chr…	57128499;57138459;57141374;57143679;57144972;57145227;57154208;57154479;57156094;57156777;57158402;57159825;57160893;57162317;57162858;57165805;57166084;57166930;57167444;57169140;57173168;57173780;57175460;57175909;57177041;57177427;57178359;57178890;57179329;57179782;57180047;57180330;57180667;57181157;57183379;57183775;57184085;57184326;57184839;57185081;57185531;57187267;57190805;57191320;571…	57129031;57138581;57141511;57143798;57145100;57145490;57154370;57154701;57156283;57156920;57158638;57160005;57161115;57162518;57162983;57165945;57166209;57167046;57167524;57169307;57173350;57173980;57175705;57176106;57177245;57177591;57178603;57179021;57179556;57179956;57180141;57180479;57180807;57181291;57183510;57183909;57184214;57184452;57184990;57185205;57185908;57187456;57191009;57191512;571…	+;+;+;+;+;+;+;+;+;+;+;+;+;+;+;+;+;+;+;+;+;+;+;+;+;+;+;+;+;+;+;+;+;+;+;+;+;+;+;+;+;+;+;+;+;+;+;+;+;+;+;+;+;+;+;+;+;+;+;+;+;+;+;+;+;+;+;+;+;+;+;+;+;+;+;+;+;+;+;+;+;+;+;+;+;+;+;+;+	14905	304	265	322	1772	1009	798	2	1.38	4.39231e-08	1.99482e-07
389058	SP5	chr2;chr2	170714738;170716259	170716104;170717988	+;+	3097	18	13	25	64	82	79	2	1.5	1.7741e-10	1.01577e-09
105373989	LOC105373989	chr2;chr2;chr2	120328666;120343885;120344960	120328806;120344027;120346060	+;+;+	1385	30	26	43	102	167	135	1.99	1.68	1.44335e-16	1.3059e-15
3625	INHBB	chr2;chr2	120346143;120349099	120346636;120351807	+;+	3203	202	220	230	753	965	870	1.99	1.93	2.2992e-92	2.4636e-90
1742	DLG4	chr17;chr17;chr17;chr17;chr17;chr17;chr17;chr17;chr17;chr17;chr17;chr17;chr17;chr17;chr17;chr17;chr17;chr17;chr17;chr17;chr17;chr17;chr17;chr17;chr17	7189890;7191267;7191893;7192945;7193483;7193667;7193844;7193964;7194319;7196220;7196473;7196757;7202903;7203193;7203424;7203692;7204008;7204199;7204946;7208075;7211658;7217118;7218241;7218541;7218831	7190814;7191358;7192002;7193117;7193584;7193714;7193871;7194000;7194495;7196334;7196575;7197052;7203047;7203329;7203593;7203816;7204067;7204252;7205698;7208239;7211732;7217629;7218281;7218639;7220050	-;-;-;-;-;-;-;-;-;-;-;-;-;-;-;-;-;-;-;-;-;-;-;-;-	5762	46	42	54	216	172	180	1.98	1.78	3.26177e-26	5.07044e-25
285141	ERICH2	chr2;chr2;chr2;chr2;chr2;chr2;chr2;chr2;chr2;chr2;chr2;chr2;chr2	170770541;170771483;170775653;170777147;170777377;170777644;170779793;170782241;170783786;170784646;170792863;170798041;170798770	170771427;170772438;170775719;170777177;170777425;170778109;170779888;170782389;170783866;170784833;170792920;170798112;170798971	+;+;+;+;+;+;+;+;+;+;+;+;+	3302	12	12	8	50	40	37	1.97	1.25	2.01325e-06	7.56721e-06
1747	DLX3	chr17;chr17;chr17;chr17	49977079;49990005;49993400;49994674	49977270;49991864;49993590;49995224	-;-;-;-	2794	10	11	4	31	32	40	1.96	1.16	1.75791e-05	5.84968e-05
56666	PANX2	chr22;chr22;chr22;chr22	50170731;50175432;50176939;50178934	50170956;50175482;50178402;50180295	+;+;+;+	3103	13	19	12	66	54	53	1.95	1.38	2.30383e-08	1.07898e-07
84000	TMPRSS13	chr11;chr11;chr11;chr11;chr11;chr11;chr11;chr11;chr11;chr11;chr11;chr11;chr11;chr11	117900641;117903042;117903655;117903959;117905638;117907795;117909806;117910707;117911768;117913777;117914392;117917170;117918409;117929287	117902265;117903451;117903807;117904101;117905736;117908784;117909968;117910750;117911860;117913906;117914514;117917274;117918838;117929453	-;-;-;-;-;-;-;-;-;-;-;-;-;-	4675	11	19	15	60	55	69	1.95	1.45	3.70226e-09	1.86368e-08
139818	DOCK11	chrX;chrX;chrX;chrX;chrX;chrX;chrX;chrX;chrX;chrX;chrX;chrX;chrX;chrX;chrX;chrX;chrX;chrX;chrX;chrX;chrX;chrX;chrX;chrX;chrX;chrX;chrX;chrX;chrX;chrX;chrX;chrX;chrX;chrX;chrX;chrX;chrX;chrX;chrX;chrX;chrX;chrX;chrX;chrX;chrX;chrX;chrX;chrX;chrX;chrX;chrX;chrX;chrX;chrX;chrX;chrX;chrX;chrX	118495909;118528723;118529980;118538674;118542725;118542926;118543511;118545323;118546021;118561377;118566005;118566574;118568079;118572323;118573806;118578525;118580097;118582466;118584735;118585041;118588137;118588413;118590210;118593214;118597431;118598030;118599139;118605238;118608072;118608231;118609278;118610272;118614692;118615600;118616202;118618550;118624539;118627504;118628163;118630379…	118496073;118528767;118529985;118538697;118542841;118543015;118543593;118545392;118546116;118561517;118566182;118566653;118568162;118572463;118574018;118578647;118580179;118582487;118584857;118585117;118588321;118588478;118590302;118593337;118597552;118598116;118599228;118605356;118608141;118608356;118609349;118610418;118614775;118615711;118616240;118618728;118624655;118627579;118628272;118630490…	+;+;+;+;+;+;+;+;+;+;+;+;+;+;+;+;+;+;+;+;+;+;+;+;+;+;+;+;+;+;+;+;+;+;+;+;+;+;+;+;+;+;+;+;+;+;+;+;+;+;+;+;+;+;+;+;+;+	6780	9	7	9	39	29	31	1.92	1.13	2.76117e-05	8.94608e-05
102724094	LOC102724094	chr7;chr7;chr7	101014320;101015198;101017415	101014439;101015290;101017608	-;-;-	407	8	8	8	28	32	41	1.92	1.18	1.13455e-05	3.86803e-05
2709	GJB5	chr1;chr1	34755046;34757307	34755195;34758512	+;+	1356	57	37	39	168	162	177	1.92	1.7	9.14345e-23	1.18857e-21
125113	KRT222	chr17;chr17;chr17;chr17;chr17;chr17	40655620;40657352;40657674;40659987;40661916;40665004	40656630;40657487;40657750;40660207;40662044;40665164	-;-;-;-;-;-	1735	6	8	16	37	42	41	1.9	1.18	8.28829e-06	2.87342e-05
2245	FGD1	chrX;chrX;chrX;chrX;chrX;chrX;chrX;chrX;chrX;chrX;chrX;chrX;chrX;chrX;chrX;chrX;chrX;chrX	54445454;54447311;54448806;54449143;54449659;54450271;54455448;54455692;54456220;54456509;54465451;54465696;54467784;54468787;54470016;54470583;54471314;54495126	54446414;54447454;54448967;54449268;54449760;54450301;54455527;54455784;54456366;54456567;54465589;54465852;54467932;54468876;54470457;54470760;54471487;54496166	-;-;-;-;-;-;-;-;-;-;-;-;-;-;-;-;-;-	4275	18	30	28	119	92	79	1.9	1.53	3.05989e-12	2.05009e-11
81706	PPP1R14C	chr6;chr6;chr6;chr6;chr6	150143052;150197284;150214744;150216824;150248746	150143498;150197433;150214827;150216856;150250392	+;+;+;+;+	2361	95	95	108	351	372	391	1.9	1.81	2.80338e-50	1.06196e-48
1191	CLU	chr8;chr8;chr8;chr8;chr8;chr8;chr8;chr8;chr8;chr8;chr8	27596917;27598460;27599780;27604291;27604924;27606354;27608938;27610475;27611146;27611601;27614655	27598250;27598635;27600009;27604395;27605335;27606524;27609086;27610600;27611437;27611751;27615031	-;-;-;-;-;-;-;-;-;-;-	3523	247	211	232	1428	581	559	1.89	1.1	4.30835e-05	0.000136522
58538	MPP4	chr2;chr2;chr2;chr2;chr2;chr2;chr2;chr2;chr2;chr2;chr2;chr2;chr2;chr2;chr2;chr2;chr2;chr2;chr2;chr2;chr2;chr2	201644874;201647691;201649062;201650072;201654837;201656198;201658477;201660332;201664081;201665081;201669733;201675207;201680838;201681496;201682831;201685064;201685919;201687291;201690202;201692908;201693876;201698587	201645404;201647825;201649684;201650165;201654917;201656368;201658518;201660346;201664101;201666372;201669750;201675271;201681034;201681567;201682916;201685145;201686050;201687371;201690279;201693029;201694054;201698834	-;-;-;-;-;-;-;-;-;-;-;-;-;-;-;-;-;-;-;-;-;-	4365	13	13	13	72	44	39	1.89	1.31	3.66991e-07	1.50654e-06
10446	LRRN2	chr1;chr1;chr1;chr1;chr1	204617170;204630832;204633144;204682870;204685320	204620218;204630855;204633246;204682997;204685733	-;-;-;-;-	3718	39	49	46	168	164	164	1.88	1.67	1.05296e-22	1.36521e-21
207107	SFTA1P	chr10;chr10;chr10;chr10	10784439;10786645;10792372;10794698	10784669;10786735;10792525;10794914	-;-;-;-	693	27	42	44	147	118	150	1.87	1.59	4.94574e-17	4.62538e-16
5990	RFX2	chr19;chr19;chr19;chr19;chr19;chr19;chr19;chr19;chr19;chr19;chr19;chr19;chr19;chr19;chr19;chr19;chr19;chr19;chr19	5993164;5995597;5997060;6001815;6002721;6004201;6007012;6007690;6008106;6010136;6012986;6016090;6026163;6039980;6042044;6044193;6047407;6072005;6110393	5994950;5995643;5997213;6002023;6002870;6004298;6007166;6007802;6008224;6010251;6013105;6016271;6026237;6040241;6042123;6044282;6047504;6072147;6110653	-;-;-;-;-;-;-;-;-;-;-;-;-;-;-;-;-;-;-	4259	34	43	36	136	122	151	1.85	1.59	1.19064e-17	1.15454e-16
4037	LRP3	chr19;chr19;chr19;chr19;chr19;chr19;chr19	33194693;33196730;33202848;33204638;33205246;33206556;33206988	33194858;33196777;33202986;33204852;33206362;33206733;33208867	+;+;+;+;+;+;+	3743	20	17	17	106	54	41	1.84	1.28	4.72795e-07	1.91479e-06
84929	FIBCD1	chr9;chr9;chr9;chr9;chr9;chr9;chr9;chr9	130902438;130905234;130911792;130923744;130924237;130929567;130938536;130939003	130904323;130905413;130911888;130923880;130924396;130930046;130938852;130939068	-;-;-;-;-;-;-;-	3323	52	43	57	199	172	177	1.84	1.66	8.4053e-24	1.15571e-22
6553	SLC9A5	chr16;chr16;chr16;chr16;chr16;chr16;chr16;chr16;chr16;chr16;chr16;chr16;chr16;chr16;chr16;chr16;chr16	67247551;67252542;67255021;67255393;67255753;67256469;67256911;67257345;67257531;67258318;67259573;67259820;67262212;67264352;67265040;67266088;67270738	67249201;67252844;67255184;67255471;67255930;67256689;67257113;67257434;67257601;67258447;67259661;67259946;67262289;67264522;67265106;67266225;67272191	+;+;+;+;+;+;+;+;+;+;+;+;+;+;+;+;+	5214	10	10	11	44	31	40	1.83	1.17	1.07213e-05	3.66271e-05
80115	BAIAP2L2	chr22;chr22;chr22;chr22;chr22;chr22;chr22;chr22;chr22;chr22;chr22;chr22;chr22;chr22;chr22;chr22;chr22;chr22;chr22;chr22	38084883;38085686;38086242;38087124;38088748;38089096;38089522;38093891;38097032;38098063;38098411;38098985;38107852;38108255;38109133;38109365;38109848;38110475;38110927;38111113	38085375;38085732;38086449;38087264;38088964;38089231;38089726;38094265;38097178;38098179;38098482;38099228;38107913;38108341;38109208;38109841;38109937;38110706;38110971;38111304	-;-;-;-;-;-;-;-;-;-;-;-;-;-;-;-;-;-;-;-	3663	47	39	50	170	138	180	1.83	1.62	3.02979e-20	3.40193e-19
79090	TRAPPC6A	chr19;chr19;chr19;chr19;chr19;chr19	45162928;45163916;45164164;45164853;45165127;45178093	45163223;45164009;45164247;45164970;45165194;45178243	-;-;-;-;-;-	811	87	101	105	336	320	387	1.83	1.73	3.09678e-42	9.0555e-41
85358	SHANK3	chr22;chr22;chr22;chr22;chr22;chr22;chr22;chr22;chr22;chr22;chr22;chr22;chr22;chr22;chr22;chr22;chr22;chr22;chr22;chr22;chr22;chr22	50674642;50675048;50676622;50678585;50678769;50679019;50679312;50683340;50684585;50694775;50697557;50698690;50703860;50704166;50704738;50704964;50706072;50711615;50714917;50715669;50720184;50730721	50674704;50675251;50676693;50678693;50678920;50679186;50679428;50683417;50684651;50695046;50697715;50698803;50703935;50704248;50704862;50705096;50706152;50711638;50715047;50715753;50722437;50733212	+;+;+;+;+;+;+;+;+;+;+;+;+;+;+;+;+;+;+;+;+;+	7059	113	89	98	347	379	351	1.83	1.75	5.03504e-46	1.69351e-44
81493	SYNC	chr1;chr1;chr1;chr1;chr1	32679906;32684010;32684258;32694865;32702608	32681860;32684089;32684382;32696044;32702760	-;-;-;-;-	3493	26	18	29	104	84	75	1.82	1.45	5.52753e-11	3.33006e-10
51435	SCARA3	chr8;chr8;chr8;chr8;chr8;chr8;chr8;chr8;chr8;chr8	27633894;27649702;27651508;27656782;27658496;27670900;27676569;27698192;27703879;27712627	27634207;27649800;27651627;27656880;27659539;27673020;27676769;27698251;27703937;27712743	+;+;+;+;+;+;+;+;+;+	4234	288	270	280	1085	919	966	1.82	1.78	1.76403e-105	2.4731e-103
2239	GPC4	chrX;chrX;chrX;chrX;chrX;chrX;chrX;chrX;chrX	133301036;133303166;133304725;133305772;133306024;133311258;133324145;133339183;133414806	133303069;133303341;133304861;133305918;133306154;133311423;133324536;133339341;133415177	-;-;-;-;-;-;-;-;-	3714	1064	1023	1081	3731	3726	3731	1.82	1.81	0	0
170958	ZNF525	chr19;chr19;chr19;chr19	53365715;53372342;53375770;53380722	53365759;53372396;53375896;53386590	+;+;+;+	6096	33	25	34	97	122	102	1.8	1.5	1.74889e-13	1.28164e-12
84708	LNX1	chr4;chr4;chr4;chr4;chr4;chr4;chr4;chr4;chr4;chr4;chr4;chr4;chr4;chr4	53460270;53461435;53476753;53478565;53481720;53496023;53498641;53507317;53507986;53557874;53573623;53579255;53591388;53652168	53461042;53461593;53476981;53478742;53481854;53496394;53498843;53507469;53508227;53558269;53574088;53579272;53591586;53652514	-;-;-;-;-;-;-;-;-;-;-;-;-;-	3870	17	14	13	57	48	50	1.79	1.25	5.12137e-07	2.06576e-06
115572	FAM46B	chr1;chr1	27005020;27012407	27006957;27012842	-;-	2374	37	43	43	152	159	123	1.79	1.58	4.77191e-18	4.76905e-17
101929128	LOC101929128	chr8;chr8;chr8;chr8	9188999;9189348;9198924;9202499	9189046;9189586;9198991;9202858	+;+;+;+	715	25	16	35	87	92	85	1.78	1.42	1.66045e-10	9.53978e-10
10170	DHRS9	chr2;chr2;chr2;chr2;chr2;chr2;chr2;chr2;chr2	169067035;169069453;169072575;169074255;169081107;169081523;169083329;169091790;169095544	169067267;169069717;169072685;169074466;169081152;169081894;169083587;169091953;169096167	+;+;+;+;+;+;+;+;+	2286	37	37	42	113	155	131	1.78	1.53	3.97518e-16	3.50362e-15
25805	BAMBI	chr10;chr10;chr10	28677495;28681258;28681983	28677973;28681545;28682939	+;+;+	1724	89	81	98	315	341	261	1.77	1.66	5.52007e-34	1.15652e-32
9699	RIMS2	chr8;chr8;chr8;chr8;chr8;chr8;chr8;chr8;chr8;chr8;chr8;chr8;chr8;chr8;chr8;chr8;chr8;chr8;chr8;chr8;chr8;chr8;chr8;chr8;chr8;chr8;chr8;chr8;chr8;chr8;chr8;chr8;chr8;chr8;chr8;chr8;chr8;chr8;chr8;chr8;chr8;chr8;chr8	103500642;103652205;103652624;103697086;103716309;103766227;103809280;103819188;103885298;103910134;103910321;103912053;103915495;103916414;103918441;103921672;103927842;103931263;103936551;103942773;103961065;103975350;103989305;103998185;104013442;104014506;104014987;104015424;104018209;104031680;104041326;104068512;104093471;104094478;104115627;104148607;104223335;104233661;104244916;104248701…	103501062;103652237;103652710;103697296;103716320;103766537;103809321;103819629;103886223;103910201;103910529;103912172;103915594;103916537;103918487;103921784;103927889;103931393;103936722;103942926;103961133;103975506;103989421;103998250;104013621;104014615;104015043;104015456;104018277;104031708;104041358;104068612;104093643;104094729;104115709;104148848;104223793;104233710;104245057;104248813…	+;+;+;+;+;+;+;+;+;+;+;+;+;+;+;+;+;+;+;+;+;+;+;+;+;+;+;+;+;+;+;+;+;+;+;+;+;+;+;+;+;+;+	9376	16	11	9	47	38	45	1.76	1.19	4.89333e-06	1.74607e-05
4255	MGMT	chr10;chr10;chr10;chr10;chr10;chr10	129467190;129536241;129646762;129707895;129759202;129766788	129467441;129536377;129646898;129708043;129759341;129768042	+;+;+;+;+;+	2070	207	150	161	546	589	606	1.75	1.69	2.03931e-60	1.07717e-58
3399	ID3	chr1;chr1;chr1	23557930;23558935;23559127	23558415;23559019;23559794	-;-;-	1239	281	262	259	885	903	895	1.74	1.71	4.81422e-105	6.62552e-103
51741	WWOX	chr16;chr16;chr16;chr16;chr16;chr16;chr16;chr16;chr16;chr16;chr16;chr16;chr16;chr16;chr16;chr16;chr16	78099413;78108423;78109778;78114976;78164183;78228780;78278603;78386860;78424870;78432488;78460496;78471115;78499723;78535747;78574059;78756940;79211608	78100199;78108487;78109835;78115154;78164289;78229025;78278719;78386948;78425055;78432752;78460540;78471261;78499852;78535842;78574583;78757015;79212667	+;+;+;+;+;+;+;+;+;+;+;+;+;+;+;+;+	4178	28	23	25	90	74	93	1.73	1.41	9.02803e-11	5.3193e-10
10389	SCML2	chrX;chrX;chrX;chrX;chrX;chrX;chrX;chrX;chrX;chrX;chrX;chrX;chrX;chrX;chrX;chrX	18239313;18242439;18246577;18247769;18256848;18258044;18260171;18265585;18288701;18304972;18320332;18323859;18324907;18330587;18334050;18354592	18241379;18242590;18246852;18247882;18257030;18258247;18260291;18265802;18288865;18305215;18320420;18324093;18324977;18330655;18334095;18354724	-;-;-;-;-;-;-;-;-;-;-;-;-;-;-;-	4387	11	13	5	31	30	37	1.72	1.01	0.000186909	0.00054034
3755	KCNG1	chr20;chr20;chr20;chr20;chr20	51003656;51009565;51012359;51013729;51022654	51004806;51010364;51012416;51016212;51023176	-;-;-;-;-	5016	16	17	24	61	70	61	1.7	1.3	4.55809e-08	2.06699e-07
715	C1R	chr12;chr12;chr12;chr12;chr12;chr12;chr12;chr12;chr12;chr12;chr12	7080209;7082032;7085860;7086379;7088610;7088839;7089293;7089587;7090056;7091452;7092387	7081301;7082108;7086016;7086457;7088731;7088986;7089489;7089733;7090248;7091680;7092447	-;-;-;-;-;-;-;-;-;-;-	2503	156	168	152	519	483	546	1.7	1.64	2.89436e-58	1.45212e-56
283537	SLC46A3	chr13;chr13;chr13;chr13;chr13;chr13	28700080;28703943;28710760;28712680;28717810;28718496	28701581;28704099;28710843;28713550;28718022;28719013	-;-;-;-;-;-	3345	19	7	12	37	46	40	1.69	1.05	6.56924e-05	0.000202977
4038	LRP4	chr11;chr11;chr11;chr11;chr11;chr11;chr11;chr11;chr11;chr11;chr11;chr11;chr11;chr11;chr11;chr11;chr11;chr11;chr11;chr11;chr11;chr11;chr11;chr11;chr11;chr11;chr11;chr11;chr11;chr11;chr11;chr11;chr11;chr11;chr11;chr11;chr11;chr11;chr11;chr11;chr11	46856717;46862606;46864448;46865119;46867979;46868600;46868988;46871525;46873100;46873375;46874800;46875456;46875804;46876466;46876744;46877199;46878907;46879126;46881702;46883871;46886091;46886325;46886606;46889411;46889944;46890277;46892973;46894589;46895166;46895884;46896210;46896869;46898196;46898558;46898904;46899387;46899863;46900262;46902783;46909838;46918328	46859315;46862747;46864535;46865186;46868114;46868713;46869132;46871633;46873234;46873593;46875103;46875681;46875966;46876637;46876830;46877339;46879038;46879315;46881903;46883976;46886172;46886533;46886631;46889533;46890120;46890494;46893129;46894819;46895291;46896018;46896335;46896994;46898292;46898677;46899032;46899503;46899976;46900378;46902929;46910117;46918622	-;-;-;-;-;-;-;-;-;-;-;-;-;-;-;-;-;-;-;-;-;-;-;-;-;-;-;-;-;-;-;-;-;-;-;-;-;-;-;-;-	8630	66	72	80	261	219	226	1.69	1.56	8.95242e-27	1.43325e-25
27303	RBMS3	chr3;chr3;chr3;chr3;chr3;chr3;chr3;chr3;chr3;chr3;chr3;chr3;chr3;chr3;chr3;chr3;chr3;chr3;chr3;chr3;chr3;chr3	29280860;29434743;29488441;29587114;29696098;29696966;29698193;29730889;29739720;29762910;29868858;29880779;29884162;29897379;29899705;29924297;29936086;29944207;29958980;29988143;29991082;30003856	29281756;29434915;29488499;29587205;29696219;29697096;29698618;29731010;29739877;29762989;29868964;29880817;29884208;29897475;29899755;29924540;29936196;29944254;29959134;29988223;29991318;30010395	+;+;+;+;+;+;+;+;+;+;+;+;+;+;+;+;+;+;+;+;+;+	10017	25	37	38	127	102	92	1.67	1.38	1.3999e-11	8.83464e-11
23551	RASD2	chr22;chr22;chr22;chr22;chr22;chr22	35540518;35541305;35541522;35542433;35546801;35551503	35540547;35541500;35542345;35542620;35547080;35554002	+;+;+;+;+;+	4018	28	31	26	81	96	98	1.67	1.39	4.77747e-11	2.88862e-10
1363	CPE	chr4;chr4;chr4;chr4;chr4;chr4;chr4;chr4;chr4	165378945;165464390;165467688;165482242;165484422;165487438;165493171;165495559;165497512	165379528;165464586;165467855;165482359;165484604;165487577;165493270;165495677;165498330	+;+;+;+;+;+;+;+;+	2428	122	96	117	363	364	341	1.67	1.59	5.65963e-40	1.50799e-38
66004	LYNX1	chr8;chr8;chr8;chr8;chr8;chr8;chr8;chr8;chr8	142764334;142765036;142769755;142771197;142775593;142775906;142776914;142777106;142777759	142764741;142765140;142769828;142775363;142775694;142776121;142777022;142777328;142777848	-;-;-;-;-;-;-;-;-	5494	12	6	16	47	36	29	1.66	1.02	0.000134341	0.000396467
716	C1S	chr12;chr12;chr12;chr12;chr12;chr12;chr12;chr12;chr12;chr12;chr12;chr12;chr12	7060676;7061315;7061752;7062475;7062890;7064267;7065100;7065817;7066518;7067039;7067643;7068456;7069855	7060877;7061408;7061917;7062682;7063067;7064392;7065299;7065970;7066633;7067117;7067771;7068530;7071032	+;+;+;+;+;+;+;+;+;+;+;+;+	2905	47	41	50	176	118	152	1.66	1.46	1.1027e-15	9.39327e-15
7169	TPM2	chr9;chr9;chr9;chr9;chr9;chr9;chr9;chr9;chr9;chr9;chr9	35681993;35682926;35684246;35684488;35684732;35685064;35685269;35685434;35685647;35689146;35689704	35682163;35683241;35684315;35684550;35684807;35685139;35685339;35685551;35685780;35689271;35690056	-;-;-;-;-;-;-;-;-;-;-	1574	591	591	573	2137	1748	1656	1.66	1.63	8.95533e-103	1.18884e-100
30061	SLC40A1	chr2;chr2;chr2;chr2;chr2;chr2;chr2;chr2;chr2	189560590;189563584;189565354;189571715;189572846;189575161;189578219;189579813;189580418	189562191;189564225;189565599;189571841;189572961;189575320;189578353;189579880;189580811	-;-;-;-;-;-;-;-;-	3490	13	19	10	44	59	36	1.65	1.13	1.38135e-05	4.65342e-05
348013	TMEM255B	chr13;chr13;chr13;chr13;chr13;chr13;chr13;chr13;chr13;chr13;chr13;chr13;chr13	113759210;113761197;113766115;113766987;113768887;113769098;113795148;113799339;113799971;113800827;113801653;113804885;113811736	113759315;113761347;113766257;113768265;113768969;113769160;113795237;113799419;113800071;113800912;113801815;113805028;113813797	+;+;+;+;+;+;+;+;+;+;+;+;+	4552	20	35	25	93	91	70	1.65	1.3	4.32548e-09	2.16577e-08
63027	SLC22A23	chr6;chr6;chr6;chr6;chr6;chr6;chr6;chr6;chr6;chr6;chr6;chr6;chr6;chr6;chr6;chr6	3268973;3283852;3284936;3285079;3286859;3289764;3298091;3323266;3323324;3324097;3410188;3415752;3432094;3438484;3444819;3455906	3273412;3283975;3284959;3285111;3287091;3289866;3298218;3323318;3324002;3324170;3410342;3415855;3432338;3438555;3445013;3456587	-;-;-;-;-;-;-;-;-;-;-;-;-;-;-;-	7344	42	51	45	214	95	132	1.65	1.38	2.53858e-11	1.56842e-10
54331	GNG2	chr14;chr14;chr14;chr14;chr14;chr14;chr14	51847131;51857510;51860304;51873882;51877617;51950650;51966559	51847378;51857587;51860790;51874082;51877657;51950765;51969800	+;+;+;+;+;+;+	4413	18	13	14	76	42	30	1.64	1.09	3.37535e-05	0.000108169
6916	TBXAS1	chr7;chr7;chr7;chr7;chr7;chr7;chr7;chr7;chr7;chr7;chr7;chr7;chr7;chr7;chr7;chr7;chr7;chr7;chr7	139778248;139780740;139782666;139787338;139829153;139872235;139875585;139911225;139936191;139952551;139953368;139955459;139957634;139961919;140007091;140015723;140016392;140017671;140020025	139778471;139780824;139782729;139787426;139829479;139872328;139875666;139911321;139936307;139952688;139953456;139955607;139957764;139962233;140007182;140015860;140017655;140017833;140020325	+;+;+;+;+;+;+;+;+;+;+;+;+;+;+;+;+;+;+	3959	23	27	27	79	87	75	1.64	1.31	1.94195e-09	1.00349e-08
56062	KLHL4	chrX;chrX;chrX;chrX;chrX;chrX;chrX;chrX;chrX;chrX;chrX	87517541;87613877;87614434;87617932;87622211;87625610;87632210;87633749;87635563;87664764;87666475	87518315;87614044;87614570;87618128;87622423;87625796;87632434;87633911;87635775;87664935;87670050	+;+;+;+;+;+;+;+;+;+;+	6026	27	40	36	124	90	107	1.63	1.35	2.89145e-11	1.77661e-10
6932	TCF7	chr5;chr5;chr5;chr5;chr5;chr5;chr5;chr5;chr5;chr5;chr5;chr5;chr5;chr5;chr5	134114703;134115321;134115607;134123582;134124680;134133593;134134702;134138059;134138951;134140796;134142185;134142721;134142993;134143592;134144797	134115155;134115387;134116086;134123756;134129900;134134664;134134758;134138164;134139038;134140888;134142304;134142883;134143100;134143640;134148229	+;+;+;+;+;+;+;+;+;+;+;+;+;+;+	11685	316	370	346	1045	1038	1116	1.63	1.6	1.87758e-103	2.51478e-101
11245	GPR176	chr15;chr15;chr15;chr15;chr15;chr15;chr15;chr15;chr15;chr15	39799022;39804495;39805220;39807006;39807568;39829081;39860820;39862077;39909872;39919855	39802254;39804588;39805404;39807258;39807625;39829276;39860922;39862151;39910001;39920892	-;-;-;-;-;-;-;-;-;-	5365	95	111	125	396	309	312	1.61	1.52	4.02084e-31	7.55848e-30
79762	C1orf115	chr1;chr1	220690286;220696612	220690711;220699157	+;+	2972	29	34	39	86	123	106	1.6	1.35	3.37238e-11	2.06233e-10
65258	MPPE1	chr18;chr18;chr18;chr18;chr18;chr18;chr18;chr18;chr18;chr18;chr18;chr18;chr18;chr18;chr18;chr18	11883471;11885676;11885823;11886499;11886713;11886917;11888669;11889387;11893468;11895185;11896984;11897526;11902585;11905738;11906203;11908201	11885043;11885816;11885912;11886621;11886781;11887025;11888743;11889490;11893576;11895277;11897356;11897620;11902856;11905953;11906309;11908797	-;-;-;-;-;-;-;-;-;-;-;-;-;-;-;-	4146	74	71	71	222	215	224	1.6	1.49	5.49927e-25	7.99366e-24
5098	PCDHGC3	chr5;chr5;chr5;chr5	141476002;141494807;141505393;141510947	141478795;141494865;141505481;141512977	+;+;+;+	4973	163	152	187	789	352	359	1.58	1.01	0.000109385	0.000327131
727936	GXYLT2	chr3;chr3;chr3;chr3;chr3;chr3;chr3;chr3;chr3	72848522;72861994;72888234;72908367;72922204;72955098;72957229;72967547;72974977	72848681;72862143;72888508;72908559;72922335;72955349;72957352;72967719;72975374	+;+;+;+;+;+;+;+;+	1857	15	25	16	53	55	62	1.58	1.16	1.92424e-06	7.25447e-06
118738	ZNF488	chr10;chr10;chr10;chr10;chr10;chr10;chr10;chr10	47365496;47374461;47379508;47379915;47380684;47382305;47383734;47384220	47368937;47374539;47379626;47380056;47380861;47382350;47383836;47384333	-;-;-;-;-;-;-;-	4223	181	159	184	523	536	506	1.58	1.53	5.3429e-54	2.3504e-52
80833	APOL3	chr22;chr22;chr22;chr22;chr22;chr22;chr22;chr22;chr22	36140323;36145473;36149046;36153285;36156844;36159377;36160669;36161484;36164592	36142058;36145599;36149371;36153423;36156955;36159680;36160929;36161546;36166177	-;-;-;-;-;-;-;-;-	4654	130	125	128	357	394	386	1.57	1.5	3.52742e-40	9.5514e-39
64849	SLC13A3	chr20;chr20;chr20;chr20;chr20;chr20;chr20;chr20;chr20;chr20;chr20;chr20;chr20;chr20;chr20	46557823;46563414;46566229;46575573;46583572;46588059;46589160;46592404;46596157;46599971;46610446;46613460;46651311;46670043;46684396	46560198;46563551;46566390;46575685;46583669;46588163;46589255;46592529;46596342;46600037;46610609;46613725;46651461;46670139;46684485	-;-;-;-;-;-;-;-;-;-;-;-;-;-;-	4235	18	6	24	52	43	52	1.56	1.05	5.50989e-05	0.000171909
23245	ASTN2	chr9;chr9;chr9;chr9;chr9;chr9;chr9;chr9;chr9;chr9;chr9;chr9;chr9;chr9;chr9;chr9;chr9;chr9;chr9;chr9;chr9;chr9;chr9;chr9	116425225;116440609;116442453;116487359;116610844;116618324;116620310;116651528;116686697;116725771;116728992;116733399;116805632;116820617;116863583;116975208;116976114;116976701;117008092;117039819;117096044;117214358;117291326;117414497	116426088;116440792;116442553;116487500;116613605;116618472;116620443;116651793;116687263;116725950;116729096;116733523;116805820;116820783;116863733;116975345;116976188;116976785;117008259;117039965;117096151;117214742;117291513;117415039	-;-;-;-;-;-;-;-;-;-;-;-;-;-;-;-;-;-;-;-;-;-;-;-	7923	35	32	34	107	87	104	1.56	1.3	1.23862e-10	7.19895e-10
286	ANK1	chr8;chr8;chr8;chr8;chr8;chr8;chr8;chr8;chr8;chr8;chr8;chr8;chr8;chr8;chr8;chr8;chr8;chr8;chr8;chr8;chr8;chr8;chr8;chr8;chr8;chr8;chr8;chr8;chr8;chr8;chr8;chr8;chr8;chr8;chr8;chr8;chr8;chr8;chr8;chr8;chr8;chr8;chr8;chr8;chr8;chr8;chr8;chr8;chr8	41653225;41661430;41661801;41663659;41664805;41668267;41670784;41672354;41684544;41686152;41688156;41688511;41690227;41690474;41692648;41693105;41693898;41694592;41695177;41696363;41696676;41698043;41699452;41700431;41701550;41702052;41704041;41704374;41706143;41708778;41714156;41714976;41715652;41716953;41717604;41718106;41719661;41723125;41723535;41724456;41725761;41727250;41727908;41733971;417…	41655753;41661564;41661941;41663742;41665286;41668564;41670828;41672912;41684690;41686283;41688230;41688589;41690346;41690599;41692876;41693201;41694102;41694803;41695331;41696587;41696773;41698121;41699548;41700454;41701622;41702144;41704139;41704472;41706241;41708975;41714254;41715074;41715849;41717051;41717702;41718204;41719858;41723223;41723633;41724554;41725946;41727348;41728006;41734069;417…	-;-;-;-;-;-;-;-;-;-;-;-;-;-;-;-;-;-;-;-;-;-;-;-;-;-;-;-;-;-;-;-;-;-;-;-;-;-;-;-;-;-;-;-;-;-;-;-;-	9514	249	226	233	690	703	695	1.56	1.52	2.07691e-71	1.41617e-69
81031	SLC2A10	chr20;chr20;chr20;chr20;chr20;chr20;chr20;chr20	46708347;46709640;46714383;46725041;46726815;46728169;46729353;46733756	46708553;46709740;46714622;46726324;46726986;46728627;46729488;46736347	+;+;+;+;+;+;+;+	5191	114	102	119	344	306	325	1.54	1.46	4.40756e-33	8.89876e-32
56917	MEIS3	chr19;chr19;chr19;chr19;chr19;chr19;chr19;chr19;chr19;chr19;chr19;chr19;chr19;chr19;chr19;chr19	47403118;47406460;47406888;47407079;47407352;47409099;47409436;47414717;47415051;47416652;47416804;47417178;47417472;47418170;47419070;47422189	47403553;47406526;47406971;47407137;47407566;47409247;47409547;47414866;47415101;47416702;47416963;47417350;47418115;47418795;47419528;47422265	-;-;-;-;-;-;-;-;-;-;-;-;-;-;-;-	3513	19	9	24	57	55	42	1.53	1.05	3.49446e-05	0.000111842
284439	SLC25A42	chr19;chr19;chr19;chr19;chr19;chr19;chr19;chr19;chr19;chr19	19063966;19076045;19086686;19096091;19101781;19104913;19105561;19106269;19107894;19110569	19064115;19076172;19086783;19096205;19101886;19104938;19105727;19106385;19108045;19113030	+;+;+;+;+;+;+;+;+;+	3521	17	21	10	47	40	58	1.53	1.07	2.48837e-05	8.10773e-05
10265	IRX5	chr16;chr16;chr16;chr16	54931199;54931518;54932498;54933077	54931447;54932209;54932903;54934485	+;+;+;+	2756	20	17	15	47	44	63	1.53	1.1	1.071e-05	3.65971e-05
8434	RECK	chr9;chr9;chr9;chr9;chr9;chr9;chr9;chr9;chr9;chr9;chr9;chr9;chr9;chr9;chr9;chr9;chr9;chr9;chr9;chr9;chr9;chr9;chr9	36036913;36052265;36056980;36058827;36060119;36063795;36065577;36066769;36080605;36083365;36087694;36091164;36100331;36102094;36105143;36107976;36109957;36112305;36116985;36118757;36120663;36121533;36122824	36037098;36052323;36057013;36058901;36060155;36063880;36065624;36066870;36080638;36083562;36087961;36091343;36100543;36102230;36105283;36108164;36110079;36112476;36117177;36118967;36120736;36121688;36124455	+;+;+;+;+;+;+;+;+;+;+;+;+;+;+;+;+;+;+;+;+;+;+	4548	25	31	22	86	69	76	1.53	1.24	2.2453e-08	1.05354e-07
26232	FBXO2	chr1;chr1;chr1;chr1;chr1;chr1	11648361;11649087;11649779;11649945;11650466;11654319	11648828;11649225;11649874;11650074;11650834;11654831	-;-;-;-;-;-	1715	34	37	29	76	121	96	1.53	1.26	1.95326e-09	1.00898e-08
114614	MIR155HG	chr21;chr21;chr21	25562145;25569837;25573893	25562257;25569921;25575168	+;+;+	1474	64	57	68	184	195	173	1.53	1.4	3.68822e-19	3.90176e-18
57507	ZNF608	chr5;chr5;chr5;chr5;chr5;chr5;chr5;chr5;chr5;chr5;chr5;chr5;chr5;chr5;chr5	124636913;124638782;124639128;124641252;124643511;124644244;124646679;124649610;124651600;124701014;124711618;124724955;124744084;124746195;124748533	124637906;124638823;124639214;124641405;124643683;124644661;124649133;124649697;124651685;124701269;124711722;124725065;124745172;124746896;124748824	-;-;-;-;-;-;-;-;-;-;-;-;-;-;-	7052	193	204	230	659	587	575	1.53	1.49	4.98681e-55	2.27377e-53
6447	SCG5	chr15;chr15;chr15;chr15;chr15;chr15	32641669;32643586;32679766;32684557;32691710;32696514	32641778;32643818;32679915;32684669;32691763;32697097	+;+;+;+;+;+	1244	178	176	175	493	525	497	1.52	1.47	1.0684e-50	4.09901e-49
219285	SAMD9L	chr7;chr7;chr7;chr7;chr7	93130054;93144714;93145385;93146883;93148194	93135991;93144833;93146040;93147146;93148393	-;-;-;-;-	7178	232	204	211	602	687	571	1.52	1.48	1.89247e-53	8.081e-52
1761	DMRT1	chr9;chr9;chr9;chr9;chr9;chr9;chr9	841647;842516;843310;846960;893912;916760;967985	842192;842954;843555;847143;894195;916907;969090	+;+;+;+;+;+;+	2953	16	11	13	40	37	41	1.51	1.01	0.00010755	0.000322284
10761	PLAC1	chrX;chrX;chrX;chrX;chrX;chrX	134565838;134602051;134658328;134713765;134733435;134764234	134566740;134602122;134658483;134713936;134733631;134764312	-;-;-;-;-;-	1579	14	12	14	40	40	39	1.51	1.02	7.6843e-05	0.000234531
284069	FAM171A2	chr17;chr17;chr17;chr17;chr17;chr17;chr17;chr17	44353733;44355715;44355958;44356173;44356430;44359579;44359905;44363597	44355191;44355841;44356074;44356352;44356588;44359671;44360132;44363867	-;-;-;-;-;-;-;-	2634	34	32	35	93	88	107	1.51	1.26	5.91961e-10	3.21158e-09
55616	ASAP3	chr1;chr1;chr1;chr1;chr1;chr1;chr1;chr1;chr1;chr1;chr1;chr1;chr1;chr1;chr1;chr1;chr1;chr1;chr1;chr1;chr1;chr1;chr1;chr1;chr1;chr1;chr1	23428563;23431035;23431696;23433077;23433362;23433626;23434254;23434533;23435851;23436560;23436911;23437130;23437424;23438747;23439161;23441102;23441387;23441655;23442186;23442501;23451479;23452697;23455881;23456122;23483477;23484005;23484472	23429930;23431125;23431918;23433272;23433532;23433693;23434369;23434618;23436028;23436654;23437044;23437320;23437472;23438834;23439230;23441217;23441473;23441730;23442271;23442635;23451528;23452771;23456026;23456194;23483542;23484257;23484567	-;-;-;-;-;-;-;-;-;-;-;-;-;-;-;-;-;-;-;-;-;-;-;-;-;-;-	4383	50	48	27	135	115	107	1.51	1.27	1.0146e-10	5.95462e-10
6604	SMARCD3	chr7;chr7;chr7;chr7;chr7;chr7;chr7;chr7;chr7;chr7;chr7;chr7;chr7;chr7;chr7;chr7	151238973;151239396;151239624;151240112;151240425;151241492;151241877;151242137;151242481;151242721;151243659;151245460;151248485;151275114;151276705;151277077	151239156;151239497;151239746;151240247;151240522;151241653;151241978;151242232;151242603;151242843;151243701;151245671;151248663;151275251;151276734;151277149	-;-;-;-;-;-;-;-;-;-;-;-;-;-;-;-	1924	50	51	46	156	147	121	1.51	1.34	3.88321e-14	2.9766e-13
4355	MPP2	chr17;chr17;chr17;chr17;chr17;chr17;chr17;chr17;chr17;chr17;chr17;chr17;chr17;chr17;chr17;chr17;chr17;chr17;chr17	43875357;43879275;43879782;43880691;43881090;43881244;43881458;43882284;43882903;43883203;43884084;43898262;43900471;43901284;43904430;43906080;43906555;43907213;43909542	43877983;43879403;43879984;43880884;43881158;43881349;43881589;43882511;43883052;43883355;43884395;43898380;43900633;43901562;43904493;43906151;43906679;43907942;43909711	-;-;-;-;-;-;-;-;-;-;-;-;-;-;-;-;-;-;-	6025	127	153	164	424	443	405	1.51	1.45	3.59936e-40	9.72864e-39
2192	FBLN1	chr22;chr22;chr22;chr22;chr22;chr22;chr22;chr22;chr22;chr22;chr22;chr22;chr22;chr22;chr22;chr22;chr22;chr22;chr22;chr22	45502839;45518682;45525543;45527847;45531265;45533063;45533761;45535200;45541229;45542155;45543401;45547085;45548613;45550492;45558071;45562912;45564884;45574511;45576977;45600307	45503064;45518787;45525678;45528009;45531324;45533164;45533898;45535337;45541372;45542283;45543526;45547204;45548744;45550615;45558711;45563362;45565701;45574653;45577108;45601134	+;+;+;+;+;+;+;+;+;+;+;+;+;+;+;+;+;+;+;+	4857	1143	1108	1139	3096	3492	3102	1.51	1.5	6.9251e-181	2.47342e-178
2535	FZD2	chr17	44557444	44561262	+	3819	594	560	604	1563	1773	1639	1.5	1.48	2.08526e-123	3.81476e-121
3306	HSPA2	chr14	64540468	64543237	+	2770	34	24	16	67	79	62	1.49	1.13	1.22088e-06	4.71777e-06
51296	SLC15A3	chr11;chr11;chr11;chr11;chr11;chr11;chr11;chr11;chr11	60937083;60937516;60937870;60939480;60941122;60942035;60943689;60946532;60950994	60937373;60937566;60938025;60939638;60941290;60942145;60943836;60946821;60952524	-;-;-;-;-;-;-;-;-	2906	54	51	69	156	184	153	1.48	1.34	9.18785e-16	7.86684e-15
7045	TGFBI	chr5;chr5;chr5;chr5;chr5;chr5;chr5;chr5;chr5;chr5;chr5;chr5;chr5;chr5;chr5;chr5;chr5	136028895;136033763;136044058;136046335;136046851;136047274;136049439;136052907;136053943;136054716;136055680;136056665;136059090;136060834;136061500;136062663;136063186	136029189;136033861;136044122;136046495;136047015;136047420;136049580;136053119;136054080;136054861;136055816;136056795;136059214;136060936;136061579;136062687;136063818	+;+;+;+;+;+;+;+;+;+;+;+;+;+;+;+;+	2805	43505	43167	43917	122221	119060	122218	1.48	1.47	0	0
7298	TYMS	chr18;chr18;chr18;chr18;chr18;chr18;chr18	657604;659641;662146;669072;670692;671380;672860	657947;659714;662320;669173;670867;671451;673499	+;+;+;+;+;+;+	1583	2795	2686	2750	7359	7720	7809	1.48	1.47	0	0
4162	MCAM	chr11;chr11;chr11;chr11;chr11;chr11;chr11;chr11;chr11;chr11;chr11;chr11;chr11;chr11;chr11;chr11	119308524;119310349;119310756;119311090;119311280;119311530;119311808;119312052;119312266;119312527;119312770;119314489;119314679;119314833;119315139;119317035	119309915;119310466;119310903;119311185;119311421;119311651;119311949;119312170;119312428;119312648;119312949;119314576;119314749;119315040;119315263;119317130	-;-;-;-;-;-;-;-;-;-;-;-;-;-;-;-	3332	38	42	39	186	76	70	1.47	1.12	1.55418e-06	5.92334e-06
8514	KCNAB2	chr1;chr1;chr1;chr1;chr1;chr1;chr1;chr1;chr1;chr1;chr1;chr1;chr1;chr1;chr1;chr1;chr1;chr1;chr1;chr1;chr1;chr1	5992298;6026013;6034288;6035129;6040517;6041831;6045921;6051511;6072755;6073733;6082195;6085204;6087467;6089008;6090389;6091263;6094400;6095323;6095530;6096636;6097269;6098485	5992788;6026445;6034794;6035172;6040645;6041872;6046183;6051754;6072798;6073770;6082274;6085248;6087511;6089051;6090475;6094393;6094485;6095443;6095624;6096756;6097555;6101193	+;+;+;+;+;+;+;+;+;+;+;+;+;+;+;+;+;+;+;+;+;+	9086	53	81	59	168	174	195	1.47	1.33	3.15101e-16	2.79033e-15
3171	FOXA3	chr19;chr19	45864260;45872075	45864525;45873797	+;+	1989	120	112	112	286	321	346	1.47	1.39	1.87415e-29	3.32317e-28
100	ADA	chr20;chr20;chr20;chr20;chr20;chr20;chr20;chr20;chr20;chr20;chr20;chr20;chr20	44619522;44620299;44621018;44622588;44622829;44623007;44624202;44625569;44626456;44629047;44636227;44651575;44651902	44619847;44620401;44621147;44622652;44622930;44623078;44624329;44625684;44626599;44629169;44636288;44651735;44652233	-;-;-;-;-;-;-;-;-;-;-;-;-	1864	165	146	161	418	441	455	1.47	1.42	7.4817e-42	2.14185e-40
101059948	LOC101059948	chr19;chr19;chr19	49018248;49018873;49019214	49018340;49019000;49019484	-;-;-	492	16	23	20	49	55	60	1.46	1.07	9.16627e-06	3.16027e-05
56603	CYP26B1	chr2;chr2;chr2;chr2;chr2;chr2;chr2;chr2	72129238;72133023;72134761;72135144;72135853;72143989;72144337;72147631	72132619;72133307;72134916;72135419;72135870;72144213;72144531;72147862	-;-;-;-;-;-;-;-	4769	26	22	26	67	69	70	1.46	1.16	2.72302e-07	1.13152e-06
1519	CTSO	chr4;chr4;chr4;chr4;chr4;chr4;chr4;chr4	155924118;155928336;155929542;155937362;155939371;155942317;155943156;155953713	155926070;155928428;155929705;155937483;155939538;155942456;155943264;155953896	-;-;-;-;-;-;-;-	2933	34	35	39	116	84	103	1.46	1.23	9.66135e-10	5.1339e-09
56971	CEACAM19	chr19;chr19;chr19;chr19;chr19;chr19;chr19;chr19;chr19	44666592;44671452;44672596;44676271;44678853;44680288;44681227;44682567;44683434	44667321;44671986;44672964;44676421;44678936;44680334;44681312;44682620;44684359	+;+;+;+;+;+;+;+;+	2982	46	42	69	166	116	155	1.46	1.27	7.45963e-12	4.84214e-11
27132	CPNE7	chr16;chr16;chr16;chr16;chr16;chr16;chr16;chr16;chr16;chr16;chr16;chr16;chr16;chr16;chr16;chr16;chr16;chr16;chr16	89575768;89577527;89578857;89582410;89583444;89583697;89584028;89584774;89585464;89585687;89586670;89587043;89588675;89589897;89591007;89591127;89595367;89595831;89596484	89576071;89577721;89578996;89582493;89583528;89583771;89584102;89584857;89585553;89585785;89586756;89587102;89588808;89589951;89591058;89591260;89595603;89595924;89597246	+;+;+;+;+;+;+;+;+;+;+;+;+;+;+;+;+;+;+	2847	75	60	100	247	214	188	1.46	1.33	3.55672e-17	3.35774e-16
7025	NR2F1	chr5;chr5;chr5	93583337;93587917;93593562	93585486;93588444;93594611	+;+;+	3728	332	342	389	966	1017	943	1.46	1.43	1.60142e-80	1.37273e-78
79633	FAT4	chr4;chr4;chr4;chr4;chr4;chr4;chr4;chr4;chr4;chr4;chr4;chr4;chr4;chr4;chr4;chr4;chr4;chr4	125315897;125316400;125398784;125406880;125408444;125414884;125416448;125434245;125446293;125448461;125463563;125468512;125476171;125477155;125479741;125481521;125487345;125489901	125315977;125321586;125398915;125407141;125408794;125415806;125416622;125434425;125446543;125452810;125463667;125468819;125476256;125477334;125479865;125481738;125487606;125492932	+;+;+;+;+;+;+;+;+;+;+;+;+;+;+;+;+;+	16209	324	316	396	996	938	925	1.46	1.43	2.0457e-72	1.44752e-70
8038	ADAM12	chr10;chr10;chr10;chr10;chr10;chr10;chr10;chr10;chr10;chr10;chr10;chr10;chr10;chr10;chr10;chr10;chr10;chr10;chr10;chr10;chr10;chr10;chr10;chr10	126012385;126019695;126036146;126038241;126039294;126041342;126043040;126046055;126049253;126049561;126064806;126066717;126071477;126093985;126098416;126101072;126108593;126109775;126118038;126135584;126155218;126278915;126330412;126388058	126017339;126019825;126036325;126038349;126039429;126042241;126043148;126046132;126049451;126049669;126065001;126066806;126071654;126094133;126098500;126101241;126108664;126109840;126118224;126135660;126155305;126278988;126330509;126388558	-;-;-;-;-;-;-;-;-;-;-;-;-;-;-;-;-;-;-;-;-;-;-;-	8937	85	91	90	349	207	171	1.45	1.06	9.74147e-06	3.34474e-05
55130	ARMC4	chr10;chr10;chr10;chr10;chr10;chr10;chr10;chr10;chr10;chr10;chr10;chr10;chr10;chr10;chr10;chr10;chr10;chr10;chr10;chr10;chr10;chr10;chr10;chr10;chr10;chr10;chr10;chr10;chr10;chr10	27812164;27812808;27835981;27853242;27858161;27860625;27862434;27907663;27935010;27936726;27939845;27940563;27944222;27944816;27958838;27961568;27968923;27971108;27981466;27981829;27982929;27983843;27984184;27985019;27987386;27994919;27995649;27997491;27998803;27998994	27812625;27813461;27836040;27853363;27858223;27860846;27862622;27907777;27935252;27936880;27940007;27940805;27944431;27944962;27959068;27961715;27969018;27971313;27981582;27981917;27983101;27983979;27984290;27985211;27987543;27995180;27996402;27997585;27998906;27999067	-;-;-;-;-;-;-;-;-;-;-;-;-;-;-;-;-;-;-;-;-;-;-;-;-;-;-;-;-;-	5992	14	21	19	53	49	52	1.45	1.08	1.16749e-05	3.97312e-05
140862	ISM1	chr20;chr20;chr20;chr20;chr20;chr20	13221771;13270504;13279634;13288540;13292374;13298942	13221914;13270743;13279898;13288683;13292463;13300650	+;+;+;+;+;+	2592	24	26	28	83	65	73	1.45	1.19	9.84327e-08	4.31878e-07
7456	WIPF1	chr2;chr2;chr2;chr2;chr2;chr2;chr2;chr2;chr2;chr2;chr2	174559574;174567070;174567861;174571676;174575204;174581310;174585523;174597601;174598176;174634518;174682774	174562602;174567183;174568073;174572446;174575380;174581439;174585611;174597858;174598201;174634579;174682899	-;-;-;-;-;-;-;-;-;-;-	4995	99	96	85	288	239	237	1.44	1.35	6.25938e-23	8.2006e-22
84740	AFAP1-AS1	chr4;chr4	7754090;7772204	7754159;7778928	+;+	6795	25	36	25	76	70	86	1.43	1.13	2.51705e-07	1.05088e-06
3972	LHB	chr19;chr19;chr19	49015980;49016547;49017067	49016310;49016812;49017090	-;-;-	621	18	18	18	50	53	49	1.42	1.07	1.3268e-05	4.48273e-05
152007	GLIPR2	chr9;chr9;chr9;chr9;chr9;chr9;chr9;chr9	36136536;36141846;36144907;36147786;36148547;36150872;36160469;36162232	36136877;36142091;36145041;36147916;36148650;36150949;36160603;36163913	+;+;+;+;+;+;+;+	2853	133	138	153	408	356	370	1.42	1.35	2.92938e-33	5.97872e-32
9823	ARMCX2	chrX;chrX;chrX;chrX;chrX;chrX	101655281;101658073;101658461;101659076;101659408;101659758	101657715;101658142;101658613;101659148;101659501;101659891	-;-;-;-;-;-	2959	125	81	100	315	239	259	1.4	1.31	6.58315e-20	7.24533e-19
23762	OSBP2	chr22;chr22;chr22;chr22;chr22;chr22;chr22;chr22;chr22;chr22;chr22;chr22;chr22;chr22;chr22;chr22;chr22;chr22;chr22	30693782;30694208;30694806;30741161;30764253;30770583;30822516;30870429;30881681;30887426;30888223;30889177;30889490;30890728;30893122;30893463;30893638;30893817;30905837	30694072;30694344;30695553;30741369;30764392;30770681;30822709;30870682;30881802;30887618;30888340;30889234;30889636;30890973;30893242;30893566;30893733;30894001;30907824	+;+;+;+;+;+;+;+;+;+;+;+;+;+;+;+;+;+;+	5450	33	33	27	124	60	65	1.39	1.08	3.113e-06	1.14148e-05
644538	SMIM10	chrX	134990938	134992473	+	1536	247	228	235	567	665	625	1.39	1.35	1.79686e-49	6.67194e-48
283212	KLHL35	chr11;chr11;chr11;chr11;chr11;chr11;chr11	75422394;75423692;75425393;75426520;75428442;75429749;75433043	75422768;75423880;75425581;75426638;75428626;75430630;75433444	-;-;-;-;-;-;-	2341	32	35	21	70	85	76	1.38	1.09	6.75538e-07	2.69157e-06
120114	FAT3	chr11;chr11;chr11;chr11;chr11;chr11;chr11;chr11;chr11;chr11;chr11;chr11;chr11;chr11;chr11;chr11;chr11;chr11;chr11;chr11;chr11;chr11;chr11;chr11;chr11;chr11;chr11;chr11;chr11	92314283;92352096;92524634;92697384;92761856;92764879;92765507;92774041;92789943;92792767;92797836;92805153;92806362;92809843;92831622;92834870;92836566;92837663;92840562;92843934;92857214;92859165;92866741;92880731;92882738;92887000;92889189;92889856;92890491	92314312;92355404;92524948;92697445;92762170;92765089;92765575;92774180;92790218;92792977;92801909;92805349;92806515;92810076;92832011;92835084;92836703;92837806;92840759;92844732;92857348;92859322;92867209;92880884;92883393;92887113;92889248;92889891;92896470	+;+;+;+;+;+;+;+;+;+;+;+;+;+;+;+;+;+;+;+;+;+;+;+;+;+;+;+;+	19243	26	27	35	83	73	76	1.38	1.12	2.52544e-07	1.05409e-06
1909	EDNRA	chr4;chr4;chr4;chr4;chr4;chr4;chr4;chr4	147480917;147485612;147519851;147532506;147535877;147539817;147540377;147542478	147481376;147486101;147519978;147532704;147536029;147539950;147540485;147544954	+;+;+;+;+;+;+;+	4150	43	38	45	105	105	125	1.38	1.21	2.06895e-10	1.1774e-09
114876	OSBPL1A	chr18;chr18;chr18;chr18;chr18;chr18;chr18;chr18;chr18;chr18;chr18;chr18;chr18;chr18;chr18;chr18;chr18;chr18;chr18;chr18;chr18;chr18;chr18;chr18;chr18;chr18;chr18;chr18;chr18;chr18;chr18	24162045;24165065;24166579;24167329;24170327;24171409;24172376;24178013;24179738;24181145;24196125;24225042;24239220;24265609;24271622;24280842;24303637;24311454;24311984;24314249;24317149;24317327;24318601;24318748;24332942;24334245;24341547;24366892;24368287;24377413;24397655	24163281;24165155;24166702;24167445;24170453;24171498;24172483;24178195;24179835;24181279;24196200;24225198;24239382;24266046;24272232;24280948;24303718;24311506;24312106;24314347;24317212;24317400;24318645;24318809;24333086;24334330;24341658;24366966;24368372;24377535;24397882	-;-;-;-;-;-;-;-;-;-;-;-;-;-;-;-;-;-;-;-;-;-;-;-;-;-;-;-;-;-;-	5319	110	94	76	278	210	241	1.38	1.28	1.39549e-18	1.43185e-17
23767	FLRT3	chr20;chr20;chr20;chr20	14323993;14328064;14328580;14337404	14327558;14328200;14329327;14337667	-;-;-;-	4715	131	128	133	396	328	296	1.38	1.3	1.04642e-25	1.58719e-24
114041	B3GALT5-AS1	chr21;chr21;chr21;chr21	39597147;39605599;39609583;39612297	39597989;39606347;39609665;39612822	-;-;-;-	2201	56	52	44	142	123	130	1.37	1.21	8.04851e-12	5.19741e-11
7100	TLR5	chr1;chr1;chr1;chr1;chr1;chr1;chr1	223109404;223132475;223134389;223134682;223137178;223141648;223143196	223113035;223132639;223134482;223134864;223137263;223141763;223143282	-;-;-;-;-;-;-	4363	59	47	41	126	133	126	1.37	1.21	1.38846e-11	8.76983e-11
9353	SLIT2	chr4;chr4;chr4;chr4;chr4;chr4;chr4;chr4;chr4;chr4;chr4;chr4;chr4;chr4;chr4;chr4;chr4;chr4;chr4;chr4;chr4;chr4;chr4;chr4;chr4;chr4;chr4;chr4;chr4;chr4;chr4;chr4;chr4;chr4;chr4;chr4;chr4;chr4;chr4;chr4	20251925;20254287;20256672;20257868;20268810;20467752;20480716;20486200;20488819;20490803;20491761;20510495;20511066;20519382;20522146;20523760;20524014;20525149;20528949;20531984;20533572;20539441;20541453;20542494;20546031;20548488;20549057;20550827;20553805;20567262;20567518;20568865;20589644;20595697;20596415;20598265;20610013;20616910;20617439;20618768	20253994;20254378;20256743;20257939;20268881;20467823;20480787;20486271;20488982;20490814;20491899;20510566;20511137;20519453;20522164;20523903;20524177;20525172;20529099;20532058;20533715;20539584;20541619;20542626;20546099;20548559;20549128;20550898;20553968;20567386;20567615;20569004;20589737;20595834;20596655;20598395;20610167;20617198;20617650;20620561	+;+;+;+;+;+;+;+;+;+;+;+;+;+;+;+;+;+;+;+;+;+;+;+;+;+;+;+;+;+;+;+;+;+;+;+;+;+;+;+	8156	303	289	285	739	752	771	1.37	1.34	1.7268e-63	9.81199e-62
81544	GDPD5	chr11;chr11;chr11;chr11;chr11;chr11;chr11;chr11;chr11;chr11;chr11;chr11;chr11;chr11;chr11;chr11;chr11;chr11;chr11;chr11;chr11;chr11;chr11	75434640;75436936;75439879;75441163;75441646;75442363;75443136;75444413;75448492;75448977;75449517;75449885;75450393;75452816;75456757;75457693;75462786;75477619;75479244;75482179;75490237;75506653;75525210	75435658;75437048;75439961;75441310;75441803;75442581;75443286;75444495;75448649;75449122;75449610;75449983;75452805;75452970;75456816;75457786;75462889;75477795;75479488;75482414;75490320;75506825;75525920	-;-;-;-;-;-;-;-;-;-;-;-;-;-;-;-;-;-;-;-;-;-;-	6923	278	297	330	799	789	757	1.37	1.34	4.81212e-62	2.66371e-60
140606	SELENOM	chr22;chr22;chr22;chr22;chr22	31104777;31105208;31105658;31105930;31107377	31105128;31105286;31105692;31105965;31107565	-;-;-;-;-	691	61	61	77	186	151	177	1.36	1.23	2.01349e-14	1.57725e-13
475	ATOX1	chr5;chr5;chr5;chr5	151742822;151746279;151751704;151758546	151742959;151746449;151751779;151758649	-;-;-;-	489	1036	1058	980	2386	2644	2857	1.36	1.34	9.21695e-114	1.50286e-111
10627	MYL12A	chr18;chr18;chr18;chr18;chr18;chr18	3247482;3249361;3252213;3253233;3253889;3255746	3247909;3249443;3252482;3253428;3254050;3256237	+;+;+;+;+;+	1631	4226	4305	4079	9988	11400	10889	1.36	1.35	1.99409e-200	8.79803e-198
26018	LRIG1	chr3;chr3;chr3;chr3;chr3;chr3;chr3;chr3;chr3;chr3;chr3;chr3;chr3;chr3;chr3;chr3;chr3;chr3;chr3;chr3	66378797;66380577;66381479;66382273;66382982;66383991;66385981;66394040;66398112;66398970;66405198;66407348;66410129;66412871;66414920;66417129;66451559;66462438;66500190;66501093	66380489;66380861;66381631;66382398;66383401;66384272;66386301;66394203;66398183;66399041;66405278;66407491;66410272;66413014;66415063;66417266;66451633;66462509;66501022;66501263	-;-;-;-;-;-;-;-;-;-;-;-;-;-;-;-;-;-;-;-	5534	174	182	200	649	384	391	1.35	1.09	3.95769e-07	1.61901e-06
11020	IFT27	chr22;chr22;chr22;chr22;chr22;chr22;chr22;chr22	36758202;36762904;36763919;36766138;36767306;36767783;36772403;36775674	36758409;36763013;36764036;36766197;36767365;36767862;36772721;36776133	-;-;-;-;-;-;-;-	1415	68	90	73	197	180	219	1.35	1.25	1.46226e-16	1.31982e-15
10398	MYL9	chr20;chr20;chr20;chr20	36541484;36544859;36548032;36549077	36541561;36545068;36548193;36549823	+;+;+;+	1197	279	254	250	698	656	647	1.35	1.32	7.70665e-54	3.36068e-52
7161	TP73	chr1;chr1;chr1;chr1;chr1;chr1;chr1;chr1;chr1;chr1;chr1;chr1;chr1;chr1;chr1;chr1;chr1	3652565;3669118;3682333;3683060;3690672;3698046;3707549;3722021;3723354;3727115;3727628;3728129;3729327;3730000;3730927;3731463;3732747	3652641;3669167;3682430;3683180;3690944;3698151;3707791;3722207;3723469;3727224;3727770;3728217;3729448;3730148;3731065;3731556;3736201	+;+;+;+;+;+;+;+;+;+;+;+;+;+;+;+;+	5572	111	113	110	289	282	279	1.34	1.28	5.12722e-25	7.46732e-24
1490	CTGF	chr6;chr6;chr6;chr6;chr6	131948176;131949949;131950292;131950770;131951107	131949560;131950160;131950543;131950992;131951378	-;-;-;-;-	2344	394	411	450	1152	1073	959	1.34	1.31	6.80868e-65	4.00537e-63
55556	ENOSF1	chr18;chr18;chr18;chr18;chr18;chr18;chr18;chr18;chr18;chr18;chr18;chr18;chr18;chr18;chr18;chr18;chr18	670324;675321;677345;677743;678696;683246;685921;688519;690549;691068;691204;692770;693882;694248;697240;706470;712360	674406;675402;677444;677872;678737;683395;686008;688608;690745;691106;691304;693175;693908;694334;697414;706578;712662	-;-;-;-;-;-;-;-;-;-;-;-;-;-;-;-;-	6209	305	288	324	756	780	783	1.34	1.31	8.469e-62	4.67072e-60
63910	SLC17A9	chr20;chr20;chr20;chr20;chr20;chr20;chr20;chr20;chr20;chr20;chr20;chr20;chr20;chr20	62952647;62953211;62956765;62957441;62960504;62962624;62963273;62963584;62964228;62965132;62965610;62966525;62966703;62967337	62952889;62953272;62956962;62957580;62960603;62962754;62963369;62963680;62964315;62965166;62965725;62966580;62966732;62969585	+;+;+;+;+;+;+;+;+;+;+;+;+;+	3642	272	286	267	681	683	724	1.34	1.31	2.24771e-56	1.07041e-54
100506451	RASSF8-AS1	chr12;chr12;chr12;chr12;chr12	25954654;25956227;25956639;25957453;25959326	25955241;25956347;25956764;25957585;25959442	-;-;-;-;-	1085	28	27	30	73	75	69	1.33	1.08	7.49412e-07	2.96074e-06
8862	APLN	chrX;chrX;chrX	129645259;129648621;129654564	129647917;129648792;129654956	-;-;-	3224	64	61	58	147	167	153	1.33	1.21	9.28497e-14	6.93299e-13
94097	SFXN5	chr2;chr2;chr2;chr2;chr2;chr2;chr2;chr2;chr2;chr2;chr2;chr2;chr2;chr2;chr2;chr2;chr2;chr2;chr2	72942036;72956980;72961131;72968448;72971570;72988258;72998949;73000431;73001525;73020239;73022522;73023188;73040854;73041607;73058528;73059008;73070460;73071170;73071604	72945099;72957103;72961248;72968533;72971685;72988348;72999014;73000487;73001578;73020264;73022576;73023214;73040931;73041661;73058596;73060706;73071022;73071303;73071836	-;-;-;-;-;-;-;-;-;-;-;-;-;-;-;-;-;-;-	6715	150	195	192	483	448	425	1.33	1.28	2.45035e-33	5.0147e-32
6480	ST6GAL1	chr3;chr3;chr3;chr3;chr3;chr3;chr3;chr3;chr3;chr3;chr3;chr3;chr3;chr3;chr3	186930343;186942348;186948684;186963785;186974994;186996548;187021877;187025479;187038395;187038742;187042654;187051249;187072849;187074159;187075562	186930834;186942427;186948938;186963926;186975090;186996673;187022004;187025517;187038491;187038873;187043310;187051346;187072947;187074333;187078553	+;+;+;+;+;+;+;+;+;+;+;+;+;+;+	5609	237	289	240	627	645	651	1.33	1.29	3.60371e-48	1.29328e-46
7409	VAV1	chr19;chr19;chr19;chr19;chr19;chr19;chr19;chr19;chr19;chr19;chr19;chr19;chr19;chr19;chr19;chr19;chr19;chr19;chr19;chr19;chr19;chr19;chr19;chr19;chr19;chr19;chr19;chr19	6772668;6820702;6821622;6821791;6822221;6822419;6825053;6825303;6826612;6828076;6828419;6828622;6828815;6829633;6829786;6832091;6833184;6833528;6833711;6833908;6836432;6836985;6843135;6847998;6850670;6852965;6853947;6857054	6773011;6820818;6821680;6821859;6822329;6822514;6825121;6825406;6826711;6828171;6828487;6828708;6828900;6829655;6829918;6832200;6833285;6833625;6833733;6833953;6836568;6837050;6843166;6848114;6850757;6853079;6854098;6857366	+;+;+;+;+;+;+;+;+;+;+;+;+;+;+;+;+;+;+;+;+;+;+;+;+;+;+;+	2960	204	186	199	461	498	527	1.33	1.29	1.7838e-39	4.70295e-38
644	BLVRA	chr7;chr7;chr7;chr7;chr7;chr7;chr7;chr7;chr7;chr7	43758192;43758673;43760017;43771138;43787904;43791249;43792715;43800465;43803676;43806977	43758216;43758734;43760110;43771170;43788025;43791368;43792812;43800572;43803847;43807342	+;+;+;+;+;+;+;+;+;+	1200	202	197	207	513	479	541	1.33	1.3	2.38673e-41	6.72995e-40
57402	S100A14	chr1;chr1;chr1;chr1;chr1	153614255;153615235;153615829;153616233;153616295	153615022;153615381;153615936;153616266;153616332	-;-;-;-;-	1095	191	184	174	433	471	471	1.32	1.28	2.89198e-37	6.96349e-36
2260	FGFR1	chr8;chr8;chr8;chr8;chr8;chr8;chr8;chr8;chr8;chr8;chr8;chr8;chr8;chr8;chr8;chr8;chr8;chr8;chr8;chr8;chr8;chr8;chr8	38411138;38413918;38414152;38414559;38414779;38415870;38417306;38417870;38418228;38419533;38421797;38421948;38424509;38426122;38427921;38428346;38429682;38440306;38457356;38458847;38461096;38467672;38467981	38413804;38414023;38414289;38414629;38414901;38416060;38417416;38417991;38418373;38419735;38421941;38423175;38424699;38426245;38428093;38428435;38429948;38440373;38457534;38458984;38461255;38467845;38468834	-;-;-;-;-;-;-;-;-;-;-;-;-;-;-;-;-;-;-;-;-;-;-	7669	2442	2528	2638	6225	6251	6524	1.32	1.31	5.5219e-241	3.45141e-238
56975	FAM20C	chr7;chr7;chr7;chr7;chr7;chr7;chr7;chr7;chr7;chr7;chr7	192777;195554;197133;208898;246415;248315;255849;256654;257005;258646;259731	193804;195732;200683;208976;246507;248430;256029;256763;257086;258705;260774	+;+;+;+;+;+;+;+;+;+;+	6523	878	866	888	2234	2218	2141	1.32	1.31	3.97321e-149	9.77084e-147
89846	FGD3	chr9;chr9;chr9;chr9;chr9;chr9;chr9;chr9;chr9;chr9;chr9;chr9;chr9;chr9;chr9;chr9;chr9;chr9;chr9;chr9	92947319;92963961;92974436;92975238;92976208;93002925;93004001;93006024;93010246;93011214;93013852;93015737;93018136;93019831;93020317;93022327;93029874;93032769;93034541;93035338	92947729;92964353;92974746;92975405;92976709;93003014;93004137;93006180;93010384;93011272;93013998;93015829;93018215;93019861;93020424;93022389;93029996;93032873;93034681;93036236	+;+;+;+;+;+;+;+;+;+;+;+;+;+;+;+;+;+;+;+	4157	27	30	23	71	71	57	1.31	1.02	6.6139e-06	2.32245e-05
65009	NDRG4	chr16;chr16;chr16;chr16;chr16;chr16;chr16;chr16;chr16;chr16;chr16;chr16;chr16;chr16;chr16;chr16;chr16;chr16;chr16;chr16;chr16;chr16	58463645;58464090;58464774;58475612;58487756;58494964;58500112;58500988;58503706;58504154;58504359;58504589;58506387;58506558;58506912;58507808;58507948;58508962;58509154;58509301;58510645;58511422	58463797;58464467;58465235;58475657;58487850;58495008;58500269;58501077;58503903;58504274;58504421;58504649;58506473;58506614;58507015;58507864;58507999;58509009;58509189;58509352;58510683;58513619	+;+;+;+;+;+;+;+;+;+;+;+;+;+;+;+;+;+;+;+;+;+	4600	45	38	37	125	90	89	1.31	1.11	3.4105e-08	1.56887e-07
116372	LYPD1	chr2;chr2;chr2;chr2;chr2	132644764;132662959;132668400;132669847;132671179	132646280;132663111;132668537;132670908;132671497	-;-;-;-;-	3189	49	34	58	144	112	100	1.31	1.12	9.41853e-09	4.5813e-08
2009	EML1	chr14;chr14;chr14;chr14;chr14;chr14;chr14;chr14;chr14;chr14;chr14;chr14;chr14;chr14;chr14;chr14;chr14;chr14;chr14;chr14;chr14;chr14;chr14;chr14;chr14;chr14;chr14	99737722;99792684;99793338;99850192;99850853;99865514;99874931;99878485;99891199;99892139;99894629;99897145;99898233;99900929;99907638;99909345;99910242;99911422;99914179;99914566;99917782;99920789;99936029;99936247;99937817;99939197;99939987	99737860;99792902;99793543;99850332;99851035;99865646;99874987;99878619;99891227;99892195;99894758;99897294;99898302;99901039;99907733;99909479;99910341;99911576;99914304;99914697;99917849;99920877;99936126;99936334;99937912;99939327;99942060	+;+;+;+;+;+;+;+;+;+;+;+;+;+;+;+;+;+;+;+;+;+;+;+;+;+;+	5148	62	82	70	195	184	157	1.31	1.19	3.41139e-14	2.62567e-13
22941	SHANK2	chr11;chr11;chr11;chr11;chr11;chr11;chr11;chr11;chr11;chr11;chr11;chr11;chr11;chr11;chr11;chr11;chr11;chr11;chr11;chr11;chr11;chr11;chr11;chr11;chr11;chr11;chr11;chr11	70467856;70477152;70485314;70489328;70490276;70492335;70500570;70501923;70502206;70502796;70659828;70661596;70698688;70798443;70807002;70820364;70826467;70896501;71056481;71075159;71092422;71094537;71109941;71113293;71118829;71147120;71224697;71252425	70473439;70477232;70487720;70489348;70490387;70492465;70500590;70501943;70502286;70502931;70659952;70661840;70698763;70798556;70807171;70820682;70826757;70896567;71056558;71075275;71092589;71094688;71110049;71113364;71119032;71147338;71224796;71252738	-;-;-;-;-;-;-;-;-;-;-;-;-;-;-;-;-;-;-;-;-;-;-;-;-;-;-;-	11535	319	342	353	813	835	864	1.31	1.28	1.28886e-63	7.3514e-62
84221	SPATC1L	chr21;chr21;chr21;chr21;chr21;chr21	46161148;46161916;46162307;46168308;46182624;46184356	46161705;46162067;46162582;46168658;46183774;46185149	-;-;-;-;-;-	3282	189	188	183	463	485	432	1.3	1.25	3.90042e-36	9.08544e-35
54796	BNC2	chr9;chr9;chr9;chr9;chr9;chr9;chr9;chr9;chr9;chr9;chr9;chr9;chr9;chr9;chr9;chr9;chr9;chr9	16409503;16421262;16431403;16435038;16435555;16438781;16508223;16546685;16548138;16552530;16575242;16582983;16586326;16685545;16727797;16738360;16832244;16870646	16419649;16421295;16431487;16435099;16437524;16438805;16508852;16546939;16548177;16552765;16575390;16583085;16586560;16685628;16727997;16738485;16832350;16870838	-;-;-;-;-;-;-;-;-;-;-;-;-;-;-;-;-;-	14682	194	182	187	481	458	440	1.29	1.25	3.46152e-36	8.07563e-35
9663	LPIN2	chr18;chr18;chr18;chr18;chr18;chr18;chr18;chr18;chr18;chr18;chr18;chr18;chr18;chr18;chr18;chr18;chr18;chr18;chr18;chr18;chr18;chr18	2916994;2920778;2921533;2922047;2923775;2924398;2925224;2926723;2927722;2928591;2929065;2931256;2934351;2937692;2939480;2940605;2951055;2954504;2960649;2982668;3011718;3013037	2920437;2920881;2921647;2922199;2923861;2924546;2925368;2926805;2927811;2928660;2929158;2931443;2934450;2938037;2939603;2940712;2951356;2954599;2960849;2982893;3011947;3013315	-;-;-;-;-;-;-;-;-;-;-;-;-;-;-;-;-;-;-;-;-;-	6734	949	962	903	2268	2256	2348	1.29	1.28	1.70198e-143	3.81065e-141
2	A2M	chr12;chr12;chr12;chr12;chr12;chr12;chr12;chr12;chr12;chr12;chr12;chr12;chr12;chr12;chr12;chr12;chr12;chr12;chr12;chr12;chr12;chr12;chr12;chr12;chr12;chr12;chr12;chr12;chr12;chr12;chr12;chr12;chr12;chr12;chr12	9067708;9068740;9069745;9070488;9072359;9072653;9074560;9076756;9077346;9077701;9079244;9079639;9080094;9089200;9089902;9090356;9091201;9093465;9094973;9095539;9098607;9099381;9101144;9101447;9104239;9106236;9106491;9107524;9109321;9109867;9110314;9112159;9112377;9113360;9115764	9068224;9068842;9069813;9070578;9072486;9072871;9074783;9076936;9077420;9077857;9079331;9079815;9080177;9089251;9090023;9090482;9091429;9093579;9095084;9095700;9098756;9099523;9101207;9101674;9104400;9106345;9106605;9107644;9109405;9110035;9110334;9112211;9112536;9113543;9115962	-;-;-;-;-;-;-;-;-;-;-;-;-;-;-;-;-;-;-;-;-;-;-;-;-;-;-;-;-;-;-;-;-;-;-	4996	34	29	45	109	91	69	1.28	1.06	7.28208e-07	2.88228e-06
5087	PBX1	chr1;chr1;chr1;chr1;chr1;chr1;chr1;chr1;chr1;chr1;chr1;chr1;chr1;chr1;chr1;chr1;chr1	164559360;164563238;164576789;164590335;164625929;164641029;164700467;164748812;164772917;164792494;164799699;164807542;164811990;164820072;164821537;164846584;164884542	164560013;164563311;164577004;164590434;164626096;164647811;164700711;164748842;164773022;164792738;164799889;164807677;164812149;164820184;164821626;164851830;164886047	+;+;+;+;+;+;+;+;+;+;+;+;+;+;+;+;+	16065	202	172	164	458	415	432	1.28	1.23	3.46381e-32	6.79223e-31
642852	LOC642852	chr21;chr21;chr21	45288052;45289351;45290471	45288244;45289438;45297354	+;+;+	7165	153	170	172	430	384	396	1.28	1.24	3.21661e-31	6.07713e-30
2906	GRIN2D	chr19;chr19;chr19;chr19;chr19;chr19;chr19;chr19;chr19;chr19;chr19;chr19;chr19	48394875;48398137;48404734;48413991;48414373;48414864;48416002;48419234;48419585;48421785;48441769;48442150;48442600	48394936;48398857;48405353;48414105;48414584;48415032;48416155;48419359;48419814;48421945;48441956;48442382;48444937	+;+;+;+;+;+;+;+;+;+;+;+;+	5329	96	90	85	206	219	234	1.27	1.2	7.8291e-18	7.69118e-17
93611	FBXO44	chr1;chr1;chr1;chr1;chr1;chr1;chr1;chr1;chr1	11654375;11654857;11655049;11655328;11655806;11658267;11658533;11658736;11661130	11654581;11654952;11655151;11655699;11656100;11658393;11658628;11658871;11663327	+;+;+;+;+;+;+;+;+	3630	161	164	164	398	410	379	1.27	1.23	2.11978e-31	4.04051e-30
79575	ABHD8	chr19;chr19;chr19;chr19;chr19	17292131;17294288;17294675;17300856;17303242	17292831;17294504;17294845;17301624;17303473	-;-;-;-;-	2090	44	37	30	89	101	81	1.26	1.06	2.10546e-07	8.8944e-07
114769	CARD16	chr11;chr11;chr11;chr11	105040306;105043483;105044392;105045191	105041719;105043545;105044658;105045416	-;-;-;-	1970	98	97	89	227	227	229	1.26	1.18	1.72709e-18	1.76606e-17
117854	TRIM6	chr11;chr11;chr11;chr11;chr11;chr11;chr11;chr11;chr11	5596101;5596635;5603246;5604534;5605337;5608372;5610145;5610535;5610777	5596181;5596914;5603735;5604629;5605567;5608394;5610245;5610561;5612958	+;+;+;+;+;+;+;+;+	3511	120	150	130	313	318	326	1.26	1.2	3.12032e-24	4.40339e-23
8492	PRSS12	chr4;chr4;chr4;chr4;chr4;chr4;chr4;chr4;chr4;chr4;chr4;chr4;chr4;chr4;chr4	118280038;118282831;118294939;118295778;118298733;118303049;118305945;118308436;118313201;118316182;118318378;118331716;118335473;118338176;118352219	118282243;118283111;118295061;118295856;118298938;118303879;118306003;118308577;118313397;118316323;118318556;118331866;118335651;118338314;118352815	-;-;-;-;-;-;-;-;-;-;-;-;-;-;-	5511	126	111	113	282	279	278	1.26	1.2	2.739e-22	3.46439e-21
115704	EVI5L	chr19;chr19;chr19;chr19;chr19;chr19;chr19;chr19;chr19;chr19;chr19;chr19;chr19;chr19;chr19;chr19;chr19;chr19;chr19;chr19	7830273;7846496;7847732;7848921;7849256;7849997;7851434;7851681;7853086;7853273;7856015;7857092;7858191;7860561;7861878;7862122;7862388;7862972;7863185;7863424	7830381;7846679;7847921;7849145;7849330;7850122;7851577;7851770;7853183;7853333;7856068;7857124;7858331;7860689;7862018;7862277;7862534;7863067;7863280;7864976	+;+;+;+;+;+;+;+;+;+;+;+;+;+;+;+;+;+;+;+	3848	232	175	222	512	526	471	1.26	1.22	3.12279e-33	6.34756e-32
22854	NTNG1	chr1;chr1;chr1;chr1;chr1;chr1;chr1;chr1;chr1;chr1;chr1	107139918;107140225;107148069;107324282;107395154;107407682;107418580;107421084;107430750;107436665;107480611	107140199;107141140;107148839;107324922;107395326;107407708;107418659;107421143;107430917;107436799;107484899	+;+;+;+;+;+;+;+;+;+;+	7542	176	183	147	438	368	402	1.25	1.2	1.71689e-27	2.84902e-26
726	CAPN5	chr11;chr11;chr11;chr11;chr11;chr11;chr11;chr11;chr11;chr11;chr11;chr11;chr11;chr11	77066945;77072991;77084852;77093682;77112589;77114242;77115395;77116226;77118157;77119030;77120713;77121934;77122576;77123688	77067094;77073137;77085051;77093813;77112797;77114434;77115588;77116303;77118352;77119152;77120909;77122049;77122712;77126155	+;+;+;+;+;+;+;+;+;+;+;+;+;+	4540	96	106	98	293	223	200	1.24	1.15	3.3032e-15	2.7301e-14
9066	SYT7	chr11;chr11;chr11;chr11;chr11;chr11;chr11;chr11;chr11;chr11;chr11;chr11;chr11;chr11;chr11;chr11;chr11;chr11	61513716;61523075;61523827;61524363;61527915;61529362;61530838;61532989;61533204;61538144;61538398;61542211;61546031;61547177;61551384;61556104;61580790;61588280	61518731;61523274;61523941;61524532;61528185;61529616;61531081;61533124;61534408;61538266;61541297;61542579;61546255;61547308;61551463;61556207;61581046;61588396	-;-;-;-;-;-;-;-;-;-;-;-;-;-;-;-;-;-	11919	88	83	67	197	182	187	1.24	1.15	1.53337e-14	1.21255e-13
89853	MVB12B	chr9;chr9;chr9;chr9;chr9;chr9;chr9;chr9;chr9;chr9;chr9;chr9;chr9	126326844;126335206;126340508;126381064;126386562;126392066;126395575;126408420;126421854;126461005;126481369;126483973;126503177	126327010;126335407;126340630;126381171;126386658;126392195;126397633;126408554;126421948;126461720;126481424;126484032;126507041	+;+;+;+;+;+;+;+;+;+;+;+;+	7813	64	42	60	127	124	140	1.23	1.08	1.34298e-09	7.04159e-09
8613	PLPP3	chr1;chr1;chr1;chr1;chr1;chr1	56494747;56511976;56523823;56524277;56536955;56578878	56496676;56512152;56523880;56524554;56537112;56579584	-;-;-;-;-;-	3308	459	426	447	1042	1046	1035	1.23	1.21	3.64964e-72	2.55833e-70
28951	TRIB2	chr2;chr2;chr2	12716872;12723260;12740326	12718577;12723552;12742734	+;+;+	4408	200	158	167	518	341	366	1.22	1.15	1.59163e-18	1.632e-17
4796	TONSL	chr8;chr8;chr8;chr8;chr8;chr8;chr8;chr8;chr8;chr8;chr8;chr8;chr8;chr8;chr8;chr8;chr8;chr8;chr8;chr8;chr8;chr8;chr8;chr8;chr8;chr8;chr8	144428780;144429348;144430404;144431078;144432285;144433588;144433978;144434811;144435017;144435474;144435654;144436558;144436757;144437027;144438471;144438653;144440021;144440351;144440718;144440966;144442037;144442241;144442677;144443138;144443882;144444180;144444390	144429336;144429658;144430537;144431151;144432460;144433759;144434279;144434889;144435170;144435550;144436418;144436681;144436920;144437099;144438560;144438735;144440210;144440476;144440906;144441111;144442151;144442412;144442806;144443321;144444024;144444275;144444488	-;-;-;-;-;-;-;-;-;-;-;-;-;-;-;-;-;-;-;-;-;-;-;-;-;-;-	4925	1760	1800	1803	4048	4269	4138	1.22	1.21	1.4764e-192	5.82829e-190
10998	SLC27A5	chr19;chr19;chr19;chr19;chr19;chr19;chr19;chr19;chr19;chr19	58498333;58498785;58499123;58499492;58500339;58500512;58501286;58509847;58510721;58511268	58498691;58498915;58499220;58499690;58500429;58500706;58501410;58510005;58510930;58512065	-;-;-;-;-;-;-;-;-;-	2365	99	129	98	235	258	264	1.21	1.14	1.88706e-17	1.8065e-16
1112	FOXN3	chr14;chr14;chr14;chr14;chr14;chr14;chr14;chr14	89156172;89180701;89190384;89280950;89350672;89411934;89416871;89619028	89162969;89180806;89190449;89281014;89350808;89412490;89417110;89619150	-;-;-;-;-;-;-;-	8092	495	486	493	1132	1158	1112	1.21	1.19	9.83159e-76	7.44867e-74
333	APLP1	chr19;chr19;chr19;chr19;chr19;chr19;chr19;chr19;chr19;chr19;chr19;chr19;chr19;chr19;chr19;chr19;chr19	35868499;35869667;35870896;35871237;35871612;35871858;35872483;35873639;35874504;35874741;35876517;35877718;35878082;35878584;35878890;35879074;35879343	35868783;35869810;35871028;35871349;35871745;35872036;35872613;35873713;35874662;35874869;35876616;35877825;35878108;35878654;35878952;35879217;35879797	+;+;+;+;+;+;+;+;+;+;+;+;+;+;+;+;+	2450	76	51	72	200	141	120	1.2	1.05	1.0184e-08	4.93765e-08
374654	KIF7	chr15;chr15;chr15;chr15;chr15;chr15;chr15;chr15;chr15;chr15;chr15;chr15;chr15;chr15;chr15;chr15;chr15;chr15;chr15;chr15;chr15;chr15;chr15;chr15	89608913;89617923;89619794;89627970;89628976;89629375;89630287;89631495;89632820;89633141;89633686;89642203;89645013;89645336;89645893;89646830;89647596;89648255;89648974;89649741;89652603;89654910;89655399;89662924	89608968;89618195;89619882;89628786;89629122;89629573;89630493;89631710;89632996;89633292;89633883;89642405;89645165;89645451;89646026;89647057;89647712;89648774;89649367;89649941;89652954;89654933;89655451;89663074	-;-;-;-;-;-;-;-;-;-;-;-;-;-;-;-;-;-;-;-;-;-;-;-	5177	72	84	73	177	166	186	1.2	1.1	3.73166e-13	2.68741e-12
1466	CSRP2	chr12;chr12;chr12;chr12;chr12;chr12;chr12	76858715;76859547;76860284;76862543;76863176;76866149;76878938	76859028;76859640;76860413;76862959;76863344;76866261;76879046	-;-;-;-;-;-;-	1346	186	157	168	446	350	378	1.2	1.15	4.24925e-24	5.92958e-23
4487	MSX1	chr4;chr4	4859665;4862701	4860368;4863936	+;+	1940	119	131	146	276	294	336	1.19	1.13	6.26671e-20	6.91228e-19
11346	SYNPO	chr5;chr5;chr5;chr5;chr5;chr5;chr5;chr5;chr5;chr5	150586037;150601080;150617644;150618103;150624852;150639982;150640353;150640645;150647944;150656404	150586122;150601188;150617685;150618767;150624907;150640134;150640425;150640854;150654225;150659230	+;+;+;+;+;+;+;+;+;+	10503	575	541	554	1282	1233	1295	1.19	1.18	4.19088e-80	3.53188e-78
253827	MSRB3	chr12;chr12;chr12;chr12;chr12;chr12;chr12;chr12;chr12	65278643;65278987;65306863;65308529;65326826;65328526;65368998;65453728;65463155	65278865;65279071;65307026;65308655;65326934;65328603;65369026;65453825;65466907	+;+;+;+;+;+;+;+;+	4666	144	165	148	370	337	333	1.18	1.13	5.98108e-24	8.2846e-23
2925	GRPR	chrX;chrX;chrX	16123301;16150305;16152256	16124366;16150656;16153518	+;+;+	2681	160	156	166	345	378	372	1.18	1.14	1.00486e-25	1.52879e-24
23255	MTCL1	chr18;chr18;chr18;chr18;chr18;chr18;chr18;chr18;chr18;chr18;chr18;chr18;chr18;chr18;chr18;chr18;chr18;chr18;chr18;chr18	8705578;8717371;8717904;8718424;8720338;8777833;8779033;8783530;8785936;8792998;8796232;8798097;8806893;8809448;8812979;8818963;8821467;8824699;8828908;8831607	8706713;8717426;8717962;8718648;8720496;8777892;8779110;8784843;8786091;8793120;8796462;8798291;8807060;8809561;8813233;8819259;8821498;8826232;8828964;8832778	+;+;+;+;+;+;+;+;+;+;+;+;+;+;+;+;+;+;+;+	7421	1654	1636	1727	3703	3822	3873	1.18	1.18	4.24433e-172	1.44703e-169
23345	SYNE1	chr6;chr6;chr6;chr6;chr6;chr6;chr6;chr6;chr6;chr6;chr6;chr6;chr6;chr6;chr6;chr6;chr6;chr6;chr6;chr6;chr6;chr6;chr6;chr6;chr6;chr6;chr6;chr6;chr6;chr6;chr6;chr6;chr6;chr6;chr6;chr6;chr6;chr6;chr6;chr6;chr6;chr6;chr6;chr6;chr6;chr6;chr6;chr6;chr6;chr6;chr6;chr6;chr6;chr6;chr6;chr6;chr6;chr6;chr6;chr6;chr6;chr6;chr6;chr6;chr6;chr6;chr6;chr6;chr6;chr6;chr6;chr6;chr6;chr6;chr6;chr6;chr6;chr6;chr6;chr6…	152121684;152130720;152132122;152133276;152135104;152136273;152136618;152139950;152141203;152143623;152145487;152148045;152149477;152151553;152151959;152154892;152155910;152164163;152176394;152180136;152189252;152201824;152206168;152207972;152211494;152213612;152214906;152218257;152219003;152220842;152221426;152224494;152225721;152230547;152231391;152232116;152233781;152234668;152236107;152236817…	152122676;152130778;152132214;152133488;152135232;152136314;152136818;152140161;152141329;152143765;152145555;152148378;152149668;152151690;152152141;152155042;152156097;152164325;152176560;152180294;152189407;152201949;152206362;152208206;152211588;152213759;152215060;152218403;152219185;152221046;152221559;152224664;152225876;152230702;152231567;152232265;152233963;152234800;152236303;152236948…	-;-;-;-;-;-;-;-;-;-;-;-;-;-;-;-;-;-;-;-;-;-;-;-;-;-;-;-;-;-;-;-;-;-;-;-;-;-;-;-;-;-;-;-;-;-;-;-;-;-;-;-;-;-;-;-;-;-;-;-;-;-;-;-;-;-;-;-;-;-;-;-;-;-;-;-;-;-;-;-;-;-;-;-;-;-;-;-;-;-;-;-;-;-;-;-;-;-;-;-;-;-;-;-;-;-;-;-;-;-;-;-;-;-;-;-;-;-;-;-;-;-;-;-;-;-;-;-;-;-;-;-;-;-;-;-;-;-;-;-;-;-;-;-;-;-;-;-;-;-;-;-	28253	84	88	81	220	184	166	1.17	1.07	1.20085e-12	8.30517e-12
5190	PEX6	chr6;chr6;chr6;chr6;chr6;chr6;chr6;chr6;chr6;chr6;chr6;chr6;chr6;chr6;chr6;chr6;chr6	42963873;42964790;42965075;42965252;42965681;42966044;42966242;42966525;42966782;42967368;42968290;42968874;42969668;42969885;42974003;42974875;42978269	42964471;42964929;42965152;42965368;42965789;42966105;42966447;42966657;42966858;42967563;42968498;42968985;42969801;42969987;42974086;42975038;42979243	-;-;-;-;-;-;-;-;-;-;-;-;-;-;-;-;-	3498	110	110	128	286	251	250	1.17	1.11	5.57347e-18	5.54795e-17
9955	HS3ST3A1	chr17;chr17;chr17;chr17;chr17;chr17;chr17	13494032;13539067;13540664;13595770;13598169;13598716;13600531	13496818;13539319;13540713;13597097;13598340;13598808;13601974	-;-;-;-;-;-;-	6127	409	373	411	886	844	951	1.17	1.15	1.35432e-52	5.58134e-51
151887	CCDC80	chr3;chr3;chr3;chr3;chr3;chr3;chr3;chr3	112604386;112607176;112609978;112616710;112618968;112630113;112638028;112640327	112605763;112607256;112610081;112616858;112619104;112630269;112639916;112641143	-;-;-;-;-;-;-;-	4712	774	809	731	1663	1705	1845	1.17	1.16	2.10984e-86	2.02882e-84
154043	CNKSR3	chr6;chr6;chr6;chr6;chr6;chr6;chr6;chr6;chr6;chr6;chr6;chr6;chr6;chr6	154405299;154410343;154410934;154414299;154422506;154422915;154428128;154430472;154433466;154441292;154442088;154450095;154477927;154510063	154406652;154410432;154411142;154414423;154422652;154422983;154428187;154430591;154433507;154441379;154442290;154450258;154478086;154510619	-;-;-;-;-;-;-;-;-;-;-;-;-;-	3388	78	74	87	176	165	189	1.15	1.05	3.80975e-12	2.52541e-11
57491	AHRR	chr5;chr5;chr5;chr5;chr5;chr5;chr5;chr5;chr5;chr5;chr5;chr5	304176;343893;353730;376610;413344;422729;423841;427637;427807;432463;432806;433853	304221;343964;353911;376716;413433;422858;423977;427690;428006;432524;432947;438291	+;+;+;+;+;+;+;+;+;+;+;+	5661	75	93	76	197	175	172	1.15	1.06	2.45135e-12	1.65494e-11
54932	EXD3	chr9;chr9;chr9;chr9;chr9;chr9;chr9;chr9;chr9;chr9;chr9;chr9;chr9;chr9;chr9;chr9;chr9;chr9;chr9;chr9;chr9;chr9;chr9;chr9;chr9;chr9;chr9;chr9;chr9;chr9;chr9;chr9;chr9	137306894;137307608;137309607;137323725;137324090;137348071;137349110;137349369;137351038;137351318;137352066;137352620;137352873;137354339;137354567;137356268;137357257;137358327;137366145;137366493;137366693;137367936;137372905;137373426;137374013;137374540;137377074;137379697;137381193;137383313;137391802;137395303;137423114	137307263;137307646;137309790;137323856;137324143;137348238;137349282;137349534;137351147;137351528;137352201;137352786;137352944;137354377;137354773;137356368;137357306;137358606;137366361;137366632;137366857;137367989;137373072;137373599;137374533;137374763;137377281;137379802;137381246;137383377;137393235;137395404;137423268	-;-;-;-;-;-;-;-;-;-;-;-;-;-;-;-;-;-;-;-;-;-;-;-;-;-;-;-;-;-;-;-;-	6446	108	102	124	244	247	250	1.15	1.08	5.42449e-17	5.05421e-16
3224	HOXC8	chr12;chr12	54009106;54011089	54009720;54012763	+;+	2290	74	47	68	142	129	150	1.14	1.03	2.7064e-09	1.37809e-08
54058	C21orf58	chr21;chr21;chr21;chr21;chr21;chr21;chr21;chr21;chr21;chr21;chr21;chr21;chr21	46300430;46301130;46302485;46311456;46314716;46315473;46316769;46317208;46317632;46318012;46318785;46320637;46322639	46300794;46302154;46302576;46311567;46315049;46315547;46316967;46317348;46317804;46318220;46318961;46321229;46323899	-;-;-;-;-;-;-;-;-;-;-;-;-	4756	121	140	124	281	270	299	1.14	1.08	7.6477e-19	7.95032e-18
8501	SLC43A1	chr11;chr11;chr11;chr11;chr11;chr11;chr11;chr11;chr11;chr11;chr11;chr11;chr11;chr11;chr11;chr11;chr11	57484531;57487095;57488916;57489251;57491224;57491591;57491716;57493993;57496031;57497753;57500779;57500988;57501152;57513958;57514781;57515100;57515444	57485242;57487218;57488989;57489392;57491362;57491626;57491862;57494171;57496164;57497845;57500855;57501043;57501374;57514124;57514885;57515201;57515719	-;-;-;-;-;-;-;-;-;-;-;-;-;-;-;-;-	2786	158	170	167	365	361	374	1.14	1.11	2.98103e-25	4.39675e-24
25822	DNAJB5	chr9;chr9;chr9;chr9;chr9;chr9	34989369;34990270;34992877;34993200;34996265;34997026	34989831;34990812;34992986;34993444;34996866;34998433	+;+;+;+;+;+	3371	87	83	80	241	153	157	1.13	1.02	8.62448e-10	4.59431e-09
100874058	COX10-AS1	chr17;chr17;chr17	14029292;14033940;14069272	14030571;14034416;14069458	-;-;-	1944	60	63	64	132	129	152	1.13	1.02	1.39152e-09	7.28083e-09
29941	PKN3	chr9;chr9;chr9;chr9;chr9;chr9;chr9;chr9;chr9;chr9;chr9;chr9;chr9;chr9;chr9;chr9;chr9;chr9;chr9;chr9;chr9;chr9;chr9	128702499;128702963;128705303;128705734;128706713;128706896;128707222;128713052;128713269;128713499;128714046;128714197;128714562;128714798;128715172;128715369;128716747;128718325;128718549;128719686;128719910;128720203;128720394	128702939;128704129;128705543;128705879;128706824;128707023;128707405;128713198;128713387;128713642;128714121;128714365;128714664;128714865;128715235;128715460;128716923;128718387;128718625;128719828;128720017;128720283;128720920	+;+;+;+;+;+;+;+;+;+;+;+;+;+;+;+;+;+;+;+;+;+;+	4577	86	79	85	178	196	173	1.12	1.04	2.14232e-12	1.45547e-11
8566	PDXK	chr21;chr21;chr21;chr21;chr21;chr21;chr21;chr21;chr21;chr21;chr21;chr21;chr21;chr21;chr21;chr21;chr21;chr21	43719097;43719479;43728880;43732139;43733578;43734069;43738104;43741007;43741384;43741651;43743669;43746079;43748995;43750500;43752518;43753583;43755698;43755951	43719381;43719893;43729010;43732647;43733706;43734123;43738861;43741040;43741572;43741771;43743807;43746125;43749080;43750545;43752629;43753719;43755764;43762307	+;+;+;+;+;+;+;+;+;+;+;+;+;+;+;+;+;+	9617	4956	5022	5093	10359	11379	10991	1.12	1.11	5.68704e-184	2.13278e-181
10939	AFG3L2	chr18;chr18;chr18;chr18;chr18;chr18;chr18;chr18;chr18;chr18;chr18;chr18;chr18;chr18;chr18;chr18;chr18	12328944;12337341;12340201;12344132;12348273;12351085;12351306;12353005;12356694;12358670;12359927;12363782;12366965;12367276;12370849;12371592;12376969	12329783;12337535;12340401;12344247;12348383;12351210;12351413;12353158;12356831;12358943;12360051;12363856;12367117;12367382;12370926;12371691;12377309	-;-;-;-;-;-;-;-;-;-;-;-;-;-;-;-;-	3242	3615	3702	3523	7405	8004	8142	1.12	1.11	2.87886e-162	8.81343e-160
94115	CGB8	chr19;chr19;chr19	49047638;49048205;49048725	49047969;49048372;49049111	-;-;-	887	671	705	644	1439	1387	1524	1.11	1.09	1.62686e-72	1.15661e-70
3397	ID1	chr20	31605283	31606515	+	1233	417	391	410	868	910	861	1.11	1.1	1.83076e-52	7.50362e-51
340371	NRBP2	chr8;chr8;chr8;chr8;chr8;chr8;chr8;chr8;chr8;chr8;chr8;chr8;chr8;chr8;chr8;chr8	143830131;143833199;143833585;143837039;143837249;143837407;143837623;143838680;143838883;143839017;143839172;143839314;143839509;143839929;143840107;143840706	143830734;143833233;143836180;143837174;143837299;143837509;143837755;143838775;143838938;143839118;143839195;143839408;143839825;143840030;143840229;143840974	-;-;-;-;-;-;-;-;-;-;-;-;-;-;-;-	4842	141	155	164	415	303	271	1.1	1.03	1.37168e-14	1.08699e-13
79789	CLMN	chr14;chr14;chr14;chr14;chr14;chr14;chr14;chr14;chr14;chr14;chr14;chr14;chr14;chr14	95181939;95193319;95193849;95194536;95196498;95202838;95209395;95210686;95213219;95215641;95221691;95223760;95230072;95319711	95191732;95193415;95193976;95194596;95196694;95204463;95209477;95210879;95213409;95215733;95221774;95223855;95230133;95319908	-;-;-;-;-;-;-;-;-;-;-;-;-;-	12904	261	223	206	522	460	499	1.1	1.07	2.14837e-27	3.5454e-26
84296	GINS4	chr8;chr8;chr8;chr8;chr8;chr8;chr8;chr8	41529206;41530184;41536360;41537180;41539678;41539916;41541809;41541991	41529396;41530298;41536446;41537293;41539775;41540004;41541899;41545046	+;+;+;+;+;+;+;+	3841	1081	1100	1066	2241	2317	2390	1.1	1.09	3.01371e-110	4.48975e-108
9022	CLIC3	chr9;chr9;chr9;chr9;chr9;chr9	136994608;136994930;136995186;136995442;136995648;136996511	136994839;136995105;136995292;136995567;136995757;136996572	-;-;-;-;-;-	813	239	182	240	436	521	457	1.09	1.05	2.64129e-23	3.53137e-22
11031	RAB31	chr18;chr18;chr18;chr18;chr18;chr18;chr18	9708231;9775278;9792154;9814020;9815116;9845582;9859228	9708444;9775357;9792235;9814091;9815222;9845691;9862556	+;+;+;+;+;+;+	3994	881	887	846	2051	1742	1769	1.09	1.07	1.96119e-67	1.21569e-65
3418	IDH2	chr15;chr15;chr15;chr15;chr15;chr15;chr15;chr15;chr15;chr15;chr15;chr15	90083978;90084816;90085001;90085275;90087112;90087439;90088359;90088587;90090479;90091553;90100576;90102276	90084353;90084908;90085098;90085387;90087263;90087575;90088502;90088747;90090644;90091644;90100621;90102554	-;-;-;-;-;-;-;-;-;-;-;-	1857	563	508	545	1020	1374	1032	1.08	1.01	3.80696e-13	2.74032e-12
972	CD74	chr5;chr5;chr5;chr5;chr5;chr5;chr5;chr5;chr5	150401637;150402563;150403121;150404680;150405085;150406259;150406881;150407152;150412625	150402250;150402625;150403312;150404767;150405180;150406321;150406960;150407324;150412936	-;-;-;-;-;-;-;-;-	1681	2000	1987	2073	4287	4276	4249	1.08	1.07	2.13122e-167	6.9501e-165
5920	RARRES3	chr11;chr11;chr11;chr11	63536801;63539516;63544621;63546149	63536877;63539624;63544889;63546458	+;+;+;+	765	928	924	904	1986	1891	1931	1.08	1.07	3.87505e-96	4.54137e-94
55040	EPN3	chr17;chr17;chr17;chr17;chr17;chr17;chr17;chr17;chr17;chr17	50532687;50536421;50538079;50538884;50539187;50540247;50540793;50541229;50541464;50541844	50532985;50537118;50538197;50538964;50539315;50540334;50541062;50541333;50541694;50543750	+;+;+;+;+;+;+;+;+;+	3927	98	95	132	225	212	248	1.07	1.01	6.44547e-13	4.5694e-12
9672	SDC3	chr1;chr1;chr1;chr1;chr1;chr1;chr1;chr1;chr1;chr1	30869466;30874297;30876552;30878623;30878929;30886150;30887606;30896474;30908449;30909616	30873377;30874588;30877165;30878740;30878955;30886227;30887722;30896617;30908633;30909735	-;-;-;-;-;-;-;-;-;-	5607	750	830	858	1787	1542	1745	1.06	1.04	3.43656e-60	1.80251e-58
79815	NIPAL2	chr8;chr8;chr8;chr8;chr8;chr8;chr8;chr8;chr8;chr8;chr8;chr8;chr8;chr8;chr8	98189826;98193385;98194728;98195942;98203108;98205111;98212405;98215617;98217039;98222479;98228205;98236155;98252463;98254019;98294003	98193090;98193412;98194822;98196005;98203196;98205246;98212501;98215833;98217286;98222600;98228295;98236214;98252634;98254087;98295439	-;-;-;-;-;-;-;-;-;-;-;-;-;-;-	6190	185	132	148	317	315	337	1.05	1.01	1.38732e-17	1.33834e-16
441094	NR2F1-AS1	chr5;chr5;chr5;chr5;chr5;chr5;chr5;chr5;chr5;chr5;chr5;chr5	93409356;93432365;93438703;93496057;93541872;93544795;93553761;93554874;93563364;93569890;93570498;93580467	93411509;93432460;93438741;93496103;93544024;93544915;93553863;93554995;93563463;93570002;93571343;93581320	-;-;-;-;-;-;-;-;-;-;-;-	6748	248	230	223	489	486	472	1.05	1.02	9.36458e-28	1.56959e-26
8601	RGS20	chr8;chr8;chr8;chr8;chr8;chr8;chr8;chr8;chr8	53851808;53879258;53880107;53880872;53913497;53939576;53946665;53954076;53958270	53852064;53879602;53880286;53881084;53913922;53939724;53946748;53954310;53959304	+;+;+;+;+;+;+;+;+	2924	358	356	355	721	740	753	1.05	1.03	7.84732e-42	2.24224e-40
374378	GALNT18	chr11;chr11;chr11;chr11;chr11;chr11;chr11;chr11;chr11;chr11;chr11;chr11;chr11;chr11;chr11;chr11	11270874;11293029;11327086;11332694;11340819;11354363;11356302;11362016;11368621;11372515;11377182;11379081;11432621;11448744;11451475;11621359	11271290;11293193;11327181;11332831;11341004;11354508;11356388;11365443;11371312;11372629;11377379;11379264;11432787;11448936;11451673;11622045	-;-;-;-;-;-;-;-;-;-;-;-;-;-;-;-	9098	563	560	593	1105	1226	1196	1.04	1.03	2.54159e-56	1.20272e-54
55214	P3H2	chr3;chr3;chr3;chr3;chr3;chr3;chr3;chr3;chr3;chr3;chr3;chr3;chr3;chr3;chr3;chr3;chr3	189956728;189963958;189970816;189971890;189972874;189973909;189974558;189983046;189984550;189986788;189987527;189988907;189994094;189995290;190120252;190121537;190122203	189958004;189964098;189970891;189972007;189973024;189974004;189974685;189983140;189984590;189986877;189987669;189989038;189994283;189995442;190121119;190121678;190122437	-;-;-;-;-;-;-;-;-;-;-;-;-;-;-;-;-	4076	984	1006	975	1917	1948	2183	1.03	1.02	3.4201e-73	2.46658e-71
9984	THOC1	chr18;chr18;chr18;chr18;chr18;chr18;chr18;chr18;chr18;chr18;chr18;chr18;chr18;chr18;chr18;chr18;chr18;chr18;chr18;chr18;chr18;chr18;chr18	214520;215429;216486;218886;223440;224084;224924;225089;225337;226801;244302;246324;247849;252539;254273;259180;259682;260186;260718;264026;265303;265457;267966	214921;215504;216633;218969;223505;224200;224994;225139;225403;226901;245831;246455;247957;252612;254355;259275;259730;260304;260759;264092;265363;265530;268059	-;-;-;-;-;-;-;-;-;-;-;-;-;-;-;-;-;-;-;-;-;-;-	3713	702	629	572	1259	1343	1283	1.03	1.02	1.00022e-52	4.13344e-51
57823	SLAMF7	chr1;chr1;chr1;chr1;chr1;chr1;chr1	160739057;160748194;160749821;160750304;160751345;160752186;160753106	160739356;160748514;160750132;160750423;160751448;160752248;160754821	+;+;+;+;+;+;+	2936	1861	1977	1850	3723	3996	3939	1.03	1.03	7.74778e-123	1.36735e-120
11010	GLIPR1	chr12;chr12;chr12;chr12;chr12;chr12;chr12	75480733;75481834;75487739;75490406;75495577;75498694;75498824	75481054;75482079;75487809;75490518;75495662;75498720;75501936	+;+;+;+;+;+;+	3978	3979	3885	3831	7690	7988	8001	1.02	1.01	5.60866e-182	2.05208e-179
4605	MYBL2	chr20;chr20;chr20;chr20;chr20;chr20;chr20;chr20;chr20;chr20;chr20;chr20;chr20;chr20	43667019;43673806;43681784;43682794;43686852;43692157;43699757;43702490;43705219;43709963;43711488;43713002;43715134;43715959	43667303;43673899;43681855;43682886;43687072;43692319;43700044;43702903;43705358;43710062;43711601;43713106;43715283;43716496	+;+;+;+;+;+;+;+;+;+;+;+;+;+	2777	4968	4866	4738	9490	9845	10299	1.02	1.02	2.39141e-158	6.76858e-156
3664	IRF6	chr1;chr1;chr1;chr1;chr1;chr1;chr1;chr1;chr1	209785623;209789667;209790495;209792269;209795290;209796348;209801240;209801972;209805947	209788644;209789785;209790887;209792427;209795418;209796552;209801416;209802043;209806175	-;-;-;-;-;-;-;-;-	4505	3194	3427	3327	1586	1671	1616	-1.03	-1.02	1.14027e-119	1.96612e-117
6850	SYK	chr9;chr9;chr9;chr9;chr9;chr9;chr9;chr9;chr9;chr9;chr9;chr9;chr9;chr9;chr9;chr9	90801680;90801915;90827420;90843858;90845434;90862206;90864589;90865048;90867131;90874204;90874672;90877571;90878764;90887749;90888515;90895528	90801893;90802039;90827579;90844315;90845594;90862344;90864667;90865097;90867199;90874291;90874849;90877780;90878953;90887889;90888627;90898560	+;+;+;+;+;+;+;+;+;+;+;+;+;+;+;+	5408	959	951	971	488	457	466	-1.03	-1.01	3.8334e-51	1.48976e-49
55930	MYO5C	chr15;chr15;chr15;chr15;chr15;chr15;chr15;chr15;chr15;chr15;chr15;chr15;chr15;chr15;chr15;chr15;chr15;chr15;chr15;chr15;chr15;chr15;chr15;chr15;chr15;chr15;chr15;chr15;chr15;chr15;chr15;chr15;chr15;chr15;chr15;chr15;chr15;chr15;chr15;chr15;chr15	52192318;52195377;52196309;52204865;52205816;52208554;52211730;52213188;52214603;52218519;52219759;52221162;52223544;52224901;52225075;52225439;52229133;52232622;52235670;52237482;52239733;52242048;52244356;52245354;52245956;52246917;52247458;52248700;52251390;52253317;52256639;52260862;52264190;52269753;52271763;52272580;52275562;52278873;52279509;52282782;52295610	52194054;52195457;52196483;52205147;52205966;52208643;52211884;52213286;52214690;52218687;52219822;52221255;52223724;52224981;52225138;52225532;52229313;52232685;52235763;52237646;52239879;52242213;52244567;52245465;52246042;52247014;52247592;52248783;52251515;52253457;52256720;52261127;52264296;52269860;52271844;52272723;52275718;52279017;52279674;52282892;52295798	-;-;-;-;-;-;-;-;-;-;-;-;-;-;-;-;-;-;-;-;-;-;-;-;-;-;-;-;-;-;-;-;-;-;-;-;-;-;-;-;-	6975	928	992	945	441	461	500	-1.03	-1.01	2.85535e-47	9.91505e-46
11320	MGAT4A	chr2;chr2;chr2;chr2;chr2;chr2;chr2;chr2;chr2;chr2;chr2;chr2;chr2;chr2;chr2;chr2;chr2	98619106;98625723;98635222;98636517;98639808;98640121;98643923;98645428;98655445;98656352;98658218;98663046;98663341;98675035;98678304;98726239;98731048	98625592;98625835;98635288;98636595;98640001;98640228;98644053;98645542;98655520;98656465;98658264;98663179;98663473;98675175;98678471;98726567;98731126	-;-;-;-;-;-;-;-;-;-;-;-;-;-;-;-;-	8515	897	802	841	419	416	409	-1.03	-1.01	2.36716e-43	7.20279e-42
7718	ZNF165	chr6;chr6;chr6;chr6	28080704;28085481;28086172;28088563	28081530;28085891;28086310;28089563	+;+;+;+	2378	380	456	429	204	218	193	-1.03	-1.01	1.58006e-22	2.02412e-21
80206	FHOD3	chr18;chr18;chr18;chr18;chr18;chr18;chr18;chr18;chr18;chr18;chr18;chr18;chr18;chr18;chr18;chr18;chr18;chr18;chr18;chr18;chr18;chr18;chr18;chr18;chr18;chr18;chr18;chr18;chr18;chr18;chr18	36297696;36355539;36372680;36501932;36512438;36576451;36594787;36602674;36611952;36625511;36649316;36652570;36653342;36658075;36681273;36681436;36687128;36693209;36709095;36717832;36730646;36740656;36742737;36744032;36746945;36755119;36759118;36760608;36769265;36774206;36779448	36298000;36355645;36372744;36501999;36512543;36576545;36594898;36602768;36612095;36625749;36649405;36652929;36653416;36658188;36681332;36681570;36687178;36693423;36709391;36718715;36730804;36740838;36742856;36744193;36747135;36755311;36759141;36760782;36769426;36777210;36780059	+;+;+;+;+;+;+;+;+;+;+;+;+;+;+;+;+;+;+;+;+;+;+;+;+;+;+;+;+;+;+	8603	1080	1099	1117	512	514	558	-1.05	-1.04	3.78204e-58	1.89114e-56
7039	TGFA	chr2;chr2;chr2;chr2;chr2;chr2;chr2	70447280;70453218;70456339;70465616;70514859;70553184;70553728	70450866;70453327;70456488;70465736;70514912;70553638;70554015	-;-;-;-;-;-;-	4765	4569	4807	4744	2257	2194	2323	-1.06	-1.05	5.03624e-154	1.30256e-151
1295	COL8A1	chr3;chr3;chr3;chr3;chr3	99638596;99675660;99744897;99790680;99794230	99638664;99675721;99745021;99791010;99796733	+;+;+;+;+	3091	4556	4460	4399	2057	2041	2338	-1.06	-1.05	1.87732e-110	2.87365e-108
6768	ST14	chr11;chr11;chr11;chr11;chr11;chr11;chr11;chr11;chr11;chr11;chr11;chr11;chr11;chr11;chr11;chr11;chr11;chr11;chr11	130159787;130188114;130188530;130188869;130189739;130190113;130190454;130194149;130194640;130196339;130196570;130197841;130198308;130198508;130198947;130199951;130208410;130209442;130209662	130160060;130188273;130188657;130188939;130189896;130190148;130190694;130194288;130194737;130196448;130196700;130197945;130198418;130198621;130199069;130200137;130208684;130209578;130210362	+;+;+;+;+;+;+;+;+;+;+;+;+;+;+;+;+;+;+	3300	14491	14341	14690	6472	7393	6925	-1.07	-1.06	3.5067e-144	8.09292e-142
1364	CLDN4	chr7	73830863	73832693	+	1831	5849	5741	5610	2504	3035	2663	-1.07	-1.06	1.38274e-94	1.54794e-92
79912	PYROXD1	chr12;chr12;chr12;chr12;chr12;chr12;chr12;chr12;chr12;chr12;chr12;chr12;chr12	21437604;21440368;21445347;21449563;21452081;21455132;21455995;21456865;21461025;21462008;21462740;21467481;21468506	21437814;21440448;21445466;21449691;21452154;21455292;21456095;21457112;21461154;21462120;21462862;21467618;21471250	+;+;+;+;+;+;+;+;+;+;+;+;+	4374	698	694	643	332	328	306	-1.07	-1.05	1.23011e-38	3.14895e-37
51062	ATL1	chr14;chr14;chr14;chr14;chr14;chr14;chr14;chr14;chr14;chr14;chr14;chr14;chr14;chr14;chr14	50533082;50560025;50587831;50590941;50591535;50593846;50595576;50613259;50614373;50620599;50621843;50623177;50628031;50629995;50632229	50533367;50560299;50588078;50591075;50591639;50593896;50595632;50613351;50614511;50620726;50621899;50623248;50628462;50630009;50633068	+;+;+;+;+;+;+;+;+;+;+;+;+;+;+	2933	239	241	223	115	115	103	-1.07	-1.01	6.53541e-15	5.29934e-14
7498	XDH	chr2;chr2;chr2;chr2;chr2;chr2;chr2;chr2;chr2;chr2;chr2;chr2;chr2;chr2;chr2;chr2;chr2;chr2;chr2;chr2;chr2;chr2;chr2;chr2;chr2;chr2;chr2;chr2;chr2;chr2;chr2;chr2;chr2;chr2;chr2;chr2;chr2	31334309;31337641;31339489;31341329;31342183;31344684;31346769;31347522;31347803;31348268;31348899;31349686;31350032;31364158;31365457;31365976;31366870;31367961;31368541;31370355;31372228;31373873;31375380;31377053;31379867;31381633;31383001;31383755;31386414;31387811;31388227;31397668;31398573;31401220;31403048;31405907;31414625	31336008;31337817;31339677;31341394;31342297;31344736;31346843;31347650;31348083;31348363;31348980;31349831;31350223;31364244;31365544;31366109;31366994;31368057;31368660;31370478;31372397;31373956;31375554;31377237;31379976;31381726;31383152;31383847;31386555;31387897;31388295;31397729;31398699;31401328;31403144;31405964;31414749	-;-;-;-;-;-;-;-;-;-;-;-;-;-;-;-;-;-;-;-;-;-;-;-;-;-;-;-;-;-;-;-;-;-;-;-;-	6015	306	326	316	148	132	169	-1.08	-1.03	1.02509e-18	1.06124e-17
3866	KRT15	chr17;chr17;chr17;chr17;chr17;chr17;chr17;chr17;chr17	41513745;41514649;41515472;41515885;41516104;41516808;41517083;41518330;41521685	41514140;41514674;41515692;41516010;41516286;41516964;41517165;41519872;41522413	-;-;-;-;-;-;-;-;-	3464	302	307	235	119	130	147	-1.08	-1.02	3.44951e-15	2.84788e-14
7262	PHLDA2	chr11;chr11	2928273;2928896	2928667;2929420	-;-	920	1710	1593	1822	781	819	813	-1.09	-1.07	1.28063e-74	9.46338e-73
3955	LFNG	chr7;chr7;chr7;chr7;chr7;chr7;chr7;chr7;chr7;chr7;chr7;chr7;chr7	2512529;2513157;2517863;2518548;2519845;2524695;2525219;2525414;2525685;2526244;2526836;2527146;2528874	2512701;2513328;2517944;2518598;2520293;2524743;2525318;2525567;2525770;2526409;2526921;2528429;2529177	+;+;+;+;+;+;+;+;+;+;+;+;+	3156	1187	1194	1283	565	576	582	-1.09	-1.07	1.5006e-65	8.96834e-64
1999	ELF3	chr1;chr1;chr1;chr1;chr1;chr1;chr1;chr1;chr1	202010519;202011129;202011957;202012344;202012640;202012851;202013182;202013829;202015209	202010820;202011299;202012178;202012436;202012759;202013036;202013298;202014024;202017188	+;+;+;+;+;+;+;+;+	3387	1393	1280	1387	678	568	660	-1.09	-1.07	2.26056e-59	1.16933e-57
956	ENTPD3	chr3;chr3;chr3;chr3;chr3;chr3;chr3;chr3;chr3;chr3;chr3;chr3;chr3	40387156;40388046;40392023;40400894;40411812;40414681;40415840;40418033;40422850;40423291;40423808;40424767;40427272	40387391;40388097;40392150;40401011;40411962;40414840;40416073;40420262;40423122;40423401;40423963;40424999;40428626	+;+;+;+;+;+;+;+;+;+;+;+;+	5437	1068	1136	1121	578	475	509	-1.09	-1.07	1.46999e-53	6.35486e-52
84002	B3GNT5	chr3;chr3;chr3;chr3;chr3;chr3	183253226;183253800;183254630;183257328;183265246;183269498	183253562;183254233;183254763;183257440;183266124;183273391	+;+;+;+;+;+	5791	836	888	834	449	398	356	-1.09	-1.07	3.49854e-42	1.01906e-40
148156	ZNF558	chr19;chr19;chr19;chr19;chr19;chr19;chr19;chr19;chr19;chr19	8809574;8812561;8813127;8821180;8821442;8822629;8824082;8825002;8831318;8832209	8812063;8812643;8813222;8821306;8822092;8822724;8824417;8825108;8831401;8832304	-;-;-;-;-;-;-;-;-;-	4166	245	251	242	144	111	91	-1.09	-1.03	7.32279e-14	5.52453e-13
79838	TMC5	chr16;chr16;chr16;chr16;chr16;chr16;chr16;chr16;chr16;chr16;chr16;chr16;chr16;chr16;chr16;chr16;chr16;chr16;chr16;chr16;chr16;chr16;chr16;chr16	19410522;19417696;19430413;19439960;19444081;19449542;19456450;19460235;19463280;19463776;19466082;19469681;19472088;19474125;19477440;19479431;19481370;19486945;19487193;19490395;19492150;19494262;19497121;19497920	19411176;19418092;19430644;19440826;19444250;19449631;19457016;19460334;19463367;19464024;19466233;19469825;19472243;19474276;19477518;19479528;19481465;19487020;19487326;19490568;19492228;19494366;19497163;19499113	+;+;+;+;+;+;+;+;+;+;+;+;+;+;+;+;+;+;+;+;+;+;+;+	6098	345	373	345	176	150	171	-1.1	-1.05	5.82662e-22	7.22954e-21
80117	ARL14	chr3	160677160	160678448	+	1289	289	280	284	117	137	143	-1.1	-1.04	5.90968e-18	5.85929e-17
9753	ZSCAN12	chr6;chr6;chr6;chr6;chr6;chr6	28378821;28382191;28383264;28392902;28398004;28399657	28380871;28382609;28391742;28393080;28398473;28399767	-;-;-;-;-;-	11709	231	231	239	115	102	108	-1.1	-1.04	1.272e-15	1.07682e-14
79689	STEAP4	chr7;chr7;chr7;chr7;chr7;chr7	88276429;88280915;88282641;88283814;88290916;88306792	88279628;88281079;88283168;88284271;88291014;88306913	-;-;-;-;-;-	4572	220	192	196	109	80	94	-1.1	-1.02	1.17092e-12	8.10939e-12
7128	TNFAIP3	chr6;chr6;chr6;chr6;chr6;chr6;chr6;chr6;chr6;chr6;chr6	137866317;137866860;137867188;137871035;137871213;137874845;137875688;137877076;137878432;137880071;137881035	137866553;137866972;137867542;137871108;137871522;137875035;137876166;137877256;137879351;137880252;137883314	+;+;+;+;+;+;+;+;+;+;+	5322	5692	6094	6387	2772	2680	2961	-1.11	-1.1	2.877e-124	5.32812e-122
7772	ZNF229	chr19;chr19;chr19;chr19;chr19;chr19	44426251;44431767;44442563;44442814;44447513;44448309	44430542;44432366;44442621;44443024;44447600;44448725	-;-;-;-;-;-	5667	194	167	162	86	85	69	-1.11	-1.03	2.0838e-11	1.29384e-10
9849	ZNF518A	chr10;chr10;chr10;chr10;chr10;chr10;chr10;chr10;chr10;chr10	96129200;96129999;96130127;96132586;96133556;96135170;96151416;96152266;96155326;96156197	96129992;96130118;96130822;96132670;96133648;96135289;96151566;96153870;96156047;96163793	+;+;+;+;+;+;+;+;+;+	11982	233	197	170	82	113	82	-1.11	-1.02	3.63225e-11	2.21583e-10
3383	ICAM1	chr19;chr19;chr19;chr19;chr19;chr19;chr19	10270841;10274765;10283481;10284033;10284403;10284783;10285115	10271226;10275028;10283786;10284320;10284657;10285028;10286615	+;+;+;+;+;+;+	3246	3899	4215	4151	1842	1783	1977	-1.13	-1.12	1.15022e-131	2.33168e-129
58191	CXCL16	chr17;chr17;chr17;chr17;chr17;chr17	4733529;4734509;4735092;4738408;4738782;4739261	4734479;4734652;4735508;4738490;4738920;4739928	-;-;-;-;-;-	2402	2274	2251	2345	1025	1005	1104	-1.13	-1.12	1.18504e-110	1.83266e-108
23242	COBL	chr7;chr7;chr7;chr7;chr7;chr7;chr7;chr7;chr7;chr7;chr7;chr7;chr7;chr7;chr7;chr7;chr7	51016212;51025109;51026546;51027712;51030812;51043383;51070828;51083058;51085166;51136158;51172456;51184102;51187914;51190850;51193379;51219741;51316593	51017568;51025372;51026665;51029591;51030909;51043692;51073385;51083228;51085304;51136331;51172530;51184199;51187958;51191078;51193589;51219944;51316818	-;-;-;-;-;-;-;-;-;-;-;-;-;-;-;-;-	8159	1973	2027	2105	947	913	923	-1.13	-1.12	1.11087e-106	1.58707e-104
144100	PLEKHA7	chr11;chr11;chr11;chr11;chr11;chr11;chr11;chr11;chr11;chr11;chr11;chr11;chr11;chr11;chr11;chr11;chr11;chr11;chr11;chr11;chr11;chr11;chr11;chr11;chr11;chr11;chr11;chr11;chr11;chr11;chr11;chr11;chr11;chr11;chr11	16777297;16780942;16782754;16783700;16786229;16787660;16789775;16790798;16791011;16794488;16794910;16800974;16801668;16802972;16803227;16807144;16813113;16815175;16816178;16816800;16826120;16841547;16851191;16852283;16854889;16855803;16856693;16871099;16878423;16925526;17012296;17013242;17013989;17014125;17014316	16779020;16781052;16782896;16783833;16786387;16789296;16789878;16790915;16791202;16794714;16795018;16801075;16801817;16803052;16803295;16807224;16813166;16815294;16816264;16817387;16826590;16841722;16851291;16852355;16854993;16855914;16856868;16871182;16878602;16925882;17012698;17013424;17014046;17014201;17014417	-;-;-;-;-;-;-;-;-;-;-;-;-;-;-;-;-;-;-;-;-;-;-;-;-;-;-;-;-;-;-;-;-;-;-	8648	427	435	400	180	194	202	-1.13	-1.09	2.5286e-27	4.15461e-26
130557	ZNF513	chr2;chr2;chr2;chr2;chr2	27377231;27378467;27380093;27380472;27380761	27378371;27379054;27380444;27380744;27380866	-;-;-;-;-	2460	176	155	186	90	65	81	-1.13	-1.03	4.12971e-11	2.50809e-10
9034	CCRL2	chr3;chr3;chr3;chr3	46407166;46407198;46407558;46408068	46407191;46407502;46407694;46409523	+;+;+;+	1924	311	315	289	129	149	137	-1.14	-1.09	1.81168e-20	2.07142e-19
8349	HIST2H2BE	chr1	149884460	149886682	-	2223	170	155	174	81	77	68	-1.14	-1.05	1.12589e-11	7.17787e-11
26298	EHF	chr11;chr11;chr11;chr11;chr11;chr11;chr11;chr11;chr11;chr11;chr11;chr11;chr11;chr11	34621041;34622203;34624260;34632464;34642008;34642385;34642628;34646439;34649019;34651542;34651737;34656908;34658533;34658832	34621228;34622416;34624317;34632652;34642165;34642463;34642727;34646684;34649081;34651610;34651805;34656970;34658728;34663288	+;+;+;+;+;+;+;+;+;+;+;+;+;+	6149	8038	7439	7656	3467	3507	3429	-1.15	-1.15	2.67031e-201	1.21386e-198
57221	ARFGEF3	chr6;chr6;chr6;chr6;chr6;chr6;chr6;chr6;chr6;chr6;chr6;chr6;chr6;chr6;chr6;chr6;chr6;chr6;chr6;chr6;chr6;chr6;chr6;chr6;chr6;chr6;chr6;chr6;chr6;chr6;chr6;chr6;chr6;chr6	138161916;138170662;138207042;138209910;138229784;138238509;138242952;138245513;138253880;138255436;138261527;138262701;138278451;138279999;138285946;138286701;138287074;138289818;138291733;138293993;138296810;138298606;138307253;138308739;138311407;138313795;138317251;138319703;138321111;138323671;138324023;138328021;138333970;138336295	138162171;138170713;138207123;138210041;138229852;138238631;138242994;138245591;138253984;138255769;138261639;138263611;138278617;138280164;138286053;138286916;138287184;138289968;138292053;138294126;138296955;138298785;138307397;138308861;138311510;138313939;138317379;138319879;138321225;138323773;138324154;138328142;138335188;138344663	+;+;+;+;+;+;+;+;+;+;+;+;+;+;+;+;+;+;+;+;+;+;+;+;+;+;+;+;+;+;+;+;+;+	14882	557	571	531	228	260	259	-1.15	-1.12	1.91914e-35	4.34879e-34
7748	ZNF195	chr11;chr11;chr11;chr11;chr11;chr11;chr11;chr11;chr11	3357927;3360720;3361743;3362546;3370943;3371577;3373577;3377617;3379038	3360565;3360788;3361889;3362602;3371070;3371703;3373675;3377900;3379222	-;-;-;-;-;-;-;-;-	3735	405	407	402	203	174	166	-1.15	-1.12	5.62728e-27	9.07687e-26
4983	OPHN1	chrX;chrX;chrX;chrX;chrX;chrX;chrX;chrX;chrX;chrX;chrX;chrX;chrX;chrX;chrX;chrX;chrX;chrX;chrX;chrX;chrX;chrX;chrX;chrX;chrX;chrX	68042344;68048416;68052540;68053645;68063854;68073152;68096870;68111854;68113181;68119248;68192919;68193890;68194465;68197186;68201619;68206573;68210153;68212108;68213862;68234487;68274738;68283056;68299001;68432867;68433168;68433631	68047163;68048457;68052590;68053810;68064177;68073299;68097029;68111959;68113239;68119332;68192993;68193952;68194498;68197264;68201710;68206673;68210282;68212212;68213972;68234588;68274809;68283117;68299096;68433024;68433527;68433841	-;-;-;-;-;-;-;-;-;-;-;-;-;-;-;-;-;-;-;-;-;-;-;-;-;-	7812	338	350	343	168	162	133	-1.15	-1.11	7.78358e-23	1.01532e-21
5724	PTAFR	chr1;chr1;chr1;chr1	28147166;28172457;28176592;28193722	28151059;28172527;28176944;28193936	-;-;-;-	4533	266	269	318	135	114	132	-1.15	-1.1	1.67991e-18	1.72016e-17
10279	PRSS16	chr6;chr6;chr6;chr6;chr6;chr6;chr6;chr6;chr6;chr6;chr6;chr6	27247723;27247882;27248847;27249100;27250683;27251042;27251217;27251750;27252808;27254693;27254986;27255247	27247807;27248048;27248946;27249229;27250806;27251119;27251264;27252040;27252949;27254872;27255131;27256620	+;+;+;+;+;+;+;+;+;+;+;+	2865	169	154	167	76	73	72	-1.15	-1.04	1.28593e-11	8.14275e-11
4925	NUCB2	chr11;chr11;chr11;chr11;chr11;chr11;chr11;chr11;chr11;chr11;chr11;chr11;chr11;chr11;chr11;chr11;chr11;chr11;chr11;chr11;chr11;chr11	17260337;17269185;17275613;17276008;17276716;17276989;17282789;17286634;17291240;17295324;17296104;17301744;17309572;17310825;17311193;17311872;17312028;17315386;17330127;17330902;17331412;17349345	17260501;17269331;17275909;17276203;17276848;17277095;17282943;17286717;17291365;17295467;17296211;17301870;17309675;17311010;17311283;17311930;17312120;17315475;17330297;17330983;17333553;17349980	+;+;+;+;+;+;+;+;+;+;+;+;+;+;+;+;+;+;+;+;+;+	5443	564	587	587	228	295	255	-1.16	-1.12	9.43023e-35	2.07728e-33
1026	CDKN1A	chr6;chr6;chr6;chr6;chr6;chr6	36676460;36676537;36677696;36678679;36684097;36685751	36676524;36676570;36677933;36678939;36684546;36687339	+;+;+;+;+;+	2637	3474	3636	3634	1842	1403	1561	-1.16	-1.11	1.69009e-23	2.28406e-22
89944	GLB1L2	chr11;chr11;chr11;chr11;chr11;chr11;chr11;chr11;chr11;chr11;chr11;chr11;chr11;chr11;chr11;chr11;chr11;chr11;chr11	134331874;134342754;134344387;134345034;134347325;134356301;134359060;134364328;134367257;134368644;134369805;134370293;134371008;134371421;134371752;134373721;134374145;134374602;134374972	134332147;134342951;134344455;134345129;134347433;134356393;134359141;134364398;134367341;134368781;134369885;134370399;134371148;134371492;134371830;134373808;134374256;134374718;134376324	+;+;+;+;+;+;+;+;+;+;+;+;+;+;+;+;+;+;+	3365	795	881	800	376	352	371	-1.17	-1.15	2.20922e-51	8.69829e-50
79007	DBNDD1	chr16;chr16;chr16;chr16;chr16;chr16;chr16	90004865;90008784;90009284;90009957;90011584;90019311;90019728	90006492;90008924;90009430;90010121;90011696;90019555;90020131	-;-;-;-;-;-;-	2843	159	167	172	106	55	59	-1.17	-1.05	2.09602e-09	1.07827e-08
10111	RAD50	chr5;chr5;chr5;chr5;chr5;chr5;chr5;chr5;chr5;chr5;chr5;chr5;chr5;chr5;chr5;chr5;chr5;chr5;chr5;chr5;chr5;chr5;chr5;chr5;chr5	132556924;132559284;132575777;132579317;132579862;132587562;132587924;132588687;132589631;132591224;132591877;132594869;132595573;132603300;132603920;132604806;132608615;132609117;132609283;132616003;132618070;132637115;132638081;132640672;132642178	132557453;132559367;132575928;132579502;132580066;132587690;132588089;132588880;132589837;132591406;132592034;132595044;132595810;132603489;132604046;132604999;132608725;132609209;132609396;132616130;132618294;132637200;132638223;132640805;132644621	+;+;+;+;+;+;+;+;+;+;+;+;+;+;+;+;+;+;+;+;+;+;+;+;+	6597	1291	1232	1286	576	582	521	-1.18	-1.17	7.32173e-76	5.57529e-74
116154	PHACTR3	chr20;chr20;chr20;chr20;chr20;chr20;chr20;chr20;chr20;chr20;chr20;chr20;chr20;chr20;chr20;chr20;chr20;chr20	59577509;59583497;59604547;59628609;59676661;59721210;59743107;59747758;59755182;59767186;59773279;59774243;59806041;59836505;59840369;59841395;59845189;59847115	59577617;59583688;59605132;59628816;59676764;59721438;59743268;59747835;59755364;59767395;59773453;59774490;59806194;59836560;59840430;59841535;59845265;59847711	+;+;+;+;+;+;+;+;+;+;+;+;+;+;+;+;+;+	3571	567	618	559	244	260	263	-1.18	-1.15	5.97976e-39	1.54926e-37
5898	RALA	chr7;chr7;chr7;chr7;chr7;chr7;chr7;chr7	39622955;39624331;39631896;39665226;39686631;39690382;39696685;39706123	39623825;39624427;39632381;39665290;39686781;39690590;39696859;39708124	+;+;+;+;+;+;+;+	4056	8225	7842	7931	3455	3648	3446	-1.19	-1.18	7.53981e-221	4.18906e-218
374383	NCR3LG1	chr11;chr11;chr11;chr11;chr11;chr11;chr11;chr11	17351732;17352089;17352690;17356651;17367009;17368867;17372006;17379451	17352039;17352683;17354320;17357001;17367347;17368964;17377321;17380543	+;+;+;+;+;+;+;+	9731	384	401	399	175	166	176	-1.19	-1.15	9.08525e-29	1.56833e-27
5271	SERPINB8	chr18;chr18;chr18;chr18;chr18;chr18;chr18;chr18;chr18;chr18	63970028;63978299;63979801;63981721;63983579;63985093;63986258;63986874;64004819;64006361	63970187;63978476;63979938;63981838;63983721;63985245;63986653;63989374;64004880;64006821	+;+;+;+;+;+;+;+;+;+	4310	992	1110	1069	467	457	457	-1.2	-1.18	3.55995e-66	2.16206e-64
3656	IRAK2	chr3;chr3;chr3;chr3;chr3;chr3;chr3;chr3;chr3;chr3;chr3;chr3;chr3	10164879;10177838;10200369;10209589;10213207;10213484;10216934;10219680;10222636;10226371;10234459;10238748;10242116	10165048;10178020;10200515;10209692;10213401;10213548;10217048;10219789;10222831;10226433;10234659;10239039;10243745	+;+;+;+;+;+;+;+;+;+;+;+;+	3471	953	990	921	385	422	435	-1.2	-1.18	4.20815e-61	2.27893e-59
347404	LANCL3	chrX;chrX;chrX;chrX;chrX;chrX;chrX;chrX	37571569;37572578;37603425;37655688;37659462;37667282;37668368;37675654	37572443;37572867;37603503;37655811;37659659;37667489;37668450;37677499	+;+;+;+;+;+;+;+	3703	128	105	114	53	52	42	-1.21	-1.08	4.51872e-09	2.26026e-08
445	ASS1	chr9;chr9;chr9;chr9;chr9;chr9;chr9;chr9;chr9;chr9;chr9;chr9;chr9;chr9;chr9;chr9;chr9;chr9	130444707;130445105;130448746;130450272;130452224;130454305;130458401;130464111;130466725;130470834;130471485;130476871;130479716;130480385;130489333;130494867;130499505;130500976	130444995;130445198;130448918;130450333;130452333;130454373;130458589;130464167;130466799;130470904;130471515;130476961;130479800;130480449;130489464;130495023;130499570;130501274	+;+;+;+;+;+;+;+;+;+;+;+;+;+;+;+;+;+	2115	1326	1262	1275	589	516	545	-1.23	-1.21	6.41846e-81	5.56551e-79
1906	EDN1	chr6;chr6;chr6;chr6;chr6;chr6;chr6	12261214;12288408;12290296;12292341;12293941;12294261;12295962	12261357;12288495;12290693;12292509;12294096;12294404;12297194	+;+;+;+;+;+;+	2332	542	638	606	250	244	265	-1.23	-1.2	3.93628e-40	1.06202e-38
1803	DPP4	chr2;chr2;chr2;chr2;chr2;chr2;chr2;chr2;chr2;chr2;chr2;chr2;chr2;chr2;chr2;chr2;chr2;chr2;chr2;chr2;chr2;chr2;chr2;chr2;chr2;chr2	161992241;161994961;161995300;162005745;162008562;162009241;162011793;162014396;162016768;162017108;162018729;162019223;162020229;162020581;162022755;162024804;162033541;162035164;162038302;162038949;162039132;162045532;162046915;162047403;162073399;162073976	161993384;161995034;161995372;162005809;162008661;162009295;162011987;162014465;162016866;162017155;162018850;162019276;162020296;162020688;162022799;162024939;162033653;162035324;162038422;162039021;162039184;162045612;162047006;162047501;162073486;162074542	-;-;-;-;-;-;-;-;-;-;-;-;-;-;-;-;-;-;-;-;-;-;-;-;-;-	3904	481	525	522	213	225	213	-1.23	-1.2	2.25699e-37	5.46083e-36
54619	CCNJ	chr10;chr10;chr10;chr10;chr10;chr10;chr10	96041774;96043402;96044353;96050256;96056701;96057088;96057830	96043235;96043719;96044462;96050466;96057000;96057247;96060870	+;+;+;+;+;+;+	5602	260	232	272	113	114	98	-1.23	-1.16	7.57761e-19	7.88293e-18
346389	MACC1	chr7;chr7;chr7;chr7;chr7;chr7;chr7	20134655;20154193;20158204;20161748;20164256;20170714;20217299	20141158;20154381;20160245;20161870;20164399;20170778;20217390	-;-;-;-;-;-;-	9159	3145	2830	2857	1208	1279	1251	-1.24	-1.23	8.62431e-133	1.77224e-130
4312	MMP1	chr11;chr11;chr11;chr11;chr11;chr11;chr11;chr11;chr11;chr11	102789910;102790703;102791333;102792605;102795174;102795452;102796664;102797014;102797256;102797988	102790521;102790806;102791495;102792738;102795291;102795607;102796789;102797162;102797500;102798235	-;-;-;-;-;-;-;-;-;-	2055	1568	1683	1549	678	693	654	-1.24	-1.23	1.03526e-98	1.28347e-96
7433	VIPR1	chr3;chr3;chr3;chr3;chr3;chr3;chr3;chr3;chr3;chr3;chr3;chr3;chr3;chr3;chr3;chr3	42489299;42501499;42502612;42512751;42513749;42519223;42525887;42527393;42527991;42530779;42531471;42531803;42532242;42532580;42535343;42536090	42489678;42502229;42502813;42512949;42513854;42519330;42525993;42527496;42528123;42530932;42531531;42531869;42532333;42535104;42535384;42537573	+;+;+;+;+;+;+;+;+;+;+;+;+;+;+;+	6495	274	299	300	130	114	125	-1.24	-1.18	2.76725e-22	3.49423e-21
1992	SERPINB1	chr6;chr6;chr6;chr6;chr6;chr6;chr6;chr6;chr6	2832332;2835856;2836108;2837882;2838549;2839335;2840349;2841216;2841597	2834012;2836023;2836250;2837999;2838686;2839466;2840594;2841475;2842049	-;-;-;-;-;-;-;-;-	3339	2908	2786	2921	1191	1239	1195	-1.25	-1.24	2.10241e-161	6.30766e-159
393	ARHGAP4	chrX;chrX;chrX;chrX;chrX;chrX;chrX;chrX;chrX;chrX;chrX;chrX;chrX;chrX;chrX;chrX;chrX;chrX;chrX;chrX;chrX;chrX;chrX	153907376;153909070;153909443;153909741;153910012;153910171;153910506;153910700;153910922;153911129;153912700;153913024;153913218;153913409;153913778;153918832;153919155;153919567;153920626;153921097;153921365;153921605;153926136	153907962;153909169;153909535;153909924;153910085;153910404;153910611;153910834;153910999;153911189;153912802;153913051;153913302;153913600;153913879;153919053;153919283;153919686;153920808;153921159;153921527;153921809;153926260	-;-;-;-;-;-;-;-;-;-;-;-;-;-;-;-;-;-;-;-;-;-;-	3372	1299	1327	1356	554	560	562	-1.25	-1.23	3.77575e-92	3.98873e-90
5655	KLK10	chr19;chr19;chr19;chr19;chr19;chr19;chr19;chr19;chr19	51012744;51015417;51015882;51017110;51019043;51019324;51019627;51019820;51020068	51014952;51015550;51016156;51017290;51019142;51019421;51019764;51020026;51020175	-;-;-;-;-;-;-;-;-	3450	743	712	708	285	305	319	-1.25	-1.22	2.36866e-52	9.65549e-51
2015	ADGRE1	chr19;chr19;chr19;chr19;chr19;chr19;chr19;chr19;chr19;chr19;chr19;chr19;chr19;chr19;chr19;chr19;chr19;chr19;chr19;chr19;chr19;chr19;chr19	6887549;6890481;6896398;6897149;6897428;6898307;6898586;6901867;6903810;6904036;6906433;6908689;6913653;6916249;6919548;6921713;6924678;6926366;6928145;6934987;6937243;6937544;6940024	6887639;6890543;6896541;6897304;6897547;6898462;6898697;6902021;6903950;6904182;6906521;6908772;6913830;6916368;6919747;6921883;6924872;6926601;6928310;6935078;6937411;6937648;6940453	+;+;+;+;+;+;+;+;+;+;+;+;+;+;+;+;+;+;+;+;+;+;+	3520	124	124	113	43	53	54	-1.25	-1.11	7.58023e-10	4.06546e-09
5420	PODXL	chr7;chr7;chr7;chr7;chr7;chr7;chr7;chr7;chr7	131500262;131505868;131506260;131506579;131508951;131509365;131510236;131510828;131556260	131504508;131506035;131506321;131506726;131509028;131509585;131510331;131511433;131556617	-;-;-;-;-;-;-;-;-	5984	13454	14710	14675	5850	5811	6189	-1.26	-1.26	6.18105e-209	3.09073e-206
54103	GSAP	chr7;chr7;chr7;chr7;chr7;chr7;chr7;chr7;chr7;chr7;chr7;chr7;chr7;chr7;chr7;chr7;chr7;chr7;chr7;chr7;chr7;chr7;chr7;chr7;chr7;chr7;chr7;chr7;chr7;chr7;chr7;chr7;chr7;chr7	77310751;77311841;77312101;77313488;77314370;77317575;77320725;77321333;77323647;77326212;77328606;77329333;77330239;77330806;77349351;77352944;77353572;77355213;77355555;77360824;77362583;77374070;77375058;77376848;77377286;77379847;77381305;77382574;77387360;77396982;77397346;77404559;77406029;77416213	77311449;77311940;77312202;77313549;77314503;77317744;77320819;77321403;77323742;77326273;77328637;77329391;77330367;77330848;77349404;77353026;77353695;77355430;77355647;77360901;77362660;77374155;77375101;77376907;77377390;77379947;77381354;77382643;77387448;77397035;77397415;77404615;77406105;77416408	-;-;-;-;-;-;-;-;-;-;-;-;-;-;-;-;-;-;-;-;-;-;-;-;-;-;-;-;-;-;-;-;-;-	3641	132	120	134	51	51	57	-1.26	-1.13	8.14067e-11	4.81349e-10
145407	C14orf37	chr14;chr14;chr14;chr14;chr14;chr14;chr14;chr14;chr14;chr14	58004090;58005048;58012119;58096724;58098015;58116086;58131512;58133090;58137990;58152075	58004804;58005182;58012150;58096981;58098103;58116507;58131721;58133341;58139414;58152239	-;-;-;-;-;-;-;-;-;-	3703	107	122	120	53	47	44	-1.26	-1.12	9.31018e-10	4.95607e-09
8742	TNFSF12	chr17;chr17;chr17;chr17;chr17;chr17;chr17;chr17	7549058;7549474;7550120;7550799;7550943;7553587;7556778;7557099	7549312;7549521;7550195;7550852;7550978;7553825;7556902;7557890	+;+;+;+;+;+;+;+	1625	130	120	100	44	51	51	-1.26	-1.09	3.16552e-09	1.60209e-08
5055	SERPINB2	chr18;chr18;chr18;chr18;chr18;chr18;chr18;chr18;chr18	63887705;63889838;63891436;63895264;63897091;63897727;63901740;63902404;63902901	63887770;63890095;63891612;63895383;63897219;63897844;63901882;63902568;63903890	+;+;+;+;+;+;+;+;+	2166	26314	28553	26657	10754	11429	11555	-1.27	-1.27	1.6885e-235	1.01317e-232
11199	ANXA10	chr4;chr4;chr4;chr4;chr4;chr4;chr4;chr4;chr4;chr4;chr4;chr4;chr4	168092526;168128084;168139486;168160234;168162528;168164198;168165247;168177740;168177890;168179217;168181683;168184559;168187366	168092718;168128165;168139580;168160293;168162641;168164288;168165326;168177793;168177983;168179312;168181741;168184681;168187742	+;+;+;+;+;+;+;+;+;+;+;+;+	1518	432	464	427	167	183	194	-1.28	-1.24	4.4893e-34	9.49845e-33
84329	HVCN1	chr12;chr12;chr12;chr12;chr12;chr12;chr12;chr12;chr12;chr12;chr12;chr12;chr12;chr12;chr12	110648686;110650168;110651217;110655234;110661164;110677548;110683225;110688625;110689080;110689535;110689726;110698599;110699156;110702309;110704875	110649475;110650280;110651448;110655338;110661448;110677688;110683264;110688708;110689441;110689704;110689817;110698694;110699252;110702433;110704950	-;-;-;-;-;-;-;-;-;-;-;-;-;-;-	2808	130	103	123	50	44	50	-1.28	-1.13	7.8186e-10	4.18433e-09
8942	KYNU	chr2;chr2;chr2;chr2;chr2;chr2;chr2;chr2;chr2;chr2;chr2;chr2;chr2;chr2;chr2;chr2;chr2;chr2;chr2;chr2;chr2;chr2	142748928;142750966;142877626;142881345;142885349;142918609;142927659;142931399;142934942;142936586;142954810;142956203;142957641;142960624;142985084;142985948;142988845;142989342;143029627;143033236;143040428;143042047	142749039;142751064;142877736;142881430;142885536;142918729;142927741;142931546;142935008;142936738;142954871;142956274;142957715;142960770;142985182;142986021;142988904;142989537;143029679;143033321;143040658;143042316	+;+;+;+;+;+;+;+;+;+;+;+;+;+;+;+;+;+;+;+;+;+	2593	1490	1585	1444	627	634	583	-1.29	-1.28	3.03944e-97	3.61862e-95
56999	ADAMTS9	chr3;chr3;chr3;chr3;chr3;chr3;chr3;chr3;chr3;chr3;chr3;chr3;chr3;chr3;chr3;chr3;chr3;chr3;chr3;chr3;chr3;chr3;chr3;chr3;chr3;chr3;chr3;chr3;chr3;chr3;chr3;chr3;chr3;chr3;chr3;chr3;chr3;chr3;chr3;chr3;chr3	64515654;64517830;64522166;64533166;64539203;64541095;64541320;64541526;64541838;64546758;64550892;64561578;64568368;64594258;64596830;64601944;64603922;64604227;64606960;64613345;64615321;64615960;64621114;64622198;64622420;64631455;64631808;64633472;64633698;64641848;64647940;64649637;64651017;64654353;64654572;64655576;64655792;64658502;64681201;64686568;64687543	64517121;64518012;64522260;64533270;64539294;64541228;64541414;64541620;64541970;64546952;64551062;64561751;64568535;64594434;64596991;64602213;64604089;64604331;64607079;64613509;64615485;64616170;64621240;64622327;64622586;64631550;64631925;64633608;64633879;64641993;64648044;64649778;64651163;64654458;64654612;64655691;64655875;64658791;64681363;64686968;64688000	-;-;-;-;-;-;-;-;-;-;-;-;-;-;-;-;-;-;-;-;-;-;-;-;-;-;-;-;-;-;-;-;-;-;-;-;-;-;-;-;-	7807	3108	3240	3263	1265	1313	1313	-1.3	-1.3	1.27195e-186	4.89244e-184
26037	SIPA1L1	chr14;chr14;chr14;chr14;chr14;chr14;chr14;chr14;chr14;chr14;chr14;chr14;chr14;chr14;chr14;chr14;chr14;chr14;chr14;chr14;chr14;chr14;chr14;chr14;chr14;chr14;chr14;chr14;chr14;chr14;chr14;chr14	71321396;71413948;71418130;71467073;71512743;71528699;71529312;71573489;71576535;71586281;71587571;71598239;71618757;71624048;71650335;71658333;71661310;71671119;71672348;71685362;71698981;71702381;71704721;71705222;71709222;71723647;71724670;71730055;71733666;71735277;71738241;71739018	71321531;71414014;71418196;71467247;71512845;71528740;71529370;71574031;71576587;71586928;71589370;71598331;71618887;71624236;71650509;71658436;71661467;71671692;71672622;71685631;71699127;71702505;71704783;71705340;71709664;71723886;71724835;71730301;71733812;71735391;71738325;71741229	+;+;+;+;+;+;+;+;+;+;+;+;+;+;+;+;+;+;+;+;+;+;+;+;+;+;+;+;+;+;+;+	9771	5810	6085	6218	2481	2382	2490	-1.3	-1.29	1.65328e-234	9.53878e-232
27071	DAPP1	chr4;chr4;chr4;chr4;chr4;chr4;chr4;chr4;chr4;chr4;chr4;chr4;chr4	99816824;99835623;99840289;99842953;99853218;99861578;99863010;99863770;99865796;99866034;99866557;99868117;99872154	99817014;99835745;99840422;99843152;99853348;99861625;99863072;99863855;99865836;99866121;99866618;99870190;99872249	+;+;+;+;+;+;+;+;+;+;+;+;+	3337	541	613	594	236	255	217	-1.3	-1.27	3.35653e-43	1.01515e-41
51561	IL23A	chr12;chr12;chr12;chr12;chr12;chr12	56334158;56337030;56338848;56339426;56339691;56339943	56334260;56337083;56339206;56339524;56339837;56340410	+;+;+;+;+;+	1230	400	419	413	149	170	180	-1.3	-1.25	1.31919e-32	2.63504e-31
9429	ABCG2	chr4;chr4;chr4;chr4;chr4;chr4;chr4;chr4;chr4;chr4;chr4;chr4;chr4;chr4;chr4;chr4;chr4;chr4;chr4	88090264;88094577;88095520;88097453;88099324;88101230;88107184;88113303;88114957;88118109;88121635;88131061;88131803;88132576;88139793;88158386;88210449;88211666;88230994	88092381;88094659;88095609;88097607;88099448;88101319;88107266;88113553;88115058;88118260;88121792;88131213;88131917;88132635;88140014;88158893;88210514;88211803;88231417	-;-;-;-;-;-;-;-;-;-;-;-;-;-;-;-;-;-;-	5093	257	245	229	98	104	94	-1.3	-1.22	3.08284e-20	3.45892e-19
113791	PIK3IP1	chr22;chr22;chr22;chr22;chr22;chr22	31281593;31289315;31289499;31290965;31291180;31292275	31283288;31289393;31289699;31291084;31291296;31292534	-;-;-;-;-;-	2473	113	108	139	57	40	47	-1.3	-1.15	7.40412e-10	3.97955e-09
23650	TRIM29	chr11;chr11;chr11;chr11;chr11;chr11;chr11;chr11;chr11;chr11;chr11;chr11;chr11	120111286;120115338;120116959;120118223;120120573;120122954;120125691;120127336;120128400;120128704;120137228;120138313;120185250	120112476;120115414;120117060;120118321;120120665;120123055;120125889;120127569;120128495;120128808;120138179;120138453;120185423	-;-;-;-;-;-;-;-;-;-;-;-;-	3565	2768	2902	2755	1110	1176	1060	-1.33	-1.32	8.93839e-161	2.57855e-158
2687	GGT5	chr22;chr22;chr22;chr22;chr22;chr22;chr22;chr22;chr22;chr22;chr22;chr22;chr22;chr22	24219654;24220492;24220637;24224996;24225245;24225546;24226076;24226631;24231384;24232051;24232823;24233498;24233874;24244553	24220183;24220584;24220728;24225106;24225429;24225652;24226266;24226767;24231530;24232208;24233018;24233593;24234004;24245142	-;-;-;-;-;-;-;-;-;-;-;-;-;-	2764	213	216	192	82	72	92	-1.33	-1.23	2.36299e-17	2.23924e-16
10580	SORBS1	chr10;chr10;chr10;chr10;chr10;chr10;chr10;chr10;chr10;chr10;chr10;chr10;chr10;chr10;chr10;chr10;chr10;chr10;chr10;chr10;chr10;chr10;chr10;chr10;chr10;chr10;chr10;chr10;chr10;chr10;chr10;chr10;chr10;chr10;chr10;chr10;chr10;chr10;chr10;chr10;chr10	95311773;95318320;95321963;95322746;95336521;95339133;95341285;95341564;95346406;95351209;95354882;95357631;95367650;95371326;95371984;95375973;95381685;95383985;95384238;95386991;95389722;95394611;95395001;95397220;95399017;95406118;95410633;95414494;95415469;95421961;95422190;95432448;95434622;95437490;95437745;95441126;95441369;95491035;95493165;95501784;95561320	95315126;95318432;95322021;95322805;95337294;95339327;95341410;95341678;95346452;95351376;95354967;95357803;95367699;95371427;95372049;95376056;95381799;95384114;95384285;95387119;95389817;95394673;95395075;95397283;95399189;95406147;95410777;95414862;95416185;95422073;95422216;95432576;95434717;95437555;95437829;95441180;95441386;95491120;95493286;95502077;95561420	-;-;-;-;-;-;-;-;-;-;-;-;-;-;-;-;-;-;-;-;-;-;-;-;-;-;-;-;-;-;-;-;-;-;-;-;-;-;-;-;-	8918	188	195	149	85	80	47	-1.33	-1.19	4.32631e-12	2.85521e-11
147645	VSIG10L	chr19;chr19;chr19;chr19;chr19;chr19;chr19;chr19;chr19;chr19	51331541;51333791;51334191;51337238;51337930;51338888;51340015;51340433;51341153;51342085	51332640;51333945;51334304;51337534;51338208;51339142;51340299;51340726;51342007;51342124	-;-;-;-;-;-;-;-;-;-	3674	63	62	63	23	30	21	-1.33	-1.03	6.99443e-06	2.44748e-05
29094	LGALSL	chr2;chr2;chr2;chr2;chr2	64454193;64455344;64455589;64456288;64458285	64454581;64455415;64455677;64456465;64461383	+;+;+;+;+	3827	280	298	278	108	108	120	-1.34	-1.28	7.02361e-25	1.01504e-23
4071	TM4SF1	chr3;chr3;chr3;chr3;chr3	149369018;149371687;149375443;149375680;149377371	149369880;149371867;149375588;149375769;149377781	-;-;-;-;-	1691	7987	7630	7648	2947	3342	2857	-1.35	-1.34	5.14303e-174	1.7942e-171
467	ATF3	chr1;chr1;chr1;chr1;chr1;chr1;chr1	212565334;212606948;212608628;212610840;212615018;212618127;212619046	212565483;212607132;212609271;212610847;212615261;212618234;212620777	+;+;+;+;+;+;+	3071	553	652	627	216	224	274	-1.35	-1.31	3.53014e-42	1.02627e-40
131965	METTL6	chr3;chr3;chr3;chr3;chr3;chr3;chr3;chr3;chr3;chr3	15381063;15409760;15413671;15414021;15415498;15415772;15424955;15426287;15426788;15427352	15384187;15411437;15413945;15414914;15415583;15415942;15425089;15426635;15427329;15427547	-;-;-;-;-;-;-;-;-;-	7451	276	256	262	119	92	99	-1.35	-1.28	1.2715e-22	1.64004e-21
54836	BSPRY	chr9;chr9;chr9;chr9;chr9;chr9	113349532;113354240;113360507;113362369;113368259;113369616	113349780;113354338;113360737;113362394;113368383;113371233	+;+;+;+;+;+	2348	638	628	673	255	244	255	-1.36	-1.33	9.3215e-55	4.17409e-53
23554	TSPAN12	chr7;chr7;chr7;chr7;chr7;chr7;chr7;chr7;chr7;chr7;chr7	120787320;120806549;120810463;120815729;120838777;120840027;120856698;120857086;120857233;120857820;120858234	120788897;120806692;120810570;120815803;120838912;120840109;120856833;120857124;120857353;120858123;120858366	-;-;-;-;-;-;-;-;-;-;-	2857	50	65	75	28	19	26	-1.36	-1.03	9.58406e-06	3.29522e-05
10331	B3GNT3	chr19;chr19;chr19;chr19;chr19	17794828;17795110;17797859;17807758;17811571	17794883;17795206;17797915;17808374;17813576	+;+;+;+;+	2833	1083	1148	1139	433	460	414	-1.37	-1.35	2.45998e-87	2.41191e-85
283987	HID1	chr17;chr17;chr17;chr17;chr17;chr17;chr17;chr17;chr17;chr17;chr17;chr17;chr17;chr17;chr17;chr17;chr17;chr17;chr17;chr17	74950742;74951905;74952269;74953006;74953545;74954138;74954444;74955792;74958141;74958327;74958673;74958911;74959881;74960026;74961873;74962234;74962965;74963740;74964483;74972591	74951633;74952063;74952360;74953086;74953651;74954437;74955332;74955956;74958219;74958478;74958763;74959051;74959937;74960248;74961989;74962340;74963081;74963910;74964632;74972805	-;-;-;-;-;-;-;-;-;-;-;-;-;-;-;-;-;-;-;-	4305	502	450	492	176	185	197	-1.37	-1.32	2.14328e-40	5.87776e-39
5099	PCDH7	chr4;chr4;chr4;chr4;chr4;chr4;chr4;chr4	30720319;30730753;30786727;30920153;30922554;30935312;30950120;31142473	30725335;30731216;30786786;30920369;30922583;30935344;30950215;31146801	+;+;+;+;+;+;+;+	10246	416	400	387	142	172	153	-1.37	-1.3	6.4752e-34	1.35285e-32
200879	LIPH	chr3;chr3;chr3;chr3;chr3;chr3;chr3;chr3;chr3;chr3;chr3;chr3	185506866;185511524;185514410;185517067;185519142;185524071;185527484;185533571;185534765;185544702;185546877;185552423	185508877;185511697;185514521;185517162;185519309;185524160;185527585;185533679;185535132;185544805;185546972;185552655	-;-;-;-;-;-;-;-;-;-;-;-	3664	309	295	306	114	128	110	-1.37	-1.3	6.28919e-27	1.01228e-25
3624	INHBA	chr7;chr7;chr7	41689003;41699987;41703005	41690542;41700517;41703108	-;-;-	2175	4087	4489	4268	1628	1589	1711	-1.38	-1.37	2.11684e-199	9.0728e-197
1573	CYP2J2	chr1;chr1;chr1;chr1;chr1;chr1;chr1;chr1;chr1	59893308;59900965;59904871;59907786;59909784;59911608;59912162;59915938;59926537	59893829;59901103;59905058;59907927;59909960;59911768;59912311;59916100;59926751	-;-;-;-;-;-;-;-;-	1857	605	584	554	212	226	228	-1.38	-1.35	3.35523e-50	1.26145e-48
55286	C4orf19	chr4;chr4;chr4;chr4;chr4;chr4;chr4;chr4	37453454;37453925;37487401;37534838;37558027;37584233;37588846;37590088	37453830;37454040;37487459;37534916;37558076;37584388;37588899;37593510	+;+;+;+;+;+;+;+	4314	441	418	419	156	171	164	-1.38	-1.33	8.74528e-38	2.15062e-36
10052	GJC1	chr17;chr17;chr17;chr17;chr17	44798448;44807394;44829523;44830062;44830638	44805837;44807469;44829694;44830239;44830811	-;-;-;-;-	7990	143	138	141	85	42	32	-1.38	-1.19	3.721e-09	1.87248e-08
84293	FAM213A	chr10;chr10;chr10;chr10;chr10;chr10;chr10;chr10;chr10;chr10;chr10	80407829;80408486;80409048;80409713;80411003;80413819;80420000;80422417;80425866;80427332;80431986	80407956;80408643;80409068;80409733;80411071;80413876;80420645;80422508;80426006;80427496;80432997	+;+;+;+;+;+;+;+;+;+;+	2511	586	635	606	264	194	236	-1.39	-1.36	4.34164e-46	1.46357e-44
1830	DSG3	chr18;chr18;chr18;chr18;chr18;chr18;chr18;chr18;chr18;chr18;chr18;chr18;chr18;chr18;chr18;chr18	31447769;31456440;31456993;31458445;31459033;31459845;31460833;31461227;31464111;31465318;31466530;31469089;31472284;31472725;31474121;31475646	31447925;31456475;31457124;31458600;31459177;31460011;31460961;31461412;31464382;31465457;31466754;31469349;31472423;31472788;31474404;31478702	+;+;+;+;+;+;+;+;+;+;+;+;+;+;+;+	5551	267	268	266	98	112	93	-1.39	-1.32	1.25528e-24	1.80024e-23
50855	PARD6A	chr16;chr16;chr16	67660948;67661455;67661893	67661101;67661710;67662778	+;+;+	1296	267	221	186	89	88	80	-1.39	-1.28	9.8391e-18	9.58482e-17
3749	KCNC4	chr1;chr1;chr1;chr1;chr1;chr1	110210714;110222964;110225975;110232221;110247249;110282534	110212177;110223900;110226178;110234052;110247284;110282617	+;+;+;+;+;+	4557	187	163	199	64	78	66	-1.39	-1.28	2.67484e-16	2.38274e-15
162966	ZNF600	chr19;chr19;chr19;chr19;chr19;chr19;chr19;chr19;chr19;chr19;chr19	52765471;52774575;52778826;52779222;52780581;52781317;52783695;52786595;52788336;52791497;52833546	52767772;52774701;52778907;52779770;52781055;52781464;52783846;52786826;52788418;52791572;52833628	-;-;-;-;-;-;-;-;-;-;-	4309	88	68	95	26	32	37	-1.39	-1.13	1.51063e-07	6.4931e-07
3012	HIST1H2AE	chr6	26216920	26217483	+	564	62	81	67	22	34	23	-1.39	-1.1	1.42057e-06	5.44595e-06
4185	ADAM11	chr17;chr17;chr17;chr17;chr17;chr17;chr17;chr17;chr17;chr17;chr17;chr17;chr17;chr17;chr17;chr17;chr17;chr17;chr17;chr17;chr17;chr17;chr17;chr17;chr17;chr17	44759037;44759722;44769718;44769982;44771584;44771756;44772267;44772399;44772857;44773014;44773261;44774295;44774492;44774698;44775212;44775394;44775584;44776127;44776745;44776899;44777166;44777482;44777695;44777952;44778152;44779222	44759260;44759897;44769794;44770048;44771669;44771831;44772333;44772466;44772931;44773085;44773427;44774379;44774582;44774749;44775311;44775465;44775676;44776207;44776795;44776962;44777265;44777601;44777863;44778066;44778242;44781846	+;+;+;+;+;+;+;+;+;+;+;+;+;+;+;+;+;+;+;+;+;+;+;+;+;+	5064	128	132	120	47	44	50	-1.4	-1.25	2.61776e-12	1.76252e-11
25833	POU2F3	chr11;chr11;chr11;chr11;chr11;chr11;chr11;chr11;chr11;chr11;chr11;chr11;chr11;chr11;chr11;chr11;chr11	120236640;120240194;120241294;120245813;120246086;120246449;120269210;120298265;120299624;120302286;120305030;120305644;120307479;120309425;120315361;120317229;120318353	120236707;120240371;120243226;120245954;120246197;120246517;120269244;120298390;120299726;120302368;120305212;120305785;120307615;120309586;120315427;120317364;120319945	+;+;+;+;+;+;+;+;+;+;+;+;+;+;+;+;+	5269	115	146	95	32	55	47	-1.4	-1.18	2.53192e-09	1.29276e-08
5644	PRSS1	chr7;chr7;chr7;chr7;chr7;chr7;chr7	142740235;142740594;142749236;142750555;142751774;142752431;142752868	142740306;142740985;142749524;142750714;142752027;142752567;142753076	+;+;+;+;+;+;+	1513	772	722	765	266	271	311	-1.41	-1.38	2.82056e-62	1.58469e-60
1525	CXADR	chr21;chr21;chr21;chr21;chr21;chr21;chr21;chr21;chr21;chr21	17512906;17547027;17551749;17558976;17560702;17561338;17565428;17593152;17626893;17633149	17513172;17547193;17551953;17559131;17560824;17561476;17570111;17593910;17627039;17633323	+;+;+;+;+;+;+;+;+;+	6822	686	594	642	264	218	243	-1.41	-1.37	9.09526e-51	3.51644e-49
4311	MME	chr3;chr3;chr3;chr3;chr3;chr3;chr3;chr3;chr3;chr3;chr3;chr3;chr3;chr3;chr3;chr3;chr3;chr3;chr3;chr3;chr3;chr3;chr3;chr3;chr3;chr3;chr3;chr3;chr3	155024124;155079647;155079916;155080089;155080964;155082269;155083842;155084158;155085059;155114994;155116479;155116664;155116868;155118746;155138102;155140191;155141991;155142237;155143443;155144359;155147144;155148550;155160390;155166902;155168492;155168732;155172117;155172536;155180360	155024324;155079756;155080001;155080466;155081262;155083792;155084042;155084327;155085094;155115155;155116559;155116759;155116986;155118811;155138236;155140292;155142127;155142330;155143571;155144457;155147224;155148653;155160448;155167021;155168625;155168797;155172212;155172612;155183729	+;+;+;+;+;+;+;+;+;+;+;+;+;+;+;+;+;+;+;+;+;+;+;+;+;+;+;+;+	8332	474	453	425	176	166	166	-1.41	-1.36	1.05844e-40	2.93488e-39
286495	TTC3P1	chrX	75740538	75743079	-	2542	61	68	69	20	25	29	-1.42	-1.09	1.80028e-06	6.80939e-06
4084	MXD1	chr2;chr2;chr2;chr2;chr2;chr2	69915041;69916121;69921736;69935351;69937235;69938097	69915403;69916220;69921765;69935465;69937394;69942945	+;+;+;+;+;+	5617	369	389	422	149	152	135	-1.43	-1.38	5.55514e-36	1.27811e-34
26240	FAM50B	chr6;chr6	3849398;3849789	3849486;3851317	+;+	1618	135	124	135	57	44	45	-1.43	-1.27	9.22149e-13	6.44001e-12
2634	GBP2	chr1;chr1;chr1;chr1;chr1;chr1;chr1;chr1;chr1;chr1;chr1	89106132;89109677;89110164;89112472;89114016;89116992;89117577;89120179;89121143;89121777;89125863	89108291;89109870;89110266;89112684;89114296;89117234;89117773;89120288;89121270;89121983;89126159	-;-;-;-;-;-;-;-;-;-;-	4133	465	507	463	178	172	177	-1.44	-1.39	1.53808e-44	4.95122e-43
3570	IL6R	chr1;chr1;chr1;chr1;chr1;chr1;chr1;chr1;chr1;chr1;chr1;chr1	154405193;154429196;154430483;154434519;154434990;154435969;154437435;154445047;154448125;154449911;154454488;154465134	154405714;154429444;154430606;154434700;154435156;154436110;154438085;154445094;154448171;154449980;154454581;154469450	+;+;+;+;+;+;+;+;+;+;+;+	6613	404	419	400	145	149	150	-1.45	-1.41	5.28117e-40	1.40966e-38
1286	COL4A4	chr2;chr2;chr2;chr2;chr2;chr2;chr2;chr2;chr2;chr2;chr2;chr2;chr2;chr2;chr2;chr2;chr2;chr2;chr2;chr2;chr2;chr2;chr2;chr2;chr2;chr2;chr2;chr2;chr2;chr2;chr2;chr2;chr2;chr2;chr2;chr2;chr2;chr2;chr2;chr2;chr2;chr2;chr2;chr2;chr2;chr2;chr2;chr2;chr2;chr2;chr2;chr2;chr2;chr2;chr2	226967532;226978741;226979314;226980117;226981409;227002711;227010313;227012181;227015283;227019948;227022048;227025802;227027902;227030443;227031945;227032148;227033410;227042148;227043077;227047475;227050068;227050977;227052305;227054594;227055945;227057439;227059405;227060136;227062530;227077894;227080443;227082115;227085972;227088653;227089868;227094125;227098694;227099620;227101504;227101865…	226970631;226978830;226979825;226980183;226982270;227008304;227010501;227012297;227015360;227020633;227022173;227025810;227028009;227030598;227032055;227032276;227033481;227042255;227043184;227047549;227050131;227051158;227052412;227054737;227056115;227057600;227059623;227060243;227062598;227078077;227080549;227082187;227086132;227088816;227089957;227094289;227098798;227099689;227101557;227101909…	-;-;-;-;-;-;-;-;-;-;-;-;-;-;-;-;-;-;-;-;-;-;-;-;-;-;-;-;-;-;-;-;-;-;-;-;-;-;-;-;-;-;-;-;-;-;-;-;-;-;-;-;-;-;-	16326	815	858	931	321	263	361	-1.46	-1.42	2.28481e-58	1.15792e-56
134285	TMEM171	chr5;chr5;chr5;chr5;chr5	73120561;73123306;73128390;73128782;73131538	73120696;73124013;73128531;73128876;73131817	+;+;+;+;+	1361	566	544	537	208	194	197	-1.46	-1.42	2.49885e-52	1.01586e-50
9586	CREB5	chr7;chr7;chr7;chr7;chr7;chr7;chr7;chr7;chr7;chr7;chr7;chr7;chr7;chr7;chr7;chr7;chr7;chr7	28299321;28409355;28409658;28412525;28435615;28488175;28491130;28494906;28507616;28570365;28685981;28718753;28724222;28804199;28809187;28818071;28818761;28819116	28299441;28409423;28411709;28412917;28435688;28488246;28491263;28494999;28507737;28570537;28686197;28718879;28724332;28804522;28809414;28818179;28818789;28825894	+;+;+;+;+;+;+;+;+;+;+;+;+;+;+;+;+;+	11228	458	440	467	185	159	152	-1.46	-1.41	3.89451e-42	1.13001e-40
23682	RAB38	chr11;chr11;chr11	88113247;88149675;88175183	88114140;88149955;88175467	-;-;-	1460	438	449	400	167	151	149	-1.46	-1.41	2.78882e-40	7.62024e-39
102724297	LOC102724297	chr3;chr3;chr3;chr3	46364660;46371244;46392825;46406897	46365045;46371417;46393052;46407059	-;-;-;-	951	79	78	80	27	33	26	-1.46	-1.17	4.58699e-08	2.07883e-07
9358	ITGBL1	chr13;chr13;chr13;chr13;chr13;chr13;chr13;chr13;chr13;chr13;chr13;chr13;chr13	101452593;101453883;101489952;101567699;101575424;101579287;101583216;101598153;101692585;101706756;101714438;101715563;101717499	101452931;101454100;101490000;101567845;101575546;101579427;101583356;101598299;101692701;101706902;101714551;101716446;101720857	+;+;+;+;+;+;+;+;+;+;+;+;+	5926	41	56	51	10	23	18	-1.47	-1.03	4.39784e-05	0.000139181
9388	LIPG	chr18;chr18;chr18;chr18;chr18;chr18;chr18;chr18;chr18;chr18;chr18	49560699;49562057;49565317;49567442;49569437;49575369;49581415;49582362;49583556;49586746;49590501	49561890;49562405;49565498;49567621;49569548;49575590;49581657;49582482;49583774;49586850;49592908	+;+;+;+;+;+;+;+;+;+;+	5333	1015	1016	1096	432	354	337	-1.48	-1.45	1.11344e-76	8.65422e-75
1850	DUSP8	chr11;chr11;chr11;chr11;chr11;chr11;chr11;chr11;chr11	1554051;1557794;1558112;1558889;1563851;1565596;1567949;1571901;1572763	1557574;1557917;1558271;1559055;1563989;1565934;1570944;1572004;1572831	-;-;-;-;-;-;-;-;-	7622	227	258	302	93	87	99	-1.48	-1.39	8.20659e-24	1.12942e-22
27074	LAMP3	chr3;chr3;chr3;chr3;chr3;chr3;chr3;chr3;chr3;chr3	183122215;183132142;183135717;183138431;183139698;183140538;183152375;183153682;183160857;183162607	183124214;183132956;183135887;183138458;183139803;183140595;183152503;183154391;183160952;183162879	-;-;-;-;-;-;-;-;-;-	4386	63	88	58	30	23	20	-1.49	-1.15	6.72229e-07	2.67981e-06
7556	ZNF10	chr12;chr12;chr12;chr12;chr12	133130628;133144434;133151028;133151809;133155503	133130754;133144525;133151154;133151904;133159465	+;+;+;+;+	4405	40	53	40	18	13	16	-1.49	-1.03	4.96659e-05	0.000155996
23508	TTC9	chr14;chr14;chr14	70641787;70667564;70671076	70642535;70667746;70675360	+;+;+	5217	570	562	603	210	182	219	-1.5	-1.46	1.47691e-54	6.5938e-53
84924	ZNF566	chr19;chr19;chr19;chr19;chr19;chr19;chr19	36436034;36445119;36472911;36473332;36476549;36489413;36489474	36436056;36450001;36473009;36473458;36476616;36489435;36489902	-;-;-;-;-;-;-	5652	63	82	56	26	19	24	-1.5	-1.17	4.76069e-07	1.92753e-06
5794	PTPRH	chr19;chr19;chr19;chr19;chr19;chr19;chr19;chr19;chr19;chr19;chr19;chr19;chr19;chr19;chr19;chr19;chr19;chr19;chr19;chr19;chr19	55181247;55182016;55185502;55185862;55186225;55186464;55187513;55188078;55191501;55191663;55194014;55196522;55197117;55198643;55200236;55202056;55203782;55205326;55206689;55207126;55209383	55181903;55182151;55185688;55185984;55186359;55186540;55187603;55188168;55191548;55191741;55194298;55196788;55197416;55198912;55200502;55202322;55204048;55205592;55206976;55207232;55209506	-;-;-;-;-;-;-;-;-;-;-;-;-;-;-;-;-;-;-;-;-	4333	63	66	83	26	27	21	-1.51	-1.18	1.9754e-07	8.37089e-07
79784	MYH14	chr19;chr19;chr19;chr19;chr19;chr19;chr19;chr19;chr19;chr19;chr19;chr19;chr19;chr19;chr19;chr19;chr19;chr19;chr19;chr19;chr19;chr19;chr19;chr19;chr19;chr19;chr19;chr19;chr19;chr19;chr19;chr19;chr19;chr19;chr19;chr19;chr19;chr19;chr19;chr19;chr19;chr19;chr19;chr19;chr19;chr19	50188186;50203628;50205458;50206094;50210363;50217615;50223083;50223247;50224154;50225585;50226903;50230525;50231930;50244242;50247004;50248987;50249650;50250515;50252639;50255220;50257299;50259144;50260646;50261475;50263312;50266877;50268161;50271409;50271849;50272560;50275991;50276757;50278083;50280037;50280231;50281594;50286482;50289436;50290887;50292261;50293233;50293564;50301661;50307049;503…	50188307;50203671;50205554;50206179;50210770;50217771;50223110;50223349;50224177;50225677;50226966;50230623;50232070;50244337;50247122;50249139;50249823;50250688;50252753;50255318;50257486;50259265;50260715;50261635;50263420;50267008;50268367;50271546;50271972;50272731;50276203;50276901;50278289;50280141;50280383;50281842;50286694;50289648;50291048;50292389;50293321;50293687;50301869;50307157;503…	+;+;+;+;+;+;+;+;+;+;+;+;+;+;+;+;+;+;+;+;+;+;+;+;+;+;+;+;+;+;+;+;+;+;+;+;+;+;+;+;+;+;+;+;+;+	7217	55	54	68	37	10	15	-1.51	-1.05	3.97673e-05	0.000126602
27289	RND1	chr12;chr12;chr12;chr12;chr12	48857133;48860997;48862009;48864783;48865648	48858241;48861131;48862118;48864870;48865870	-;-;-;-;-	1665	126	148	154	46	50	52	-1.52	-1.35	8.39217e-15	6.75381e-14
140686	WFDC3	chr20;chr20;chr20;chr20;chr20;chr20;chr20;chr20;chr20	45774208;45775417;45777075;45781682;45787836;45788931;45789894;45790930;45791707	45774444;45775602;45777209;45781770;45787982;45789071;45789982;45791032;45791908	-;-;-;-;-;-;-;-;-	1329	45	75	66	24	23	18	-1.52	-1.11	3.06172e-06	1.12378e-05
9945	GFPT2	chr5;chr5;chr5;chr5;chr5;chr5;chr5;chr5;chr5;chr5;chr5;chr5;chr5;chr5;chr5;chr5;chr5;chr5;chr5;chr5	180300698;180302423;180304772;180307176;180312430;180313807;180313974;180316341;180316764;180316963;180318793;180324188;180324816;180328277;180330700;180331495;180335828;180336479;180338493;180353211	180301608;180302584;180304939;180307303;180312544;180313964;180315048;180316461;180316861;180317058;180318956;180324305;180324895;180328338;180330834;180331553;180335953;180336577;180338600;180353336	-;-;-;-;-;-;-;-;-;-;-;-;-;-;-;-;-;-;-;-	4109	336	365	364	158	98	112	-1.53	-1.45	7.51861e-30	1.34912e-28
2706	GJB2	chr13;chr13;chr13	20187463;20191961;20192783	20189603;20192144;20192975	-;-;-	2518	407	438	428	202	121	110	-1.55	-1.25	7.67449e-09	3.75857e-08
57458	TMCC3	chr12;chr12;chr12;chr12;chr12	94567124;94578394;94581622;94615923;94650353	94571737;94578529;94582538;94616151;94650562	-;-;-;-;-	6106	600	627	581	255	187	171	-1.56	-1.51	7.77825e-48	2.75192e-46
56649	TMPRSS4	chr11;chr11;chr11;chr11;chr11;chr11;chr11;chr11;chr11;chr11;chr11;chr11;chr11;chr11;chr11;chr11	118077012;118094816;118098985;118103101;118104691;118107774;118108856;118110052;118111741;118113269;118113923;118114829;118115138;118117305;118117902;118125295	118077305;118094865;118099098;118103253;118104820;118107875;118108896;118110386;118111900;118113435;118114065;118114927;118115280;118117454;118119843;118125505	+;+;+;+;+;+;+;+;+;+;+;+;+;+;+;+	4234	64	53	77	25	15	25	-1.56	-1.19	5.91367e-07	2.36626e-06
1510	CTSE	chr1;chr1;chr1;chr1;chr1;chr1;chr1;chr1;chr1	206009264;206012308;206012508;206013772;206015931;206021049;206022150;206022901;206023724	206010347;206012406;206012649;206013894;206016145;206021167;206022267;206023057;206023909	-;-;-;-;-;-;-;-;-	2243	48	52	49	16	17	17	-1.56	-1.13	5.34962e-06	1.8994e-05
1608	DGKG	chr3;chr3;chr3;chr3;chr3;chr3;chr3;chr3;chr3;chr3;chr3;chr3;chr3;chr3;chr3;chr3;chr3;chr3;chr3;chr3;chr3;chr3;chr3;chr3;chr3	186147201;186161603;186164898;186188202;186211795;186242504;186251759;186253093;186257854;186260439;186261699;186265247;186267685;186268801;186272255;186275547;186279851;186280670;186284660;186288710;186297421;186298064;186306901;186320393;186361946	186150188;186161663;186165018;186188379;186211885;186242568;186251919;186253182;186257939;186260513;186261778;186265306;186267777;186268917;186272343;186275664;186279973;186280744;186284709;186288880;186297483;186298229;186306977;186320707;186362234	-;-;-;-;-;-;-;-;-;-;-;-;-;-;-;-;-;-;-;-;-;-;-;-;-	5802	410	436	432	137	138	156	-1.57	-1.5	8.6456e-45	2.8072e-43
7185	TRAF1	chr9;chr9;chr9;chr9;chr9;chr9;chr9;chr9;chr9;chr9	120902393;120909230;120911336;120913328;120914235;120914508;120923705;120925936;120926550;120929114	120905238;120909378;120911513;120913738;120914300;120914572;120923792;120926301;120926895;120929173	-;-;-;-;-;-;-;-;-;-	4575	928	1016	1000	331	320	330	-1.58	-1.56	2.41573e-97	2.89907e-95
339324	ZNF260	chr19;chr19;chr19;chr19;chr19	36510687;36517286;36518030;36525155;36528219	36515699;36517393;36518143;36525373;36528346	-;-;-;-;-	5582	245	269	257	96	83	77	-1.58	-1.49	6.45023e-28	1.08964e-26
151056	PLB1	chr2;chr2;chr2;chr2;chr2;chr2;chr2;chr2;chr2;chr2;chr2;chr2;chr2;chr2;chr2;chr2;chr2;chr2;chr2;chr2;chr2;chr2;chr2;chr2;chr2;chr2;chr2;chr2;chr2;chr2;chr2;chr2;chr2;chr2;chr2;chr2;chr2;chr2;chr2;chr2;chr2;chr2;chr2;chr2;chr2;chr2;chr2;chr2;chr2;chr2;chr2;chr2;chr2;chr2;chr2;chr2;chr2;chr2;chr2;chr2;chr2;chr2;chr2;chr2;chr2;chr2;chr2;chr2;chr2;chr2;chr2;chr2;chr2;chr2;chr2	28488719;28495959;28516808;28518466;28519705;28521641;28523729;28525267;28525905;28529317;28529728;28530240;28532108;28538286;28539099;28540366;28541707;28543212;28543416;28544571;28545261;28545533;28545687;28547472;28548860;28550010;28552928;28563041;28565280;28566796;28573197;28578107;28579073;28579627;28582068;28582405;28585761;28589450;28589675;28590005;28591133;28591700;28592661;28593681;285…	28488735;28496169;28516869;28518532;28519763;28521689;28523806;28525307;28525945;28529407;28529779;28530266;28532194;28538381;28539178;28540441;28541811;28543268;28544475;28545201;28545474;28545551;28545821;28547499;28548931;28550084;28552991;28563099;28565353;28566839;28573305;28578158;28579162;28579707;28582133;28582505;28585842;28589554;28589770;28590076;28591171;28591760;28592719;28593754;285…	+;+;+;+;+;+;+;+;+;+;+;+;+;+;+;+;+;+;+;+;+;+;+;+;+;+;+;+;+;+;+;+;+;+;+;+;+;+;+;+;+;+;+;+;+;+;+;+;+;+;+;+;+;+;+;+;+;+;+;+;+;+;+;+;+;+;+;+;+;+;+;+;+;+;+	13521	210	264	234	75	76	83	-1.58	-1.48	7.56731e-25	1.09151e-23
163131	ZNF780B	chr19;chr19;chr19;chr19;chr19;chr19;chr19	40028260;40047375;40048670;40050324;40055416;40056034;40056101	40036626;40047473;40048796;40050377;40055576;40056057;40059027	-;-;-;-;-;-;-	11759	91	57	85	29	20	28	-1.58	-1.23	6.57853e-08	2.93617e-07
152816	C4orf26	chr4;chr4;chr4;chr4;chr4	75555510;75555768;75556541;75563210;75564114	75555671;75556149;75556584;75563345;75565893	+;+;+;+;+	2504	655	674	728	207	222	254	-1.59	-1.54	7.66304e-66	4.6166e-64
1437	CSF2	chr5;chr5;chr5;chr5	132073792;132074081;132074810;132075745	132073982;132074122;132074935;132076170	+;+;+;+	785	1621	1799	1707	528	529	632	-1.6	-1.58	1.83429e-124	3.5127e-122
2859	GPR35	chr2;chr2;chr2;chr2;chr2;chr2;chr2	240605408;240606387;240616388;240617090;240618888;240625245;240629949	240605570;240606612;240616511;240617393;240619031;240625568;240631259	+;+;+;+;+;+;+	2596	112	106	90	40	27	33	-1.6	-1.36	1.82074e-11	1.1352e-10
5328	PLAU	chr10;chr10;chr10;chr10;chr10;chr10;chr10;chr10;chr10;chr10;chr10;chr10	73909182;73911104;73911525;73912041;73912215;73912924;73913290;73913539;73913980;73914776;73915251;73916389	73909294;73911218;73911925;73912068;73912322;73913098;73913381;73913758;73914128;73914916;73915399;73917501	+;+;+;+;+;+;+;+;+;+;+;+	2804	17225	18887	18443	6127	5829	5893	-1.61	-1.6	0	0
2203	FBP1	chr9;chr9;chr9;chr9;chr9;chr9;chr9;chr9	94603133;94605457;94606815;94609921;94617768;94620329;94639141;94640044	94603572;94605576;94606952;94610061;94617860;94620491;94639641;94640249	-;-;-;-;-;-;-;-	1802	249	255	227	81	71	87	-1.61	-1.5	6.18775e-27	9.97019e-26
51129	ANGPTL4	chr19;chr19;chr19;chr19;chr19;chr19;chr19	8364127;8365954;8366202;8369219;8371056;8371241;8373651	8364639;8366064;8366319;8369332;8371151;8371522;8374375	+;+;+;+;+;+;+	1959	192	227	203	72	68	63	-1.61	-1.48	5.5444e-23	7.28297e-22
3934	LCN2	chr9;chr9;chr9;chr9;chr9;chr9;chr9	128149453;128150238;128151638;128151906;128152183;128153100;128153311	128149663;128150374;128151717;128152025;128152284;128153126;128153455	+;+;+;+;+;+;+	822	2366	2496	2259	747	774	790	-1.62	-1.61	2.77503e-193	1.12509e-190
10202	DHRS2	chr14;chr14;chr14;chr14;chr14;chr14;chr14;chr14;chr14;chr14;chr14;chr14	23630115;23636364;23638355;23638827;23639179;23639794;23641666;23643152;23644111;23644409;23644827;23645142	23630235;23636772;23638417;23639004;23639356;23639895;23642638;23643219;23644162;23644554;23644882;23645639	+;+;+;+;+;+;+;+;+;+;+;+	2844	212	215	253	62	79	78	-1.62	-1.5	2.11684e-24	3.00708e-23
2710	GK	chrX;chrX;chrX;chrX;chrX;chrX;chrX;chrX;chrX;chrX;chrX;chrX;chrX;chrX;chrX;chrX;chrX;chrX;chrX;chrX;chrX;chrX;chrX	30653359;30665511;30668012;30670507;30677375;30687533;30691123;30694400;30696042;30696617;30697732;30700414;30700838;30707556;30708054;30718538;30719419;30720011;30720621;30720852;30724101;30727466;30728732	30653615;30665584;30668118;30670585;30677452;30687616;30691199;30694537;30696151;30696683;30697749;30700449;30700905;30707598;30708134;30718616;30719515;30720095;30720741;30720995;30724181;30727552;30731462	+;+;+;+;+;+;+;+;+;+;+;+;+;+;+;+;+;+;+;+;+;+;+	4742	90	88	69	25	28	26	-1.62	-1.31	1.53754e-09	8.01136e-09
80149	ZC3H12A	chr1;chr1;chr1;chr1;chr1;chr1;chr1	37473455;37474518;37475459;37477614;37480290;37481601;37482350	37474119;37474629;37475939;37479925;37480429;37481835;37484377	+;+;+;+;+;+;+	5973	930	967	1071	360	280	317	-1.63	-1.6	4.86856e-83	4.48057e-81
26353	HSPB8	chr12;chr12;chr12	119178790;119187025;119193699	119179679;119187088;119194746	+;+;+	2002	84	98	86	35	34	15	-1.63	-1.33	2.05946e-09	1.06019e-08
125893	ZNF816	chr19;chr19;chr19;chr19;chr19	52949379;52952751;52956027;52960027;52962717	52951584;52952877;52956104;52960177;52962911	-;-;-;-;-	2757	47	51	41	23	11	9	-1.65	-1.12	1.6607e-05	5.54344e-05
1893	ECM1	chr1;chr1;chr1;chr1;chr1;chr1;chr1;chr1;chr1;chr1	150508011;150509531;150509661;150509835;150510102;150510876;150511457;150512352;150512725;150513237	150508279;150509581;150509762;150510002;150510182;150511198;150511831;150512572;150512812;150513789	+;+;+;+;+;+;+;+;+;+	2231	872	925	922	352	252	253	-1.67	-1.62	5.32798e-72	3.70023e-70
7113	TMPRSS2	chr21;chr21;chr21;chr21;chr21;chr21;chr21;chr21;chr21;chr21;chr21;chr21;chr21;chr21;chr21;chr21;chr21	41464551;41467734;41467913;41468396;41470648;41471806;41473325;41476577;41479172;41480476;41488394;41489507;41494356;41498119;41506445;41507950;41508081	41466153;41467886;41468356;41468538;41470743;41471981;41473496;41476620;41479282;41480602;41488513;41489593;41494578;41498189;41506617;41508065;41508158	-;-;-;-;-;-;-;-;-;-;-;-;-;-;-;-;-	3937	215	191	232	76	53	70	-1.67	-1.53	3.1511e-23	4.19429e-22
128218	TMEM125	chr1;chr1;chr1;chr1;chr1	43269951;43270528;43270809;43272184;43272578	43270085;43270793;43271253;43272339;43274002	+;+;+;+;+	2427	189	178	182	59	55	58	-1.67	-1.52	3.52367e-22	4.43816e-21
8645	KCNK5	chr6;chr6;chr6;chr6;chr6	39188971;39194169;39194594;39195876;39228926	39191755;39194337;39194760;39195987;39229475	-;-;-;-;-	3783	131	124	115	36	43	35	-1.67	-1.47	5.04377e-15	4.11652e-14
4856	NOV	chr8;chr8;chr8;chr8;chr8	119416312;119416744;119418058;119419131;119422836	119416616;119416969;119418309;119419345;119424438	+;+;+;+;+	2601	64	73	72	18	29	18	-1.67	-1.28	3.05621e-08	1.4137e-07
64063	PRSS22	chr16;chr16;chr16;chr16;chr16;chr16;chr16	2852727;2853865;2855574;2856822;2857637;2858023;2858563	2853329;2854022;2856253;2856848;2857926;2858201;2858630	-;-;-;-;-;-;-	2005	1381	1300	1328	415	431	406	-1.68	-1.65	3.37639e-141	7.2356e-139
8325	FZD8	chr10	35638249	35641434	-	3186	39	40	45	16	14	8	-1.69	-1.11	2.02764e-05	6.68938e-05
27290	SPINK4	chr9;chr9;chr9;chr9	33240198;33245112;33246616;33248426	33240269;33245152;33246728;33248567	+;+;+;+	368	120	97	103	34	31	33	-1.7	-1.43	6.15212e-13	4.36763e-12
685	BTC	chr4;chr4;chr4;chr4;chr4;chr4;chr4	74744759;74746682;74748040;74750573;74755859;74770058;74794262	74746675;74747322;74748149;74750719;74755976;74770156;74794672	-;-;-;-;-;-;-	3443	113	83	97	34	24	30	-1.71	-1.42	1.39491e-11	8.80681e-11
27010	TPK1	chr7;chr7;chr7;chr7;chr7;chr7;chr7;chr7;chr7;chr7;chr7;chr7;chr7;chr7;chr7;chr7;chr7;chr7;chr7;chr7;chr7;chr7;chr7;chr7	144451941;144531064;144546776;144548491;144591423;144606933;144623166;144643439;144646086;144648807;144659020;144666620;144667726;144681807;144682909;144736154;144738836;144765880;144834607;144835560;144835704;144835967;144836172;144836331	144453663;144531169;144547147;144548602;144591569;144607050;144623261;144643573;144646163;144648879;144659023;144666718;144667846;144681864;144682981;144736253;144738922;144765951;144834900;144835618;144835900;144836054;144836310;144836411	-;-;-;-;-;-;-;-;-;-;-;-;-;-;-;-;-;-;-;-;-;-;-;-	4432	90	100	102	43	18	26	-1.71	-1.4	1.04067e-10	6.10523e-10
144568	A2ML1	chr12;chr12;chr12;chr12;chr12;chr12;chr12;chr12;chr12;chr12;chr12;chr12;chr12;chr12;chr12;chr12;chr12;chr12;chr12;chr12;chr12;chr12;chr12;chr12;chr12;chr12;chr12;chr12;chr12;chr12;chr12;chr12;chr12;chr12;chr12;chr12;chr12;chr12	8822554;8823182;8823720;8829727;8834662;8835507;8836255;8837440;8838336;8839113;8841369;8843134;8845004;8845442;8846077;8847510;8848720;8849669;8850160;8851784;8852210;8854128;8854780;8855509;8857164;8857507;8857946;8860881;8861135;8863794;8867842;8868230;8868537;8869135;8874425;8874971;8875461;8876058	8822713;8823365;8823882;8829779;8834682;8835666;8836339;8837566;8838450;8839222;8841536;8843361;8845174;8845502;8846222;8847698;8848914;8849759;8850274;8852012;8852336;8854249;8854831;8855592;8857340;8857588;8858102;8860955;8861297;8864008;8868057;8868357;8868627;8869203;8874527;8875012;8875813;8876787	+;+;+;+;+;+;+;+;+;+;+;+;+;+;+;+;+;+;+;+;+;+;+;+;+;+;+;+;+;+;+;+;+;+;+;+;+;+	5757	1301	1416	1430	440	387	433	-1.72	-1.69	3.33918e-136	6.9571e-134
9331	B4GALT6	chr18;chr18;chr18;chr18;chr18;chr18;chr18;chr18;chr18;chr18;chr18;chr18	31622246;31626283;31626999;31630959;31638644;31645355;31657976;31660353;31666256;31676511;31684312;31724494	31625761;31626384;31627121;31631146;31638760;31645479;31658089;31660582;31666372;31676617;31685691;31725286	-;-;-;-;-;-;-;-;-;-;-;-	6912	62	66	38	18	14	16	-1.72	-1.25	6.4255e-07	2.5649e-06
5743	PTGS2	chr1;chr1;chr1;chr1;chr1;chr1;chr1;chr1;chr1;chr1	186671812;186675249;186675898;186676467;186676833;186677649;186678261;186679058;186679322;186680239	186674762;186675396;186676184;186676713;186676916;186677830;186678404;186679201;186679438;186680427	-;-;-;-;-;-;-;-;-;-	4493	722	677	732	221	217	204	-1.73	-1.69	3.98181e-83	3.6871e-81
64332	NFKBIZ	chr3;chr3;chr3;chr3;chr3;chr3;chr3;chr3;chr3;chr3;chr3;chr3;chr3;chr3	101827990;101829613;101849514;101852085;101852738;101852886;101853091;101854578;101855062;101855395;101855733;101857073;101857292;101859318	101828184;101829688;101849917;101852224;101852768;101852989;101853863;101854683;101855208;101855458;101855902;101857183;101857459;101861025	+;+;+;+;+;+;+;+;+;+;+;+;+;+	4197	440	454	491	170	117	128	-1.73	-1.67	1.36843e-48	4.94645e-47
23507	LRRC8B	chr1;chr1;chr1;chr1;chr1;chr1;chr1;chr1;chr1;chr1;chr1;chr1	89524144;89524838;89526962;89549915;89558711;89568247;89568439;89579591;89582625;89588313;89592771;89601472	89524587;89525022;89526986;89549971;89559036;89568307;89568493;89579688;89584789;89588368;89597861;89601539	+;+;+;+;+;+;+;+;+;+;+;+	8631	437	442	429	142	127	125	-1.73	-1.66	2.17207e-53	9.23036e-52
345079	SOWAHB	chr4	76894929	76897849	-	2921	219	224	273	72	61	81	-1.73	-1.59	7.4592e-27	1.19674e-25
7580	ZNF32	chr10;chr10;chr10;chr10	43643859;43645958;43648585;43648802	43644801;43646296;43648799;43648878	-;-;-;-	1574	169	146	151	67	33	38	-1.73	-1.52	2.74483e-16	2.44218e-15
4058	LTK	chr15;chr15;chr15;chr15;chr15;chr15;chr15;chr15;chr15;chr15;chr15;chr15;chr15;chr15;chr15;chr15;chr15;chr15;chr15;chr15;chr15	41503637;41504342;41504506;41504773;41504972;41505208;41505401;41505713;41505915;41507095;41507514;41508069;41509031;41510803;41511164;41511422;41511817;41512115;41512707;41512977;41513667	41504244;41504432;41504640;41504874;41505064;41505305;41505530;41505777;41506005;41507290;41507657;41508236;41509129;41510819;41511346;41511578;41511963;41512265;41512878;41513120;41513887	-;-;-;-;-;-;-;-;-;-;-;-;-;-;-;-;-;-;-;-;-	3212	47	41	39	8	13	17	-1.73	-1.11	1.91755e-05	6.34992e-05
1847	DUSP5	chr10;chr10;chr10;chr10	110497867;110502721;110506935;110510020	110498500;110502869;110507154;110511544	+;+;+;+	2528	1384	1449	1496	422	451	421	-1.74	-1.72	8.08912e-155	2.12886e-152
220992	ZNF485	chr10;chr10;chr10;chr10;chr10	43606407;43606997;43608614;43609234;43616291	43606563;43607074;43608740;43609350;43617904	+;+;+;+;+	2093	102	121	99	29	33	33	-1.75	-1.47	1.92885e-13	1.4087e-12
101928841	LOC101928841	chr13;chr13;chr13;chr13;chr13;chr13;chr13	113399610;113409334;113409961;113410856;113413411;113413600;113420532	113408220;113409633;113410839;113412203;113413591;113414393;113420858	-;-;-;-;-;-;-	12440	128	134	123	46	29	37	-1.76	-1.53	5.94462e-16	5.17558e-15
21	ABCA3	chr16;chr16;chr16;chr16;chr16;chr16;chr16;chr16;chr16;chr16;chr16;chr16;chr16;chr16;chr16;chr16;chr16;chr16;chr16;chr16;chr16;chr16;chr16;chr16;chr16;chr16;chr16;chr16;chr16;chr16;chr16;chr16;chr16	2275878;2277597;2277879;2278288;2278943;2281027;2281381;2283186;2284279;2284779;2285442;2286694;2288026;2289434;2292140;2295590;2297329;2297766;2298386;2299403;2300005;2303969;2308450;2317283;2317648;2319581;2323523;2324404;2326010;2326413;2328453;2329648;2340573	2276805;2277670;2278069;2278458;2279130;2281221;2281509;2283358;2284437;2284998;2285646;2286967;2288329;2289620;2292238;2295740;2297539;2297921;2298540;2299532;2300148;2304150;2308623;2317403;2317764;2319840;2323688;2324531;2326274;2326492;2328757;2329854;2340746	-;-;-;-;-;-;-;-;-;-;-;-;-;-;-;-;-;-;-;-;-;-;-;-;-;-;-;-;-;-;-;-;-	6623	461	443	443	159	117	117	-1.77	-1.7	1.40823e-51	5.57386e-50
79152	FA2H	chr16;chr16;chr16;chr16;chr16;chr16;chr16;chr16;chr16	74712955;74716347;74716611;74718988;74726225;74727244;74740023;74744190;74774486	74714269;74716599;74718573;74719160;74726331;74727386;74740115;74744264;74774831	-;-;-;-;-;-;-;-;-	4468	215	200	217	56	63	65	-1.77	-1.63	4.03112e-27	6.54446e-26
10361	NPM2	chr8;chr8;chr8;chr8;chr8;chr8;chr8;chr8;chr8;chr8;chr8	22023708;22024724;22024843;22025216;22025436;22025647;22033130;22034109;22034510;22036493;22036638	22024623;22024830;22025049;22025306;22025521;22025772;22033223;22034275;22034544;22036526;22036897	+;+;+;+;+;+;+;+;+;+;+	2123	176	179	145	57	42	47	-1.77	-1.59	1.92032e-20	2.19063e-19
404266	HOXB-AS3	chr17;chr17;chr17;chr17;chr17;chr17;chr17;chr17	48590420;48592292;48595958;48600447;48601428;48602075;48603927;48606132	48590589;48592364;48596123;48600545;48601663;48602341;48604046;48606414	+;+;+;+;+;+;+;+	1414	57	45	50	6	10	28	-1.77	-1.1	3.00485e-05	9.69161e-05
80736	SLC44A4	chr6;chr6;chr6;chr6;chr6;chr6;chr6;chr6;chr6;chr6;chr6;chr6;chr6;chr6;chr6;chr6;chr6;chr6;chr6;chr6;chr6;chr6	31863192;31864652;31864816;31865010;31865315;31865498;31865690;31865873;31869155;31869545;31870603;31870812;31871314;31871474;31874460;31874721;31874929;31875852;31876056;31877034;31877563;31878941	31863748;31864736;31864910;31865080;31865388;31865601;31865784;31866126;31869257;31869637;31870702;31871047;31871397;31871561;31874520;31874846;31875028;31875930;31876129;31877082;31877671;31879046	-;-;-;-;-;-;-;-;-;-;-;-;-;-;-;-;-;-;-;-;-;-	2743	324	319	289	87	77	102	-1.81	-1.69	2.88068e-38	7.23837e-37
101	ADAM8	chr10;chr10;chr10;chr10;chr10;chr10;chr10;chr10;chr10;chr10;chr10;chr10;chr10;chr10;chr10;chr10;chr10;chr10;chr10;chr10;chr10;chr10;chr10;chr10;chr10	133262416;133263688;133267352;133267929;133268748;133269445;133269897;133270360;133270736;133270881;133271200;133271528;133271806;133272193;133272416;133272798;133272957;133273254;133273762;133273951;133274159;133274796;133275484;133275706;133276772	133263233;133263765;133267417;133268118;133268862;133269529;133269974;133270510;133270805;133271070;133271289;133271705;133271954;133272274;133272585;133272866;133273019;133273443;133273838;133274029;133274235;133275437;133275587;133275994;133276903	-;-;-;-;-;-;-;-;-;-;-;-;-;-;-;-;-;-;-;-;-;-;-;-;-	4232	3934	3905	3902	1015	1113	1147	-1.84	-1.83	0	0
8519	IFITM1	chr11;chr11	313991;314922	314356;315272	+;+	717	111	129	112	30	34	33	-1.84	-1.57	7.1362e-16	6.17003e-15
9846	GAB2	chr11;chr11;chr11;chr11;chr11;chr11;chr11;chr11;chr11;chr11;chr11;chr11;chr11	78215290;78220319;78221677;78222105;78223412;78225108;78226465;78250157;78280601;78318143;78341760;78364016;78417646	78219415;78220444;78221779;78222195;78223676;78225202;78227051;78250400;78280901;78318219;78341880;78364103;78417822	-;-;-;-;-;-;-;-;-;-;-;-;-	6401	326	349	319	98	82	94	-1.85	-1.75	4.35152e-44	1.38299e-42
164312	LRRN4	chr20;chr20;chr20;chr20;chr20	6039745;6044543;6050779;6052145;6053830	6042450;6044680;6050983;6052804;6054080	-;-;-;-;-	3960	1920	1780	1849	485	539	501	-1.86	-1.84	5.55914e-203	2.60602e-200
374	AREG	chr4;chr4;chr4;chr4;chr4;chr4	74445098;74446534;74449047;74450380;74452544;74454759	74445406;74446782;74449248;74450532;74452655;74455009	+;+;+;+;+;+	1276	13421	13562	13162	3642	3856	3497	-1.87	-1.86	0	0
255027	MPV17L	chr16;chr16;chr16;chr16;chr16	15395698;15399431;15400787;15407824;15407933	15396207;15399548;15400857;15407853;15409686	+;+;+;+;+	2483	67	75	86	14	21	26	-1.87	-1.43	6.32789e-10	3.42812e-09
5196	PF4	chr4;chr4;chr4;chr4	73980825;73981417;73981658;73981863	73981291;73981543;73981835;73982124	-;-;-;-	1034	34	38	24	10	8	6	-1.87	-1.09	5.29931e-05	0.000165822
29113	C6orf15	chr6;chr6	31111223;31112489	31112291;31112555	-;-	1136	310	294	312	91	77	78	-1.88	-1.78	2.41963e-42	7.11705e-41
401647	GOLGA7B	chr10;chr10;chr10;chr10;chr10	97850238;97859458;97863930;97864168;97865590	97850315;97859583;97864082;97864269;97871578	+;+;+;+;+	6448	166	172	158	51	45	37	-1.88	-1.69	6.6494e-23	8.68882e-22
9076	CLDN1	chr3;chr3;chr3;chr3	190305701;190310169;190312872;190321984	190308439;190310253;190313036;190322446	-;-;-;-	3452	3529	3572	3543	854	1060	927	-1.9	-1.89	2.36637e-262	1.54339e-259
3248	HPGD	chr4;chr4;chr4;chr4;chr4;chr4;chr4;chr4	174490177;174493151;174495548;174506691;174508696;174517971;174521944;174522359	174492094;174493314;174495624;174508183;174508792;174518077;174522067;174522898	-;-;-;-;-;-;-;-	4520	113	104	108	31	29	24	-1.91	-1.62	1.29628e-15	1.09614e-14
57822	GRHL3	chr1;chr1;chr1;chr1;chr1;chr1;chr1;chr1;chr1;chr1;chr1;chr1;chr1;chr1;chr1;chr1;chr1;chr1;chr1	24319322;24319814;24323040;24331426;24334645;24336482;24337078;24337636;24337992;24339668;24342115;24342694;24342892;24344897;24346553;24347468;24350058;24354374;24364185	24319747;24319941;24323117;24331612;24334706;24336827;24337151;24337789;24338103;24339762;24342273;24342772;24343025;24344931;24346641;24347553;24350122;24355318;24364482	+;+;+;+;+;+;+;+;+;+;+;+;+;+;+;+;+;+;+	3552	48	38	47	12	10	11	-1.91	-1.32	3.53512e-07	1.45329e-06
7504	XK	chrX;chrX;chrX;chrX	37685781;37694286;37698683;37727636	37686206;37694548;37698792;37732130	+;+;+;+	5294	770	706	708	195	195	182	-1.93	-1.88	1.03388e-97	1.25075e-95
2525	FUT3	chr19;chr19;chr19;chr19;chr19	5842888;5846426;5848740;5848834;5851390	5844851;5846966;5848802;5848905;5851474	-;-;-;-;-	2725	384	381	388	101	94	104	-1.94	-1.85	1.35369e-55	6.26748e-54
64092	SAMSN1	chr21;chr21;chr21;chr21;chr21;chr21;chr21;chr21;chr21;chr21;chr21;chr21;chr21	14485228;14495347;14498442;14500529;14510310;14512444;14516892;14521150;14523271;14525126;14546205;14582136;14583320	14486114;14496403;14498592;14500735;14510461;14512573;14517041;14521221;14523394;14525180;14546360;14582488;14583402	-;-;-;-;-;-;-;-;-;-;-;-;-	3577	96	121	121	20	29	37	-1.96	-1.62	3.91725e-15	3.22517e-14
22875	ENPP4	chr6;chr6;chr6;chr6	46129964;46139551;46141052;46143276	46130189;46140409;46141222;46146699	+;+;+;+	4680	40	35	40	18	5	4	-1.96	-1.16	1.96343e-05	6.49181e-05
6372	CXCL6	chr4;chr4;chr4;chr4	73836556;73836964;73837203;73837623	73836859;73837096;73837286;73838760	+;+;+;+	1659	32	32	31	10	2	11	-2	-1.05	0.000111143	0.000332058
5645	PRSS2	chr7;chr7;chr7;chr7;chr7;chr7	142770943;142772049;142772562;142773266;142773919;142774356	142771022;142772208;142772603;142773519;142774055;142774564	+;+;+;+;+;+	882	1025	1036	951	237	284	224	-2.01	-1.97	1.8499e-124	3.5127e-122
54716	SLC6A20	chr3;chr3;chr3;chr3;chr3;chr3;chr3;chr3;chr3;chr3;chr3;chr3;chr3	45755449;45759857;45762913;45765537;45770209;45770378;45771217;45772505;45775761;45780009;45780390;45782083;45796299	45759127;45760022;45763072;45765741;45770371;45770451;45771458;45772615;45775988;45780100;45780563;45782223;45796561	-;-;-;-;-;-;-;-;-;-;-;-;-	5698	143	112	108	26	26	35	-2.02	-1.71	1.63935e-17	1.57539e-16
55796	MBNL3	chrX;chrX;chrX;chrX;chrX;chrX;chrX;chrX;chrX;chrX;chrX;chrX;chrX;chrX;chrX;chrX;chrX	132369314;132381359;132382178;132384663;132386661;132390847;132392143;132404319;132406228;132411190;132413483;132413583;132437899;132439435;132441399;132488851;132489814	132379677;132381432;132382272;132384698;132386811;132391083;132392334;132404383;132406392;132411377;132413575;132413608;132437943;132440314;132441567;132489038;132490030	-;-;-;-;-;-;-;-;-;-;-;-;-;-;-;-;-	13185	202	181	194	51	47	42	-2.04	-1.84	1.75461e-29	3.1149e-28
10158	PDZK1IP1	chr1;chr1;chr1;chr1	47183589;47185002;47187319;47189866	47184043;47185097;47187427;47190099	-;-;-;-	894	1078	1088	1119	253	260	279	-2.05	-2.01	9.40388e-157	2.56487e-154
79153	GDPD3	chr16;chr16;chr16;chr16;chr16;chr16;chr16;chr16;chr16;chr16	30104810;30108213;30108373;30111388;30112132;30112306;30112523;30112658;30113022;30113340	30105009;30108264;30108432;30111521;30112221;30112424;30112568;30112793;30113064;30113943	-;-;-;-;-;-;-;-;-;-	1484	67	65	53	14	14	16	-2.05	-1.49	9.84272e-10	5.22842e-09
597	BCL2A1	chr15;chr15;chr15	79960890;79967637;79970700	79961174;79967692;79971301	-;-;-	943	67	56	60	13	23	8	-2.05	-1.42	1.41031e-08	6.75049e-08
10406	WFDC2	chr20;chr20;chr20;chr20;chr20;chr20;chr20	45448648;45451998;45468545;45469058;45470389;45479942;45481371	45450356;45452177;45468650;45469860;45470532;45480094;45481532	+;+;+;+;+;+;+	3257	129	105	128	23	40	23	-2.06	-1.72	3.93874e-17	3.71137e-16
79946	C10orf95	chr10;chr10	102449837;102451386	102451147;102451543	-;-	1469	93	103	105	20	28	22	-2.07	-1.7	8.95245e-16	7.66965e-15
1184	CLCN5	chrX;chrX;chrX;chrX;chrX;chrX;chrX;chrX;chrX;chrX;chrX;chrX;chrX;chrX;chrX;chrX;chrX;chrX	49922615;49923407;49925171;50042316;50067560;50069501;50069879;50072489;50075795;50080594;50081641;50085980;50086328;50088413;50088698;50090116;50090670;50092129	49922792;49923741;49925314;50042541;50067760;50069744;50070030;50072588;50075982;50080716;50081847;50086060;50086870;50088484;50088884;50090514;50090886;50099235	+;+;+;+;+;+;+;+;+;+;+;+;+;+;+;+;+;+	10704	586	645	619	136	139	160	-2.08	-2.01	6.14613e-91	6.31493e-89
255394	TCP11L2	chr12;chr12;chr12;chr12;chr12;chr12;chr12;chr12;chr12;chr12;chr12;chr12;chr12;chr12;chr12;chr12	106302784;106303167;106304093;106307283;106311041;106312293;106314358;106318344;106321486;106323510;106329330;106335479;106335639;106336032;106340826;106346286	106302941;106303254;106304231;106307370;106311232;106312434;106314493;106318464;106321706;106323646;106329871;106335626;106335826;106336213;106340998;106347587	+;+;+;+;+;+;+;+;+;+;+;+;+;+;+;+	3957	85	62	78	22	19	10	-2.08	-1.58	3.47505e-11	2.12166e-10
794	CALB2	chr16;chr16;chr16;chr16;chr16;chr16;chr16;chr16;chr16;chr16;chr16	71358713;71372153;71374745;71377667;71382719;71383367;71383970;71384339;71384783;71385577;71389749	71358886;71372229;71374834;71377747;71382775;71383444;71384025;71384378;71384836;71385648;71390438	+;+;+;+;+;+;+;+;+;+;+	1469	34	36	42	9	7	9	-2.08	-1.27	1.74717e-06	6.62522e-06
284656	EPHA10	chr1;chr1;chr1;chr1;chr1;chr1;chr1;chr1;chr1;chr1;chr1;chr1;chr1;chr1;chr1;chr1;chr1	37715892;37718661;37719414;37719909;37720351;37720783;37721660;37723041;37723311;37727102;37731411;37735257;37752876;37754215;37760272;37762785;37764961	37718486;37718816;37719607;37720058;37720554;37720844;37721845;37723166;37723372;37727210;37731582;37735390;37753226;37754370;37762083;37762849;37765152	-;-;-;-;-;-;-;-;-;-;-;-;-;-;-;-;-	6726	63	68	59	14	12	16	-2.09	-1.59	6.1164e-11	3.66568e-10
7728	ZNF175	chr19;chr19;chr19;chr19;chr19	51571278;51573150;51581391;51581787;51586627	51571475;51573401;51581517;51581882;51592510	+;+;+;+;+	6557	436	454	490	111	115	94	-2.11	-2.01	2.24417e-69	1.46368e-67
92249	LINC01278	chrX;chrX;chrX;chrX	63426559;63432364;63516910;63560832	63428981;63432491;63517082;63560993	-;-;-;-	2886	32	38	33	17	2	2	-2.13	-1.09	6.79877e-05	0.000209436
399694	SHC4	chr15;chr15;chr15;chr15;chr15;chr15;chr15;chr15;chr15;chr15;chr15;chr15;chr15;chr15	48823737;48834769;48843409;48851188;48855953;48857692;48867818;48872089;48884248;48890748;48924879;48946400;48946560;48962431	48826126;48835022;48843588;48851248;48856124;48857815;48867869;48872142;48884367;48890811;48924949;48946420;48946638;48963444	-;-;-;-;-;-;-;-;-;-;-;-;-;-	4656	75	90	84	16	20	19	-2.14	-1.68	1.07079e-13	7.97956e-13
100505938	LOC100505938	chr7;chr7;chr7;chr7;chr7;chr7	8262225;8262580;8264591;8340383;8341017;8343125	8262419;8262826;8264680;8340556;8341226;8343281	+;+;+;+;+;+	1073	43	39	47	13	9	6	-2.14	-1.38	1.71465e-07	7.31409e-07
1577	CYP3A5	chr7;chr7;chr7;chr7;chr7;chr7;chr7;chr7;chr7;chr7;chr7;chr7;chr7;chr7;chr7;chr7	99648189;99650073;99652553;99660215;99660499;99662816;99665166;99666601;99666713;99666952;99671222;99672580;99672784;99674533;99676115;99679826	99648400;99650232;99652779;99660373;99660659;99664095;99665314;99666689;99666810;99667065;99671878;99672698;99672933;99674585;99676576;99680026	-;-;-;-;-;-;-;-;-;-;-;-;-;-;-;-	4291	27	36	27	3	5	11	-2.15	-1.12	4.2763e-05	0.000135621
10103	TSPAN1	chr1;chr1;chr1;chr1;chr1;chr1;chr1;chr1;chr1;chr1;chr1	46175077;46180526;46181100;46183437;46184191;46184594;46184785;46184960;46185225;46185486;46196202	46175409;46180658;46181164;46183683;46184397;46184668;46184883;46185115;46185308;46185962;46196489	+;+;+;+;+;+;+;+;+;+;+	2164	293	258	279	66	63	55	-2.16	-2.01	7.20504e-45	2.34453e-43
55638	SYBU	chr8;chr8;chr8;chr8;chr8;chr8;chr8;chr8;chr8;chr8;chr8;chr8;chr8;chr8;chr8	109574176;109577868;109579799;109580879;109586060;109603357;109607911;109618842;109642728;109644636;109645289;109645884;109648688;109680711;109691333	109576013;109578017;109580002;109581901;109586162;109603454;109607999;109619039;109643190;109644822;109645593;109646004;109648903;109681005;109691791	-;-;-;-;-;-;-;-;-;-;-;-;-;-;-	5749	58	58	45	20	10	5	-2.17	-1.43	4.43412e-08	2.01321e-07
9536	PTGES	chr9;chr9;chr9;chr9	129738336;129748655;129752887;129777219	129739860;129748737;129753065;129777327	-;-;-;-	1896	272	255	235	45	67	51	-2.21	-2.03	2.06807e-40	5.68189e-39
8743	TNFSF10	chr3;chr3;chr3;chr3;chr3;chr3	172505508;172509217;172511617;172514861;172517355;172523253	172506919;172509321;172511659;172514998;172518465;172523507	-;-;-;-;-;-	3064	193	205	211	52	40	38	-2.21	-2	5.19118e-34	1.09372e-32
114879	OSBPL5	chr11;chr11;chr11;chr11;chr11;chr11;chr11;chr11;chr11;chr11;chr11;chr11;chr11;chr11;chr11;chr11;chr11;chr11;chr11;chr11;chr11;chr11;chr11	3087115;3089846;3090558;3092432;3092867;3093527;3093746;3094237;3100158;3101603;3102183;3103239;3104193;3107263;3107771;3119547;3120421;3121997;3122348;3126473;3129013;3160918;3165216	3088343;3089948;3090696;3092558;3093052;3093663;3093835;3094334;3100256;3101699;3102281;3103320;3104377;3107455;3107945;3119631;3120624;3122098;3122428;3126555;3129169;3161393;3165352	-;-;-;-;-;-;-;-;-;-;-;-;-;-;-;-;-;-;-;-;-;-;-	4364	367	341	330	107	52	65	-2.21	-1.73	2.17607e-14	1.70017e-13
440028	LOC440028	chr11;chr11;chr11	9754770;9757767;9759429	9756898;9757843;9759533	-;-;-	2311	34	39	35	8	5	10	-2.21	-1.27	2.24673e-06	8.39851e-06
10819	OR7E14P	chr11	17051886	17053044	+	1159	45	35	29	8	9	6	-2.21	-1.27	2.35396e-06	8.78185e-06
50804	MYEF2	chr15;chr15;chr15;chr15;chr15;chr15;chr15;chr15;chr15;chr15;chr15;chr15;chr15;chr15;chr15;chr15;chr15;chr15;chr15	48139428;48149032;48149163;48151100;48151473;48151874;48152234;48152307;48157742;48157993;48158175;48158769;48159613;48162677;48165933;48166121;48167349;48168631;48178077	48143071;48149083;48149371;48151171;48151571;48151942;48152284;48153893;48157898;48158056;48158224;48158922;48159804;48162810;48166026;48166128;48167401;48168839;48178400	-;-;-;-;-;-;-;-;-;-;-;-;-;-;-;-;-;-;-	7222	229	251	264	75	44	37	-2.23	-2.04	6.06264e-35	1.34336e-33
340706	VWA2	chr10;chr10;chr10;chr10;chr10;chr10;chr10;chr10;chr10;chr10;chr10;chr10;chr10;chr10;chr10;chr10;chr10;chr10;chr10;chr10;chr10	114239137;114239246;114239725;114246999;114248704;114253651;114254915;114261133;114267776;114270803;114271104;114272740;114277914;114278719;114282516;114284863;114285939;114288350;114288938;114290240;114291218	114239157;114239569;114239871;114247114;114248765;114253725;114255048;114261295;114267805;114270823;114271228;114272934;114278047;114278851;114282571;114284974;114286511;114288523;114289489;114290365;114294500	+;+;+;+;+;+;+;+;+;+;+;+;+;+;+;+;+;+;+;+;+	6556	136	112	111	25	20	28	-2.26	-1.88	2.62804e-20	2.95748e-19
54	ACP5	chr19;chr19;chr19;chr19;chr19;chr19;chr19;chr19	11574660;11576243;11576716;11577057;11577593;11578024;11578480;11578844	11575252;11576588;11576843;11577317;11577738;11578275;11578777;11578986	-;-;-;-;-;-;-;-	2167	31	25	30	7	4	5	-2.27	-1.2	1.08702e-05	3.7102e-05
283358	B4GALNT3	chr12;chr12;chr12;chr12;chr12;chr12;chr12;chr12;chr12;chr12;chr12;chr12;chr12;chr12;chr12;chr12;chr12;chr12;chr12;chr12	460377;535166;536218;544339;544882;545369;546646;548024;548231;549769;550922;552063;552467;553194;556547;557608;558016;558508;559295;561343	460545;535269;536295;544434;544972;545469;546713;548102;548297;549912;551031;552163;552528;553983;556866;557761;558088;558661;559421;561892	+;+;+;+;+;+;+;+;+;+;+;+;+;+;+;+;+;+;+;+	3438	435	460	411	71	105	93	-2.28	-2.15	6.19763e-69	4.00736e-67
624	BDKRB2	chr14;chr14;chr14	96204798;96237074;96240403	96204959;96237181;96244329	+;+;+	4197	157	169	175	38	28	33	-2.3	-2.05	5.43338e-30	9.78465e-29
25945	NECTIN3	chr3;chr3;chr3;chr3;chr3;chr3;chr3;chr3;chr3;chr3;chr3;chr3;chr3;chr3	111071759;111077185;111112030;111118656;111122121;111126184;111133635;111144899;111147403;111192351;111193200;111226738;111228659;111269260	111072987;111077277;111112371;111118952;111122238;111126335;111137560;111145037;111147484;111192413;111194170;111226917;111228737;111269283	+;+;+;+;+;+;+;+;+;+;+;+;+;+	7695	296	291	296	90	48	40	-2.3	-1.68	3.6273e-12	2.41193e-11
53405	CLIC5	chr6;chr6;chr6;chr6;chr6;chr6;chr6;chr6;chr6;chr6;chr6;chr6;chr6;chr6	45898451;45911623;45913778;45914228;45918935;45920126;45920651;45937405;45941547;45949256;45955135;45970230;46015480;46079703	45903255;45913551;45913812;45914547;45919068;45920364;45920689;45937597;45941653;45949381;45955244;45970248;46015889;46080348	-;-;-;-;-;-;-;-;-;-;-;-;-;-	9112	46	50	38	5	12	8	-2.32	-1.47	2.58669e-08	1.20506e-07
8187	ZNF239	chr10;chr10;chr10;chr10;chr10;chr10;chr10;chr10;chr10	43556344;43563257;43563987;43564216;43567895;43570174;43573637;43574038;43574471	43558171;43563273;43564159;43564289;43568459;43571644;43573677;43574125;43574618	-;-;-;-;-;-;-;-;-	4405	183	181	179	37	37	32	-2.34	-2.09	1.78452e-33	3.66706e-32
284371	ZNF841	chr19;chr19;chr19;chr19;chr19;chr19	52064363;52076044;52076958;52084787;52088937;52093846	52067610;52076175;52077084;52084878;52089002;52095773	-;-;-;-;-;-	5593	141	161	166	45	29	18	-2.34	-1.99	3.04235e-24	4.2974e-23
185	AGTR1	chr3;chr3;chr3;chr3;chr3	148697871;148707944;148730180;148739800;148740989	148698127;148708027;148730237;148739956;148743003	+;+;+;+;+	2571	175	131	139	27	38	20	-2.36	-2	3.37227e-24	4.73665e-23
130576	LYPD6B	chr2;chr2;chr2;chr2;chr2;chr2;chr2;chr2;chr2;chr2;chr2;chr2;chr2;chr2;chr2;chr2;chr2;chr2;chr2;chr2	149038467;149077520;149116419;149118176;149119103;149130883;149131268;149143854;149148930;149156077;149159221;149160764;149161449;149187426;149188658;149200626;149205253;149208314;149212992;149214546	149038801;149077596;149116436;149118265;149119163;149130953;149131341;149143956;149148970;149156166;149159231;149160835;149161477;149187579;149188731;149200705;149205404;149208412;149213122;149215262	+;+;+;+;+;+;+;+;+;+;+;+;+;+;+;+;+;+;+;+	2479	91	84	85	18	17	14	-2.36	-1.88	1.36948e-16	1.2413e-15
57214	CEMIP	chr15;chr15;chr15;chr15;chr15;chr15;chr15;chr15;chr15;chr15;chr15;chr15;chr15;chr15;chr15;chr15;chr15;chr15;chr15;chr15;chr15;chr15;chr15;chr15;chr15;chr15;chr15;chr15;chr15;chr15	80779343;80873538;80873864;80878721;80879716;80880900;80884175;80887694;80888701;80889471;80894990;80895869;80906663;80909097;80920094;80921032;80922009;80924621;80925624;80928902;80929019;80931859;80933245;80936674;80937794;80941849;80942251;80942945;80946965;80948797	80779614;80873696;80873973;80878867;80879854;80881136;80884354;80887764;80888796;80889592;80895122;80896060;80906838;80909306;80920299;80921101;80922137;80924706;80925755;80928937;80929174;80932039;80933460;80936885;80937979;80942053;80942337;80943102;80947065;80951662	+;+;+;+;+;+;+;+;+;+;+;+;+;+;+;+;+;+;+;+;+;+;+;+;+;+;+;+;+;+	7271	3411	3396	3555	635	680	683	-2.37	-2.35	0	0
7802	DNALI1	chr1;chr1;chr1;chr1;chr1;chr1	37556919;37557603;37559327;37561557;37562081;37565026	37557075;37557748;37559496;37561735;37562245;37566857	+;+;+;+;+;+	2649	92	85	85	26	16	8	-2.37	-1.8	1.61671e-14	1.27576e-13
283316	CD163L1	chr12;chr12;chr12;chr12;chr12;chr12;chr12;chr12;chr12;chr12;chr12;chr12;chr12;chr12;chr12;chr12;chr12;chr12;chr12;chr12;chr12;chr12;chr12	7353599;7357380;7367236;7368087;7368933;7369357;7373320;7374442;7374831;7375281;7375700;7378978;7396095;7398264;7403535;7406532;7428812;7430206;7432416;7433344;7438613;7441154;7444097	7355130;7357486;7367331;7368197;7368965;7369665;7373640;7374756;7374923;7375595;7376014;7379298;7396415;7398584;7403855;7406852;7428857;7430388;7432736;7433694;7438748;7441246;7444185	-;-;-;-;-;-;-;-;-;-;-;-;-;-;-;-;-;-;-;-;-;-;-	6371	596	580	545	104	104	120	-2.38	-2.29	5.70666e-101	7.19375e-99
3386	ICAM4	chr19;chr19	10286967;10287536	10287406;10288584	+;+	1489	55	52	46	8	11	10	-2.38	-1.56	1.15758e-09	6.09719e-09
5266	PI3	chr20;chr20;chr20	45174899;45175861;45176370	45175001;45176136;45176544	+;+;+	554	586	616	563	110	112	113	-2.39	-2.3	2.56418e-105	3.5616e-103
10501	SEMA6B	chr19;chr19;chr19;chr19;chr19;chr19;chr19;chr19;chr19;chr19;chr19;chr19;chr19;chr19;chr19;chr19;chr19;chr19	4542587;4546216;4546392;4548027;4548263;4550123;4550799;4552422;4554388;4554976;4555474;4555988;4556951;4557163;4558026;4558337;4559530;4581463	4544529;4546274;4546487;4548173;4548445;4550272;4550930;4552639;4554476;4555095;4555564;4556089;4557013;4557223;4558149;4558489;4559808;4581602	-;-;-;-;-;-;-;-;-;-;-;-;-;-;-;-;-;-	4150	38	44	41	4	8	9	-2.39	-1.47	3.46138e-08	1.59081e-07
6564	SLC15A1	chr13;chr13;chr13;chr13;chr13;chr13;chr13;chr13;chr13;chr13;chr13;chr13;chr13;chr13;chr13;chr13;chr13;chr13;chr13;chr13;chr13;chr13;chr13	98683801;98686190;98687581;98688248;98688470;98702480;98704289;98706134;98708686;98709572;98709742;98709867;98711854;98712498;98715878;98719237;98721495;98721804;98723912;98726123;98726368;98726843;98752595	98684915;98686297;98687724;98688356;98688577;98702529;98704435;98706253;98708767;98709660;98709774;98709911;98711943;98712584;98715960;98719320;98721585;98721903;98724031;98726264;98726449;98726859;98752675	-;-;-;-;-;-;-;-;-;-;-;-;-;-;-;-;-;-;-;-;-;-;-	3127	108	100	90	20	17	17	-2.4	-1.95	4.377e-19	4.61415e-18
643161	FAM25A	chr10;chr10;chr10	87020289;87022314;87024541	87020397;87022376;87024730	+;+;+	362	131	162	136	30	30	18	-2.42	-2.06	1.59292e-25	2.39193e-24
8076	MFAP5	chr12;chr12;chr12;chr12;chr12;chr12;chr12;chr12;chr12;chr12;chr12	8645943;8648487;8649501;8650502;8651662;8654437;8655415;8655786;8660863;8662047;8662627	8648203;8648555;8649574;8650589;8651691;8654481;8655447;8655830;8660898;8662106;8662888	-;-;-;-;-;-;-;-;-;-;-	3003	638	620	563	153	83	105	-2.42	-2.01	3.29032e-23	4.37184e-22
6335	SCN9A	chr2;chr2;chr2;chr2;chr2;chr2;chr2;chr2;chr2;chr2;chr2;chr2;chr2;chr2;chr2;chr2;chr2;chr2;chr2;chr2;chr2;chr2;chr2;chr2;chr2;chr2;chr2;chr2	166195185;166203955;166204360;166226567;166227670;166228691;166233340;166238094;166242502;166251765;166272399;166276983;166278140;166280357;166281679;166284453;166286336;166288437;166293231;166294599;166303090;166304031;166304238;166305792;166306510;166306956;166311499;166375697	166199864;166204225;166204464;166226704;166227723;166228972;166233462;166238267;166242656;166251885;166272875;166277339;166278313;166280595;166281808;166284824;166286623;166288643;166293372;166294662;166303302;166304122;166304329;166305920;166306599;166307074;166311806;166375987	-;-;-;-;-;-;-;-;-;-;-;-;-;-;-;-;-;-;-;-;-;-;-;-;-;-;-;-	9887	102	86	88	15	14	19	-2.45	-1.95	5.7094e-18	5.67949e-17
10982	MAPRE2	chr18;chr18;chr18;chr18;chr18;chr18;chr18;chr18;chr18;chr18;chr18	34976928;34977135;34988593;35005492;35041360;35070195;35097446;35101946;35126948;35132032;35140295	34977079;34978541;34988848;35005553;35041766;35070322;35097591;35102159;35127087;35132190;35143470	+;+;+;+;+;+;+;+;+;+;+	6247	969	960	1018	199	184	151	-2.46	-2.4	5.0011e-164	1.56295e-161
166824	RASSF6	chr4;chr4;chr4;chr4;chr4;chr4;chr4;chr4;chr4;chr4;chr4;chr4;chr4;chr4	73571550;73576410;73576613;73581817;73582189;73585180;73587840;73593451;73598640;73608763;73611731;73613130;73615891;73620288	73576332;73576507;73576731;73581868;73582290;73585364;73587934;73593593;73598718;73608862;73611829;73613243;73615936;73620631	-;-;-;-;-;-;-;-;-;-;-;-;-;-	6359	30	36	30	7	3	5	-2.46	-1.33	9.86334e-07	3.85413e-06
645121	CCNI2	chr5;chr5;chr5;chr5;chr5;chr5;chr5	132747411;132748344;132749348;132750857;132751918;132752866;132754830	132747924;132748475;132749422;132751659;132752196;132754403;132756255	+;+;+;+;+;+;+	4767	143	147	168	25	33	22	-2.5	-2.14	5.79036e-29	1.00767e-27
137835	TMEM71	chr8;chr8;chr8;chr8;chr8;chr8;chr8;chr8;chr8;chr8	132709945;132713995;132714154;132722040;132727798;132746942;132751785;132757234;132757983;132760476	132710982;132714052;132714215;132722115;132727986;132747114;132751997;132757294;132758915;132760712	-;-;-;-;-;-;-;-;-;-	3040	68	62	73	16	4	14	-2.5	-1.78	1.32829e-12	9.15705e-12
7124	TNF	chr6;chr6;chr6;chr6	31575567;31576534;31576767;31577116	31575927;31576579;31576814;31578336	+;+;+;+	1676	81	112	79	12	14	21	-2.51	-1.91	1.78481e-16	1.60132e-15
9806	SPOCK2	chr10;chr10;chr10;chr10;chr10;chr10;chr10;chr10;chr10;chr10;chr10;chr10;chr10	72059034;72063025;72064178;72066902;72067613;72068187;72070312;72072144;72072503;72072902;72086226;72088140;72088991	72062905;72063162;72064240;72067120;72067732;72068301;72070426;72072258;72072548;72072910;72086992;72088773;72089032	-;-;-;-;-;-;-;-;-;-;-;-;-	6255	2572	2387	2356	425	442	393	-2.53	-2.51	0	0
2838	GPR15	chr3	98531899	98533150	+	1252	106	81	89	14	18	14	-2.54	-2	1.88193e-18	1.91396e-17
55790	CSGALNACT1	chr8;chr8;chr8;chr8;chr8;chr8;chr8;chr8;chr8;chr8;chr8;chr8;chr8;chr8;chr8;chr8;chr8;chr8;chr8;chr8;chr8;chr8;chr8;chr8;chr8	19404161;19408613;19418656;19420340;19439830;19457530;19458426;19495039;19505201;19506295;19512584;19521792;19531819;19540348;19566147;19585166;19587876;19591160;19599770;19601771;19601992;19682473;19682696;19682928;19757186	19406069;19408694;19418750;19420518;19439931;19457816;19458642;19495135;19506130;19506454;19512694;19522139;19532020;19540419;19566306;19585320;19588023;19591278;19599819;19601865;19602759;19682583;19682750;19683240;19757271	-;-;-;-;-;-;-;-;-;-;-;-;-;-;-;-;-;-;-;-;-;-;-;-;-	6851	158	155	158	21	32	27	-2.55	-2.18	6.85886e-31	1.27655e-29
200958	MUC20	chr3;chr3;chr3;chr3	195720882;195724680;195729648;195733150	195721083;195726572;195729739;195733553	+;+;+;+	2591	357	332	313	60	60	49	-2.56	-2.38	1.68723e-64	9.81013e-63
79887	PLBD1	chr12;chr12;chr12;chr12;chr12;chr12;chr12;chr12;chr12;chr12;chr12	14503663;14506162;14506933;14511260;14511511;14535659;14536570;14540764;14542208;14553193;14567582	14503954;14506268;14507118;14511400;14511711;14535803;14536710;14540902;14542291;14553412;14567857	-;-;-;-;-;-;-;-;-;-;-	1932	162	197	177	32	21	35	-2.58	-2.25	2.14537e-34	4.63727e-33
1285	COL4A3	chr2;chr2;chr2;chr2;chr2;chr2;chr2;chr2;chr2;chr2;chr2;chr2;chr2;chr2;chr2;chr2;chr2;chr2;chr2;chr2;chr2;chr2;chr2;chr2;chr2;chr2;chr2;chr2;chr2;chr2;chr2;chr2;chr2;chr2;chr2;chr2;chr2;chr2;chr2;chr2;chr2;chr2;chr2;chr2;chr2;chr2;chr2;chr2;chr2;chr2;chr2;chr2;chr2	227164565;227237968;227240143;227244320;227244951;227245954;227246685;227247558;227248443;227251140;227251336;227253296;227253561;227254112;227254656;227256026;227256343;227257603;227259793;227261082;227263780;227266417;227266993;227269910;227270770;227272949;227276385;227277449;227279793;227280440;227280893;227282365;227283767;227284211;227289150;227289999;227290747;227293191;227294490;227294964…	227164813;227238024;227240232;227244364;227244995;227246016;227246738;227247584;227248520;227251202;227251371;227253337;227253638;227254174;227254715;227256070;227256396;227257644;227259877;227261117;227263944;227266509;227267088;227269980;227270952;227273117;227276477;227277553;227279890;227280590;227281006;227282532;227283856;227284345;227289248;227290088;227290886;227293317;227294570;227295062…	+;+;+;+;+;+;+;+;+;+;+;+;+;+;+;+;+;+;+;+;+;+;+;+;+;+;+;+;+;+;+;+;+;+;+;+;+;+;+;+;+;+;+;+;+;+;+;+;+;+;+;+;+	8137	104	86	96	14	18	15	-2.58	-2.01	3.29737e-19	3.50062e-18
3569	IL6	chr7;chr7;chr7;chr7;chr7	22725442;22727080;22728693;22729514;22731406	22726258;22727634;22728806;22731399;22732002	+;+;+;+;+	3969	970	1263	1143	188	176	194	-2.59	-2.52	1.27482e-155	3.41491e-153
9132	KCNQ4	chr1;chr1;chr1;chr1;chr1;chr1;chr1;chr1;chr1;chr1;chr1;chr1;chr1;chr1;chr1;chr1;chr1	40784012;40817265;40818164;40818505;40819347;40819875;40820165;40821312;40822314;40823134;40824097;40824607;40831084;40833014;40834967;40837665;40838311	40784407;40817355;40818290;40818680;40819472;40819985;40820260;40822294;40822402;40824079;40824258;40831072;40831304;40833113;40835098;40837794;40840452	+;+;+;+;+;+;+;+;+;+;+;+;+;+;+;+;+	12494	46	51	66	12	7	5	-2.61	-1.77	1.17842e-11	7.48414e-11
7103	TSPAN8	chr12;chr12;chr12;chr12;chr12;chr12;chr12;chr12;chr12;chr12	71125093;71129331;71132693;71137953;71138156;71139711;71144151;71157619;71157866;71157930	71125387;71129414;71132824;71138060;71138230;71139848;71144213;71157787;71157881;71157999	-;-;-;-;-;-;-;-;-;-	1150	448	431	396	72	55	74	-2.65	-2.5	8.02392e-83	7.33944e-81
4582	MUC1	chr1;chr1;chr1;chr1;chr1;chr1;chr1;chr1	155185824;155187225;155187455;155187722;155188008;155188163;155191908;155192786	155186209;155187374;155187576;155187858;155188063;155188616;155192310;155192915	-;-;-;-;-;-;-;-	1838	166	154	182	21	29	26	-2.69	-2.32	7.86529e-35	1.73511e-33
84419	C15orf48	chr15;chr15;chr15;chr15	45430529;45431001;45432072;45432948	45430832;45431086;45432132;45433449	+;+;+;+	953	3302	3228	3123	476	493	513	-2.7	-2.67	0	0
4973	OLR1	chr12;chr12;chr12;chr12;chr12;chr12;chr12	10158300;10160347;10160786;10166712;10169074;10172002;10176136	10160021;10160515;10160925;10166957;10169175;10172191;10176261	-;-;-;-;-;-;-	2695	168	182	174	30	17	31	-2.7	-2.35	5.04328e-36	1.16391e-34
120224	TMEM45B	chr11;chr11;chr11;chr11;chr11;chr11;chr11;chr11;chr11;chr11	129815781;129827024;129828147;129839553;129850550;129852475;129854610;129855708;129857313;129858574	129815898;129827114;129828253;129839702;129850604;129852660;129854816;129855892;129857458;129860003	+;+;+;+;+;+;+;+;+;+	2675	257	255	275	42	30	45	-2.72	-2.48	7.3578e-55	3.32453e-53
9447	AIM2	chr1;chr1;chr1;chr1;chr1;chr1	159062479;159063486;159065910;159068568;159073238;159076633	159062718;159063674;159066329;159068701;159073519;159076895	-;-;-;-;-;-	1528	27	28	24	5	1	5	-2.75	-1.23	6.85939e-06	2.40247e-05
7561	ZNF14	chr19;chr19;chr19;chr19	19710472;19714091;19714361;19732956	19713089;19714151;19714721;19733112	-;-;-;-	3197	103	77	106	16	17	7	-2.78	-2.12	1.11551e-19	1.21435e-18
6374	CXCL5	chr4;chr4;chr4;chr4	73995642;73998012;73998206;73998473	73997655;73998095;73998338;73998729	-;-;-;-	2488	5280	5276	5427	786	709	803	-2.8	-2.78	0	0
144402	CPNE8	chr12;chr12;chr12;chr12;chr12;chr12;chr12;chr12;chr12;chr12;chr12;chr12;chr12;chr12;chr12;chr12;chr12;chr12;chr12;chr12;chr12;chr12;chr12	38652200;38670729;38675717;38677452;38679578;38685490;38688927;38693657;38695955;38702875;38723772;38724846;38730283;38760847;38762112;38767635;38776238;38829379;38839916;38848559;38873004;38874471;38905437	38654070;38670802;38675774;38677554;38679714;38685617;38691334;38693838;38696060;38702921;38723833;38724899;38730358;38760888;38762216;38767738;38776301;38829455;38839955;38848662;38873050;38874511;38906135	-;-;-;-;-;-;-;-;-;-;-;-;-;-;-;-;-;-;-;-;-;-;-	6629	102	144	136	19	15	16	-2.91	-2.34	8.98672e-28	1.50794e-26
340542	BEX5	chrX;chrX;chrX;chrX	102153707;102154744;102155593;102155859	102154302;102154810;102155790;102156014	-;-;-;-	1017	63	56	42	9	6	5	-2.95	-1.84	2.02632e-12	1.37979e-11
25849	PARM1	chr4;chr4;chr4;chr4;chr4	74933075;74940394;75012425;75033883;75046163	74933370;74940498;75013150;75033961;75050115	+;+;+;+;+	5159	32	30	29	9	1	0	-2.95	-1.25	3.88995e-06	1.40441e-05
3382	ICA1	chr7;chr7;chr7;chr7;chr7;chr7;chr7;chr7;chr7;chr7;chr7;chr7;chr7;chr7;chr7;chr7;chr7;chr7;chr7;chr7;chr7	8113184;8127873;8138840;8138985;8141765;8141969;8143875;8157116;8158001;8158527;8176210;8213439;8218305;8221275;8227638;8228601;8232590;8235910;8262000;8262094;8262440	8114044;8128142;8138881;8139047;8141817;8142055;8143972;8157214;8158097;8158652;8176231;8213512;8218503;8221398;8227673;8228673;8232755;8236005;8262066;8262281;8262687	-;-;-;-;-;-;-;-;-;-;-;-;-;-;-;-;-;-;-;-;-	3089	310	343	322	39	38	46	-2.96	-2.74	4.23735e-74	3.08565e-72
3553	IL1B	chr2;chr2;chr2;chr2;chr2;chr2;chr2	112829751;112831292;112832662;112833117;112835566;112836183;112836708	112830573;112831422;112832826;112833575;112835617;112836244;112836779	-;-;-;-;-;-;-	1764	2138	2434	2258	270	285	301	-2.99	-2.94	0	0
79898	ZNF613	chr19;chr19;chr19;chr19;chr19;chr19;chr19	51927147;51927895;51929732;51936028;51940209;51940617;51944119	51927540;51927994;51929896;51936235;51940335;51940709;51945758	+;+;+;+;+;+;+	2727	27	21	22	6	2	0	-3	-1.11	3.54143e-05	0.000113176
4982	TNFRSF11B	chr8;chr8;chr8;chr8;chr8	118923557;118926494;118928738;118932931;118951792	118924762;118926718;118928929;118933300;118952144	-;-;-;-;-	2346	1963	1957	1922	242	251	232	-3.01	-2.96	0	0
6364	CCL20	chr2;chr2;chr2;chr2	227813842;227815454;227816307;227817062	227813987;227815568;227816384;227817564	+;+;+;+	842	103	124	118	9	15	16	-3.05	-2.39	2.49625e-27	4.10594e-26
115265	DDIT4L	chr4;chr4;chr4;chr4	100185110;100189893;100190303;100190663	100188167;100190032;100190498;100190782	-;-;-;-	3514	24	29	19	4	2	2	-3.06	-1.22	6.5641e-06	2.30604e-05
5473	PPBP	chr4;chr4;chr4	73986439;73987517;73987956	73987374;73987652;73988190	-;-;-	1307	64	56	56	6	6	7	-3.08	-2.01	5.79022e-15	4.70781e-14
2920	CXCL2	chr4;chr4;chr4;chr4	74097035;74098601;74098799;74099021	74097771;74098684;74098922;74099280	-;-;-;-	1205	164	177	180	22	18	17	-3.12	-2.69	1.55611e-43	4.79326e-42
147923	ZNF420	chr19;chr19;chr19;chr19;chr19;chr19;chr19;chr19	37007813;37077045;37080345;37089039;37090995;37096031;37111600;37127128	37008082;37078570;37080388;37089127;37091121;37096115;37111711;37130324	+;+;+;+;+;+;+;+	5450	40	28	35	7	2	0	-3.13	-1.51	3.33727e-08	1.5366e-07
171392	ZNF675	chr19;chr19;chr19;chr19;chr19;chr19;chr19	23652781;23656722;23658060;23658603;23662114;23663032;23687031	23654706;23657129;23658153;23658627;23662209;23663158;23687215	-;-;-;-;-;-;-	2861	26	35	20	7	1	0	-3.22	-1.21	7.03267e-06	2.45914e-05
10793	ZNF273	chr7;chr7;chr7;chr7;chr7;chr7;chr7;chr7;chr7;chr7;chr7;chr7	64877625;64879450;64882508;64893371;64893550;64893748;64897911;64903213;64917030;64917581;64918197;64927654	64877836;64880239;64882785;64893456;64893638;64893897;64898054;64903419;64917118;64917707;64918292;64932239	+;+;+;+;+;+;+;+;+;+;+;+	6854	34	36	43	6	2	2	-3.25	-1.7	3.97473e-10	2.18968e-09
80264	ZNF430	chr19;chr19;chr19;chr19;chr19	21020620;21022789;21033456;21034086;21056631	21020803;21022881;21033582;21034184;21060055	+;+;+;+;+	3928	24	29	31	6	0	0	-3.27	-1.33	8.1642e-07	3.21531e-06
5452	POU2F2	chr19;chr19;chr19;chr19;chr19;chr19;chr19;chr19;chr19;chr19;chr19;chr19;chr19;chr19	42086110;42091828;42093829;42095286;42095545;42095788;42096082;42099527;42099716;42117250;42122126;42122344;42122511;42132384	42091591;42092270;42093895;42095462;42095693;42095929;42096243;42099618;42099821;42117432;42122182;42122378;42122576;42132473	-;-;-;-;-;-;-;-;-;-;-;-;-;-	7251	121	146	148	10	12	17	-3.31	-2.67	1.63613e-35	3.7131e-34
2921	CXCL3	chr4;chr4;chr4;chr4	74036589;74038093;74038290;74038512	74037277;74038176;74038413;74038773	-;-;-;-	1159	136	176	136	18	12	14	-3.32	-2.71	1.93664e-37	4.70852e-36
3119	HLA-DQB1	chr6;chr6;chr6;chr6;chr6;chr6	32659464;32660859;32661347;32661967;32664798;32666499	32660249;32660882;32661457;32662248;32665067;32666689	-;-;-;-;-;-	1664	55	68	65	5	5	5	-3.39	-2.24	4.65243e-18	4.65728e-17
3576	CXCL8	chr4;chr4;chr4;chr4	73740506;73741542;73741949;73742449	73740722;73741677;73742032;73743716	+;+;+;+	1705	978	1098	952	97	83	101	-3.43	-3.29	1.17689e-219	6.30519e-217
221395	ADGRF5	chr6;chr6;chr6;chr6;chr6;chr6;chr6;chr6;chr6;chr6;chr6;chr6;chr6;chr6;chr6;chr6;chr6;chr6;chr6;chr6;chr6;chr6;chr6;chr6;chr6	46852505;46854715;46855974;46856718;46856867;46858129;46860715;46862888;46865042;46866925;46868883;46869247;46871843;46878202;46879818;46881455;46882049;46883559;46884095;46888335;46900029;46900673;46906661;46921713;46954734	46854071;46854781;46856058;46856777;46856908;46859523;46860894;46863096;46865197;46867137;46869092;46869366;46872013;46878405;46880039;46881597;46882107;46883665;46884271;46888505;46900083;46900732;46906786;46921977;46954954	-;-;-;-;-;-;-;-;-;-;-;-;-;-;-;-;-;-;-;-;-;-;-;-;-	6285	17	22	25	1	1	1	-3.46	-1.29	1.22614e-06	4.73497e-06
255403	ZNF718	chr4;chr4;chr4;chr4;chr4;chr4;chr4	124476;127067;130788;131410;160912;201081;201632	125296;128401;130914;131505;164162;201211;202306	+;+;+;+;+;+;+	6436	19	23	21	4	1	0	-3.46	-1.14	1.69729e-05	5.65549e-05
130367	SGPP2	chr2;chr2;chr2;chr2;chr2;chr2	222424052;222424603;222474568;222521767;222524944;222558347	222424078;222424821;222474726;222521946;222525033;222561842	+;+;+;+;+;+	4171	99	72	93	4	10	7	-3.48	-2.47	9.25534e-24	1.27026e-22
6641	SNTB1	chr8;chr8;chr8;chr8;chr8;chr8;chr8;chr8	120535745;120541810;120548762;120571162;120575086;120632444;120693692;120811273	120538969;120542000;120548958;120571364;120575225;120632651;120693908;120812069	-;-;-;-;-;-;-;-	5178	28	34	37	3	2	1	-3.5	-1.69	6.54101e-10	3.53337e-09
6288	SAA1	chr11;chr11;chr11;chr11	18266261;18266884;18269195;18269717	18266443;18266978;18269333;18269977	+;+;+;+	678	3599	3755	3637	302	305	350	-3.52	-3.48	0	0
92285	ZNF585B	chr19;chr19;chr19;chr19;chr19	37181579;37189661;37190024;37207040;37210441	37187244;37189753;37190150;37207254;37210549	-;-;-;-;-	6210	24	23	21	3	0	1	-3.52	-1.28	1.6704e-06	6.34533e-06
2919	CXCL1	chr4;chr4;chr4;chr4	73869392;73869646;73869906;73870521	73869570;73869792;73869989;73871302	+;+;+;+	1192	594	656	673	49	49	66	-3.55	-3.34	8.76142e-153	2.22763e-150
388558	ZNF808	chr19;chr19;chr19;chr19;chr19;chr19;chr19	52527656;52532908;52535985;52542917;52543266;52547512;52553107	52527711;52533009;52536046;52542935;52543347;52547638;52556098	+;+;+;+;+;+;+	3440	42	26	39	5	1	0	-3.58	-1.69	6.4759e-10	3.50072e-09
79366	HMGN5	chrX;chrX;chrX;chrX;chrX;chrX;chrX	81113701;81116204;81118432;81118730;81119788;81121535;81201737	81115230;81116341;81118488;81118759;81119817;81121672;81201942	-;-;-;-;-;-;-	2129	33	46	28	5	2	1	-3.58	-1.67	1.02221e-09	5.41078e-09
152687	ZNF595	chr4;chr4;chr4;chr4;chr4;chr4	53285;53726;59430;60058;83288;85731	53491;54101;59556;60153;83388;88211	+;+;+;+;+;+	3388	39	29	40	5	1	0	-3.62	-1.72	3.09843e-10	1.72658e-09
64093	SMOC1	chr14;chr14;chr14;chr14;chr14;chr14;chr14;chr14;chr14;chr14;chr14;chr14	69879388;69952138;69953420;69975715;69977918;69992384;69994400;70010754;70011485;70013386;70023203;70030242	69879777;69952303;69953532;69975814;69977965;69992473;69994480;70010946;70011567;70013491;70023447;70032366	+;+;+;+;+;+;+;+;+;+;+;+	3740	306	294	320	36	23	12	-3.68	-2.62	5.40236e-27	8.73284e-26
27178	IL37	chr2;chr2;chr2;chr2;chr2;chr2;chr2	112911064;112912963;112913792;112915193;112917129;112917635;112918561	112911248;112913094;112913854;112915259;112917248;112917777;112918882	+;+;+;+;+;+;+	1032	456	479	495	50	32	28	-3.69	-3.4	2.60213e-120	4.5389e-118
342892	ZNF850	chr19;chr19;chr19;chr19;chr19	36743478;36761643;36762305;36762595;36772725	36750804;36761738;36762431;36762675;36772814	-;-;-;-;-	7721	32	30	19	4	0	0	-3.81	-1.41	1.60193e-07	6.86193e-07
6289	SAA2	chr11;chr11;chr11;chr11;chr11	18238233;18245228;18245910;18247921;18248603	18239969;18245515;18246048;18248015;18248674	-;-;-;-;-	2331	796	804	782	56	51	55	-3.85	-3.68	1.69694e-203	8.21157e-201
3552	IL1A	chr2;chr2;chr2;chr2;chr2;chr2;chr2	112773915;112777987;112779496;112781604;112782716;112783724;112784443	112775267;112778111;112779666;112781826;112782764;112783778;112785394	-;-;-;-;-;-;-	2928	2235	2429	2338	158	160	159	-3.87	-3.79	0	0
148206	ZNF714	chr19;chr19;chr19;chr19;chr19;chr19	21082147;21083978;21098185;21098812;21109623;21116807	21082348;21084069;21098311;21098910;21109644;21125094	+;+;+;+;+;+	8830	53	35	45	6	0	1	-3.91	-1.95	8.4812e-13	5.94516e-12
54749	EPDR1	chr7;chr7;chr7;chr7	37920561;37921319;37948840;37950200	37921208;37921451;37949048;37951941	+;+;+;+	2732	224	188	222	19	10	10	-3.92	-3.31	1.89604e-60	1.00504e-58
4680	CEACAM6	chr19;chr19;chr19;chr19;chr19;chr19	41755421;41756600;41761249;41761969;41766183;41770802	41755702;41756959;41761527;41762223;41766299;41772211	+;+;+;+;+;+	2703	319	287	320	20	18	17	-4.02	-3.53	1.70992e-87	1.68753e-85
10349	ABCA10	chr17;chr17;chr17;chr17;chr17;chr17;chr17;chr17;chr17;chr17;chr17;chr17;chr17;chr17;chr17;chr17;chr17;chr17;chr17;chr17;chr17;chr17;chr17;chr17;chr17;chr17;chr17;chr17;chr17;chr17;chr17;chr17;chr17;chr17;chr17;chr17;chr17;chr17;chr17;chr17	69148007;69149033;69149984;69152043;69152362;69153305;69153471;69153831;69154235;69155019;69155805;69156832;69164074;69164964;69174281;69174607;69175406;69182153;69182675;69185477;69187681;69190358;69191176;69192563;69193110;69193493;69193814;69194385;69197064;69201500;69214704;69215815;69216217;69219545;69221792;69222533;69225325;69227145;69228581;69244529	69148925;69149088;69150063;69152183;69152481;69153399;69153546;69154009;69154326;69155136;69155925;69156923;69164154;69165083;69174394;69174777;69175513;69182290;69182808;69185643;69187879;69190477;69191315;69192653;69193248;69193612;69193989;69194495;69197122;69201668;69214851;69216000;69216358;69219771;69221895;69222697;69225529;69227285;69228860;69244815	-;-;-;-;-;-;-;-;-;-;-;-;-;-;-;-;-;-;-;-;-;-;-;-;-;-;-;-;-;-;-;-;-;-;-;-;-;-;-;-	6331	66	61	65	3	3	4	-4.02	-2.46	5.66863e-21	6.6799e-20
286319	TUSC1	chr9	25676389	25678858	-	2470	215	199	214	16	13	5	-4.13	-3.43	1.29891e-62	7.3252e-61
163087	ZNF383	chr19;chr19;chr19;chr19;chr19;chr19;chr19;chr19;chr19;chr19;chr19;chr19	37217926;37218548;37219599;37222645;37224818;37226464;37227667;37227825;37230409;37235549;37235979;37242469	37218274;37219490;37219749;37222655;37224939;37226676;37227743;37229030;37230462;37235675;37236074;37243926	+;+;+;+;+;+;+;+;+;+;+;+	4807	38	35	33	4	0	0	-4.17	-1.81	3.16231e-11	1.93545e-10
120227	CYP2R1	chr11;chr11;chr11;chr11;chr11;chr11;chr11;chr11	14878005;14879114;14880136;14885776;14887630;14890432;14891981;14892365	14878297;14879443;14880768;14885917;14887829;14891958;14892205;14894034	-;-;-;-;-;-;-;-	5020	157	161	135	13	3	7	-4.25	-3.22	3.45742e-46	1.17341e-44
90316	TGIF2LX	chrX;chrX	89921941;89922065	89921968;89922883	+;+	847	17	16	23	0	0	0	-4.25	-1.22	1.79967e-06	6.80877e-06
123036	TC2N	chr14;chr14;chr14;chr14;chr14;chr14;chr14;chr14;chr14;chr14;chr14;chr14;chr14	91779751;91785162;91787513;91792367;91797785;91798299;91798989;91800281;91802254;91812312;91813703;91836183;91867262	91783210;91785361;91787627;91792558;91797901;91798399;91799064;91800372;91802421;91812545;91813825;91836526;91867536	-;-;-;-;-;-;-;-;-;-;-;-;-	5497	564	522	522	36	20	26	-4.26	-3.9	4.11178e-144	9.34557e-142
4588	MUC6	chr11;chr11;chr11;chr11;chr11;chr11;chr11;chr11;chr11;chr11;chr11;chr11;chr11;chr11;chr11;chr11;chr11;chr11;chr11;chr11;chr11;chr11;chr11;chr11;chr11;chr11;chr11;chr11;chr11;chr11;chr11;chr11;chr11	1012824;1013899;1015762;1019275;1020090;1020684;1021215;1023509;1023947;1024844;1025182;1025805;1026000;1026327;1026941;1027141;1027268;1027685;1027965;1028226;1028646;1028889;1029046;1029228;1029495;1030213;1030573;1030947;1031169;1031607;1031813;1033013;1036604	1013633;1014001;1018770;1019496;1020257;1020734;1021277;1023652;1024103;1025083;1025367;1025915;1026141;1026478;1027050;1027193;1027517;1027817;1028059;1028387;1028783;1028961;1029150;1029366;1029615;1030335;1030780;1031056;1031259;1031733;1032053;1033075;1036706	-;-;-;-;-;-;-;-;-;-;-;-;-;-;-;-;-;-;-;-;-;-;-;-;-;-;-;-;-;-;-;-;-	8003	15	22	24	0	2	0	-4.39	-1.23	2.7217e-06	1.0034e-05
93664	CADPS2	chr7;chr7;chr7;chr7;chr7;chr7;chr7;chr7;chr7;chr7;chr7;chr7;chr7;chr7;chr7;chr7;chr7;chr7;chr7;chr7;chr7;chr7;chr7;chr7;chr7;chr7;chr7;chr7;chr7;chr7;chr7;chr7	122318424;122325477;122345574;122360788;122360930;122379368;122386295;122387026;122388583;122393196;122393441;122407540;122414068;122416061;122436360;122438341;122441512;122451374;122471375;122474381;122480852;122490081;122491312;122513249;122554550;122581179;122615181;122621481;122629248;122663237;122736955;122885999	122320338;122325581;122345681;122360820;122361013;122379442;122386309;122387173;122388738;122393315;122393582;122407696;122414076;122416164;122436380;122438464;122441575;122451475;122471562;122474517;122480860;122490281;122491420;122513315;122554689;122581290;122615299;122621717;122629328;122663569;122737068;122886759	-;-;-;-;-;-;-;-;-;-;-;-;-;-;-;-;-;-;-;-;-;-;-;-;-;-;-;-;-;-;-;-	6090	206	183	192	17	6	3	-4.43	-2.11	1.09001e-14	8.71604e-14
79772	MCTP1	chr5;chr5;chr5;chr5;chr5;chr5;chr5;chr5;chr5;chr5;chr5;chr5;chr5;chr5;chr5;chr5;chr5;chr5;chr5;chr5;chr5;chr5;chr5;chr5;chr5;chr5;chr5;chr5	94703690;94705537;94708512;94710818;94714777;94779110;94799013;94868333;94870417;94870872;94871315;94873139;94888879;94894649;94909251;94912806;94917896;94923962;94931953;94940084;94942348;94953219;94978984;95017367;95038069;95068785;95081426;95283856	94705203;94707567;94708609;94710927;94714886;94779163;94799132;94868452;94870491;94870973;94871417;94873241;94888972;94894835;94909381;94912976;94917973;94924021;94931991;94940195;94942427;94953361;94979048;95017484;95038187;95068829;95081866;95284575	-;-;-;-;-;-;-;-;-;-;-;-;-;-;-;-;-;-;-;-;-;-;-;-;-;-;-;-	7143	300	311	302	19	6	13	-4.55	-3.86	9.82818e-91	1.00294e-88
2626	GATA4	chr8;chr8;chr8;chr8;chr8;chr8;chr8;chr8;chr8;chr8;chr8;chr8	11676924;11692600;11699993;11700508;11703961;11705914;11707856;11748916;11750111;11755046;11756935;11758293	11677063;11692660;11700457;11700778;11704304;11706033;11708928;11749085;11750236;11755133;11757083;11760001	+;+;+;+;+;+;+;+;+;+;+;+	4716	190	198	190	7	11	5	-4.59	-3.59	2.9267e-62	1.63819e-60
6699	SPRR1B	chr1;chr1	153031203;153032327	153031247;153032900	+;+	619	29	32	17	0	0	0	-4.75	-1.58	3.14264e-09	1.59158e-08
1730	DIAPH2	chrX;chrX;chrX;chrX;chrX;chrX;chrX;chrX;chrX;chrX;chrX;chrX;chrX;chrX;chrX;chrX;chrX;chrX;chrX;chrX;chrX;chrX;chrX;chrX;chrX;chrX;chrX;chrX	96684663;96735758;96738586;96758154;96881579;96912328;96912483;96916438;96918509;96930733;96937233;96939266;96942018;96945527;96948935;96957828;96965093;97072941;97075167;97099694;97114726;97141665;97247715;97348116;97383909;97429650;97469694;97599253	96685190;96735790;96738762;96758258;96881718;96912402;96912552;96916574;96918617;96930843;96937351;96939382;96942136;96945591;96949039;96958148;96965207;97073042;97075261;97099795;97114965;97141794;97247839;97348280;97384044;97429745;97469838;97600598	+;+;+;+;+;+;+;+;+;+;+;+;+;+;+;+;+;+;+;+;+;+;+;+;+;+;+;+	5128	337	277	278	13	8	10	-4.76	-3.97	1.0242e-88	1.02427e-86
7412	VCAM1	chr1;chr1;chr1;chr1;chr1;chr1;chr1;chr1;chr1	100719640;100720476;100723020;100724624;100729107;100731198;100732418;100734502;100738123	100719924;100720751;100723340;100724890;100729382;100731518;100732684;100734768;100739045	+;+;+;+;+;+;+;+;+	3203	35	35	34	0	0	0	-5.13	-2.03	1.06716e-13	7.95646e-13
53637	S1PR5	chr19;chr19;chr19	10512742;10517398;10517824	10515029;10517450;10517992	-;-;-	2510	40	35	31	0	0	0	-5.17	-2.03	9.2223e-14	6.88963e-13
6703	SPRR2D	chr1;chr1	153039725;153041078	153040365;153041118	-;-	682	39	42	41	0	0	0	-5.36	-2.25	1.8368e-16	1.64697e-15
139322	APOOL	chrX;chrX;chrX;chrX;chrX;chrX;chrX;chrX;chrX;chrX;chrX;chrX	85003892;85018225;85043057;85046446;85048316;85051389;85054344;85055827;85067127;85073998;85074274;85087590	85003927;85018345;85043075;85046550;85048373;85051508;85054398;85055925;85067218;85074111;85074391;85093317	+;+;+;+;+;+;+;+;+;+;+;+	6665	440	443	433	16	6	2	-5.61	-2.22	4.45348e-16	3.91369e-15
221416	C6orf223	chr6;chr6;chr6;chr6	44000597;44000974;44002053;44002681	44000700;44001143;44002142;44005958	+;+;+;+	3642	613	519	539	19	6	5	-5.66	-3.08	8.8155e-31	1.63261e-29
139285	AMER1	chrX;chrX;chrX	64185117;64205570;64206266	64193384;64205744;64206398	-;-;-	8576	234	213	242	8	1	1	-5.85	-4.23	2.43963e-78	1.99983e-76
139886	SPIN4	chrX	63347228	63351339	-	4112	369	349	368	9	2	5	-5.92	-4.63	1.39052e-111	2.21906e-109
216	ALDH1A1	chr9;chr9;chr9;chr9;chr9;chr9;chr9;chr9;chr9;chr9;chr9;chr9;chr9	72900662;72905958;72909602;72911958;72916920;72918720;72924019;72925484;72927116;72928892;72930879;72940148;72952935	72901280;72906032;72909759;72912122;72917104;72918822;72924132;72925612;72927177;72929021;72931019;72940252;72953317	-;-;-;-;-;-;-;-;-;-;-;-;-	2369	214	200	193	1	7	0	-6.08	-4.14	1.68479e-71	1.15934e-69
1824	DSC2	chr18;chr18;chr18;chr18;chr18;chr18;chr18;chr18;chr18;chr18;chr18;chr18;chr18;chr18;chr18;chr18;chr18;chr18	31065974;31068299;31068894;31070726;31071605;31074683;31079847;31080096;31082238;31082926;31086576;31087669;31089439;31091028;31092101;31093559;31101221;31101903	31068212;31068344;31069151;31070850;31071841;31074907;31079989;31080352;31082423;31083060;31086742;31087813;31089594;31091147;31092300;31093643;31101261;31102432	-;-;-;-;-;-;-;-;-;-;-;-;-;-;-;-;-;-	5295	266	205	247	5	2	0	-6.32	-4.38	6.47375e-81	5.58119e-79
64131	XYLT1	chr16;chr16;chr16;chr16;chr16;chr16;chr16;chr16;chr16;chr16;chr16;chr16;chr16	17102324;17117646;17124893;17127666;17134473;17138355;17141153;17158829;17198212;17200482;17258988;17358012;17470434	17109017;17117979;17125877;17127861;17134735;17138531;17141369;17158909;17198414;17200654;17259498;17358050;17470881	-;-;-;-;-;-;-;-;-;-;-;-;-	10321	609	627	662	12	3	4	-6.5	-5.35	5.65979e-165	1.80644e-162
