# Supplementary material for: TGFβ-induced long non-coding RNA LINC00313 activates Wnt signaling and promotes cholangiocarcinoma
Source: EMBO Rep. 2024 Feb 8;25(3):11. doi: 10.1038/s44319-024-00075-z (PMC10933437; doi:10.1038/s44319-024-00075-z)
Supplement: Supplementary file 4 — Dataset EV3 [file 44319_2024_75_MOESM4_ESM.xlsx]

## Sheet: Dataset EV3 legend
Dataset EV3. List of differentially expressed genes in HuCCT1 cells upon LINC00313 silencing or TGFβ stimulation
Sheet "Dataset EV3"
List of differentially expressed probes and representative genes in HuCCT1 cells upon LINC00313 silencing or TGFβ stimulation
Columns A-C: information about gene Ids
Columns D-I: statistical analysis (siNC+TGFβ) versus siNC
Columns J-O: statistical analysis (siLINC00313+TGFβ) versus siLINC00313
Columns P-U: statistical analysis siLINC00313 versus siNC
Columns V-AA: statistical analysis (siLINC00313+TGFβ) versus (siNC+TGFβ)
Genome-wide expression profiling was performed using the low-input QuickAmp labeling kit and human SurePrint G3 8x60K pangenomic microarrays
(Agilent Technologies, Santa Clara, USA) as previously described (Merdrignac et al, 2018).
Differentially expressed genes were identified by a 2-sample univariate t test and a random variance model as previously described.
Differentially regulated genes between the different experimental conditions were selected based on stringent criteria e.g. P value (P<0.001) and fold change (FC>2).

## Sheet: Dataset EV3
			siNC+TGFβ versus siNC						siLINC00313+TGFβ versus siLINC00313						siLINC00313 versus siNC						siLINC00313+TGFβ versus siNC+TGFβ
UniqueID	Name	Symbol	siNC +/-TGFb	Parametric p-value	FDR	Geom mean of intensities in siNC	Geom mean of intensities in siNC-TGFb	Fold Change (siNC+TGFβ/siNC)	siLINC313 +/- TGFb	Parametric p-value	FDR	Geom mean of intensities in siLINC313	Geom mean of intensities in siLINC313+TGFb	Fold Change siLINC00313+TGFβ/siLINC00313	siLINC313 vs siNC (-TGFb)	Parametric p-value	FDR	Geom mean of intensities in siLINC313	Geom mean of intensities in siNC	Fold Change (siLINC00313/siNC)	siLINC313 vs siNC (+TGFb)	Parametric p-value	FDR	Geom mean of intensities in siLINC313+TGFb	Geom mean of intensities in siNC+TGFb	Fold Change siLINC00313+TGFβ/ siNC+TGFβ
A_21_P0005011	lnc-MBOAT1-1:1	lnc-MBOAT1-1	1	6.2e-06	0.000312	0.93	55.05	58.8235	0						0						0
A_33_P3335525	Fc receptor-like 5	FCRL5	1	< 1e-07	< 1e-07	0.88	42.86	47.619	0						0						1	1e-07	0.00126	0.99	42.86	0.023
A_22_P00000416	lnc-AC069257.9.1-1:1	lnc-AC069257.9.1-1	1	0.0001401	0.00178	0.84	39.71	47.619	0						0						0
A_33_P3364235	uncharacterized protein FLJ39582-like	LL22NC01-81G9.3	1	3.28e-05	0.000766	1.19	49.78	41.6667	0						0						1	1.8e-06	0.00454	0.9	49.78	0.018
A_33_P3283813	solute carrier family 30 (zinc transporter), member 8	SLC30A8	1	0.00052	0.00427	0.78	22.73	29.4118	0						0						1	0.0001426	0.0123	0.65	22.73	0.029
A_33_P3283833	forkhead box S1	FOXS1	1	< 1e-07	< 1e-07	0.23	6.42	27.7778	1	2.4e-06	0.000439	0.23	3.8	16.129	0						0
A_23_P304511	zinc finger protein 397	ZNF397	1	9.5e-05	0.00143	0.53	13.81	26.3158	0						0						1	0.0006268	0.0207	1.75	13.81	0.13
A_33_P3243887	interleukin 11	IL11	1	2e-07	9.89e-05	0.26	6.15	23.2558	1	3e-07	0.000315	0.21	3.88	18.8679	0						0
A_21_P0010129	lnc-TCFL5-2:1	lnc-TCFL5-2	1	6.58e-05	0.00114	0.13	3	22.7273	1	0.0006137	0.00546	0.22	2.74	12.5	0						0
A_33_P3319785			1	9.63e-05	0.00144	0.16	3.62	22.2222	1	0.0003359	0.00371	0.18	3.48	19.2308	0						0
A_24_P158089	serpin peptidase inhibitor, clade E (nexin, plasminogen activator inhibitor type 1), member 1	SERPINE1	1	2e-07	9.89e-05	0.13	2.85	21.7391	1	4e-07	0.000315	0.32	3.33	10.3093	1	0.0005248	0.0148	0.32	0.13	2.46	0
A_22_P00023561	ENST00000527997		1	< 1e-07	< 1e-07	0.14	2.64	18.8679	0						0						0
A_33_P3295358	angiopoietin-like 4	ANGPTL4	1	8e-07	0.000155	0.29	5.03	17.2414	1	2.9e-06	0.000466	0.21	3.55	16.6667	0						0
A_23_P13094	matrix metallopeptidase 10 (stromelysin 2)	MMP10	1	1.8e-06	0.000196	0.22	3.79	16.9492	1	5.3e-05	0.0012	0.29	2.79	10	0						0
A_33_P3238493	DIP2 disco-interacting protein 2 homolog C (Drosophila)	DIP2C	1	0.0008764	0.00603	0.49	7.29	14.7059	0						0						0
A_33_P3360912	zinc finger protein 236	ZNF236	1	0.00056	0.00449	0.6	8.73	14.4928	0						0						1	0.0002679	0.0152	0.55	8.73	0.063
A_23_P51213	myomesin 3	MYOM3	1	0.0006519	0.00496	0.17	2.36	14.0845	0						0						0
A_23_P386268	chromosome 4 open reading frame 26	C4orf26	1	4e-07	0.000126	0.23	2.95	13.1579	1	1.5e-06	0.000383	0.35	2.58	7.14286	0						0
A_24_P395814	chorionic gonadotropin, beta polypeptide	CGB	1	1.1e-06	0.000167	0.3	3.78	12.3457	1	1.4e-06	0.000383	0.32	2.79	9.09091	0						0
A_23_P218505	luteinizing hormone beta polypeptide	LHB	1	4e-07	0.000126	0.3	3.7	12.3457	1	6e-07	0.000333	0.33	2.73	8.33333	0						0
A_21_P0010254	lnc-UMODL1-1:2	lnc-UMODL1-1	1	0.0003052	0.00297	0.25	3.11	12.3457	0						0						0
A_21_P0003231	lnc-GLYCTK-1:1	lnc-GLYCTK-1	1	0.0004955	0.00413	0.65	7.96	12.1951	0						0						1	0.000543	0.0194	0.6	7.96	0.075
A_21_P0008555	lnc-C15orf48-1:4	lnc-C15orf48-1	1	5.59e-05	0.00105	0.15	1.82	12.0482	0						0						0
A_22_P00003701	ENST00000563855		1	0.0001128	0.00159	0.94	10.62	11.3636	0						0						1	0.0002676	0.0152	0.68	10.62	0.064
A_23_P64611	pyrimidinergic receptor P2Y, G-protein coupled, 6	P2RY6	1	< 1e-07	< 1e-07	0.35	3.64	10.3093	1	2.15e-05	0.000763	0.27	2.71	10.101	0						0
A_23_P87013	transgelin	TAGLN	1	2.64e-05	0.000677	0.21	2.09	10.2041	1	0.0002079	0.00279	0.51	3.88	7.69231	0						0
A_23_P87011	transgelin	TAGLN	1	4.98e-05	0.000974	0.21	2.08	10.101	1	0.0002323	0.00298	0.53	3.73	7.14286	0						0
A_32_P300427	adenomatosis polyposis coli down-regulated 1-like	APCDD1L	1	0.0005087	0.0042	0.38	3.69	10	1	5e-07	0.000333	0.16	2.08	13.3333	0						0
A_33_P3236661	protocadherin 9	PCDH9	1	6e-07	0.00014	0.39	3.78	10	1	6.6e-06	0.000525	0.44	2.29	5.26316	0						0
A_21_P0011756	uncharacterized LOC101059948	LOC101059948	1	4e-07	0.000126	0.33	3.13	9.09091	1	1e-07	0.000252	0.32	2.51	7.69231	0						0
A_23_P53588	wingless-type MMTV integration site family, member 5B	WNT5B	1	< 1e-07	< 1e-07	0.39	3.53	9.09091	1	3.2e-06	0.000472	0.23	2.47	10.5263	0						0
A_23_P211141	Down syndrome cell adhesion molecule	DSCAM	1	0.0001726	0.00204	0.32	3.01	9.09091	0						0						0
A_33_P3243454	IGF-like family member 3	IGFL3	1	2.6e-06	0.000216	0.47	4.06	8.33333	1	1e-07	0.000252	0.22	1.99	9.09091	1	0.0005361	0.015	0.22	0.47	0.46	1	0.0001982	0.0133	1.99	4.06	0.49
A_24_P319374	glycoprotein A33 (transmembrane)	GPA33	1	1.53e-05	0.0005	0.56	4.62	8.33333	0						0						1	2.2e-06	0.00454	1.47	4.62	0.32
A_32_P152437	A kinase (PRKA) anchor protein 12	AKAP12	1	1e-07	7.21e-05	0.18	1.49	8.33333	1	3.8e-06	0.000472	0.59	2.83	4.7619	1	2.75e-05	0.00666	0.59	0.18	3.31	0
A_23_P19663	connective tissue growth factor	CTGF	1	4.2e-06	0.000255	0.25	2.1	8.33333	1	3.43e-05	0.000965	0.47	2.72	5.88235	0						0
A_24_P262127	Ras-related associated with diabetes	RRAD	1	4e-06	0.000249	0.25	2.16	8.33333	1	5.72e-05	0.00126	0.4	2.94	7.69231	0						0
A_24_P787897	xylosyltransferase I	XYLT1	1	0.0002925	0.00288	0.34	2.76	8.33333	1	1.35e-05	0.00064	0.25	2.41	10	0						0
A_33_P3411744	eosinophil granule ontogeny transcript (non-protein coding)	EGOT	1	8.7e-06	0.000374	0.15	1.23	7.69231	1	1.19e-05	0.000612	0.76	2.75	3.57143	1	6.41e-05	0.00786	0.76	0.15	4.89	1	6.4e-06	0.00598	2.75	1.23	2.24
A_24_P347378	arachidonate 5-lipoxygenase-activating protein	ALOX5AP	1	0.0001298	0.00171	0.33	2.54	7.69231	1	1.3e-06	0.000377	0.39	2.26	5.88235	0						0
A_33_P3304668	collagen, type I, alpha 1	COL1A1	1	< 1e-07	7.21e-05	0.34	2.61	7.69231	1	3e-07	0.000315	0.37	2.93	7.69231	0						0
A_23_P110791	colony stimulating factor 1 receptor	CSF1R	1	2e-07	9.89e-05	0.38	2.85	7.69231	1	3.81e-05	0.00101	0.4	2.23	5.55556	0						0
A_23_P71037	interleukin 6	IL6	1	< 1e-07	7.21e-05	0.25	1.91	7.69231	1	8.7e-06	0.000557	0.49	2.22	4.54545	0						0
A_33_P3237135	matrix metallopeptidase 2 (gelatinase A, 72kDa gelatinase, 72kDa type IV collagenase)	MMP2	1	3.09e-05	0.000745	0.43	3.43	7.69231	1	5.27e-05	0.0012	0.15	2.03	13.5135	0						0
A_21_P0004119	Q3I4X4_DROSI (Q3I4X4) Kl-2 (Fragment), partial (10%) [THC2700403]		1	< 1e-07	< 1e-07	0.26	1.99	7.69231	1	5.8e-06	0.000504	0.49	2.25	4.54545	0						0
A_23_P66739	solute carrier family 13 (sodium-dependent citrate transporter), member 5	SLC13A5	1	< 1e-07	< 1e-07	0.36	2.77	7.69231	1	1e-07	0.000252	0.27	2.64	10	0						0
A_21_P0012978	ENST00000505339		1	< 1e-07	< 1e-07	0.28	2.12	7.69231	1	1.2e-06	0.00036	0.45	2.24	5	0						0
A_23_P214897	A kinase (PRKA) anchor protein 12	AKAP12	1	1e-07	7.21e-05	0.22	1.59	7.14286	1	4.3e-06	0.000493	0.6	2.68	4.34783	1	3.36e-05	0.00695	0.6	0.22	2.8	0
A_24_P334456	ADAM metallopeptidase with thrombospondin type 1 motif, 6	ADAMTS6	1	1.9e-06	0.0002	0.19	1.33	7.14286	1	0.0005078	0.00478	0.72	1.51	2.08333	1	2.25e-05	0.00651	0.72	0.19	3.9	0
A_21_P0011334	long intergenic non-protein coding RNA 1583	LINC01583	1	3e-07	0.000115	0.49	3.41	7.14286	1	3.83e-05	0.00101	0.18	1.92	10.8696	0						0
A_23_P66637	sarcoglycan, alpha (50kDa dystrophin-associated glycoprotein)	SGCA	1	< 1e-07	< 1e-07	0.43	3.03	7.14286	1	1.1e-06	0.00036	0.38	2.31	6.25	0						0
A_23_P77859	transmembrane protein 88	TMEM88	1	7.2e-06	0.000333	0.32	2.35	7.14286	1	1.4e-06	0.000383	0.42	2.22	5.26316	0						0
A_33_P3380236	ENST00000423408		1	4e-06	0.000249	0.33	2.37	7.14286	1	2.9e-06	0.000466	0.4	2.25	5.55556	0						0
A_19_P00321671	lnc-MMRN1-2:2	lnc-MMRN1-2	1	3.4e-06	0.000234	0.26	1.7	6.66667	1	7e-07	0.000333	0.55	2.32	4.16667	1	0.000749	0.0172	0.55	0.26	2.15	0
A_23_P21092	calbindin 2	CALB2	1	7.03e-05	0.00119	0.41	2.73	6.66667	1	9.2e-06	0.00056	0.37	2.3	6.25	0						0
A_21_P0012601	lnc-MMRN1-2:5	lnc-MMRN1-2	1	4.3e-06	0.000257	0.28	1.83	6.66667	1	2.9e-06	0.000466	0.48	2.41	5	0						0
A_22_P00005343	potassium channel, voltage gated modifier subfamily G, member 1	KCNG1	1	6.7e-06	0.000322	0.33	2.19	6.66667	1	7.4e-06	0.00054	0.42	2.8	6.66667	0						0
A_23_P131899	syndecan binding protein (syntenin) 2	SDCBP2	1	3e-07	0.000115	0.31	2.03	6.66667	1	8.2e-06	0.000546	0.59	1.65	2.77778	0						0
A_23_P102681	uncharacterized LOC79160	LOC79160	1	1e-06	0.000161	0.58	3.59	6.25	1	3.9e-06	0.000477	0.3	1.66	5.55556	0						1	5e-06	0.00573	1.66	3.59	0.46
A_32_P185637	collagen, type XX, alpha 1	COL20A1	1	6.51e-05	0.00114	0.25	1.62	6.25	1	0.0002061	0.00278	0.72	2.64	3.7037	1	0.0008834	0.0184	0.72	0.25	2.86	0
A_23_P374082	ADAM metallopeptidase domain 19	ADAM19	1	2e-07	9.89e-05	0.34	2.1	6.25	1	5.2e-06	0.000499	0.41	2.38	5.88235	0						0
A_23_P134426	glycoprotein (transmembrane) nmb	GPNMB	1	1e-06	0.000161	0.54	3.27	6.25	1	2.04e-05	0.000745	0.27	1.79	6.66667	0						0
A_21_P0014514	HNC45-1-G12.R HNC (Human Normal Cartilage) Homo sapiens cDNA, mRNA sequence [BG927974]		1	1.2e-06	0.000172	0.3	1.88	6.25	1	2.99e-05	0.000905	0.5	2.11	4.16667	0						0
A_22_P00008653	Homo sapiens cDNA clone IMAGE:3840457, partial cds. [BC012990]		1	0.0004484	0.00387	0.36	2.22	6.25	1	0.0003461	0.00379	0.28	2.11	7.69231	0						0
A_21_P0008360	lnc-C14orf166B-3:3	lnc-C14orf166B-3	1	0.0004292	0.00376	0.35	2.14	6.25	1	9.4e-06	0.000566	0.3	2.97	10	0						0
A_33_P3270311	HECT, C2 and WW domain containing E3 ubiquitin protein ligase 2	HECW2	1	5.77e-05	0.00107	0.4	2.51	6.25	0						0						0
A_24_P11900	myosin, heavy chain 15	MYH15	1	1e-07	7.21e-05	0.47	2.98	6.25	0						0						0
A_33_P3345534	keratin 14, type I	KRT14	1	9e-07	0.000157	0.3	1.75	5.88235	1	3.8e-06	0.000472	0.54	2.32	4.34783	0						0
A_24_P882732	keratin 17 pseudogene 2 [Source:HGNC Symbol;Acc:HGNC:6429] [ENST00000300992]		1	1.1e-06	0.000167	0.3	1.75	5.88235	1	1.9e-06	0.000383	0.54	2.38	4.34783	0						0
A_24_P887857	keratin 17 pseudogene 3 [Source:HGNC Symbol;Acc:HGNC:33697] [ENST00000420566]		1	8e-07	0.000155	0.31	1.79	5.88235	1	1.8e-06	0.000383	0.52	2.24	4.34783	0						0
A_21_P0009537	lnc-CDH2-3:1	lnc-CDH2-3	1	6.47e-05	0.00114	0.37	2.13	5.88235	1	5.6e-06	0.000503	0.43	2.27	5.26316	0						0
A_23_P1029	microfibrillar-associated protein 2	MFAP2	1	1.6e-06	0.000183	0.52	3.09	5.88235	1	0.000225	0.00292	0.29	1.74	5.88235	0						0
A_23_P81369	ADAM metallopeptidase domain 19	ADAM19	1	4e-07	0.000126	0.41	2.35	5.55556	1	4e-07	0.000315	0.39	2.62	6.66667	0						0
A_21_P0011578	keratin 17 pseudogene 1 [Source:HGNC Symbol;Acc:HGNC:6428] [ENST00000577449]		1	1.4e-06	0.000177	0.3	1.72	5.55556	1	2.1e-06	0.000407	0.53	2.2	4.16667	0						0
A_23_P96158	keratin 17, type I	KRT17	1	1.1e-06	0.000167	0.3	1.68	5.55556	1	3e-06	0.000468	0.53	2.18	4.16667	0						0
A_33_P3857239	keratin 42 pseudogene	KRT42P	1	1.7e-06	0.000187	0.31	1.74	5.55556	1	3.1e-06	0.000468	0.53	2.21	4.16667	0						0
A_33_P3272231	major facilitator superfamily domain containing 2A	MFSD2A	1	1.25e-05	0.000445	0.32	1.73	5.55556	1	5.3e-06	0.000503	0.49	1.83	3.7037	0						0
A_23_P333228	membrane-associated ring finger (C3HC4) 4, E3 ubiquitin protein ligase	4-Mar	1	1.35e-05	0.000464	0.44	2.46	5.55556	1	1e-06	0.00036	0.48	1.99	4.16667	0						0
A_33_P3235905	PREDICTED: Homo sapiens uncharacterized LOC100996374 (LOC100996374), misc_RNA [XR_159295]		1	2.43e-05	0.000648	0.41	2.35	5.55556	1	1.9e-06	0.000383	0.38	2.76	7.14286	0						0
A_33_P3375553	ADP-ribosylation factor-like 13A	ARL13A	1	0.0009307	0.00627	0.24	1.34	5.55556	0						0						0
A_23_P111311	A kinase (PRKA) anchor protein 12	AKAP12	1	1.3e-06	0.000177	0.3	1.56	5.26316	1	6e-07	0.000333	0.66	2.45	3.7037	1	6.78e-05	0.00803	0.66	0.3	2.21	0
A_23_P72096	interleukin 1, alpha	IL1A	1	< 1e-07	< 1e-07	0.44	2.35	5.26316	1	1.6e-06	0.000383	0.49	1.96	4	0						0
A_23_P215060	podocalyxin-like	PODXL	1	2e-07	9.89e-05	0.32	1.67	5.26316	1	4.13e-05	0.00104	0.54	1.82	3.33333	0						0
A_33_P3416473	Yae1 domain containing 1	YAE1D1	1	< 1e-07	7.21e-05	0.42	2.27	5.26316	1	4e-07	0.000315	0.51	1.91	3.7037	0						0
A_23_P110712	dual specificity phosphatase 1	DUSP1	1	3.3e-06	0.000232	0.33	1.66	5	1	2.3e-06	0.00043	0.63	2.36	3.7037	0						0
A_23_P154217	integrin, beta 6	ITGB6	1	< 1e-07	7.21e-05	0.36	1.77	5	1	4e-07	0.000315	0.57	1.92	3.33333	0						0
A_32_P76627	keratin 16 pseudogene 6 [Source:HGNC Symbol;Acc:HGNC:50719] [ENST00000417510]		1	3.2e-06	0.000232	0.34	1.71	5	1	1.6e-06	0.000383	0.56	2.16	3.84615	0						0
A_33_P3306146	plasminogen activator, urokinase	PLAU	1	< 1e-07	7.21e-05	0.36	1.79	5	1	1.7e-06	0.000383	0.57	1.7	3.0303	0						0
A_23_P124642	RAS guanyl releasing protein 1 (calcium and DAG-regulated)	RASGRP1	1	1.4e-06	0.000177	0.31	1.57	5	1	1e-06	0.00036	0.61	2.47	4	0						0
A_22_P00003373	UI-E-CQ1-aex-j-05-0-UI.r1 UI-E-CQ1 Homo sapiens cDNA clone UI-E-CQ1-aex-j-05-0-UI 5', mRNA sequence [BM711518]		1	0.0009549	0.00638	0.5	2.47	5	1	0.0002745	0.00329	0.63	1.58	2.5	0						0
A_33_P3278303			1	6e-07	0.00014	0.35	1.72	5	1	2.6e-06	0.000449	0.52	2.23	4.34783	0						0
A_33_P3339143	ADP-ribosylation factor-like 13A	ARL13A	1	0.0001249	0.00167	0.26	1.3	5	0						0						0
A_23_P50919	serpin peptidase inhibitor, clade E (nexin, plasminogen activator inhibitor type 1), member 2	SERPINE2	1	6.5e-06	0.000318	0.69	3.52	5	0						0						0
A_24_P324674	lymphocyte antigen 9	LY9	1	3.29e-05	0.000768	0.46	2.19	4.7619	0						0						1	9.6e-06	0.00724	1.04	2.19	0.47
A_32_P62963	keratin 16 pseudogene 2	KRT16P2	1	1.5e-06	0.000179	0.38	1.76	4.7619	1	6e-07	0.000333	0.55	2.24	4.16667	0						0
A_21_P0010324	lnc-SIK1-4:1	lnc-SIK1-4	1	0.0001529	0.00189	0.45	2.2	4.7619	1	0.0001363	0.00212	0.65	1.98	3.0303	0						0
A_21_P0010293	lnc-SIK1-4:3	lnc-SIK1-4	1	6e-07	0.00014	0.43	2	4.7619	1	4.91e-05	0.00115	0.58	1.54	2.63158	0						0
A_21_P0014465	uncharacterized LOC101928173	LOC101928173	1	1.26e-05	0.000446	0.56	2.62	4.7619	1	7.8e-06	0.00054	0.42	1.45	3.44828	0						0
A_24_P253003	wingless-type MMTV integration site family, member 11	WNT11	1	< 1e-07	7.21e-05	0.44	2.12	4.7619	1	0.0001095	0.00183	0.42	1.92	4.54545	0						0
A_33_P3381305			1	2e-07	9.89e-05	0.35	1.64	4.7619	1	4.4e-06	0.000493	0.54	2.31	4.34783	0						0
A_23_P429449	naked cuticle homolog 1 (Drosophila)	NKD1	1	8e-07	0.000155	0.63	2.93	4.7619	0						0						0
A_23_P160159	solute carrier family 2 (facilitated glucose/fructose transporter), member 5	SLC2A5	1	0.0002579	0.00266	0.47	2.28	4.7619	0						0						0
A_33_P3260066	brain expressed, associated with NEDD4, 1	BEAN1	1	3.4e-06	0.000234	0.34	1.52	4.54545	1	8e-07	0.00036	0.65	3.26	5	0						1	1.7e-05	0.00761	3.26	1.52	2.14
A_33_P3357813	5-hydroxytryptamine (serotonin) receptor 1D, G protein-coupled	HTR1D	1	2e-07	9.89e-05	0.47	2.12	4.54545	1	1.44e-05	0.00065	0.45	2.04	4.54545	0						0
A_23_P153571	IGF-like family member 2	IGFL2	1	3.4e-06	0.000234	0.48	2.14	4.54545	1	5.5e-06	0.000503	0.4	1.98	5	0						0
A_21_P0007217	lnc-LGALS12-2:3	lnc-LGALS12-2	1	3e-07	0.000115	0.36	1.6	4.54545	1	1.02e-05	0.000582	0.56	2.19	3.84615	0						0
A_21_P0008663	lnc-RP11-597K23.2.1-2:1	lnc-RP11-597K23.2.1-2	1	6.28e-05	0.00112	0.58	2.66	4.54545	1	1e-07	0.000252	0.32	1.37	4.16667	0						0
A_33_P3391796	noggin	NOG	1	1.5e-06	0.000179	0.38	1.75	4.54545	1	1.13e-05	0.000602	0.56	1.92	3.44828	0						0
A_23_P344421	roundabout, axon guidance receptor, homolog 4 (Drosophila)	ROBO4	1	2.5e-06	0.000216	0.43	1.97	4.54545	1	1.53e-05	0.00067	0.4	2.12	5.26316	0						0
A_24_P81900	solute carrier family 2 (facilitated glucose transporter), member 3	SLC2A3	1	3.37e-05	0.000775	0.35	1.61	4.54545	1	1e-06	0.00036	0.61	2.01	3.33333	0						0
A_21_P0011905	BROAD Institute lincRNA (XLOC_l2_007898), lincRNA [TCONS_l2_00014437]	XLOC_l2_007898	1	9e-07	0.000157	0.24	1.04	4.34783	0						1	4.78e-05	0.00783	0.9	0.24	3.81	0
A_23_P15876	alpha-kinase 2	ALPK2	1	2.37e-05	0.000637	0.43	1.87	4.34783	1	3.71e-05	0.000994	0.39	1.91	5	0						0
A_23_P206501	C-type lectin domain family 18, member B	CLEC18B	1	2.5e-06	0.000216	0.57	2.46	4.34783	1	3.5e-06	0.000472	0.54	1.64	3.0303	0						0
A_21_P0010005	lnc-TASP1-4:2	lnc-TASP1-4	1	5.1e-06	0.000285	0.34	1.51	4.34783	1	0.0004034	0.00418	0.51	1.94	3.84615	0						0
A_24_P339944	platelet-derived growth factor beta polypeptide	PDGFB	1	1.6e-06	0.000183	0.31	1.33	4.34783	1	0.0003819	0.00404	0.67	1.66	2.5	0						0
A_23_P116512	proline rich 5 like	PRR5L	1	1.4e-06	0.000177	0.49	2.12	4.34783	1	7.84e-05	0.0015	0.47	1.86	4	0						0
A_24_P349039	Rho GTPase activating protein 31	ARHGAP31	1	2.1e-06	0.000205	0.38	1.66	4.34783	1	0.0002573	0.00316	0.55	1.95	3.57143	0						0
A_21_P0001902	uncharacterized LOC101928173	LOC101928173	1	1.1e-05	0.000418	0.61	2.67	4.34783	1	4.32e-05	0.00107	0.58	1.51	2.5641	0						0
A_33_P3306078	myosin, heavy chain 16 pseudogene	MYH16	1	1.61e-05	0.000515	0.5	2.21	4.34783	0						0						0
A_23_P26024	chromosome 15 open reading frame 48	C15orf48	1	8e-07	0.000155	0.38	1.55	4.16667	1	1.6e-06	0.000383	0.62	2.04	3.33333	0						0
A_23_P111888	collagen triple helix repeat containing 1	CTHRC1	1	1.4e-05	0.000473	0.44	1.84	4.16667	1	0.0002931	0.00342	0.58	1.6	2.77778	0						0
A_23_P501831	fatty acid hydroxylase domain containing 2	FAXDC2	1	2.5e-06	0.000216	0.37	1.49	4.16667	1	0.000127	0.00203	0.59	1.6	2.7027	0						0
A_23_P129856	hypermethylated in cancer 1	HIC1	1	6e-07	0.00014	0.55	2.27	4.16667	1	1.79e-05	0.000705	0.5	1.81	3.7037	0						0
A_33_P3640690	zinc finger E-box binding homeobox 1	ZEB1	1	4.09e-05	0.000864	0.36	1.51	4.16667	1	0.0001158	0.0019	0.59	1.81	3.125	0						0
A_24_P268676	basic helix-loop-helix family, member e40	BHLHE40	1	6e-07	0.00014	0.38	1.51	4	1	0.0002292	0.00296	0.57	1.76	3.125	0						0
A_24_P43810	family with sequence similarity 83, member A	FAM83A	1	0.0003888	0.0035	0.54	2.16	4	1	7e-07	0.000333	0.63	1.59	2.5641	0						0
A_24_P318656	integrin, beta 3 (platelet glycoprotein IIIa, antigen CD61)	ITGB3	1	0.0003614	0.00332	0.47	1.89	4	1	0.0001712	0.00245	0.4	2.26	5.55556	0						0
A_21_P0013256	myosin, heavy chain 16 pseudogene [Source:HGNC Symbol;Acc:HGNC:31038] [ENST00000439784]		1	4.7e-06	0.000271	0.57	2.3	4	1	7.98e-05	0.00152	0.59	1.54	2.5641	0						0
A_24_P71244	phosphatidylinositol-4,5-bisphosphate 3-kinase, catalytic subunit delta	PIK3CD	1	1.3e-06	0.000177	0.4	1.64	4	1	3.6e-06	0.000472	0.59	1.82	3.125	0						0
A_32_P47754	solute carrier family 2 (facilitated glucose transporter), member 14	SLC2A14	1	4e-07	0.000126	0.38	1.55	4	1	2e-07	0.000297	0.66	2.09	3.22581	0						0
A_23_P431388	SPOC domain containing 1	SPOCD1	1	0.0001424	0.0018	0.37	1.5	4	1	0.0007935	0.00645	0.74	2.37	3.22581	0						0
A_22_P00024664	lnc-LRRC1-5:1	lnc-LRRC1-5	1	1.9e-06	0.0002	0.64	2.49	3.84615	1	6.1e-06	0.00052	0.11	1.83	16.6667	1	6e-07	0.00294	0.11	0.64	0.17	0
A_21_P0012150	APCDD1L antisense RNA 1 (head to head)	APCDD1L-AS1	1	9e-07	0.000157	0.63	2.38	3.84615	1	0.0005123	0.00481	0.48	1.58	3.22581	0						0
A_23_P369994	doublecortin-like kinase 1	DCLK1	1	1.65e-05	0.000523	0.42	1.62	3.84615	1	1e-06	0.00036	0.69	1.76	2.5641	0						0
A_33_P3318796	follistatin-like 3 (secreted glycoprotein)	FSTL3	1	2e-07	9.89e-05	0.37	1.42	3.84615	1	5.9e-06	0.000506	0.67	1.77	2.63158	0						0
A_32_P24376	keratin associated protein 2-3	KRTAP2-3	1	3.57e-05	0.000797	0.5	1.9	3.84615	1	4.4e-06	0.000493	0.64	1.69	2.63158	0						0
A_23_P120227	limb bud and heart development	LBH	1	1.7e-05	0.000533	0.48	1.87	3.84615	1	1.43e-05	0.00065	0.49	1.83	3.7037	0						0
A_21_P0009771	lnc-IGFL3-1:1	lnc-IGFL3-1	1	5e-06	0.000281	0.47	1.8	3.84615	1	3.8e-06	0.000472	0.59	1.76	3.0303	0						0
A_23_P166779	long intergenic non-protein coding RNA 312	LINC00312	1	4e-06	0.000249	0.41	1.58	3.84615	1	0.0001603	0.00235	0.61	1.59	2.63158	0						0
A_33_P3352085	Q6IMN1_HUMAN (Q6IMN1) Growth arrest-specific 6, partial (13%) [THC2591638]		1	0.0001868	0.00215	0.42	1.61	3.84615	1	3.6e-06	0.000472	0.66	2.29	3.44828	0						0
A_24_P54390	RAS guanyl releasing protein 3 (calcium and DAG-regulated)	RASGRP3	1	0.0001485	0.00185	0.56	2.17	3.84615	1	5e-07	0.000333	0.44	1.8	4.16667	0						0
A_23_P152082	spectrin, beta, non-erythrocytic 5	SPTBN5	1	5.1e-06	0.000285	0.4	1.55	3.84615	1	0.0008708	0.00687	0.51	2.04	4	0						0
A_23_P70398	vascular endothelial growth factor A	VEGFA	1	3.6e-06	0.000241	0.52	2.03	3.84615	1	1.38e-05	0.000643	0.6	1.74	2.85714	0						0
A_23_P258410	wingless-type MMTV integration site family, member 7A	WNT7A	1	7.3e-06	0.000335	0.43	1.68	3.84615	1	7.03e-05	0.00141	0.63	1.6	2.5	0						0
A_33_P3374723	zinc finger E-box binding homeobox 1	ZEB1	1	1e-06	0.000161	0.35	1.38	3.84615	1	7.71e-05	0.00148	0.67	2.09	3.125	0						0
A_22_P00023440	RST9658 Athersys RAGE Library Homo sapiens cDNA, mRNA sequence [BG190585]		1	0.0001492	0.00186	0.63	2.47	3.84615	0						0						0
A_33_P3268487	4-aminobutyrate aminotransferase	ABAT	1	9.2e-05	0.00141	0.47	1.74	3.7037	1	3.5e-06	0.000472	0.69	1.87	2.7027	0						0
A_33_P3357818	5-hydroxytryptamine (serotonin) receptor 1D, G protein-coupled	HTR1D	1	2.6e-06	0.000216	0.58	2.13	3.7037	1	1.87e-05	0.000723	0.57	1.83	3.22581	0						0
A_33_P3286953	ADAM metallopeptidase with thrombospondin type 1 motif, 6	ADAMTS6	1	1.37e-05	0.000468	0.38	1.38	3.7037	1	0.0002569	0.00316	0.71	1.68	2.38095	0						0
A_33_P3214869	karyopherin alpha 7 (importin alpha 8)	KPNA7	1	3.2e-06	0.000232	0.59	2.15	3.7037	1	3.44e-05	0.000966	0.55	1.68	3.0303	0						0
A_33_P3354106	karyopherin alpha 7 (importin alpha 8)	KPNA7	1	1.4e-06	0.000177	0.58	2.15	3.7037	1	3.49e-05	0.000968	0.56	1.64	2.94118	0						0
A_21_P0006731	K-EST0040859 S12SNU216 Homo sapiens cDNA clone S12SNU216-8-A12 5', mRNA sequence [BM760324]		1	2.86e-05	0.000705	0.53	1.97	3.7037	1	7.28e-05	0.00143	0.55	1.78	3.22581	0						0
A_23_P201636	laminin, gamma 2	LAMC2	1	< 1e-07	7.21e-05	0.42	1.57	3.7037	1	9.5e-06	0.000566	0.63	1.78	2.85714	0						0
A_23_P11843	leucine rich repeat neuronal 2	LRRN2	1	5.5e-06	0.000293	0.53	1.91	3.7037	1	1.2e-06	0.00036	0.55	1.81	3.33333	0						0
A_21_P0013398	myosin, heavy chain 16 pseudogene [Source:HGNC Symbol;Acc:HGNC:31038] [ENST00000453378]		1	5e-07	0.00014	0.6	2.26	3.7037	1	9.9e-06	0.000574	0.64	1.52	2.38095	0						0
A_23_P24104	plasminogen activator, urokinase	PLAU	1	< 1e-07	< 1e-07	0.4	1.52	3.7037	1	1.56e-05	0.000671	0.63	1.53	2.43902	0						0
A_23_P5392	tumor protein p53 inducible protein 3	TP53I3	1	5e-07	0.00014	0.44	1.68	3.7037	1	2e-06	0.000394	0.58	1.92	3.33333	0						0
A_24_P73370	unc-51 like autophagy activating kinase 1	ULK1	1	3e-07	0.000115	0.4	1.46	3.7037	1	1.8e-06	0.000383	0.66	2.24	3.33333	0						0
A_33_P3364263	limb bud and heart development	LBH	1	9.3e-06	0.000386	0.71	2.59	3.7037	0						0						0
A_19_P00315647	uncharacterized LOC100507165	LOC100507165	1	0.0003484	0.00324	0.31	1.16	3.7037	0						0						0
A_21_P0011018	uncharacterized LOC101928620	LOC101928620	1	4.5e-06	0.000265	0.61	2.3	3.7037	0						0						0
A_19_P00316110	long intergenic non-protein coding RNA 313 [Source:HGNC Symbol;Acc:HGNC:16416] [ENST00000427188]		1	3.98e-05	0.00085	0.74	2.64	3.57143	1	9.84e-05	0.00172	0.54	1.24	2.32558	0						1	2.6e-05	0.00803	1.24	2.64	0.47
A_23_P213319	ADAM metallopeptidase with thrombospondin type 1 motif, 6	ADAMTS6	1	4.11e-05	0.000866	0.35	1.26	3.57143	1	0.0009815	0.00745	0.71	1.64	2.27273	0						0
A_33_P3364268	limb bud and heart development	LBH	1	7.2e-06	0.000333	0.53	1.87	3.57143	1	4.49e-05	0.00109	0.59	1.74	2.94118	0						0
A_23_P40174	matrix metallopeptidase 9 (gelatinase B, 92kDa gelatinase, 92kDa type IV collagenase)	MMP9	1	1.36e-05	0.000467	0.53	1.9	3.57143	1	3e-07	0.000315	0.53	2.26	4.16667	0						0
A_32_P198731	neuralized E3 ubiquitin protein ligase 1B	NEURL1B	1	2.52e-05	0.000659	0.48	1.7	3.57143	1	3.9e-06	0.000477	0.55	2.11	3.84615	0						0
A_33_P3338166	NUAK family, SNF1-like kinase, 2	NUAK2	1	< 1e-07	7.21e-05	0.41	1.46	3.57143	1	1e-07	0.000252	0.68	1.97	2.94118	0						0
A_23_P113701	platelet-derived growth factor alpha polypeptide	PDGFA	1	3e-07	0.000115	0.58	2.08	3.57143	1	3.03e-05	0.000908	0.63	1.85	2.94118	0						0
A_23_P200096	splA/ryanodine receptor domain and SOCS box containing 1	SPSB1	1	4.1e-06	0.000252	0.51	1.83	3.57143	1	9.58e-05	0.00169	0.63	1.48	2.32558	0						0
A_23_P206018	tropomyosin 1 (alpha)	TPM1	1	1.3e-06	0.000177	0.43	1.51	3.57143	1	2.15e-05	0.000763	0.63	1.66	2.63158	0						0
A_33_P3392077	tumor protein p53 inducible protein 3	TP53I3	1	8e-07	0.000155	0.46	1.65	3.57143	1	1.7e-06	0.000383	0.61	1.95	3.22581	0						0
A_33_P3306068	v-myc avian myelocytomatosis viral oncogene lung carcinoma derived homolog	MYCL	1	2e-06	0.000205	0.39	1.41	3.57143	1	6.66e-05	0.00137	0.63	1.59	2.5	0						0
A_21_P0007586	ENST00000553247		1	7.44e-05	0.00123	0.6	2.14	3.57143	1	0.0009689	0.00738	0.45	1.37	3.0303	0						0
A_33_P3349597			1	4e-07	0.000126	0.44	1.59	3.57143	1	7.8e-06	0.00054	0.58	2.14	3.7037	0						0
A_21_P0011394	hect domain and RLD 2 pseudogene 9	HERC2P9	1	0.0003741	0.0034	0.55	1.99	3.57143	0						0						0
A_21_P0009332	lnc-COL1A1-4:1	lnc-COL1A1-4	1	0.0008715	0.00601	0.59	2.1	3.57143	0						0						0
A_32_P170397	lnc-JMJD7-PLA2G4B-1:2	lnc-JMJD7-PLA2G4B-1	1	0.0009057	0.00615	0.53	1.9	3.57143	0						0						0
A_23_P19673	serum/glucocorticoid regulated kinase 1	SGK1	1	4e-07	0.000126	0.35	1.22	3.44828	1	4.01e-05	0.00103	0.8	1.75	2.17391	1	3.48e-05	0.00708	0.8	0.35	2.24	0
A_33_P3217704	family with sequence similarity 214, member B	FAM214B	1	2.8e-06	0.000219	0.51	1.76	3.44828	1	9e-07	0.00036	0.61	1.61	2.63158	0						0
A_23_P6771	LIM and cysteine-rich domains 1	LMCD1	1	6e-07	0.00014	0.47	1.65	3.44828	1	4.2e-05	0.00105	0.63	1.49	2.32558	0						0
A_22_P00016087	lnc-THEMIS-2:1	lnc-THEMIS-2	1	2.3e-06	0.000212	0.5	1.72	3.44828	1	4e-07	0.000315	0.59	1.97	3.33333	0						0
A_22_P00008114	myomesin 3	MYOM3	1	0.0001331	0.00173	0.52	1.77	3.44828	1	5.4e-06	0.000503	0.51	1.56	3.0303	0						0
A_23_P80008	myosin light chain kinase 2	MYLK2	1	2.7e-06	0.000218	0.61	2.14	3.44828	1	1.5e-06	0.000383	0.5	1.56	3.125	0						0
A_23_P2271	parathyroid hormone-like hormone	PTHLH	1	4e-07	0.000126	0.49	1.69	3.44828	1	4.2e-06	0.000493	0.57	1.75	3.0303	0						0
A_23_P53370	Rho family GTPase 1	RND1	1	4.56e-05	0.000921	0.44	1.51	3.44828	1	0.0004391	0.0044	0.68	1.77	2.63158	0						0
A_23_P99661	Rho guanine nucleotide exchange factor (GEF) 40	ARHGEF40	1	1e-07	7.21e-05	0.41	1.43	3.44828	1	4.2e-06	0.000493	0.66	1.94	2.94118	0						0
A_33_P3335966	tropomyosin 1 (alpha)	TPM1	1	1.2e-06	0.000172	0.44	1.5	3.44828	1	1.2e-06	0.00036	0.66	1.56	2.38095	0						0
A_24_P226970	zinc finger protein 365	ZNF365	1	4e-07	0.000126	0.56	1.95	3.44828	1	0.0001188	0.00194	0.49	1.8	3.7037	0						0
A_23_P160968	laminin, gamma 2	LAMC2	1	3e-07	0.000115	0.47	1.58	3.33333	1	2e-07	0.000297	0.64	2.05	3.22581	0						0
A_23_P87150	leupaxin	LPXN	1	2.9e-06	0.00022	0.79	2.6	3.33333	1	2.78e-05	0.000868	0.56	1.31	2.32558	0						0
A_33_P3364741	mannose receptor, C type 2	MRC2	1	3e-07	0.000115	0.63	2.08	3.33333	1	1e-07	0.000252	0.32	1.5	4.7619	0						0
A_23_P50646	phospholipase A2 inhibitor and LY6/PLAUR domain containing	PINLYP	1	4e-07	0.000126	0.62	2.09	3.33333	1	0.0001732	0.00247	0.52	1.65	3.22581	0						0
A_33_P3242508	zinc finger protein 365	ZNF365	1	3.8e-06	0.000247	0.6	2.02	3.33333	1	0.0001598	0.00235	0.48	1.59	3.33333	0						0
A_33_P3320772	ataxin 1	ATXN1	1	0.0001144	0.0016	0.45	1.46	3.22581	1	3e-06	0.000468	0.69	1.62	2.32558	0						0
A_33_P3340342	CKLF-like MARVEL transmembrane domain containing 3	CMTM3	1	1.3e-06	0.000177	0.39	1.26	3.22581	1	2.11e-05	0.000759	0.74	1.84	2.5	0						0
A_24_P149036	dihydropyrimidinase-like 3	DPYSL3	1	1.17e-05	0.000428	0.52	1.69	3.22581	1	0.0001218	0.00197	0.55	1.62	2.94118	0						0
A_23_P3368	furin (paired basic amino acid cleaving enzyme)	FURIN	1	4.3e-06	0.000257	0.52	1.65	3.22581	1	8e-07	0.00036	0.62	1.65	2.63158	0						0
A_23_P19987	insulin-like growth factor 2 mRNA binding protein 3	IGF2BP3	1	3e-07	0.000115	0.68	2.19	3.22581	1	9.7e-06	0.00057	0.51	1.48	2.94118	0						0
A_22_P00001635	K-EST0040859 S12SNU216 Homo sapiens cDNA clone S12SNU216-8-A12 5', mRNA sequence [BM760324]		1	3.89e-05	0.000839	0.61	1.97	3.22581	1	6.14e-05	0.00131	0.54	1.61	3.0303	0						0
A_22_P00015399	lnc-SRP9-1:3	lnc-SRP9-1	1	0.0001392	0.00178	0.49	1.6	3.22581	1	0.0002663	0.00323	0.6	1.69	2.85714	0						0
A_21_P0010294	long intergenic non-protein coding RNA 313 [Source:HGNC Symbol;Acc:HGNC:16416] [ENST00000441283]		1	1.9e-06	0.0002	0.55	1.76	3.22581	1	0.0006419	0.00561	0.58	1.49	2.5641	0						0
A_23_P122216	lysyl oxidase	LOX	1	1.03e-05	0.000411	0.66	2.14	3.22581	1	2.01e-05	0.000739	0.56	1.4	2.5	0						0
A_24_P82106	matrix metallopeptidase 14 (membrane-inserted)	MMP14	1	0.0005061	0.00419	0.5	1.63	3.22581	1	1.9e-06	0.000383	0.47	1.52	3.22581	0						0
A_33_P3279119	MGC5.5.1.1.1.G05.R.1 NIH_MGC_331 Homo sapiens cDNA clone MGC5.5.1.1.1.G05, mRNA sequence [DR007930]		1	0.0001682	0.00201	0.48	1.58	3.22581	1	1.96e-05	0.000739	0.65	2.08	3.22581	0						0
A_33_P3353941	phosphatidylinositol-4,5-bisphosphate 3-kinase, catalytic subunit delta	PIK3CD	1	6.41e-05	0.00113	0.56	1.79	3.22581	1	0.0002022	0.00274	0.61	1.51	2.5	0						0
A_23_P129128	threonyl-tRNA synthetase-like 2	TARSL2	1	1.6e-06	0.000183	0.52	1.67	3.22581	1	0.0001833	0.00257	0.5	1.58	3.125	0						0
A_24_P12401	vascular endothelial growth factor A	VEGFA	1	3.21e-05	0.000762	0.53	1.7	3.22581	1	3.51e-05	0.000968	0.59	1.63	2.77778	0						0
A_33_P3271711			1	8.7e-06	0.000374	0.69	2.24	3.22581	1	5.62e-05	0.00125	0.63	1.36	2.17391	0						0
A_23_P119478	Epstein-Barr virus induced 3	EBI3	1	0.0001059	0.00152	0.4	1.29	3.22581	0						0						0
A_23_P102058	matrilin 3	MATN3	1	0.0001304	0.00171	0.37	1.15	3.125	1	7.14e-05	0.00142	0.91	2.44	2.7027	1	5.23e-05	0.00785	0.91	0.37	2.46	0
A_22_P00017392	APCDD1L antisense RNA 1 (head to head)	APCDD1L-AS1	1	2.9e-06	0.00022	0.71	2.2	3.125	1	4.12e-05	0.00104	0.54	1.59	2.94118	0						0
A_33_P3409099	ataxin 1	ATXN1	1	1.3e-06	0.000177	0.49	1.51	3.125	1	3.8e-06	0.000472	0.66	1.65	2.5	0						0
A_24_P235429	ATP-binding cassette, sub-family A (ABC1), member 1	ABCA1	1	9e-07	0.000157	0.53	1.63	3.125	1	0.0005772	0.00524	0.54	1.61	2.94118	0						0
A_22_P00002468	lnc-C15orf48-1:3	lnc-C15orf48-1	1	3e-07	0.000115	0.48	1.47	3.125	1	1.23e-05	0.000615	0.64	1.68	2.63158	0						0
A_33_P3354464	lysyl oxidase-like 1	LOXL1	1	0.000118	0.00163	0.59	1.83	3.125	1	0.0002222	0.00291	0.61	1.72	2.77778	0						0
A_33_P3271455	peroxidasin	PXDN	1	1.1e-05	0.000418	0.61	1.91	3.125	1	1.93e-05	0.000731	0.58	1.54	2.63158	0						0
A_33_P3372666	platelet-derived growth factor alpha polypeptide	PDGFA	1	6e-07	0.00014	0.61	1.93	3.125	1	9.8e-06	0.000573	0.63	1.61	2.5641	0						0
A_23_P140928	transmembrane channel-like 7	TMC7	1	2.82e-05	0.000699	0.56	1.71	3.125	1	0.0002564	0.00315	0.47	1.58	3.44828	0						0
A_24_P44462	tropomyosin 1 (alpha)	TPM1	1	7.47e-05	0.00124	0.51	1.59	3.125	1	9.2e-06	0.00056	0.73	1.79	2.43902	0						0
A_33_P3330991	uncharacterized LOC100134237	LOC100134237	1	< 1e-07	7.21e-05	0.48	1.49	3.125	1	8.7e-06	0.000557	0.56	1.97	3.57143	0						0
A_23_P129695	vasorin	VASN	1	1.02e-05	0.00041	0.63	1.93	3.125	1	6.5e-06	0.000524	0.52	1.5	2.85714	0						0
A_23_P13382	lymphocyte-specific protein 1	LSP1	1	5e-07	0.00014	0.83	2.6	3.125	0						0						0
A_24_P294842	ataxin 1	ATXN1	1	5.3e-06	0.000289	0.5	1.52	3.0303	1	2.76e-05	0.000867	0.63	1.75	2.77778	0						0
A_23_P88865	CKLF-like MARVEL transmembrane domain containing 3	CMTM3	1	1.2e-06	0.000172	0.41	1.25	3.0303	1	5.2e-05	0.00119	0.74	1.7	2.27273	0						0
A_33_P3556532	dynein, axonemal, heavy chain 17	DNAH17	1	3.39e-05	0.000776	0.39	1.2	3.0303	1	0.000309	0.00352	0.8	1.79	2.22222	0						0
A_33_P3289845	IGF-like family member 1	IGFL1	1	6e-06	0.00031	0.68	2.03	3.0303	1	4.8e-06	0.000498	0.53	1.41	2.63158	0						0
A_23_P89780	laminin, alpha 3	LAMA3	1	3e-07	0.000115	0.45	1.37	3.0303	1	1.11e-05	0.000597	0.7	1.85	2.63158	0						0
A_23_P303548	nucleolar protein 4-like	NOL4L	1	2.2e-06	0.000209	0.5	1.5	3.0303	1	2.48e-05	0.000827	0.6	1.96	3.22581	0						0
A_33_P3238166	peroxidasin	PXDN	1	3.8e-06	0.000247	0.62	1.86	3.0303	1	4.23e-05	0.00105	0.59	1.48	2.5	0						0
A_24_P201064	protein phosphatase 1, regulatory subunit 3B	PPP1R3B	1	4e-07	0.000126	0.51	1.55	3.0303	1	5e-06	0.000499	0.65	1.57	2.43902	0						0
A_33_P3296482	protein tyrosine phosphatase, receptor type, K	PTPRK	1	3e-07	0.000115	0.59	1.76	3.0303	1	7e-07	0.000333	0.58	1.77	3.125	0						0
A_22_P00023274	uncharacterized LOC101928796	LOC101928796	1	0.0001241	0.00167	0.63	1.92	3.0303	1	0.0002209	0.0029	0.58	1.59	2.77778	0						0
A_22_P00010760	ENST00000563424		1	2.1e-06	0.000205	0.75	2.26	3.0303	1	1.05e-05	0.000585	0.38	1.36	3.57143	0						0
A_23_P169017	defensin, beta 103B	DEFB103B	1	2.26e-05	0.00062	0.5	1.52	3.0303	0						0						0
A_21_P0002553	FLJ43879 protein	FLJ43879	1	0.0001245	0.00167	0.83	2.54	3.0303	0						0						0
A_21_P0000554	kalirin, RhoGEF kinase	KALRN	1	0.0006236	0.00483	0.6	1.79	3.0303	0						0						0
A_24_P942630	lysine (K)-specific demethylase 6B	KDM6B	1	0.0001686	0.00202	0.56	1.68	3.0303	0						0						0
A_23_P45560	G protein-coupled receptor 143	GPR143	1	1.58e-05	0.000508	0.45	1.34	2.94118	1	4.74e-05	0.00112	0.67	2.78	4.16667	0						1	4.93e-05	0.0093	2.78	1.34	2.07
A_23_P432013	zona pellucida-like domain containing 1	ZPLD1	1	0.000956	0.00639	0.78	2.33	2.94118	0						0						1	0.0001195	0.0119	1.09	2.33	0.47
A_33_P3398862	ras homolog family member B	RHOB	1	6e-07	0.00014	0.46	1.36	2.94118	1	2.6e-06	0.000449	0.74	1.77	2.38095	0						0
A_23_P132121	salt-inducible kinase 1	SIK1	1	1.31e-05	0.000457	0.42	1.22	2.94118	1	8.1e-06	0.000545	0.78	2.01	2.5641	0						0
A_23_P50146	sialic acid binding Ig-like lectin 15	SIGLEC15	1	3.3e-06	0.000232	0.7	2.04	2.94118	1	3.5e-06	0.000472	0.52	1.34	2.5641	0						0
A_33_P3751889	target of myb1 (chicken)	TOM1	1	6e-07	0.00014	0.49	1.43	2.94118	1	1.01e-05	0.000578	0.67	1.52	2.27273	0						0
A_23_P11025	zinc finger protein 185 (LIM domain)	ZNF185	1	1.5e-06	0.000179	0.6	1.73	2.94118	1	1.55e-05	0.000671	0.69	1.53	2.22222	0						0
A_24_P23625	heparan sulfate (glucosamine) 3-O-sulfotransferase 3B1	HS3ST3B1	1	0.0003734	0.0034	0.5	1.46	2.94118	0						0						0
A_32_P309404	solute carrier family 22 (organic cation transporter), member 3	SLC22A3	1	0.0006335	0.00488	0.5	1.45	2.94118	0						0						0
A_23_P379649	Bcl2 modifying factor	BMF	1	1.02e-05	0.00041	0.43	1.23	2.85714	1	0.0001252	0.00201	0.77	1.71	2.22222	0						0
A_23_P17065	chemokine (C-C motif) ligand 20	CCL20	1	2.8e-06	0.000219	0.59	1.66	2.85714	1	5.55e-05	0.00124	0.68	1.53	2.27273	0						0
A_23_P253350	chromosome 8 open reading frame 4	C8orf4	1	5.26e-05	0.00101	0.54	1.55	2.85714	1	5.65e-05	0.00125	0.59	2.35	4	0						0
A_33_P3410589	family with sequence similarity 43, member A	FAM43A	1	9e-07	0.000157	0.54	1.54	2.85714	1	9.9e-06	0.000574	0.68	1.57	2.32558	0						0
A_23_P216052	family with sequence similarity 83, member A	FAM83A	1	5.95e-05	0.00108	0.61	1.71	2.85714	1	7.8e-06	0.00054	0.56	1.53	2.7027	0						0
A_24_P98411	heat shock 70kDa protein 5 (glucose-regulated protein, 78kDa)	HSPA5	1	2e-07	9.89e-05	0.64	1.83	2.85714	1	7e-07	0.000333	0.63	1.55	2.43902	0						0
A_33_P3246418	MyoD family inhibitor	MDFI	1	6e-07	0.00014	0.57	1.6	2.85714	1	5.5e-06	0.000503	0.67	1.54	2.32558	0						0
A_23_P200801	phosphodiesterase 4D interacting protein	PDE4DIP	1	2.95e-05	0.00072	0.49	1.4	2.85714	1	7.58e-05	0.00146	0.73	1.52	2.08333	0						0
A_33_P3296497	protein tyrosine phosphatase, receptor type, K	PTPRK	1	2e-06	0.000205	0.6	1.71	2.85714	1	4.8e-06	0.000498	0.55	1.7	3.125	0						0
A_23_P106389	semaphorin 7A, GPI membrane anchor (John Milton Hagen blood group)	SEMA7A	1	2.52e-05	0.000659	0.51	1.49	2.85714	1	1e-06	0.00036	0.74	1.76	2.38095	0						0
A_24_P96961	splA/ryanodine receptor domain and SOCS box containing 1	SPSB1	1	8e-07	0.000155	0.58	1.69	2.85714	1	3.91e-05	0.00102	0.68	1.49	2.17391	0						0
A_23_P344531	synaptopodin	SYNPO	1	1.2e-06	0.000172	0.64	1.82	2.85714	1	5.6e-06	0.000503	0.62	1.49	2.38095	0						0
A_22_P00015400	uncharacterized LOC102723834	LOC102723834	1	2.15e-05	0.000606	0.5	1.43	2.85714	1	0.0004144	0.00425	0.63	1.71	2.7027	0						0
A_19_P00326514	ENST00000602736		1	2.8e-06	0.000219	0.6	1.73	2.85714	1	5.35e-05	0.00121	0.59	1.5	2.5641	0						0
A_33_P3362239			1	1.4e-06	0.000177	0.52	1.48	2.85714	1	6.5e-06	0.000524	0.64	1.82	2.85714	0						0
A_21_P0005359	uncharacterized LOC100506178	LOC100506178	1	2.61e-05	0.000672	0.6	1.69	2.85714	0						0						0
A_23_P150609	insulin-like growth factor 2	IGF2	1	2.31e-05	0.000628	0.94	2.61	2.77778	1	0.0006849	0.00586	0.15	1.39	9.09091	1	0.0007241	0.017	0.15	0.94	0.16	0
A_33_P3242174	chromosome 2 open reading frame 82	C2orf82	1	1.4e-06	0.000177	0.79	2.21	2.77778	1	9.16e-05	0.00165	0.56	1.44	2.5641	0						0
A_23_P133408	colony stimulating factor 2 (granulocyte-macrophage)	CSF2	1	4.8e-06	0.000271	0.57	1.57	2.77778	1	8e-06	0.000545	0.71	1.45	2.04082	0						0
A_33_P3401295	cysteine-rich C-terminal 1	CRCT1	1	0.0002859	0.00284	0.44	1.24	2.77778	1	0.0005535	0.00508	0.64	2.02	3.125	0						0
A_23_P131935	fermitin family member 1	FERMT1	1	8e-07	0.000155	0.64	1.76	2.77778	1	1.32e-05	0.000633	0.61	1.62	2.7027	0						0
A_23_P74609	G0/G1 switch 2	G0S2	1	4e-06	0.000249	0.72	2.03	2.77778	1	4.78e-05	0.00113	0.7	1.48	2.12766	0						0
A_33_P3268304	LIM and senescent cell antigen-like domains 2	LIMS2	1	1.3e-06	0.000177	0.68	1.91	2.77778	1	5e-07	0.000333	0.45	1.49	3.33333	0						0
A_33_P3296230	lnc-KLHDC5-1:1	lnc-KLHDC5-1	1	1.2e-06	0.000172	0.6	1.67	2.77778	1	0.0001581	0.00234	0.66	1.56	2.38095	0						0
A_22_P00016086	lnc-THEMIS-1:1	lnc-THEMIS-1	1	0.0004474	0.00387	0.6	1.67	2.77778	1	1.7e-05	0.000697	0.62	2.04	3.33333	0						0
A_24_P114255	membrane bound O-acyltransferase domain containing 2	MBOAT2	1	1.2e-06	0.000172	0.66	1.85	2.77778	1	5.1e-06	0.000499	0.49	1.51	3.125	0						0
A_33_P3248439	multivesicular body subunit 12B	MVB12B	1	3.8e-06	0.000247	0.68	1.88	2.77778	1	9.7e-06	0.00057	0.5	1.56	3.125	0						0
A_33_P3237729	PDZ and LIM domain 4	PDLIM4	1	3.1e-06	0.000229	0.61	1.68	2.77778	1	3.8e-06	0.000472	0.53	1.76	3.33333	0						0
A_23_P351215	SKI-like proto-oncogene	SKIL	1	2.8e-06	0.000219	0.56	1.54	2.77778	1	2.13e-05	0.000763	0.65	1.51	2.32558	0						0
A_33_P3222069	sphingosine kinase 1	SPHK1	1	2.3e-06	0.000212	0.66	1.82	2.77778	1	1.91e-05	0.000729	0.66	1.5	2.27273	0						0
A_33_P3345210	TLC domain containing 2	TLCD2	1	6.4e-06	0.000315	0.55	1.52	2.77778	1	7e-06	0.000538	0.69	1.83	2.63158	0						0
A_24_P357465	tumor protein p53 inducible nuclear protein 2	TP53INP2	1	0.0002465	0.00257	0.62	1.7	2.77778	1	7.26e-05	0.00143	0.62	1.82	2.94118	0						0
A_32_P116556	zinc finger protein 469	ZNF469	1	7e-07	0.000152	0.56	1.57	2.77778	1	4e-06	0.000483	0.61	1.84	3.0303	0						0
A_22_P00002734	lnc-C20orf94-1:1	lnc-C20orf94-1	1	1.84e-05	0.000556	0.63	1.79	2.77778	0						0						0
A_21_P0014296	lnc-RP11-625H11.1.1-3:4	lnc-RP11-625H11.1.1-3	1	6.3e-06	0.000314	0.83	2.31	2.77778	0						0						0
A_24_P350589	ring finger protein 150	RNF150	1	0.0004657	0.00397	0.62	1.71	2.77778	0						0						0
A_22_P00021181	uncharacterized LOC101926903	LSAMP-AS1	1	0.0006162	0.00479	0.45	1.26	2.77778	0						0						0
A_33_P3369317	DnaJ (Hsp40) homolog, subfamily B, member 5	DNAJB5	1	8.3e-05	0.00132	0.66	1.81	2.7027	1	6.64e-05	0.00137	0.65	1.34	2.04082	0						0
A_33_P3226050	GATS protein-like 3	GATSL3	1	1.4e-06	0.000177	0.51	1.37	2.7027	1	5.4e-06	0.000503	0.7	1.89	2.7027	0						0
A_33_P3227716	GATS protein-like 3	GATSL3	1	1.2e-06	0.000172	0.52	1.39	2.7027	1	6.6e-06	0.000525	0.7	1.81	2.63158	0						0
A_32_P178800	integrin, alpha 2 (CD49B, alpha 2 subunit of VLA-2 receptor)	ITGA2	1	0.00014	0.00178	0.63	1.7	2.7027	1	0.000859	0.00681	0.67	1.79	2.7027	0						0
A_24_P88850	muscle RAS oncogene homolog	MRAS	1	0.0003992	0.00357	0.58	1.57	2.7027	1	4.1e-06	0.000488	0.72	1.8	2.5	0						0
A_23_P354027	potassium channel tetramerization domain containing 11	KCTD11	1	4e-06	0.000249	0.57	1.53	2.7027	1	2.94e-05	0.000899	0.69	1.57	2.27273	0						0
A_32_P99100	protein tyrosine phosphatase, receptor type, K	PTPRK	1	3e-07	0.000115	0.55	1.51	2.7027	1	2.8e-06	0.000465	0.67	1.69	2.5	0						0
A_33_P3296499	protein tyrosine phosphatase, receptor type, K	PTPRK	1	2e-07	9.89e-05	0.59	1.58	2.7027	1	1.2e-06	0.00036	0.62	1.63	2.63158	0						0
A_23_P168556	syntaxin 1A (brain)	STX1A	1	6.1e-06	0.000311	0.52	1.41	2.7027	1	3.05e-05	0.000908	0.68	1.51	2.22222	0						0
A_23_P157865	tenascin C	TNC	1	1.44e-05	0.000478	0.67	1.82	2.7027	1	5.7e-05	0.00126	0.49	1.54	3.125	0						0
A_23_P334870	transmembrane protein 217	TMEM217	1	6.61e-05	0.00115	0.57	1.53	2.7027	1	3.93e-05	0.00102	0.68	1.75	2.5641	0						0
A_23_P77493	tubulin, beta 3 class III	TUBB3	1	5.3e-06	0.000289	0.51	1.38	2.7027	1	3.41e-05	0.000964	0.66	1.52	2.32558	0						0
A_21_P0006730	UI-HF-ES0-awe-d-14-0-UI.r1 NIH_MGC_213 Homo sapiens cDNA clone IMAGE:30561781 5', mRNA sequence [CF130727]		1	3.6e-05	0.000799	0.7	1.89	2.7027	1	7.62e-05	0.00147	0.59	1.27	2.17391	0						0
A_23_P422831	family with sequence similarity 189, member A2	FAM189A2	1	3.4e-06	0.000234	0.48	1.32	2.7027	0						0						0
A_23_P132763	vestigial-like family member 3	VGLL3	1	2.7e-05	0.000685	0.44	1.16	2.63158	0						1	8.65e-05	0.00862	0.91	0.44	2.05	0
A_24_P89457	cyclin-dependent kinase inhibitor 1A (p21, Cip1)	CDKN1A	1	3.58e-05	0.000797	0.62	1.61	2.63158	1	0.0003145	0.00356	0.64	1.57	2.43902	0						0
A_23_P112241	DnaJ (Hsp40) homolog, subfamily B, member 5	DNAJB5	1	2.38e-05	0.000638	0.7	1.82	2.63158	1	3.6e-06	0.000472	0.63	1.35	2.12766	0						0
A_24_P330303	FERM domain containing 6	FRMD6	1	3.2e-06	0.000232	0.47	1.24	2.63158	1	0.0001703	0.00245	0.76	1.56	2.04082	0						0
A_33_P3388391	gap junction protein, beta 4, 30.3kDa	GJB4	1	2.8e-06	0.000219	0.57	1.5	2.63158	1	3.62e-05	0.000982	0.7	1.56	2.22222	0						0
A_23_P394395	junctophilin 2	JPH2	1	0.0001343	0.00174	0.52	1.36	2.63158	1	9.3e-06	0.000564	0.79	1.76	2.22222	0						0
A_23_P146551	MOB kinase activator 3B	MOB3B	1	1.58e-05	0.000508	0.52	1.38	2.63158	1	1.53e-05	0.00067	0.65	1.57	2.38095	0						0
A_24_P32085	MOB kinase activator 3B	MOB3B	1	2.7e-06	0.000218	0.59	1.57	2.63158	1	5.51e-05	0.00123	0.65	1.57	2.43902	0						0
A_33_P3384562	PDZ and LIM domain 7 (enigma)	PDLIM7	1	6e-07	0.00014	0.53	1.41	2.63158	1	2.1e-06	0.000407	0.7	1.56	2.22222	0						0
A_24_P376391	plexin D1	PLXND1	1	5e-07	0.00014	0.65	1.7	2.63158	1	1.3e-06	0.000377	0.59	1.58	2.7027	0						0
A_33_P3370751	SMAD specific E3 ubiquitin protein ligase 2	SMURF2	1	3.53e-05	0.000793	0.62	1.62	2.63158	1	1.08e-05	0.000591	0.67	1.39	2.08333	0						0
A_23_P131846	snail family zinc finger 1	SNAI1	1	7.86e-05	0.00128	0.9	2.34	2.63158	1	0.0007439	0.00617	0.59	1.19	2.04082	0						0
A_24_P354689	sparc/osteonectin, cwcv and kazal-like domains proteoglycan (testican) 1	SPOCK1	1	9.75e-05	0.00145	0.61	1.61	2.63158	1	0.0001015	0.00175	0.55	1.43	2.5641	0						0
A_33_P3397658	synaptopodin	SYNPO	1	1.14e-05	0.000424	0.66	1.74	2.63158	1	3.1e-06	0.000468	0.66	1.5	2.27273	0						0
A_33_P3279629	urocortin 2	UCN2	1	5.6e-06	0.000296	0.64	1.68	2.63158	1	6e-07	0.000333	0.52	1.47	2.85714	0						0
A_33_P3315074			1	1.81e-05	0.000551	0.55	1.45	2.63158	1	7e-07	0.000333	0.68	1.8	2.63158	0						0
A_23_P42882	calcium/calmodulin-dependent protein kinase II beta	CAMK2B	1	1.1e-06	0.000167	0.53	1.39	2.63158	0						0						0
A_21_P0000205	chromosome 2 open reading frame 48	C2orf48	1	0.0001321	0.00172	0.53	1.4	2.63158	0						0						0
A_21_P0013881	Kallmann syndrome sequence pseudogene [Source:HGNC Symbol;Acc:HGNC:6214] [ENST00000472227]		1	0.0008813	0.00605	0.55	1.47	2.63158	0						0						0
A_23_P32175	LIM homeobox 6	LHX6	1	8.3e-06	0.000362	0.82	2.16	2.63158	0						0						0
A_33_P3231156	metallothionein 1C, pseudogene [Source:HGNC Symbol;Acc:HGNC:7395] [ENST00000567054]		1	0.0002175	0.00237	0.51	1.33	2.63158	0						0						0
A_33_P3260654	T cell receptor beta constant 1 [Source:HGNC Symbol;Acc:HGNC:12156] [ENST00000610439]		1	0.0001558	0.00191	0.71	1.86	2.63158	0						0						0
A_22_P00009979	uncharacterized LOC100129781	LOC100129781	1	1.04e-05	0.000414	0.57	1.48	2.63158	0						0						0
A_32_P172141	cell adhesion associated, oncogene regulated	CDON	1	2.05e-05	0.000591	0.61	1.55	2.5641	1	5.42e-05	0.00122	0.55	1.48	2.7027	0						0
A_23_P144071	collagen, type VII, alpha 1	COL7A1	1	9.3e-06	0.000386	0.62	1.61	2.5641	1	8.1e-06	0.000545	0.58	1.49	2.5641	0						0
A_23_P435407	glypican 4	GPC4	1	1.32e-05	0.000458	0.52	1.33	2.5641	1	1.4e-05	0.000649	0.8	1.68	2.08333	0						0
A_23_P429950	Kallmann syndrome 1 sequence	KAL1	1	0.0001762	0.00207	0.63	1.62	2.5641	1	4.5e-06	0.000498	0.63	1.65	2.63158	0						0
A_23_P405129	latent transforming growth factor beta binding protein 2	LTBP2	1	0.0002301	0.00246	0.69	1.76	2.5641	1	0.0006281	0.00554	0.66	1.38	2.08333	0						0
A_22_P00006547	lnc-FKBP2-1:2	lnc-FKBP2-1	1	9e-07	0.000157	0.64	1.64	2.5641	1	7.3e-06	0.00054	0.67	1.45	2.17391	0						0
A_23_P359897	lysine (K)-specific demethylase 7A	KDM7A	1	1.96e-05	0.000574	0.52	1.35	2.5641	1	3.5e-06	0.000472	0.73	1.59	2.17391	0						0
A_23_P24555	pleckstrin homology-like domain, family B, member 1	PHLDB1	1	1.9e-06	0.0002	0.65	1.66	2.5641	1	7e-07	0.000333	0.58	1.51	2.5641	0						0
A_33_P3387796	pleckstrin homology-like domain, family B, member 1	PHLDB1	1	1e-06	0.000161	0.64	1.63	2.5641	1	1.8e-06	0.000383	0.6	1.49	2.43902	0						0
A_33_P3308446	ras homolog family member B	RHOB	1	2e-06	0.000205	0.5	1.3	2.5641	1	4.99e-05	0.00116	0.76	1.58	2.08333	0						0
A_21_P0012869	THO complex 3 pseudogene	LOC728554	1	5.4e-06	0.000291	0.56	1.45	2.5641	1	1.91e-05	0.000729	0.66	1.81	2.7027	0						0
A_32_P226646	uncharacterized LOC100129781	LOC100129781	1	1.81e-05	0.000551	0.54	1.38	2.5641	1	0.0002674	0.00324	0.66	1.43	2.17391	0						0
A_33_P3271341	uncharacterized LOC388282	LOC388282	1	5.4e-06	0.000291	0.78	1.99	2.5641	1	0.0002753	0.00329	0.68	1.44	2.12766	0						0
A_24_P273253	AHNAK nucleoprotein 2	AHNAK2	1	1.9e-06	0.0002	0.52	1.33	2.5641	0						0						0
A_33_P3318771	calcitonin-related polypeptide alpha	CALCA	1	0.0002004	0.00225	0.44	1.15	2.5641	0						0						0
A_23_P108501	EPH receptor A4	EPHA4	1	5e-07	0.00014	0.49	1.26	2.5641	0						0						0
A_23_P29124	glycoprotein Ib (platelet), beta polypeptide	GP1BB	1	2.2e-05	0.00061	0.6	1.54	2.5641	0						0						0
A_22_P00013347	ENST00000520431		1	3.94e-05	0.000845	0.69	1.79	2.5641	0						0						0
A_24_P143492	breast carcinoma amplified sequence 4	BCAS4	1	0.0002889	0.00286	0.56	1.42	2.5	1	3.3e-05	0.000947	0.7	1.64	2.32558	0						0
A_33_P3880302	EPH receptor B2	EPHB2	1	3.1e-06	0.000229	0.71	1.76	2.5	1	2.71e-05	0.00086	0.62	1.34	2.17391	0						0
A_23_P337934	filamin binding LIM protein 1	FBLIM1	1	0.0002335	0.00248	0.55	1.36	2.5	1	0.0006608	0.00573	0.76	1.72	2.27273	0						0
A_23_P210763	jagged 1	JAG1	1	2.2e-06	0.000209	0.69	1.74	2.5	1	0.0001282	0.00204	0.65	1.48	2.27273	0						0
A_33_P3341424	myosin X	MYO10	1	5.5e-06	0.000293	0.66	1.64	2.5	1	7.6e-06	0.00054	0.63	1.48	2.38095	0						0
A_24_P101800	nucleolar protein 4-like	NOL4L	1	7.15e-05	0.0012	0.63	1.55	2.5	1	2.62e-05	0.000845	0.6	1.66	2.77778	0						0
A_22_P00021288	PREDICTED: Homo sapiens uncharacterized LOC101059946 (LOC101059946), misc_RNA [XR_171346]		1	1.13e-05	0.000423	0.61	1.52	2.5	1	2.8e-06	0.000465	0.59	1.68	2.85714	0						0
A_23_P217755	shroom family member 2	SHROOM2	1	3.9e-06	0.000249	0.62	1.53	2.5	1	9e-07	0.00036	0.6	2.12	3.57143	0						0
A_23_P4592	sialic acid binding Ig-like lectin 6	SIGLEC6	1	7.7e-06	0.000344	0.59	1.46	2.5	1	3.74e-05	0.001	0.68	1.39	2.04082	0						0
A_33_P3216938	uncharacterized LOC100130460	CAND1.11	1	0.000267	0.00271	0.61	1.52	2.5	1	0.0007199	0.00605	0.51	1.91	3.7037	0						0
A_23_P163306	cingulin-like 1	CGNL1	1	3.17e-05	0.000757	0.42	1.03	2.5	0						0						0
A_33_P3367196	contactin associated protein-like 2	CNTNAP2	1	6.9e-06	0.000325	0.59	1.48	2.5	0						0						0
A_33_P3404729	Homo sapiens cDNA FLJ90701 fis, clone PLACE1007081. [AK075182]		1	0.0007489	0.00541	0.79	1.96	2.5	0						0						0
A_21_P0005217	lnc-IL6-3:8	lnc-IL6-3	1	9.6e-06	0.000393	0.58	1.43	2.5	0						0						0
A_21_P0008791	long intergenic non-protein coding RNA 1197	LINC01197	1	0.0006749	0.00507	0.91	2.27	2.5	0						0						0
A_23_P211561	meiosis inhibitor 1	MEI1	1	8.3e-06	0.000362	0.6	1.49	2.5	0						0						0
A_23_P75310	Rho GTPase activating protein 22	ARHGAP22	1	2.3e-06	0.000212	0.54	1.35	2.5	0						0						0
A_22_P00013349	uncharacterized LOC100507420	LOC100507420	1	1.9e-06	0.0002	0.65	1.6	2.5	0						0						0
A_23_P332374	zinc finger protein 175	ZNF175	1	3.6e-06	0.000241	0.7	1.76	2.5	0						0						0
A_33_P3226985	cyclin-dependent kinase 5, regulatory subunit 1 (p35)	CDK5R1	1	8e-07	0.000155	0.51	1.24	2.43902	1	1.65e-05	0.00069	0.75	1.85	2.43902	0						0
A_23_P52610	damage-specific DNA binding protein 2, 48kDa	DDB2	1	6e-07	0.00014	0.6	1.48	2.43902	1	6e-07	0.000333	0.67	1.75	2.63158	0						0
A_23_P214821	endothelin 1	EDN1	1	6.2e-06	0.000312	0.56	1.36	2.43902	1	1.19e-05	0.000612	0.78	1.61	2.08333	0						0
A_24_P365506	fermitin family member 1	FERMT1	1	3.8e-05	0.000826	0.64	1.58	2.43902	1	3e-06	0.000468	0.58	1.47	2.5641	0						0
A_33_P3262949	fermitin family member 1	FERMT1	1	0.0008054	0.00569	0.61	1.49	2.43902	1	9.54e-05	0.00169	0.39	1.4	3.57143	0						0
A_22_P00025175	Homo sapiens cDNA clone IMAGE:5295011. [BC045184]		1	3.3e-06	0.000232	0.55	1.32	2.43902	1	5.78e-05	0.00127	0.7	1.57	2.22222	0						0
A_33_P3292886	keratin 6A, type II	KRT6A	1	0.0005668	0.00453	0.82	1.98	2.43902	1	0.0001814	0.00256	0.45	1.26	2.77778	0						0
A_23_P144896	PDZ and LIM domain 7 (enigma)	PDLIM7	1	1.51e-05	0.000495	0.57	1.4	2.43902	1	4.8e-06	0.000498	0.76	1.67	2.17391	0						0
A_33_P3217213	PDZ and LIM domain 7 (enigma)	PDLIM7	1	1.9e-06	0.0002	0.55	1.34	2.43902	1	6.4e-06	0.000524	0.71	1.53	2.17391	0						0
A_23_P500282	phosphofurin acidic cluster sorting protein 1	PACS1	1	3.51e-05	0.000791	0.58	1.41	2.43902	1	1.75e-05	0.000705	0.72	1.66	2.32558	0						0
A_23_P109488	phosphoinositide-3-kinase interacting protein 1	PIK3IP1	1	0.0006392	0.00491	0.56	1.38	2.43902	1	0.0004973	0.00473	0.7	1.47	2.12766	0						0
A_23_P17811	SEC14-like 2 (S. cerevisiae)	SEC14L2	1	1e-06	0.000161	0.69	1.68	2.43902	1	0.0006304	0.00555	0.54	1.86	3.44828	0						0
A_23_P159382	SEC24 family member D	SEC24D	1	1.05e-05	0.000415	0.73	1.79	2.43902	1	1.26e-05	0.000622	0.56	1.36	2.43902	0						0
A_32_P41065	transmembrane and coiled-coil domain family 1	TMCC1	1	1.13e-05	0.000423	0.53	1.3	2.43902	1	3.19e-05	0.000932	0.78	1.64	2.08333	0						0
A_24_P349547	ENST00000546724		1	4e-06	0.000249	0.58	1.41	2.43902	1	7.6e-06	0.00054	0.72	1.63	2.27273	0						0
A_33_P3258392	endothelin 1	EDN1	1	7.9e-06	0.00035	0.56	1.36	2.43902	0						0						0
A_23_P206022	integrin, alpha 11	ITGA11	1	0.0001309	0.00171	0.64	1.56	2.43902	0						0						0
A_33_P3242923	long intergenic non-protein coding RNA 640	LINC00640	1	3.38e-05	0.000775	0.54	1.31	2.43902	0						0						0
A_33_P3324884	microtubule associated monooxygenase, calponin and LIM domain containing 1	MICAL1	1	1.92e-05	0.00057	0.52	1.26	2.43902	0						0						0
A_33_P3284883	MOB kinase activator 3B	MOB3B	1	0.0004872	0.00408	0.65	1.6	2.43902	0						0						0
A_33_P3293009	Na+/K+ transporting ATPase interacting 4	NKAIN4	1	0.0001383	0.00177	0.49	1.21	2.43902	0						0						0
A_23_P159406	small proline-rich protein 1B	SPRR1B	1	0.0002876	0.00285	0.63	1.52	2.43902	0						0						0
A_23_P150362	testis expressed 12	TEX12	1	0.0008572	0.00593	0.77	1.86	2.43902	0						0						0
A_21_P0009196	TMEM92 antisense RNA 1	TMEM92-AS1	1	0.0004789	0.00404	0.52	1.27	2.43902	0						0						0
A_23_P376488	tumor necrosis factor	TNF	1	5.82e-05	0.00107	0.47	1.13	2.43902	0						0						0
A_23_P99642	solute carrier family 7 (amino acid transporter light chain, y+L system), member 7	SLC7A7	1	0.0001281	0.0017	0.94	2.21	2.38095	0						0						1	0.0007438	0.0222	1.05	2.21	0.47
A_23_P1691	matrix metallopeptidase 1 (interstitial collagenase)	MMP1	1	0.000621	0.00481	1.05	2.53	2.38095	0						1	1.47e-05	0.00622	0.5	1.05	0.48	0
A_33_P3331376	EPH receptor B2	EPHB2	1	1.78e-05	0.000548	0.73	1.71	2.38095	1	1.7e-06	0.000383	0.56	1.31	2.32558	0						0
A_33_P3370787	EPH receptor B2	EPHB2	1	2.11e-05	0.000601	0.7	1.68	2.38095	1	1.8e-05	0.000706	0.59	1.28	2.17391	0						0
A_33_P3418125	GLI pathogenesis-related 1	GLIPR1	1	3.11e-05	0.000748	0.57	1.36	2.38095	1	4.14e-05	0.00104	0.77	1.68	2.17391	0						0
A_23_P208698	glycogen synthase 1 (muscle)	GYS1	1	2.9e-06	0.00022	0.68	1.63	2.38095	1	1.05e-05	0.000585	0.69	1.4	2.04082	0						0
A_24_P144784	histone linker H1 domain, spermatid-specific 1, pseudogene	HILS1	1	9.23e-05	0.00141	0.74	1.74	2.38095	1	0.0002052	0.00277	0.46	1.37	2.94118	0						0
A_33_P3259393	hyaluronan and proteoglycan link protein 3	HAPLN3	1	2.3e-06	0.000212	0.64	1.53	2.38095	1	3.5e-06	0.000472	0.64	1.67	2.63158	0						0
A_23_P36562	integrin, alpha 5 (fibronectin receptor, alpha polypeptide)	ITGA5	1	2.16e-05	0.000607	0.62	1.48	2.38095	1	0.0003106	0.00353	0.66	1.4	2.12766	0						0
A_24_P241815	jun B proto-oncogene	JUNB	1	2.69e-05	0.000685	0.58	1.37	2.38095	1	7.45e-05	0.00145	0.67	1.42	2.12766	0						0
A_22_P00020312	lnc-FKBP2-1:1	lnc-FKBP2-1	1	7.1e-06	0.000332	0.68	1.63	2.38095	1	2e-06	0.000394	0.69	1.39	2	0						0
A_23_P204375	lysophosphatidic acid receptor 5	LPAR5	1	1.11e-05	0.00042	0.56	1.34	2.38095	1	5.69e-05	0.00125	0.7	1.49	2.12766	0						0
A_24_P364807	lysophosphatidylcholine acyltransferase 2	LPCAT2	1	0.0002214	0.0024	0.66	1.58	2.38095	1	0.0003928	0.00411	0.68	1.5	2.22222	0						0
A_24_P253723	MIR22 host gene (non-protein coding)	MIR22HG	1	2.47e-05	0.000654	0.61	1.46	2.38095	1	5.13e-05	0.00118	0.72	1.55	2.17391	0						0
A_21_P0001959	PREDICTED: Homo sapiens uncharacterized LOC101059946 (LOC101059946), misc_RNA [XR_171346]		1	6.1e-06	0.000311	0.6	1.42	2.38095	1	1.09e-05	0.000591	0.69	1.58	2.32558	0						0
A_32_P145010	uncharacterized LOC729683	LOC729683	1	1.21e-05	0.000439	0.57	1.36	2.38095	1	7.44e-05	0.00145	0.71	1.52	2.12766	0						0
A_22_P00016181	ENST00000561316		1	1.4e-06	0.000177	0.53	1.28	2.38095	1	0.0001356	0.00212	0.76	1.57	2.04082	0						0
A_19_P00802154	dystonin	DST	1	7.2e-06	0.000333	0.54	1.29	2.38095	0						0						0
A_23_P501822	junction plakoglobin	JUP	1	1.6e-06	0.000183	0.54	1.26	2.38095	0						0						0
A_21_P0009324	lnc-CCR7-1:2	lnc-CCR7-1	1	5.2e-06	0.000288	0.55	1.31	2.38095	0						0						0
A_24_P99046	serine/threonine kinase 38 like	STK38L	1	0.0001419	0.0018	0.56	1.32	2.38095	0						0						0
A_19_P00319528	uncharacterized LOC100507420	LOC100507420	1	1.55e-05	0.000504	0.69	1.66	2.38095	0						0						0
A_21_P0013117	ENST00000612111		1	7.7e-06	0.000344	0.53	1.26	2.38095	0						0						0
A_33_P3223631	ENST00000601550		1	4.31e-05	0.000889	0.54	1.3	2.38095	0						0						0
A_21_P0012907	BROAD Institute lincRNA (XLOC_l2_012035), lincRNA [TCONS_l2_00022897]	XLOC_l2_012035	1	0.0009775	0.00649	0.64	1.48	2.32558	1	0.0003295	0.00366	0.7	1.55	2.22222	0						0
A_24_P72364	chromosome 6 open reading frame 15	C6orf15	1	0.0001592	0.00194	0.64	1.52	2.32558	1	0.0003602	0.0039	0.71	1.46	2.04082	0						0
A_23_P310956	collagen, type VI, alpha 2	COL6A2	1	8e-07	0.000155	0.74	1.72	2.32558	1	5.1e-06	0.000499	0.66	1.37	2.08333	0						0
A_23_P158096	collagen, type XXVII, alpha 1	COL27A1	1	9e-07	0.000157	0.74	1.74	2.32558	1	5.68e-05	0.00125	0.57	1.37	2.43902	0						0
A_23_P51397	enabled homolog (Drosophila)	ENAH	1	1.7e-06	0.000187	0.61	1.4	2.32558	1	6.7e-06	0.000526	0.72	1.7	2.38095	0						0
A_23_P88435	forkhead box N3	FOXN3	1	5.08e-05	0.000988	0.57	1.34	2.32558	1	0.000203	0.00275	0.75	1.59	2.12766	0						0
A_22_P00003312	PREDICTED: Homo sapiens lysophosphatidylcholine acyltransferase 2 (LPCAT2), transcript variant X1, mRNA [XM_005256006]		1	2.9e-06	0.00022	0.56	1.31	2.32558	1	0.0001058	0.00179	0.72	1.53	2.12766	0						0
A_33_P3296487	protein tyrosine phosphatase, receptor type, K	PTPRK	1	0.0001888	0.00216	0.69	1.6	2.32558	1	0.0001111	0.00185	0.63	1.75	2.77778	0						0
A_24_P192262	v-ral simian leukemia viral oncogene homolog A (ras related)	RALA	1	6.5e-06	0.000318	0.54	1.26	2.32558	1	3.42e-05	0.000965	0.8	1.62	2.04082	0						0
A_33_P3222380	AHNAK nucleoprotein 2	AHNAK2	1	0.0002123	0.00233	0.57	1.33	2.32558	0						0						0
A_33_P3237150	bone morphogenetic protein 2	BMP2	1	0.0003914	0.00351	0.76	1.76	2.32558	0						0						0
A_33_P3606685	chromosome 12 open reading frame 80	C12orf80	1	0.0007611	0.00547	0.87	2.01	2.32558	0						0						0
A_23_P54116	dishevelled associated activator of morphogenesis 1	DAAM1	1	1.7e-06	0.000187	0.55	1.29	2.32558	0						0						0
A_23_P304716	hes family bHLH transcription factor 2	HES2	1	3.46e-05	0.000785	0.65	1.5	2.32558	0						0						0
A_22_P00013632	lnc-RP11-625H11.1.1-3:3	lnc-RP11-625H11.1.1-3	1	0.00041	0.00364	0.85	1.98	2.32558	0						0						0
A_33_P3281695	NLR family, pyrin domain containing 3	NLRP3	1	0.0004103	0.00364	0.54	1.26	2.32558	0						0						0
A_23_P151506	pleckstrin 2	PLEK2	1	3.1e-06	0.000229	0.59	1.38	2.32558	0						0						0
A_24_P259607	sushi domain containing 4	SUSD4	1	8.17e-05	0.00131	0.8	1.83	2.32558	0						0						0
A_33_P3256920	wingless-type MMTV integration site family, member 7B	WNT7B	1	1.43e-05	0.000478	0.62	1.44	2.32558	0						0						0
A_23_P34915	activating transcription factor 3	ATF3	1	1.83e-05	0.000555	0.42	0.95	2.27273	1	8.2e-06	0.000546	1.07	2.86	2.7027	1	1.4e-05	0.00622	1.07	0.42	2.58	1	1.7e-06	0.00454	2.86	0.95	3.01
A_23_P79518	interleukin 1, beta	IL1B	1	8e-07	0.000155	0.96	2.18	2.27273	0						0						1	6.2e-06	0.00598	1.08	2.18	0.5
A_24_P753161	bone morphogenetic protein receptor, type II (serine/threonine kinase)	BMPR2	1	0.0002534	0.00262	0.65	1.47	2.27273	1	0.0002721	0.00327	0.73	1.88	2.5641	0						0
A_24_P921366	caldesmon 1	CALD1	1	5.53e-05	0.00104	0.61	1.37	2.27273	1	2.29e-05	0.000789	0.79	1.78	2.27273	0						0
A_33_P3269539	collagen, type VI, alpha 2	COL6A2	1	1.5e-05	0.000493	0.73	1.66	2.27273	1	7.8e-06	0.00054	0.64	1.45	2.27273	0						0
A_33_P3264657	cytochrome P450, family 27, subfamily C, polypeptide 1	CYP27C1	1	4.3e-06	0.000257	0.89	2	2.27273	1	6.56e-05	0.00136	0.45	1.17	2.63158	0						0
A_24_P931443	G protein-coupled receptor 68	GPR68	1	5.3e-06	0.000289	0.69	1.56	2.27273	1	1.66e-05	0.00069	0.47	1.4	2.94118	0						0
A_23_P122863	growth factor receptor-bound protein 10	GRB10	1	7.7e-06	0.000344	0.65	1.47	2.27273	1	1.22e-05	0.000615	0.71	1.58	2.22222	0						0
A_23_P50907	integrin, alpha V	ITGAV	1	2.8e-06	0.000219	0.52	1.19	2.27273	1	6.66e-05	0.00137	0.81	1.67	2.04082	0						0
A_23_P141021	lysophosphatidylcholine acyltransferase 2	LPCAT2	1	2.2e-06	0.000209	0.64	1.47	2.27273	1	6.2e-06	0.000521	0.67	1.58	2.38095	0						0
A_33_P3277447	solute carrier family 26 (anion exchanger), member 2	SLC26A2	1	2.1e-06	0.000205	0.75	1.71	2.27273	1	2.4e-06	0.000439	0.6	1.38	2.32558	0						0
A_23_P351138	claudin 9	CLDN9	1	1.86e-05	0.00056	0.63	1.43	2.27273	0						0						0
A_23_P105307	diacylglycerol kinase, alpha 80kDa	DGKA	1	1.6e-06	0.000183	0.66	1.51	2.27273	0						0						0
A_22_P00020246	lnc-GPR55-2:2	lnc-GPR55-2	1	0.0001617	0.00196	0.76	1.74	2.27273	0						0						0
A_22_P00023990	lnc-PLXND1-1:1	lnc-PLXND1-1	1	0.0002603	0.00267	0.55	1.25	2.27273	0						0						0
A_22_P00005226	maternally expressed 8 (non-protein coding)	MEG8	1	7e-07	0.000152	0.85	1.93	2.27273	0						0						0
A_23_P401106	phosphodiesterase 2A, cGMP-stimulated	PDE2A	1	0.0008758	0.00603	0.57	1.31	2.27273	0						0						0
A_33_P3330039	pleckstrin homology domain containing, family O member 1	PLEKHO1	1	3.58e-05	0.000797	0.55	1.24	2.27273	0						0						0
A_24_P273245	Q3UVJ2_MOUSE (Q3UVJ2) Adult male urinary bladder cDNA, RIKEN full-length enriched library, clone:9530052J16 product:CAP, adenylate cyclase-associated protein 1 (yeast), full insert sequence, partial (56%) [THC2593778]		1	4.5e-06	0.000265	0.57	1.3	2.27273	0						0						0
A_23_P4551	SET binding protein 1	SETBP1	1	2.2e-06	0.000209	0.79	1.8	2.27273	0						0						0
A_22_P00010128	uncharacterized LOC101927907	LOC101927907	1	0.0003367	0.00317	0.6	1.38	2.27273	0						0						0
A_33_P3264662	cytochrome P450, family 27, subfamily C, polypeptide 1	CYP27C1	1	2.9e-06	0.00022	0.86	1.89	2.22222	1	8.1e-06	0.000545	0.42	1.21	2.85714	1	3e-06	0.00411	0.42	0.86	0.49	0
A_33_P3420466	matrilin 3	MATN3	1	0.0001083	0.00154	0.45	0.99	2.22222	0						1	0.0001634	0.00969	0.96	0.45	2.17	0
A_32_P32254	collagen, type VI, alpha 1	COL6A1	1	9.3e-06	0.000386	0.69	1.52	2.22222	1	9.5e-06	0.000566	0.68	1.49	2.17391	0						0
A_23_P338325	ELK3, ETS-domain protein (SRF accessory protein 2)	ELK3	1	3.7e-06	0.000244	0.65	1.44	2.22222	1	7.1e-05	0.00141	0.68	1.4	2.04082	0						0
A_24_P346762	family with sequence similarity 214, member B	FAM214B	1	3.8e-06	0.000247	0.74	1.65	2.22222	1	0.0009924	0.0075	0.71	1.55	2.17391	0						0
A_21_P0013848	forkhead box N3	FOXN3	1	5.76e-05	0.00107	0.6	1.34	2.22222	1	6.81e-05	0.00139	0.77	1.64	2.12766	0						0
A_24_P239606	growth arrest and DNA-damage-inducible, beta	GADD45B	1	4.2e-06	0.000255	0.63	1.4	2.22222	1	5.92e-05	0.00128	0.72	1.5	2.08333	0						0
A_23_P122924	inhibin, beta A	INHBA	1	1.2e-06	0.000172	0.55	1.21	2.22222	1	1.7e-06	0.000383	0.84	1.71	2.04082	0						0
A_23_P2041	MICAL C-terminal like	MICALCL	1	0.0009718	0.00647	0.56	1.25	2.22222	1	7.1e-06	0.000539	0.84	1.81	2.17391	0						0
A_23_P23346	myeloid/lymphoid or mixed-lineage leukemia (trithorax homolog, Drosophila); translocated to, 11	MLLT11	1	8.4e-06	0.000365	0.66	1.46	2.22222	1	3.83e-05	0.00101	0.6	1.39	2.32558	0						0
A_24_P42681	proteasome (prosome, macropain) 26S subunit, non-ATPase, 2	PSMD2	1	0.0001267	0.00169	0.68	1.51	2.22222	1	3.7e-06	0.000472	0.61	1.35	2.22222	0						0
A_24_P36944	centrosomal protein 170kDa	CEP170	1	9.45e-05	0.00143	0.58	1.31	2.22222	0						0						0
A_23_P143559	clathrin, heavy chain-like 1	CLTCL1	1	5.24e-05	0.00101	0.61	1.35	2.22222	0						0						0
A_23_P333498	endonuclease/exonuclease/phosphatase family domain containing 1	EEPD1	1	2.5e-06	0.000216	0.58	1.28	2.22222	0						0						0
A_23_P23457	filamin binding LIM protein 1	FBLIM1	1	2.6e-06	0.000216	0.59	1.32	2.22222	0						0						0
A_33_P3402350	glyceraldehyde 3 phosphate dehydrogenase pseudogene 32 [Source:HGNC Symbol;Acc:HGNC:37784] [ENST00000433816]		1	0.000821	0.00577	0.86	1.89	2.22222	0						0						0
A_23_P32404	interferon stimulated exonuclease gene 20kDa	ISG20	1	4.77e-05	0.000949	0.61	1.36	2.22222	0						0						0
A_23_P214876	jumonji, AT rich interactive domain 2	JARID2	1	9.1e-06	0.000383	0.58	1.29	2.22222	0						0						0
A_23_P65797	kelch-like family member 25	KLHL25	1	4.23e-05	0.000879	0.65	1.44	2.22222	0						0						0
A_33_P3338121	laminin, beta 3	LAMB3	1	1.23e-05	0.000441	0.55	1.22	2.22222	0						0						0
A_33_P3236868	metallothionein 1X	MT1X	1	1.71e-05	0.000534	0.53	1.18	2.22222	0						0						0
A_23_P138194	neutrophil cytosolic factor 2	NCF2	1	2.16e-05	0.000607	0.69	1.52	2.22222	0						0						0
A_19_P00316371	uncharacterized LOC100506178	LOC100506178	1	1.58e-05	0.000508	0.73	1.63	2.22222	0						0						0
A_22_P00013798	uncharacterized LOC101928433	LOC101928433	1	0.0002316	0.00247	0.61	1.35	2.22222	0						0						0
A_21_P0013286	BROAD Institute lincRNA (XLOC_l2_013737), lincRNA [TCONS_l2_00026416]	XLOC_l2_013737	1	3.43e-05	0.000781	0.63	1.37	2.17391	1	0.0004169	0.00427	0.68	1.75	2.5641	0						0
A_23_P206280	G protein-coupled receptor 56	GPR56	1	5.4e-06	0.000291	0.66	1.43	2.17391	1	2.7e-06	0.000457	0.7	1.53	2.17391	0						0
A_23_P26511	glycerophosphodiester phosphodiesterase domain containing 3	GDPD3	1	3.21e-05	0.000762	0.81	1.75	2.17391	1	0.0002201	0.00289	0.57	1.21	2.12766	0						0
A_24_P235266	growth factor receptor-bound protein 10	GRB10	1	1.5e-06	0.000179	0.57	1.22	2.17391	1	4.7e-06	0.000498	0.8	1.72	2.12766	0						0
A_33_P3799692	Homo sapiens hypothetical protein LOC338620, mRNA (cDNA clone IMAGE:6023208), partial cds. [BC043009]		1	8.3e-06	0.000362	0.57	1.24	2.17391	1	0.0001248	0.002	0.76	1.57	2.08333	0						0
A_23_P9823	MLX interacting protein	MLXIP	1	2.3e-06	0.000212	0.77	1.67	2.17391	1	1.28e-05	0.000624	0.65	1.31	2	0						0
A_24_P357100	RASD family, member 2	RASD2	1	4.16e-05	0.000871	0.68	1.48	2.17391	1	3.1e-06	0.000468	0.72	1.55	2.17391	0						0
A_23_P143016	AT rich interactive domain 5A (MRF1-like)	ARID5A	1	2.64e-05	0.000677	0.58	1.25	2.17391	0						0						0
A_21_P0014157	CJ095_HUMAN (Q9H7T3) Protein C10orf95, partial (6%) [THC2616237]		1	6.4e-06	0.000315	0.56	1.21	2.17391	0						0						0
A_23_P420373	DNA (cytosine-5-)-methyltransferase 3 alpha	DNMT3A	1	9.44e-05	0.00143	0.76	1.66	2.17391	0						0						0
A_24_P55295	gap junction protein, alpha 1, 43kDa	GJA1	1	3.4e-05	0.000777	0.61	1.33	2.17391	0						0						0
A_23_P54846	homocysteine-inducible, endoplasmic reticulum stress-inducible, ubiquitin-like domain member 1	HERPUD1	1	3.1e-06	0.000229	0.68	1.48	2.17391	0						0						0
A_22_P00013633	lnc-RP11-625H11.1.1-3:1	lnc-RP11-625H11.1.1-3	1	0.0002892	0.00286	0.74	1.63	2.17391	0						0						0
A_22_P00010235	metallothionein 1B	MT1B	1	6.76e-05	0.00116	0.56	1.23	2.17391	0						0						0
A_33_P3315314	metallothionein 1H-like 1	MT1HL1	1	2.01e-05	0.000585	0.54	1.19	2.17391	0						0						0
A_24_P703830	nanos homolog 3 (Drosophila)	NANOS3	1	1.1e-05	0.000418	0.75	1.61	2.17391	0						0						0
A_33_P3292844	neurogenin 3	NEUROG3	1	5.5e-05	0.00104	0.6	1.3	2.17391	0						0						0
A_32_P94667	phosphodiesterase 4D interacting protein	PDE4DIP	1	0.0006498	0.00496	0.72	1.56	2.17391	0						0						0
A_22_P00017336	PREDICTED: Homo sapiens uncharacterized LOC101927613 (LOC101927613), ncRNA [XR_244733]		1	0.0009898	0.00655	0.69	1.51	2.17391	0						0						0
A_23_P160618	SH2 domain containing 2A	SH2D2A	1	1.07e-05	0.000416	0.83	1.83	2.17391	0						0						0
A_23_P16944	syndecan 1	SDC1	1	1.6e-06	0.000183	0.75	1.62	2.17391	0						0						0
A_24_P305623	transmembrane protein 50B	TMEM50B	1	2.61e-05	0.000672	0.66	1.45	2.17391	0						0						0
A_33_P3356502	v-ral simian leukemia viral oncogene homolog B	RALB	1	9.2e-06	0.000385	0.67	1.45	2.17391	0						0						0
A_23_P113793	zinc finger, BED-type containing 2	ZBED2	1	6.4e-06	0.000315	0.73	1.59	2.17391	0						0						0
A_33_P3340424			1	1e-06	0.000161	0.59	1.28	2.17391	0						0						0
A_23_P217528	Kruppel-like factor 8	KLF8	1	4e-06	0.000249	0.46	0.99	2.12766	0						1	2.05e-05	0.00644	0.95	0.46	2.08	0
A_23_P160466	solute carrier family 19 (thiamine transporter), member 2	SLC19A2	1	2.71e-05	0.000685	0.72	1.51	2.12766	1	4e-06	0.000483	0.63	1.36	2.17391	0						0
A_24_P401090	ENST00000442006		1	4.73e-05	0.000944	0.72	1.53	2.12766	1	0.0005055	0.00477	0.6	1.35	2.22222	0						0
A_24_P62615	CAP, adenylate cyclase-associated protein 1 (yeast)	CAP1	1	1.4e-06	0.000177	0.6	1.28	2.12766	0						0						0
A_23_P384044	cornichon family AMPA receptor auxiliary protein 3	CNIH3	1	2.58e-05	0.000667	0.84	1.78	2.12766	0						0						0
A_23_P216812	cyclin-dependent kinase inhibitor 2B (p15, inhibits CDK4)	CDKN2B	1	3.18e-05	0.000757	0.61	1.28	2.12766	0						0						0
A_23_P130149	enolase 3 (beta, muscle)	ENO3	1	6.6e-06	0.000319	0.69	1.45	2.12766	0						0						0
A_23_P379071	F-box and leucine-rich repeat protein 13	FBXL13	1	0.0002586	0.00267	0.6	1.28	2.12766	0						0						0
A_33_P3379916	glutaminase	GLS	1	0.0001824	0.00212	0.82	1.74	2.12766	0						0						0
A_24_P261567	glycerophosphodiester phosphodiesterase domain containing 5	GDPD5	1	5.4e-06	0.000291	0.6	1.28	2.12766	0						0						0
A_23_P45871	interferon-induced protein 44-like	IFI44L	1	6.26e-05	0.00112	0.77	1.65	2.12766	0						0						0
A_24_P751247	lnc-FOXI2-1:1	lnc-FOXI2-1	1	4.2e-06	0.000255	0.7	1.5	2.12766	0						0						0
A_22_P00007187	lnc-GOLGA8J-3:3	lnc-GOLGA8J-3	1	6.2e-06	0.000312	0.81	1.72	2.12766	0						0						0
A_21_P0011380	lnc-STOML1-1:11	lnc-STOML1-1	1	2.46e-05	0.000653	0.71	1.52	2.12766	0						0						0
A_23_P37983	metallothionein 1B	MT1B	1	9.1e-06	0.000383	0.55	1.18	2.12766	0						0						0
A_23_P96383	sushi-repeat containing protein, X-linked	SRPX	1	0.0001424	0.0018	0.8	1.69	2.12766	0						0						0
A_32_P62211	uncharacterized LOC101928433	LOC101928433	1	2.52e-05	0.000659	0.6	1.29	2.12766	0						0						0
A_22_P00016190	uncharacterized LOC101928955	LOC101928955	1	0.0001601	0.00195	0.73	1.55	2.12766	0						0						0
A_19_P00317360	ATPase, Ca++ transporting, type 2C, member 1	ATP2C1	1	1.07e-05	0.000416	0.71	1.5	2.08333	1	0.000834	0.00667	0.61	1.52	2.5	0						0
A_24_P71468	glutaminyl-peptide cyclotransferase	QPCT	1	1.4e-05	0.000473	0.7	1.45	2.08333	1	5.8e-06	0.000504	0.68	1.7	2.5	0						0
A_21_P0012058	HS1BP3 intronic transcript 1 (non-protein coding)	HS1BP3-IT1	1	0.0002611	0.00268	0.65	1.37	2.08333	1	0.0008962	0.007	0.67	1.52	2.27273	0						0
A_33_P3343145	microtubule-associated protein 1B	MAP1B	1	0.0001296	0.00171	0.65	1.35	2.08333	1	0.0001418	0.00217	0.64	1.53	2.38095	0						0
A_22_P00011377	purinergic receptor P2Y, G-protein coupled, 2	P2RY2	1	1.7e-06	0.000187	0.81	1.7	2.08333	1	3.5e-06	0.000472	0.63	1.28	2.04082	0						0
A_23_P130158	wingless-type MMTV integration site family, member 3	WNT3	1	6.06e-05	0.0011	0.73	1.52	2.08333	1	1.51e-05	0.000667	0.63	1.35	2.17391	0						0
A_23_P112798	cysteine-rich protein 2	CRIP2	1	6.53e-05	0.00114	0.74	1.55	2.08333	0						0						0
A_23_P112220	insulin-like 4 (placenta)	INSL4	1	0.0001522	0.00188	0.7	1.45	2.08333	0						0						0
A_33_P3369158	kinesin family member 3C	KIF3C	1	0.0001019	0.00149	0.59	1.23	2.08333	0						0						0
A_23_P103775	leucine rich repeat containing 8 family, member C	LRRC8C	1	4.72e-05	0.000943	0.76	1.57	2.08333	0						0						0
A_22_P00012060	lnc-PLOD2-1:1	lnc-PLOD2-1	1	0.0005251	0.0043	0.88	1.86	2.08333	0						0						0
A_23_P132793	mesencephalic astrocyte-derived neurotrophic factor	MANF	1	3e-06	0.000225	0.79	1.63	2.08333	0						0						0
A_33_P3404316	mir-100-let-7a-2 cluster host gene (non-protein coding)	MIR100HG	1	6.1e-06	0.000311	0.65	1.36	2.08333	0						0						0
A_22_P00019045	MIR181A2 host gene (non-protein coding)	MIR181A2HG	1	0.0001075	0.00153	0.7	1.45	2.08333	0						0						0
A_23_P360240	myeloma overexpressed	MYEOV	1	6.8e-06	0.000325	0.73	1.5	2.08333	0						0						0
A_33_P3405068	neuron navigator 1	NAV1	1	1.44e-05	0.000478	0.77	1.6	2.08333	0						0						0
A_33_P3239347	NK3 homeobox 1	NKX3-1	1	2.31e-05	0.000628	0.65	1.36	2.08333	0						0						0
A_33_P3373403	pleckstrin homology domain containing, family O member 1	PLEKHO1	1	0.0003506	0.00325	0.53	1.11	2.08333	0						0						0
A_33_P3344831	transmembrane protein 45A	TMEM45A	1	4e-05	0.000852	0.74	1.56	2.08333	0						0						0
A_33_P3351999	XM_363028 predicted protein {Magnaporthe grisea 70-15} (exp=0; wgp=1; cg=0), partial (4%) [THC2642375]		1	0.0002062	0.00229	0.79	1.65	2.08333	0						0						0
A_23_P44836	5'-nucleotidase domain containing 2	NT5DC2	1	8e-06	0.000353	0.69	1.4	2.04082	1	1.2e-06	0.00036	0.72	1.46	2.04082	0						0
A_33_P3245178	brain expressed X-linked 2	BEX2	1	0.0001323	0.00172	0.69	1.39	2.04082	1	3.47e-05	0.000967	0.5	1.35	2.7027	0						0
A_33_P3336686	chloride intracellular channel 3	CLIC3	1	7.7e-06	0.000344	0.83	1.71	2.04082	1	9.1e-06	0.00056	0.54	1.15	2.12766	0						0
A_32_P34444	formin homology 2 domain containing 3	FHOD3	1	3.85e-05	0.000834	0.69	1.4	2.04082	1	0.0002038	0.00276	0.68	1.39	2.04082	0						0
A_22_P00021971	lnc-EIF4E3-1:1	lnc-EIF4E3-1	1	0.0001037	0.00151	0.66	1.35	2.04082	1	0.0008565	0.00679	0.66	1.4	2.12766	0						0
A_33_P3260634	phospholipase C, beta 4	PLCB4	1	0.0008098	0.00571	0.7	1.42	2.04082	1	4.86e-05	0.00114	0.62	1.36	2.22222	0						0
A_24_P381136	protein kinase C and casein kinase substrate in neurons 3	PACSIN3	1	0.000143	0.0018	0.67	1.37	2.04082	1	3.45e-05	0.000966	0.75	1.56	2.08333	0						0
A_23_P168882	tumor protein p53 inducible nuclear protein 1	TP53INP1	1	0.0001707	0.00203	0.66	1.36	2.04082	1	0.0004681	0.00455	0.76	1.53	2.04082	0						0
A_24_P416177	adenylate cyclase 7	ADCY7	1	2.9e-06	0.00022	0.61	1.24	2.04082	0						0						0
A_21_P0013814	BROAD Institute lincRNA (XLOC_l2_015722), lincRNA [TCONS_l2_00030483]	XLOC_l2_015722	1	0.0001116	0.00158	0.75	1.51	2.04082	0						0						0
A_24_P838448	cancer susceptibility candidate 15 (non-protein coding)	CASC15	1	0.0002805	0.0028	0.66	1.33	2.04082	0						0						0
A_24_P784765	CD59 molecule, complement regulatory protein	CD59	1	3.35e-05	0.000773	0.63	1.28	2.04082	0						0						0
A_23_P39931	dysferlin	DYSF	1	0.0004197	0.0037	0.62	1.25	2.04082	0						0						0
A_24_P288890	family with sequence similarity 101, member A	FAM101A	1	9.89e-05	0.00146	0.68	1.39	2.04082	0						0						0
A_23_P114839	four and a half LIM domains 3	FHL3	1	2.17e-05	0.000607	0.69	1.42	2.04082	0						0						0
A_33_P3335935	hematological and neurological expressed 1-like	HN1L	1	6e-06	0.00031	0.61	1.24	2.04082	0						0						0
A_24_P122137	leukemia inhibitory factor	LIF	1	3.26e-05	0.000765	0.69	1.41	2.04082	0						0						0
A_23_P73589	moesin	MSN	1	2.1e-06	0.000205	0.65	1.35	2.04082	0						0						0
A_33_P3210085	neuroepithelial cell transforming 1	NET1	1	6.6e-06	0.000319	0.62	1.27	2.04082	0						0						0
A_33_P3221111	pepsinogen 4, group I (pepsinogen A)	PGA4	1	4.45e-05	0.000909	0.67	1.35	2.04082	0						0						0
A_23_P123393	potassium channel, voltage gated KQT-like subfamily Q, member 3	KCNQ3	1	0.000115	0.0016	0.61	1.24	2.04082	0						0						0
A_23_P55518	SMAD family member 7	SMAD7	1	3.3e-06	0.000232	0.64	1.31	2.04082	0						0						0
A_24_P303454	T-cell lymphoma invasion and metastasis 2	TIAM2	1	3.41e-05	0.000778	0.58	1.18	2.04082	0						0						0
A_32_P106194	transmembrane protein 92	TMEM92	1	2.71e-05	0.000685	0.7	1.43	2.04082	0						0						0
A_24_P252497	tribbles pseudokinase 1	TRIB1	1	6.4e-06	0.000315	0.57	1.15	2.04082	0						0						0
A_21_P0001551	uncharacterized LOC102723542	LOC102723542	1	3.12e-05	0.000749	0.82	1.68	2.04082	0						0						0
A_22_P00000010	ADAM metallopeptidase domain 12	ADAM12	1	8.07e-05	0.00131	0.71	1.43	2	1	1.35e-05	0.00064	0.57	1.46	2.5641	0						0
A_24_P328524	kalirin, RhoGEF kinase	KALRN	1	9.81e-05	0.00146	0.65	1.31	2	1	0.0009962	0.00752	0.66	1.38	2.08333	0						0
A_24_P810290	phosphatidic acid phosphatase type 2 domain containing 1A	PPAPDC1A	1	4.43e-05	0.000905	0.68	1.37	2	1	0.0001264	0.00202	0.74	1.53	2.08333	0						0
A_23_P13772	T-box 3	TBX3	1	0.0005064	0.00419	0.69	1.39	2	1	4.9e-06	0.000498	0.78	1.57	2	0						0
A_24_P354715	5'-nucleotidase, ecto (CD73)	NT5E	1	0.0001353	0.00175	0.66	1.34	2	0						0						0
A_23_P210379	ADP-ribosylation factor GTPase activating protein 1	ARFGAP1	1	1.13e-05	0.000423	0.72	1.46	2	0						0						0
A_23_P19482	dimethylarginine dimethylaminohydrolase 2	DDAH2	1	4.76e-05	0.000948	0.68	1.38	2	0						0						0
A_23_P167005	G protein-coupled receptor 160	GPR160	1	3.9e-06	0.000249	0.73	1.46	2	0						0						0
A_23_P122662	glucose-fructose oxidoreductase domain containing 1	GFOD1	1	2.4e-06	0.000216	0.68	1.38	2	0						0						0
A_33_P3265030	glycoprotein Ib (platelet), beta polypeptide	GP1BB	1	8.9e-06	0.000379	0.72	1.45	2	0						0						0
A_23_P344555	neural precursor cell expressed, developmentally down-regulated 9	NEDD9	1	3.31e-05	0.000769	0.59	1.19	2	0						0						0
A_23_P83931	neuroepithelial cell transforming 1	NET1	1	3.5e-06	0.000238	0.65	1.3	2	0						0						0
A_33_P3373469	proteasome (prosome, macropain) 26S subunit, non-ATPase, 2	PSMD2	1	1.07e-05	0.000416	0.67	1.34	2	0						0						0
A_23_P1523	ras homolog family member D	RHOD	1	9.2e-06	0.000385	0.66	1.33	2	0						0						0
A_32_P24585	SH3 and PX domains 2B	SH3PXD2B	1	0.000217	0.00237	0.6	1.21	2	0						0						0
A_21_P0004807	uncharacterized LOC101929484	LOC101929484	1	0.000326	0.00311	0.5	1	2	0						0						0
A_23_P170491	TRAF interacting protein	TRAIP	1	1.47e-05	0.000487	1.38	0.69	0.5	1	6.9e-06	0.000534	1.49	0.71	0.47619	0						0
A_33_P3336557	ENST00000424493		1	1.57e-05	0.000508	1.31	0.65	0.5	1	0.0002707	0.00326	1.46	0.67	0.458716	0						0
A_23_P88630	Bloom syndrome, RecQ helicase-like	BLM	1	6.13e-05	0.0011	1.39	0.69	0.5	0						0						0
A_33_P3291831	centrosomal protein 55kDa	CEP55	1	0.0005147	0.00424	1.72	0.86	0.5	0						0						0
A_23_P66719	dehydrogenase/reductase (SDR family) member 13	DHRS13	1	9.66e-05	0.00144	1.32	0.66	0.5	0						0						0
A_23_P32021	Fanconi anemia, complementation group C	FANCC	1	4.1e-06	0.000252	1.17	0.59	0.5	0						0						0
A_23_P81859	histone cluster 1, H2ah	HIST1H2AH	1	0.0001955	0.00221	1.71	0.85	0.5	0						0						0
A_33_P3258478	killer cell immunoglobulin-like receptor, three domains, pseudogene 1 [Source:HGNC Symbol;Acc:HGNC:16343] [ENST00000611586]		1	0.0004741	0.00401	1.61	0.8	0.5	0						0						0
A_21_P0009734	PREDICTED: Homo sapiens uncharacterized LOC101928450 (LOC101928450), transcript variant X1, ncRNA [XR_244051]		1	5.2e-06	0.000288	1.5	0.75	0.5	0						0						0
A_24_P190168	transmembrane protein 97	TMEM97	1	1.52e-05	0.000497	1.49	0.74	0.5	0						0						0
A_23_P314101	sushi domain containing 2	SUSD2	1	2.2e-06	0.000209	2.02	1.01	0.497512	0						1	2.6e-06	0.00411	1	2.02	0.49	0
A_23_P130182	aurora kinase B	AURKB	1	0.0006712	0.00505	1.52	0.75	0.497512	0						0						0
A_33_P3217480	HIRA interacting protein 3	HIRIP3	1	1.43e-05	0.000478	1.52	0.76	0.497512	0						0						0
A_23_P82738	RAD54 homolog B (S. cerevisiae)	RAD54B	1	2.9e-06	0.00022	1.41	0.7	0.497512	0						0						0
A_23_P164826	ribonuclease H2, subunit A	RNASEH2A	1	0.0001675	0.00201	1.43	0.71	0.497512	0						0						0
A_23_P121602	Sin3A-associated protein, 30kDa	SAP30	1	3e-06	0.000225	1.52	0.76	0.497512	0						0						0
A_23_P369899	transmembrane protein 158 (gene/pseudogene)	TMEM158	1	4.6e-06	0.000267	1.58	0.79	0.497512	0						0						0
A_23_P116264	neurogranin (protein kinase C substrate, RC3)	NRGN	1	4.2e-06	0.000255	1.72	0.85	0.49505	1	5e-05	0.00116	1.16	0.57	0.487805	0						0
A_22_P00015662	SBF2 antisense RNA 1	SBF2-AS1	1	8.5e-06	0.000368	1.39	0.69	0.49505	1	4.45e-05	0.00109	1.69	0.72	0.42735	0						0
A_21_P0012960	uncharacterized LOC255187	LOC255187	1	1.2e-06	0.000172	1.4	0.69	0.49505	1	5.04e-05	0.00116	1.64	0.63	0.381679	0						0
A_23_P150053	actin, alpha 2, smooth muscle, aorta	ACTA2	1	0.0001811	0.00211	1.64	0.82	0.49505	0						0						0
A_23_P100127	cancer susceptibility candidate 5	CASC5	1	0.0007335	0.00534	1.7	0.84	0.49505	0						0						0
A_23_P104563	carnitine palmitoyltransferase 1A (liver)	CPT1A	1	0.0004302	0.00376	1.58	0.78	0.49505	0						0						0
A_23_P102832	centrosomal protein 250kDa	CEP250	1	6.9e-06	0.000325	1.39	0.69	0.49505	0						0						0
A_23_P114740	complement factor H	CFH	1	9.8e-06	0.000397	1.19	0.59	0.49505	0						0						0
A_23_P100344	origin recognition complex, subunit 6	ORC6	1	3.3e-06	0.000232	1.38	0.68	0.49505	0						0						0
A_33_P3324186	uncharacterized LOC642366	LOC642366	1	0.0003533	0.00327	1.53	0.76	0.49505	0						0						0
A_21_P0014214	colon cancer associated transcript 1 (non-protein coding)	CCAT1	1	6.32e-05	0.00113	1.66	0.82	0.492611	1	5e-07	0.000333	1.17	0.42	0.358423	0						0
A_23_P144684	ankyrin repeat domain 32	ANKRD32	1	2e-05	0.000583	1.11	0.55	0.492611	0						0						0
A_23_P256244	oxidation resistance 1	OXR1	1	0.0003069	0.00298	1.44	0.71	0.492611	0						0						0
A_23_P85783	phosphoglycerate dehydrogenase	PHGDH	1	2.2e-06	0.000209	1.65	0.81	0.492611	0						0						0
A_33_P3298387	polo-like kinase 1	PLK1	1	0.000696	0.00516	1.78	0.88	0.492611	0						0						0
A_23_P206059	protein regulator of cytokinesis 1	PRC1	1	0.0005375	0.00437	1.61	0.79	0.492611	0						0						0
A_23_P93823	replication factor C (activator 1) 2, 40kDa	RFC2	1	1.27e-05	0.000448	1.53	0.75	0.492611	0						0						0
A_23_P163567	sphingomyelin phosphodiesterase 3, neutral membrane (neutral sphingomyelinase II)	SMPD3	1	0.000129	0.0017	1.47	0.72	0.492611	0						0						0
A_24_P119131	transmembrane protein 120B	TMEM120B	1	5.96e-05	0.00108	1.46	0.72	0.492611	0						0						0
A_33_P3382634			1	0.0006517	0.00496	2.29	1.12	0.490196	0						1	7.9e-06	0.00569	0.97	2.29	0.43	0
A_23_P85598	aarF domain containing kinase 3	ADCK3	1	3.28e-05	0.000766	1.52	0.75	0.490196	1	3.93e-05	0.00102	1.32	0.62	0.46729	0						0
A_24_P218979	cell division cycle associated 3	CDCA3	1	0.0001246	0.00167	1.63	0.8	0.490196	1	6.7e-06	0.000526	1.2	0.59	0.492611	0						0
A_23_P152136	GINS complex subunit 3 (Psf3 homolog)	GINS3	1	3.2e-06	0.000232	1.5	0.74	0.490196	1	2.86e-05	0.000883	1.35	0.68	0.5	0						0
A_21_P0012393	BROAD Institute lincRNA (XLOC_l2_009883), lincRNA [TCONS_l2_00018854]	XLOC_l2_009883	1	0.0005895	0.00465	1.31	0.64	0.490196	0						0						0
A_33_P3364443	colorectal neoplasia differentially expressed (non-protein coding)	CRNDE	1	0.0003989	0.00357	1.23	0.6	0.490196	0						0						0
A_23_P48669	cyclin-dependent kinase inhibitor 3	CDKN3	1	0.0005412	0.00439	1.73	0.85	0.490196	0						0						0
A_32_P211045	dihydrofolate reductase	DHFR	1	0.0001404	0.00179	1.75	0.86	0.490196	0						0						0
A_33_P3252196	enhancer of zeste 2 polycomb repressive complex 2 subunit	EZH2	1	3.8e-06	0.000247	1.6	0.78	0.490196	0						0						0
A_23_P69573	guanylate cyclase 1, soluble, alpha 3	GUCY1A3	1	2.37e-05	0.000637	1.7	0.83	0.490196	0						0						0
A_33_P3410836	histone cluster 1, H4d	HIST1H4D	1	0.0001493	0.00186	1.64	0.81	0.490196	0						0						0
A_23_P24004	interferon-induced protein with tetratricopeptide repeats 2	IFIT2	1	7.37e-05	0.00123	1.41	0.69	0.490196	0						0						0
A_33_P6815452	ITGA9 antisense RNA 1	ITGA9-AS1	1	0.0002815	0.00281	1.53	0.75	0.490196	0						0						0
A_33_P3415663	metallo-beta-lactamase domain containing 2	MBLAC2	1	3.5e-06	0.000238	1.6	0.78	0.490196	0						0						0
A_24_P405002	PDLIM1 interacting kinase 1 like	PDIK1L	1	9.05e-05	0.0014	1.78	0.87	0.490196	0						0						0
A_23_P89762	PH domain and leucine rich repeat protein phosphatase 1	PHLPP1	1	0.0001224	0.00166	1.41	0.69	0.490196	0						0						0
A_23_P1387	Rho GTPase activating protein 19	ARHGAP19	1	0.0003346	0.00316	1.48	0.73	0.490196	0						0						0
A_23_P9875	testis-specific kinase 2	TESK2	1	0.0004521	0.0039	1.53	0.75	0.490196	0						0						0
A_24_P349965	transcription factor 19	TCF19	1	1.51e-05	0.000495	1.46	0.71	0.490196	0						0						0
A_21_P0011035	uncharacterized LOC101928054	LOC101928054	1	0.0004782	0.00403	1.25	0.61	0.490196	0						0						0
A_23_P143190	v-myb avian myeloblastosis viral oncogene homolog-like 2	MYBL2	1	4.7e-06	0.000271	1.51	0.74	0.490196	0						0						0
A_21_P0011474	checkpoint kinase 2	CHEK2	1	0.0007441	0.00539	1.38	0.67	0.487805	1	6.84e-05	0.00139	1.19	0.53	0.446429	0						0
A_24_P38081	FK506 binding protein 5	FKBP5	1	1.25e-05	0.000445	1.42	0.7	0.487805	1	3.62e-05	0.000982	1.47	0.66	0.452489	0						0
A_23_P93690	minichromosome maintenance complex component 7	MCM7	1	1.06e-05	0.000416	1.41	0.69	0.487805	1	8e-06	0.000545	1.38	0.69	0.497512	0						0
A_23_P86900	beta-1,4-glucuronyltransferase 1	B4GAT1	1	0.0002668	0.00271	1.58	0.77	0.487805	0						0						0
A_32_P131143	CECR5 antisense RNA 1	CECR5-AS1	1	0.000106	0.00152	1.68	0.82	0.487805	0						0						0
A_33_P3284951	minichromosome maintenance complex component 5	MCM5	1	0.0003806	0.00345	1.42	0.7	0.487805	0						0						0
A_33_P3659876	non-SMC condensin II complex, subunit G2	NCAPG2	1	0.0001894	0.00217	1.73	0.84	0.487805	0						0						0
A_19_P00811284	nuclear autoantigenic sperm protein (histone-binding)	NASP	1	0.0007299	0.00533	1.45	0.71	0.487805	0						0						0
A_33_P3356210	natural killer cell cytotoxicity receptor 3 ligand 1	NCR3LG1	1	0.0002093	0.00231	1.61	0.78	0.485437	1	5.84e-05	0.00127	1.2	0.59	0.492611	0						0
A_23_P259071	amphiregulin	AREG	1	2.53e-05	0.00066	1.4	0.68	0.485437	0						0						0
A_32_P831181	BRI3 binding protein	BRI3BP	1	0.0004328	0.00378	1.69	0.82	0.485437	0						0						0
A_23_P141035	carbohydrate (N-acetylglucosamine 6-O) sulfotransferase 4	CHST4	1	5.95e-05	0.00108	1.79	0.87	0.485437	0						0						0
A_23_P50990	centromere protein O	CENPO	1	1.09e-05	0.000417	1.44	0.7	0.485437	0						0						0
A_24_P162287	centrosomal protein 250kDa	CEP250	1	2.24e-05	0.000617	1.64	0.8	0.485437	0						0						0
A_24_P331830	kazrin, periplakin interacting protein	KAZN	1	3.55e-05	0.000794	1.35	0.66	0.485437	0						0						0
A_33_P3286208	leucine rich repeat protein 1	LRR1	1	0.0002892	0.00286	1.27	0.62	0.485437	0						0						0
A_23_P137856	mucin 1, cell surface associated	MUC1	1	0.0005169	0.00426	1.54	0.75	0.485437	0						0						0
A_23_P112341	RecQ mediated genome instability 1	RMI1	1	7e-06	0.000328	1.52	0.73	0.485437	0						0						0
A_23_P136573	ST3 beta-galactoside alpha-2,3-sialyltransferase 5	ST3GAL5	1	0.0006147	0.00479	1.52	0.74	0.485437	0						0						0
A_23_P155969	polo-like kinase 4	PLK4	1	0.0001454	0.00182	1.66	0.8	0.483092	1	0.0005818	0.00526	1.41	0.66	0.469484	0						0
A_21_P0014166	uncharacterized LOC100506379	LOC100506379	1	0.0001239	0.00167	1.66	0.8	0.483092	1	0.0004389	0.0044	1.19	0.49	0.408163	0						0
A_23_P15844	BRCA1 interacting protein C-terminal helicase 1	BRIP1	1	1.77e-05	0.000546	1.35	0.65	0.483092	0						0						0
A_33_P3307903	cyclin-dependent kinase inhibitor 3	CDKN3	1	0.0003426	0.0032	1.71	0.83	0.483092	0						0						0
A_23_P94546	G kinase anchoring protein 1	GKAP1	1	7.85e-05	0.00128	1.62	0.78	0.483092	0						0						0
A_23_P35414	protein phosphatase 1, regulatory subunit 3C	PPP1R3C	1	3.3e-06	0.000232	1.33	0.64	0.483092	0						0						0
A_23_P325040	thymopoietin	TMPO	1	0.0007762	0.00555	1.68	0.81	0.483092	0						0						0
A_33_P3394793	sushi domain containing 2	SUSD2	1	0.0009285	0.00626	2.27	1.09	0.480769	0						1	0.000166	0.00978	0.98	2.27	0.43	0
A_32_P80597	ELOVL fatty acid elongase 6	ELOVL6	1	0.000228	0.00245	1.47	0.71	0.480769	1	2.01e-05	0.000739	1.39	0.68	0.485437	0						0
A_23_P256107	heparanase	HPSE	1	1.42e-05	0.000478	1.4	0.68	0.480769	1	1.2e-06	0.00036	1.43	0.6	0.41841	0						0
A_23_P40453	carbonyl reductase 3	CBR3	1	2.84e-05	0.000702	1.97	0.95	0.480769	0						0						0
A_24_P419132	centromere protein I	CENPI	1	0.0001725	0.00204	1.8	0.86	0.480769	0						0						0
A_33_P3219641	centrosomal protein 78kDa	CEP78	1	0.000161	0.00195	1.48	0.71	0.480769	0						0						0
A_33_P3313796	coiled-coil domain containing 34	CCDC34	1	3.7e-06	0.000244	1.67	0.8	0.480769	0						0						0
A_23_P356021	Fanconi anemia, complementation group B	FANCB	1	7.3e-06	0.000335	1.55	0.74	0.480769	0						0						0
A_23_P257111	fructose-1,6-bisphosphatase 1	FBP1	1	1.4e-06	0.000177	1.62	0.78	0.480769	0						0						0
A_32_P186474	Rac GTPase activating protein 1	RACGAP1	1	0.0004543	0.00391	1.67	0.81	0.480769	0						0						0
A_33_P3400477	SCL/TAL1 interrupting locus	STIL	1	1.26e-05	0.000446	1.74	0.83	0.480769	0						0						0
A_33_P3302344	uncharacterized LOC100128320	LOC100128320	1	4.16e-05	0.000871	1.8	0.87	0.480769	0						0						0
A_23_P31407	anterior gradient 2	AGR2	1	0.0009775	0.00649	1.56	0.75	0.478469	1	0.0002102	0.00281	1.27	0.54	0.423729	0						0
A_23_P167227	hydroxyacyl-CoA dehydrogenase	HADH	1	4.5e-06	0.000265	1.62	0.78	0.478469	1	6.5e-06	0.000524	1.28	0.6	0.471698	0						0
A_23_P25626	bora, aurora kinase A activator	BORA	1	0.0009852	0.00653	1.63	0.78	0.478469	0						0						0
A_23_P54622	kinesin family member 22	KIF22	1	0.0003871	0.00349	1.63	0.78	0.478469	0						0						0
A_33_P3294986	lipase, hormone-sensitive	LIPE	1	4.1e-06	0.000252	1.83	0.88	0.478469	0						0						0
A_22_P00008986	lnc-LAMA5-1:2	lnc-LAMA5-1	1	3.15e-05	0.000754	1.27	0.61	0.478469	0						0						0
A_24_P214231	SCL/TAL1 interrupting locus	STIL	1	0.0002726	0.00275	1.71	0.82	0.478469	0						0						0
A_24_P349151	spindle assembly 6 homolog (C. elegans)	SASS6	1	1.29e-05	0.000452	1.59	0.76	0.478469	0						0						0
A_22_P00016019	uncharacterized LOC101928117	LOC101928117	1	1.39e-05	0.000471	1.68	0.81	0.478469	0						0						0
A_33_P3302280	PDLIM1 interacting kinase 1 like	PDIK1L	1	0.0002687	0.00273	1.93	0.92	0.47619	0						1	0.0001913	0.0103	0.95	1.93	0.49	0
A_23_P163481	BUB1 mitotic checkpoint serine/threonine kinase B	BUB1B	1	0.0006161	0.00479	1.49	0.71	0.47619	0						0						0
A_23_P415411	histone cluster 1, H4e	HIST1H4E	1	0.0003273	0.00312	1.65	0.78	0.47619	0						0						0
A_33_P3277110	solute carrier family 5 (sodium/myo-inositol cotransporter), member 3	SLC5A3	1	8.8e-05	0.00138	1.57	0.75	0.47619	0						0						0
A_23_P117852	KIAA0101	KIAA0101	1	2.6e-06	0.000216	1.53	0.72	0.473934	1	4.3e-06	0.000493	1.35	0.64	0.478469	0						0
A_33_P3230254	non-SMC condensin I complex, subunit G	NCAPG	1	0.0005556	0.00447	1.65	0.78	0.473934	1	1.7e-06	0.000383	1.12	0.5	0.446429	0						0
A_22_P00004695	RecQ protein-like 4	RECQL4	1	1.5e-06	0.000179	1.58	0.75	0.473934	1	4.7e-06	0.000498	1.32	0.63	0.478469	0						0
A_32_P96719	SHC SH2-domain binding protein 1	SHCBP1	1	2.48e-05	0.000655	2	0.95	0.473934	1	0.0001664	0.00241	1.08	0.51	0.47619	0						0
A_33_P3401621	cyclin B1	CCNB1	1	0.0005398	0.00438	1.61	0.76	0.473934	0						0						0
A_23_P105012	HRAS-like suppressor 2	HRASLS2	1	0.0001849	0.00214	1.71	0.81	0.473934	0						0						0
A_23_P132277	minichromosome maintenance complex component 5	MCM5	1	0.0001367	0.00176	1.46	0.69	0.473934	0						0						0
A_33_P3210278	spectrin repeat containing, nuclear envelope 2	SYNE2	1	5.8e-06	0.000304	1.46	0.69	0.473934	0						0						0
A_24_P7121	NOP2/Sun domain family, member 7	NSUN7	1	0.0005414	0.00439	2.35	1.1	0.471698	0						1	0.0002536	0.0112	0.92	2.35	0.39	0
A_22_P00006201	small lysine-rich protein 1	SMKR1	1	0.0008027	0.00568	2.26	1.06	0.471698	0						1	0.0003068	0.0122	0.96	2.26	0.42	0
A_23_P92161	ADP-ribosylation factor-like 14	ARL14	1	6.06e-05	0.0011	1.43	0.67	0.471698	1	3.85e-05	0.00101	1.47	0.61	0.416667	0						0
A_23_P165937	DSN1, MIS12 kinetochore complex component	DSN1	1	2.7e-06	0.000218	1.5	0.71	0.471698	1	2.02e-05	0.000742	1.38	0.68	0.492611	0						0
A_23_P368225	essential meiotic structure-specific endonuclease 1	EME1	1	0.0002056	0.00229	1.54	0.73	0.471698	1	0.0001836	0.00257	1.42	0.69	0.487805	0						0
A_24_P11506	kynureninase	KYNU	1	8.8e-05	0.00138	1.45	0.68	0.471698	1	4.1e-06	0.000488	1.62	0.74	0.458716	0						0
A_33_P3236030	Rho GTPase activating protein 24	ARHGAP24	1	0.0005535	0.00446	1.31	0.62	0.471698	1	0.0002195	0.00289	1.53	0.68	0.444444	0						0
A_33_P3415395	serine palmitoyltransferase, long chain base subunit 3	SPTLC3	1	5.94e-05	0.00108	1.49	0.71	0.471698	1	6.85e-05	0.00139	1.49	0.51	0.343643	0						0
A_24_P652700	centrosomal protein 152kDa	CEP152	1	2.72e-05	0.000687	1.41	0.66	0.471698	0						0						0
A_23_P162211	MANSC domain containing 1	MANSC1	1	0.0002084	0.00231	1.42	0.67	0.471698	0						0						0
A_23_P216468	solute carrier family 1 (neuronal/epithelial high affinity glutamate transporter, system Xag), member 1	SLC1A1	1	6.86e-05	0.00117	1.47	0.69	0.471698	0						0						0
A_23_P120594	acyl-CoA synthetase short-chain family member 1	ACSS1	1	5.51e-05	0.00104	1.28	0.6	0.469484	1	2.6e-06	0.000449	1.86	0.84	0.45045	0						0
A_33_P3419190	amphiregulin	AREG	1	1.64e-05	0.000521	1.46	0.69	0.469484	1	2.37e-05	0.000803	1.39	0.69	0.497512	0						0
A_33_P3247205	mitochondrial amidoxime reducing component 1	1-Mar	1	0.0002147	0.00236	1.71	0.8	0.469484	1	6.79e-05	0.00139	1.18	0.56	0.478469	0						0
A_23_P328323	ribonucleoprotein, PTB-binding 2	RAVER2	1	4.37e-05	0.000899	1.56	0.73	0.469484	1	0.000507	0.00478	1.23	0.61	0.49505	0						0
A_21_P0000500	small nucleolar RNA, C/D box 86	SNORD86	1	0.0002056	0.00229	1.5	0.7	0.469484	1	1.59e-05	0.00068	1.33	0.62	0.46729	0						0
A_24_P141629	family with sequence similarity 111, member A	FAM111A	1	6.85e-05	0.00117	1.64	0.77	0.469484	0						0						0
A_24_P408047	pleckstrin homology domain containing, family A (phosphoinositide binding specific) member 4	PLEKHA4	1	7.5e-06	0.000342	1.5	0.7	0.469484	0						0						0
A_23_P350895	RAB GTPase activating protein 1 [Source:HGNC Symbol;Acc:HGNC:17155] [ENST00000317419]		1	0.0002069	0.00229	1.36	0.64	0.469484	0						0						0
A_33_P3209229	RAB26, member RAS oncogene family	RAB26	1	6.6e-06	0.000319	1.74	0.82	0.469484	0						0						0
A_33_P3316539	solute carrier family 7 (cationic amino acid transporter, y+ system), member 2	SLC7A2	1	2.93e-05	0.000717	1.2	0.56	0.469484	0						0						0
A_23_P99930	TIMELESS interacting protein	TIPIN	1	0.0002854	0.00284	1.44	0.67	0.469484	0						0						0
A_21_P0000603	ankyrin repeat and SOCS box containing 9 pseudogene 1	ASB9P1	1	4.89e-05	0.000964	1.89	0.88	0.46729	1	0.0001298	0.00206	1.3	0.46	0.355872	0						0
A_23_P44942	coiled-coil domain containing 15	CCDC15	1	0.0001729	0.00204	1.42	0.66	0.46729	1	9.13e-05	0.00165	1.43	0.71	0.497512	0						0
A_22_P00024589	lnc-KB-1980E6.3.1-1:2	lnc-KB-1980E6.3.1-1	1	0.0004934	0.00412	1.77	0.83	0.46729	1	0.0006224	0.00552	1.14	0.52	0.458716	0						0
A_23_P212284	POC1 centriolar protein A	POC1A	1	9.8e-06	0.000397	1.56	0.73	0.46729	1	1.01e-05	0.000578	1.33	0.63	0.473934	0						0
A_21_P0009267	long intergenic non-protein coding RNA 1482	LINC01482	1	0.0002632	0.00269	1.73	0.81	0.46729	0						0						0
A_33_P3695548	polymerase (DNA directed), epsilon, catalytic subunit	POLE	1	3.6e-06	0.000241	1.52	0.71	0.46729	0						0						0
A_33_P3293346	potassium channel tetramerization domain containing 3	KCTD3	1	3.23e-05	0.000763	1.68	0.78	0.46729	0						0						0
A_24_P126628	transmembrane protein 194A	TMEM194A	1	5.49e-05	0.00104	1.52	0.71	0.46729	0						0						0
A_23_P29663	zinc finger, MYND-type containing 10	ZMYND10	1	4.82e-05	0.000956	1.34	0.63	0.46729	0						0						0
A_21_P0011918	ENST00000443237		1	0.0005966	0.00469	2.46	1.14	0.465116	0						1	0.0001958	0.0104	0.75	2.46	0.31	0
A_23_P79587	alkaline phosphatase, placental	ALPP	1	1.6e-06	0.000183	1.18	0.55	0.465116	1	5e-06	0.000499	1.71	0.82	0.478469	0						0
A_23_P214969	Cbp/p300-interacting transactivator, with Glu/Asp-rich carboxy-terminal domain, 2	CITED2	1	1.51e-05	0.000495	1.29	0.6	0.465116	1	1.1e-06	0.00036	1.87	0.79	0.421941	0						0
A_23_P18196	replication factor C (activator 1) 4, 37kDa	RFC4	1	9.52e-05	0.00144	1.41	0.66	0.465116	1	2.07e-05	0.000752	1.38	0.67	0.485437	0						0
A_33_P3413523	DBF4 zinc finger	DBF4	1	5.21e-05	0.001	1.64	0.76	0.465116	0						0						0
A_22_P00021167	PREDICTED: Homo sapiens uncharacterized LOC100509976 (LOC100509976), misc_RNA [XR_111249]		1	0.000205	0.00228	1.36	0.63	0.465116	0						0						0
A_33_P3408913	serum amyloid A2	SAA2	1	0.0001799	0.0021	2	0.93	0.465116	0						0						0
A_32_P179746	uncharacterized LOC101929687	LOC101929687	1	0.0003659	0.00335	1.35	0.63	0.465116	0						0						0
A_33_P3268798	adenosine deaminase, tRNA-specific 2	ADAT2	1	0.0006885	0.00512	1.58	0.73	0.462963	0						0						0
A_23_P358709	aryl-hydrocarbon receptor repressor	AHRR	1	2.36e-05	0.000637	1.45	0.67	0.462963	0						0						0
A_24_P96780	centromere protein F, 350/400kDa	CENPF	1	0.0001311	0.00171	1.79	0.83	0.462963	0						0						0
A_24_P390060	IQ motif containing D	IQCD	1	7.48e-05	0.00124	1.66	0.77	0.462963	0						0						0
A_23_P212159	nucleoporin 210kDa	NUP210	1	3.9e-06	0.000249	1.87	0.87	0.462963	0						0						0
A_23_P201808	phosphatidic acid phosphatase type 2B	PPAP2B	1	6.3e-06	0.000314	1.49	0.69	0.462963	0						0						0
A_33_P3413483	sorbitol dehydrogenase	SORD	1	7.5e-06	0.000342	1.42	0.66	0.462963	0						0						0
A_33_P3407524	suppressor of variegation 3-9 homolog 1 (Drosophila)	SUV39H1	1	0.0002166	0.00237	1.43	0.66	0.462963	0						0						0
A_22_P00021758	uncharacterized LOC642366	LOC642366	1	1.93e-05	0.000571	1.51	0.7	0.462963	0						0						0
A_23_P69537	neuromedin U	NMU	1	5.7e-06	0.0003	1.77	0.82	0.460829	1	0.0003115	0.00354	1.29	0.61	0.469484	0						0
A_23_P43157	v-myb avian myeloblastosis viral oncogene homolog-like 1	MYBL1	1	4.85e-05	0.000958	1.11	0.51	0.460829	1	2.17e-05	0.000764	1.92	0.95	0.492611	0						0
A_33_P3394380	A kinase (PRKA) anchor protein 5	AKAP5	1	9.6e-05	0.00144	1.24	0.57	0.460829	0						0						0
A_23_P54144	bone morphogenetic protein 4	BMP4	1	6e-07	0.00014	1.72	0.79	0.460829	0						0						0
A_23_P70249	cell division cycle 25C	CDC25C	1	0.0005994	0.0047	1.85	0.85	0.460829	0						0						0
A_23_P136347	epidermal growth factor receptor pathway substrate 8	EPS8	1	2.6e-06	0.000216	1.75	0.81	0.460829	0						0						0
A_32_P204722	HSU09087 thymopoietin beta {Homo sapiens} (exp=-1; wgp=0; cg=0), partial (28%) [THC2520108]		1	2.6e-06	0.000216	1.71	0.79	0.460829	0						0						0
A_23_P370989	minichromosome maintenance complex component 4	MCM4	1	7.6e-06	0.000344	1.59	0.73	0.460829	0						0						0
A_32_P95914	MMS22-like, DNA repair protein	MMS22L	1	3.44e-05	0.000782	1.68	0.77	0.460829	0						0						0
A_33_P3258612	proliferating cell nuclear antigen	PCNA	1	1.31e-05	0.000457	1.52	0.7	0.460829	0						0						0
A_24_P166407	histone cluster 1, H4b	HIST1H4B	1	1.14e-05	0.000424	1.59	0.73	0.458716	1	1.91e-05	0.000729	1.37	0.64	0.465116	0						0
A_23_P379614	Opa interacting protein 5	OIP5	1	1.07e-05	0.000416	1.65	0.76	0.458716	1	3.56e-05	0.000976	1.3	0.58	0.444444	0						0
A_24_P49260	serine palmitoyltransferase, long chain base subunit 3	SPTLC3	1	3.13e-05	0.000751	1.49	0.69	0.458716	1	5.7e-06	0.000504	1.42	0.52	0.369004	0						0
A_23_P103617	annexin A9	ANXA9	1	7.08e-05	0.00119	1.7	0.78	0.458716	0						0						0
A_33_P3286422	Fanconi anemia, complementation group A	FANCA	1	4.78e-05	0.000951	1.33	0.61	0.458716	0						0						0
A_23_P116387	inner centromere protein antigens 135/155kDa	INCENP	1	1.46e-05	0.000484	1.79	0.82	0.458716	0						0						0
A_23_P34788	kinesin family member 2C	KIF2C	1	0.0007809	0.00557	1.58	0.72	0.458716	0						0						0
A_32_P71447	non-SMC condensin II complex, subunit D3	NCAPD3	1	2.36e-05	0.000637	1.66	0.76	0.458716	0						0						0
A_23_P115482	ubiquitin-conjugating enzyme E2T	UBE2T	1	2.1e-06	0.000205	1.67	0.77	0.458716	0						0						0
A_19_P00316340	uncharacterized LOC100506860	LOC100506860	1	7.6e-06	0.000344	1.93	0.88	0.458716	0						0						0
A_24_P397107	cell division cycle 25A	CDC25A	1	0.0003386	0.00318	1.41	0.65	0.456621	1	6.2e-06	0.000521	1.29	0.65	0.5	0						0
A_23_P49459	exonuclease NEF-sp	LOC81691	1	0.0004172	0.00368	1.54	0.7	0.456621	0						0						0
A_23_P106194	FBJ murine osteosarcoma viral oncogene homolog	FOS	1	0.0007862	0.0056	1.74	0.79	0.456621	0						0						0
A_33_P3344229	histone cluster 1, H4a	HIST1H4A	1	0.0004582	0.00393	1.63	0.75	0.456621	0						0						0
A_23_P112026	indoleamine 2,3-dioxygenase 1	IDO1	1	0.0003772	0.00342	2.22	1.01	0.456621	0						0						0
A_23_P153964	inhibin, beta B	INHBB	1	1.02e-05	0.00041	1.36	0.62	0.456621	0						0						0
A_33_P3298960	KDEL (Lys-Asp-Glu-Leu) containing 2	KDELC2	1	0.0005364	0.00436	2	0.91	0.456621	0						0						0
A_32_P152696			1	2.9e-06	0.00022	1.78	0.81	0.456621	0						0						0
A_19_P00808208	cell division cycle associated 7-like	CDCA7L	1	0.000141	0.00179	1.43	0.65	0.454545	1	4e-06	0.000483	1.54	0.66	0.42735	0						0
A_21_P0012366	Fanconi anemia, complementation group D2 pseudogene 2 [Source:HGNC Symbol;Acc:HGNC:44488] [ENST00000437591]		1	3.4e-06	0.000234	1.48	0.67	0.454545	1	4.3e-06	0.000493	1.5	0.68	0.452489	0						0
A_22_P00000046	HOXA cluster antisense RNA 2	HOXA-AS2	1	3.51e-05	0.000791	1.41	0.64	0.454545	1	5.5e-06	0.000503	1.51	0.71	0.46729	0						0
A_33_P3209741	katanin p60 subunit A-like 2	KATNAL2	1	5.08e-05	0.000988	2.02	0.92	0.454545	1	2.16e-05	0.000763	1.06	0.49	0.456621	0						0
A_24_P234415	SH3 and cysteine rich domain	STAC	1	9.5e-06	0.000392	1.26	0.57	0.454545	1	1.2e-06	0.00036	1.85	0.83	0.44843	0						0
A_32_P226768	FOXP4 antisense RNA 1	FOXP4-AS1	1	0.0007827	0.00558	1.57	0.71	0.454545	0						0						0
A_21_P0000561	PCNA antisense RNA 1	PCNA-AS1	1	0.0005247	0.00429	1.42	0.65	0.454545	0						0						0
A_23_P28886	proliferating cell nuclear antigen	PCNA	1	2.7e-06	0.000218	1.55	0.7	0.454545	0						0						0
A_33_P3214948	sparc/osteonectin, cwcv and kazal-like domains proteoglycan (testican) 2	SPOCK2	1	8e-07	0.000155	1.71	0.78	0.454545	0						0						0
A_21_P0004869	uncharacterized LOC100131289	LOC100131289	1	3.53e-05	0.000793	2.05	0.93	0.454545	0						0						0
A_23_P429491	DNA damage-induced apoptosis suppressor	DDIAS	1	8.9e-06	0.000379	1.45	0.65	0.452489	1	4.9e-06	0.000498	1.43	0.68	0.473934	0						0
A_23_P212469	ectonucleoside triphosphate diphosphohydrolase 3	ENTPD3	1	2.42e-05	0.000647	1.73	0.78	0.452489	1	6.58e-05	0.00137	1.26	0.39	0.30581	0						0
A_23_P92441	MAD2 mitotic arrest deficient-like 1 (yeast)	MAD2L1	1	6.9e-06	0.000325	1.58	0.71	0.452489	1	1.56e-05	0.000671	1.37	0.61	0.446429	0						0
A_33_P3258223	minichromosome maintenance complex component 7	MCM7	1	0.0003408	0.0032	1.53	0.69	0.452489	1	0.0006879	0.00587	1.36	0.62	0.454545	0						0
A_32_P182439	polymerase (DNA-directed), delta 3, accessory subunit	POLD3	1	1.26e-05	0.000446	1.51	0.68	0.452489	1	1.1e-05	0.000594	1.4	0.69	0.490196	0						0
A_32_P1701	polymerase (DNA directed), alpha 1, catalytic subunit	POLA1	1	1.5e-06	0.000179	1.6	0.72	0.452489	0						0						0
A_21_P0011476	checkpoint kinase 2	CHEK2	1	2.58e-05	0.000667	1.36	0.61	0.45045	1	0.0008305	0.00666	1.28	0.63	0.492611	0						0
A_33_P3247022	cyclin E2	CCNE2	1	0.0009085	0.00617	1.38	0.62	0.45045	1	3e-05	0.000905	1.29	0.59	0.458716	0						0
A_24_P346855	marker of proliferation Ki-67	MKI67	1	0.0003665	0.00336	1.74	0.78	0.45045	1	1.5e-06	0.000383	1.14	0.46	0.406504	0						0
A_32_P185317	MNX1 antisense RNA 1 (head to head)	MNX1-AS1	1	0.0002816	0.00281	1.74	0.78	0.45045	1	9.85e-05	0.00172	1.22	0.56	0.462963	0						0
A_23_P103756	oviductal glycoprotein 1, 120kDa	OVGP1	1	1.8e-06	0.000196	1.5	0.68	0.45045	1	1.2e-06	0.00036	1.52	0.59	0.392157	0						0
A_23_P110851	telomerase reverse transcriptase	TERT	1	6.54e-05	0.00114	1.53	0.69	0.45045	1	1.2e-05	0.000613	1.36	0.65	0.47619	0						0
A_33_P3370094	membrane metallo-endopeptidase	MME	1	0.0003249	0.0031	1.8	0.81	0.45045	0						0						0
A_33_P3357322	structural maintenance of chromosomes 2	SMC2	1	1.57e-05	0.000508	1.62	0.73	0.45045	0						0						0
A_24_P274795	cell division cycle associated 7-like	CDCA7L	1	7.7e-06	0.000344	1.43	0.64	0.44843	1	3.1e-06	0.000468	1.61	0.68	0.423729	0						0
A_23_P7361	ELOVL fatty acid elongase 6	ELOVL6	1	1.36e-05	0.000467	1.55	0.69	0.44843	1	1.6e-05	0.00068	1.36	0.64	0.473934	0						0
A_23_P66732	germ cell associated 2 (haspin)	GSG2	1	9.2e-06	0.000385	1.7	0.76	0.44843	1	0.000157	0.00233	1.32	0.56	0.425532	0						0
A_23_P68547	minichromosome maintenance complex component 8	MCM8	1	1e-06	0.000161	1.5	0.67	0.44843	1	2.24e-05	0.000782	1.41	0.69	0.490196	0						0
A_23_P95302	replication factor C (activator 1) 5, 36.5kDa	RFC5	1	4.1e-06	0.000252	1.63	0.73	0.44843	1	1.8e-05	0.000706	1.38	0.69	0.497512	0						0
A_24_P314571	SPC24, NDC80 kinetochore complex component	SPC24	1	3.1e-06	0.000229	1.63	0.73	0.44843	1	1.16e-05	0.000606	1.42	0.65	0.458716	0						0
A_24_P3804	suppressor APC domain containing 1	SAPCD1	1	0.0002872	0.00285	1.56	0.7	0.44843	1	2.85e-05	0.000882	1.51	0.63	0.420168	0						0
A_33_P3386760	checkpoint kinase 2	CHEK2	1	0.0005253	0.0043	1.51	0.68	0.44843	0						0						0
A_22_P00017352	GABPB1 antisense RNA 1	GABPB1-AS1	1	0.0009048	0.00615	1.41	0.63	0.44843	0						0						0
A_24_P304071	interferon-induced protein with tetratricopeptide repeats 2	IFIT2	1	0.0001344	0.00174	1.65	0.74	0.44843	0						0						0
A_33_P3226605	PC4 and SFRS1 interacting protein 1	PSIP1	1	2.27e-05	0.000622	1.45	0.65	0.44843	0						0						0
A_24_P287941	PSMC3 interacting protein	PSMC3IP	1	5.3e-06	0.000289	1.21	0.54	0.44843	0						0						0
A_23_P52939	solute carrier family 43 (amino acid system L transporter), member 1	SLC43A1	1	3.8e-06	0.000247	1.3	0.58	0.44843	0						0						0
A_23_P161624	FOS-like antigen 1	FOSL1	1	1.5e-05	0.000493	1.53	0.68	0.446429	1	3.65e-05	0.000987	1.47	0.7	0.478469	0						0
A_33_P3323847	RecQ protein-like 4	RECQL4	1	6e-06	0.00031	1.69	0.75	0.446429	1	2.7e-05	0.000858	1.36	0.65	0.47619	0						0
A_23_P25873	WD repeat and HMG-box DNA binding protein 1	WDHD1	1	4.1e-06	0.000252	1.57	0.7	0.446429	1	9.9e-06	0.000574	1.39	0.64	0.458716	0						0
A_24_P83678	MMS22-like, DNA repair protein	MMS22L	1	0.0001653	0.00199	1.43	0.64	0.446429	0						0						0
A_23_P33914	nucleoporin 62kDa C-terminal like	NUP62CL	1	2.73e-05	0.000687	1.41	0.63	0.446429	0						0						0
A_23_P34345	vascular cell adhesion molecule 1	VCAM1	1	1.93e-05	0.000571	1.75	0.78	0.446429	0						0						0
A_23_P157527	leucine rich repeat and coiled-coil centrosomal protein 1	LRRCC1	1	0.0003418	0.0032	1.59	0.71	0.444444	1	0.0004485	0.00444	1.27	0.52	0.409836	0						0
A_23_P53276	timeless circadian clock	TIMELESS	1	9e-07	0.000157	1.46	0.65	0.444444	1	7.4e-06	0.00054	1.44	0.69	0.480769	0						0
A_23_P105873	transient receptor potential cation channel, subfamily C, member 4	TRPC4	1	1.26e-05	0.000446	1.37	0.61	0.444444	1	1.7e-05	0.000697	1.51	0.7	0.465116	0						0
A_24_P297539	ubiquitin-conjugating enzyme E2C	UBE2C	1	0.0005337	0.00435	1.63	0.72	0.444444	1	2.03e-05	0.000742	1.22	0.59	0.480769	0						0
A_23_P213166	zinc finger, GRF-type containing 1	ZGRF1	1	1.28e-05	0.00045	1.54	0.69	0.444444	1	2.18e-05	0.000767	1.41	0.65	0.460829	0						0
A_33_P3340040	GINS complex subunit 4 (Sld5 homolog)	GINS4	1	7e-06	0.000328	1.55	0.69	0.444444	0						0						0
A_23_P23815	solute carrier family 30 (zinc transporter), member 1	SLC30A1	1	2.7e-06	0.000218	1.21	0.54	0.444444	0						0						0
A_23_P1492	arginine vasopressin-induced 1	AVPI1	1	7.3e-06	0.000335	1.44	0.64	0.442478	1	5.36e-05	0.00121	1.54	0.71	0.460829	0						0
A_23_P104651	cell division cycle associated 5	CDCA5	1	9e-07	0.000157	1.57	0.7	0.442478	1	5.8e-06	0.000504	1.45	0.64	0.438596	0						0
A_21_P0005628	colon cancer associated transcript 1 (non-protein coding)	CCAT1	1	5.31e-05	0.00101	1.78	0.79	0.442478	1	9.21e-05	0.00166	1.21	0.43	0.359712	0						0
A_19_P00319398	endogenous retrovirus group MER34, member 1	ERVMER34-1	1	2.12e-05	0.000601	1.54	0.68	0.442478	1	4.3e-06	0.000493	1.42	0.66	0.46729	0						0
A_23_P66948	GRB2 associated, regulator of MAPK1	GAREM	1	2.5e-06	0.000216	1.41	0.63	0.442478	1	1.28e-05	0.000624	1.63	0.74	0.452489	0						0
A_23_P70007	hyaluronan-mediated motility receptor (RHAMM)	HMMR	1	0.0001909	0.00218	1.97	0.87	0.442478	1	1.81e-05	0.000708	1.1	0.5	0.454545	0						0
A_23_P356004	Kv channel interacting protein 3, calsenilin	KCNIP3	1	2.17e-05	0.000607	1.77	0.78	0.442478	1	1.8e-06	0.000383	1.22	0.47	0.387597	0						0
A_33_P3374205	marker of proliferation Ki-67	MKI67	1	0.0003459	0.00322	1.85	0.82	0.442478	1	1.63e-05	0.000687	1.17	0.53	0.458716	0						0
A_23_P88731	RAD51 recombinase	RAD51	1	0.0002085	0.00231	1.49	0.66	0.442478	1	5.9e-05	0.00128	1.32	0.57	0.4329	0						0
A_23_P63789	ZW10 interacting kinetochore protein	ZWINT	1	4.8e-06	0.000271	1.67	0.74	0.442478	1	4.4e-06	0.000493	1.37	0.61	0.442478	0						0
A_23_P167497	ephrin-A5	EFNA5	1	0.000151	0.00187	1.11	0.49	0.442478	0						0						0
A_33_P3242952	family with sequence similarity 72, member A	FAM72A	1	0.0006068	0.00474	1.72	0.76	0.442478	0						0						0
A_33_P3286352	TMEM254 antisense RNA 1	TMEM254-AS1	1	0.0002528	0.00262	1.86	0.83	0.442478	0						0						0
A_33_P3292915	Treacher Collins-Franceschetti syndrome 1	TCOF1	1	0.0005655	0.00452	1.53	0.68	0.442478	0						0						0
A_23_P18078	retinoic acid receptor responder (tazarotene induced) 1	RARRES1	1	2.2e-05	0.00061	2.63	1.16	0.440529	0						1	9.3e-06	0.00598	0.9	2.63	0.34	1	0.000134	0.0122	0.48	1.16	0.41
A_23_P128974	basic leucine zipper transcription factor, ATF-like	BATF	1	6.9e-06	0.000325	1.44	0.63	0.440529	1	9.5e-06	0.000566	1.65	0.75	0.452489	0						0
A_23_P385861	cell division cycle associated 2	CDCA2	1	0.0002593	0.00267	1.74	0.77	0.440529	1	6.9e-06	0.000534	1.2	0.54	0.452489	0						0
A_23_P65741	DIS3 like exosome 3'-5' exoribonuclease	DIS3L	1	3.3e-06	0.000232	1.7	0.75	0.440529	1	0.000133	0.00209	1.44	0.65	0.44843	0						0
A_33_P3284508	CD14 molecule	CD14	1	2.29e-05	0.000626	1.91	0.84	0.440529	0						0						0
A_23_P111701	guanine nucleotide binding protein (G protein), gamma 11	GNG11	1	2.8e-06	0.000219	2.03	0.89	0.440529	0						0						0
A_22_P00021229	lnc-SHISA4-1:2	lnc-SHISA4-1	1	0.0006857	0.00511	1.34	0.59	0.440529	0						0						0
A_24_P100517	suppressor APC domain containing 2	SAPCD2	1	6e-06	0.00031	1.83	0.81	0.440529	0						0						0
A_24_P53519	chromatin assembly factor 1, subunit A (p150)	CHAF1A	1	0.0001243	0.00167	1.42	0.62	0.438596	1	5.2e-06	0.000499	1.39	0.64	0.462963	0						0
A_33_P3217649	chromosome 9 open reading frame 116	C9orf116	1	2.6e-06	0.000216	1.89	0.83	0.438596	1	2.92e-05	0.000895	1.24	0.56	0.454545	0						0
A_23_P58321	cyclin A2	CCNA2	1	0.0008968	0.00612	1.63	0.71	0.438596	1	2.62e-05	0.000845	1.23	0.58	0.471698	0						0
A_33_P3292540	cyclin-dependent kinase inhibitor 2C (p18, inhibits CDK4)	CDKN2C	1	0.0002099	0.00231	1.8	0.79	0.438596	1	2.15e-05	0.000763	1.21	0.56	0.460829	0						0
A_23_P77328	GTP cyclohydrolase I feedback regulator	GCHFR	1	1.1e-06	0.000167	1.66	0.73	0.438596	1	1.9e-06	0.000383	1.38	0.53	0.381679	0						0
A_33_P3376116	SPC24, NDC80 kinetochore complex component	SPC24	1	2.5e-06	0.000216	1.63	0.71	0.438596	1	9.2e-06	0.00056	1.4	0.68	0.485437	0						0
A_32_P110016	uncharacterized LOC101928424	LOC101928424	1	8.88e-05	0.00138	2.03	0.89	0.438596	1	0.0001571	0.00233	1.18	0.52	0.438596	0						0
A_23_P101208	cytochrome b5 type A (microsomal)	CYB5A	1	8e-07	0.000155	1.47	0.65	0.438596	0						0						0
A_23_P136817	kinetochore associated 1	KNTC1	1	1.17e-05	0.000428	1.44	0.63	0.438596	0						0						0
A_23_P66017	proline-rich transmembrane protein 2	PRRT2	1	0.0008555	0.00592	1.58	0.7	0.438596	0						0						0
A_22_P00013300	ENST00000526453		1	0.0006945	0.00515	1.44	0.63	0.438596	0						0						0
A_23_P67771	BRCA1 associated RING domain 1	BARD1	1	1e-06	0.000161	1.67	0.73	0.436681	1	1.8e-06	0.000383	1.36	0.65	0.47619	0						0
A_23_P50108	NDC80 kinetochore complex component	NDC80	1	0.0002676	0.00272	1.72	0.75	0.436681	1	7.3e-06	0.00054	1.2	0.54	0.452489	0						0
A_33_P3212994	ZW10 interacting kinetochore protein	ZWINT	1	8e-07	0.000155	1.66	0.73	0.436681	1	1.05e-05	0.000585	1.39	0.61	0.438596	0						0
A_23_P148807	cell division cycle 7	CDC7	1	2.5e-06	0.000216	1.62	0.7	0.434783	1	1.5e-06	0.000383	1.4	0.65	0.462963	0						0
A_33_P3340025	GINS complex subunit 1 (Psf1 homolog)	GINS1	1	3.4e-06	0.000234	1.57	0.68	0.434783	1	5.9e-06	0.000506	1.44	0.66	0.456621	0						0
A_33_P3289296	transmembrane protein 37	TMEM37	1	0.0004702	0.00399	1.88	0.82	0.434783	0						0						0
A_23_P138507	cyclin-dependent kinase 1	CDK1	1	0.0008638	0.00597	1.61	0.7	0.4329	1	3.35e-05	0.000957	1.23	0.55	0.45045	0						0
A_33_P3238157	myosin XVIIIA	MYO18A	1	2.12e-05	0.000601	1.62	0.7	0.4329	1	7.3e-06	0.00054	1.45	0.61	0.420168	0						0
A_33_P3351101	trypsin domain containing 1	TYSND1	1	3.6e-06	0.000241	1.67	0.72	0.4329	1	0.0001894	0.00263	1.38	0.6	0.434783	0						0
A_22_P00022687	ATP6V0E2 antisense RNA 1	ATP6V0E2-AS1	1	4.54e-05	0.000919	2.39	1.04	0.4329	0						0						0
A_33_P3311076	cytochrome b5 type A (microsomal)	CYB5A	1	2.8e-06	0.000219	1.51	0.66	0.4329	0						0						0
A_23_P160537	aurora kinase A and ninein interacting protein	AUNIP	1	1.1e-06	0.000167	1.42	0.61	0.431034	1	4.73e-05	0.00112	1.53	0.71	0.465116	0						0
A_33_P3807062	Holliday junction recognition protein	HJURP	1	0.0002302	0.00246	1.77	0.76	0.431034	1	1.08e-05	0.000591	1.23	0.57	0.460829	0						0
A_22_P00004393	mal, T-cell differentiation protein 2 (gene/pseudogene)	MAL2	1	2.28e-05	0.000624	1.37	0.59	0.431034	1	8.4e-06	0.000547	1.59	0.78	0.490196	0						0
A_23_P502654	serine hydroxymethyltransferase 1 (soluble)	SHMT1	1	2.3e-06	0.000212	1.66	0.72	0.431034	1	1.06e-05	0.000586	1.37	0.66	0.483092	0						0
A_23_P51085	SPC25, NDC80 kinetochore complex component	SPC25	1	9.11e-05	0.0014	1.81	0.78	0.431034	1	1.3e-05	0.000628	1.23	0.59	0.473934	0						0
A_23_P311640	ArfGAP with FG repeats 2	AGFG2	1	6.44e-05	0.00114	1.71	0.74	0.431034	0						0						0
A_33_P3251582	leucine rich repeat containing 16A	LRRC16A	1	0.0006168	0.00479	1.71	0.74	0.431034	0						0						0
A_21_P0002781	long intergenic non-protein coding RNA 1213	LINC01213	1	0.0007116	0.00524	1.83	0.79	0.431034	0						0						0
A_24_P299911	PAS domain containing serine/threonine kinase	PASK	1	0.0001506	0.00187	1.38	0.6	0.431034	0						0						0
A_23_P125643	ankyrin repeat and SOCS box containing 9	ASB9	1	5.7e-06	0.0003	1.7	0.73	0.429185	1	2e-07	0.000297	1.3	0.42	0.324675	0						0
A_24_P399888	centromere protein M	CENPM	1	5e-07	0.00014	1.77	0.76	0.429185	1	3.51e-05	0.000968	1.39	0.6	0.429185	0						0
A_23_P384698	EMC3 antisense RNA 1	EMC3-AS1	1	6.4e-05	0.00113	1.46	0.62	0.429185	1	2.2e-06	0.000417	1.55	0.73	0.469484	0						0
A_23_P70480	histone cluster 1, H4l	HIST1H4L	1	2.1e-06	0.000205	1.7	0.73	0.429185	1	9.5e-06	0.000566	1.43	0.61	0.429185	0						0
A_23_P28733	retinoblastoma-like 1	RBL1	1	4.8e-06	0.000271	1.66	0.71	0.429185	1	0.0003001	0.00346	1.53	0.67	0.438596	0						0
A_33_P3301524	X-ray repair complementing defective repair in Chinese hamster cells 3	XRCC3	1	1.11e-05	0.00042	1.48	0.63	0.429185	1	5.5e-06	0.000503	1.49	0.6	0.401606	0						0
A_23_P52067	grainyhead-like 3 (Drosophila)	GRHL3	1	0.0004931	0.00412	2.04	0.88	0.429185	0						0						0
A_33_P3334948	HSU75968 CHL1 protein {Homo sapiens} (exp=-1; wgp=0; cg=0), partial (22%) [THC2544756]		1	0.0008558	0.00592	1.32	0.57	0.429185	0						0						0
A_33_P3792328	LSM3 homolog, U6 small nuclear RNA associated (S. cerevisiae)	LSM3	1	2.04e-05	0.00059	1.66	0.71	0.429185	0						0						0
A_24_P917886	mucin 5AC, oligomeric mucus/gel-forming	MUC5AC	1	0.0007599	0.00547	1.77	0.76	0.429185	0						0						0
A_24_P402080	myelin basic protein	MBP	1	0.0004065	0.00362	1.6	0.68	0.429185	0						0						0
A_21_P0012873	uncharacterized LOC100507387	LOC100507387	1	0.0007463	0.0054	1.2	0.52	0.429185	0						0						0
A_33_P3330911	breast carcinoma amplified sequence 1	BCAS1	1	1.35e-05	0.000464	1.49	0.64	0.42735	1	2.2e-06	0.000417	1.74	0.63	0.362319	0						0
A_33_P3226775	mucin 20, cell surface associated	MUC20	1	0.0001688	0.00202	1.49	0.64	0.42735	1	7e-06	0.000538	1.5	0.41	0.275482	0						0
A_23_P87769	PARP1 binding protein	PARPBP	1	2.7e-06	0.000218	1.68	0.72	0.42735	1	1.31e-05	0.00063	1.37	0.63	0.458716	0						0
A_32_P62997	PDZ binding kinase	PBK	1	0.0001068	0.00153	1.75	0.75	0.42735	1	1.27e-05	0.000624	1.28	0.54	0.425532	0						0
A_23_P208880	ubiquitin-like with PHD and ring finger domains 1	UHRF1	1	0.000433	0.00378	1.53	0.65	0.42735	1	7.8e-05	0.0015	1.34	0.57	0.423729	0						0
A_23_P8961	interleukin 7	IL7	1	0.0003079	0.00299	2.03	0.87	0.42735	0						0						0
A_23_P60130	mal, T-cell differentiation protein 2 (gene/pseudogene)	MAL2	1	5.9e-06	0.000309	1.47	0.63	0.42735	0						0						0
A_24_P301063	pleckstrin homology domain containing, family G (with RhoGef domain) member 6	PLEKHG6	1	0.000139	0.00178	1.6	0.68	0.42735	0						0						0
A_33_P3372413	Q6NUR1_HUMAN (Q6NUR1) Chromosome condensation protein G, partial (11%) [THC2788944]		1	0.0006538	0.00497	1.7	0.73	0.42735	0						0						0
A_23_P127068	sema domain, immunoglobulin domain (Ig), transmembrane domain (TM) and short cytoplasmic domain, (semaphorin) 4G	SEMA4G	1	4.69e-05	0.000939	1.74	0.74	0.42735	0						0						0
A_33_P8086411	small lysine-rich protein 1	SMKR1	1	6.53e-05	0.00114	2.26	0.96	0.425532	1	0.000916	0.00711	1.1	0.27	0.246305	1	0.0003599	0.0129	1.1	2.26	0.49	0
A_24_P84898	flap structure-specific endonuclease 1	FEN1	1	4.6e-05	0.000924	1.47	0.62	0.425532	1	8.4e-06	0.000547	1.44	0.65	0.452489	0						0
A_33_P3255304	gamma-glutamyltransferase 5	GGT5	1	1.3e-06	0.000177	2.08	0.88	0.425532	1	4.6e-06	0.000498	1.14	0.5	0.442478	0						0
A_21_P0014365	gastric cancer associated transcript 2 (non-protein coding)	GACAT2	1	7e-05	0.00118	1.87	0.8	0.425532	1	1.9e-05	0.000729	1.16	0.57	0.490196	0						0
A_33_P3304824	long intergenic non-protein coding RNA 618	LINC00618	1	0.0003862	0.00348	1.46	0.62	0.425532	1	9.78e-05	0.00172	1.43	0.7	0.492611	0						0
A_24_P348806	pleckstrin homology domain containing, family A member 7	PLEKHA7	1	4.6e-06	0.000267	1.64	0.7	0.425532	1	5.22e-05	0.00119	1.48	0.73	0.490196	0						0
A_23_P132910	RNA binding motif protein 47	RBM47	1	1.94e-05	0.000572	1.73	0.74	0.425532	1	1.3e-06	0.000377	1.31	0.62	0.47619	0						0
A_23_P57379	cell division cycle 45	CDC45	1	6e-05	0.00109	1.46	0.62	0.423729	1	9.3e-06	0.000564	1.44	0.55	0.384615	0						0
A_23_P110802	centromere protein H	CENPH	1	1.5e-06	0.000179	1.51	0.64	0.423729	1	5.2e-06	0.000499	1.45	0.68	0.469484	0						0
A_23_P206441	Fanconi anemia, complementation group A	FANCA	1	5.1e-06	0.000285	1.59	0.67	0.423729	1	3.7e-06	0.000472	1.42	0.63	0.442478	0						0
A_23_P301247	histone cluster 2, H2ac	HIST2H2AC	1	4.84e-05	0.000957	1.77	0.75	0.423729	1	0.0001314	0.00208	1.38	0.67	0.483092	0						0
A_24_P192301	sema domain, immunoglobulin domain (Ig), short basic domain, secreted, (semaphorin) 3A	SEMA3A	1	1.61e-05	0.000515	1.41	0.6	0.423729	1	1.9e-06	0.000383	1.88	0.77	0.411523	0						0
A_32_P203528	synaptonemal complex central element protein 2	SYCE2	1	3.86e-05	0.000836	1.67	0.71	0.423729	1	0.0001691	0.00243	1.43	0.44	0.311526	0						0
A_23_P76761	vaccinia related kinase 1	VRK1	1	1.33e-05	0.000461	1.47	0.62	0.423729	1	7.6e-06	0.00054	1.41	0.69	0.485437	0						0
A_23_P354908	nicotinamide nucleotide adenylyltransferase 2	NMNAT2	1	0.0003874	0.00349	1.91	0.81	0.423729	0						0						0
A_24_P68311	spectrin repeat containing, nuclear envelope 2	SYNE2	1	9.19e-05	0.00141	1.46	0.62	0.423729	0						0						0
A_32_P19806	dynein, axonemal, heavy chain 11	DNAH11	1	2.6e-05	0.000671	1.5	0.63	0.421941	1	2.2e-06	0.000417	1.56	0.69	0.442478	0						0
A_23_P90612	minichromosome maintenance complex component 6	MCM6	1	8.5e-06	0.000368	1.58	0.67	0.421941	1	1.42e-05	0.00065	1.42	0.65	0.458716	0						0
A_23_P61398	Pim-3 proto-oncogene, serine/threonine kinase	PIM3	1	2.2e-06	0.000209	1.56	0.66	0.421941	1	8.2e-06	0.000546	1.77	0.67	0.380228	0						0
A_23_P133956	kinesin family member C1	KIFC1	1	9.79e-05	0.00145	1.87	0.79	0.421941	0						0						0
A_22_P00004696	RecQ protein-like 4	RECQL4	1	0.0001739	0.00205	1.94	0.82	0.421941	0						0						0
A_23_P80032	E2F transcription factor 1	E2F1	1	4.48e-05	0.000911	1.7	0.71	0.420168	1	0.0001005	0.00174	1.33	0.59	0.444444	0						0
A_32_P95729	Fanconi anemia, complementation group I	FANCI	1	2.1e-06	0.000205	1.75	0.74	0.420168	1	3.46e-05	0.000966	1.39	0.66	0.473934	0						0
A_24_P205364	serine hydroxymethyltransferase 1 (soluble)	SHMT1	1	9.6e-06	0.000393	1.7	0.71	0.420168	1	9e-06	0.00056	1.37	0.65	0.478469	0						0
A_23_P156310	S-phase kinase-associated protein 2, E3 ubiquitin protein ligase	SKP2	1	1.77e-05	0.000546	1.69	0.71	0.420168	1	0.0001229	0.00198	1.37	0.68	0.497512	0						0
A_23_P132316	apolipoprotein B mRNA editing enzyme, catalytic polypeptide-like 3D	APOBEC3D	1	0.0008776	0.00604	1.65	0.69	0.420168	0						0						0
A_33_P3237110	G protein-coupled receptor 137C	GPR137C	1	0.0008309	0.00581	1.93	0.81	0.420168	0						0						0
A_33_P3308833	chromosome 21 open reading frame 58	C21orf58	1	3.3e-06	0.000232	1.85	0.77	0.41841	1	4.04e-05	0.00103	1.3	0.58	0.444444	0						0
A_23_P141447	RAD52 motif containing 1	RDM1	1	8.98e-05	0.00139	1.82	0.76	0.41841	1	9e-07	0.00036	1.22	0.52	0.423729	0						0
A_33_P3350074	solute carrier family 25 (mitochondrial thiamine pyrophosphate carrier), member 19	SLC25A19	1	0.0001436	0.00181	1.55	0.65	0.41841	1	4.58e-05	0.0011	1.43	0.66	0.460829	0						0
A_23_P212844	transforming, acidic coiled-coil containing protein 3	TACC3	1	4.53e-05	0.000918	1.79	0.75	0.41841	1	1.08e-05	0.000591	1.23	0.6	0.483092	0						0
A_23_P96325	excision repair cross-complementation group 6-like	ERCC6L	1	0.0001245	0.00167	1.66	0.69	0.416667	1	0.0002464	0.00307	1.36	0.63	0.465116	0						0
A_23_P389281	homeobox A13	HOXA13	1	0.0001169	0.00162	1.55	0.65	0.416667	1	1.57e-05	0.000675	1.61	0.59	0.364964	0						0
A_32_P114284	IKAROS family zinc finger 2 (Helios)	IKZF2	1	9e-07	0.000157	1.75	0.73	0.416667	1	2.9e-06	0.000466	1.43	0.58	0.404858	0						0
A_23_P98350	baculoviral IAP repeat containing 3	BIRC3	1	8.3e-06	0.000362	1.26	0.53	0.416667	0						0						0
A_33_P3339375	Rho GTPase activating protein 11B	ARHGAP11B	1	0.0002713	0.00274	1.85	0.77	0.414938	0						0						0
A_22_P00015661	uncharacterized LOC101930316	LOC101930316	1	0.0001389	0.00178	1.39	0.58	0.414938	0						0						0
A_23_P74449	4-hydroxyphenylpyruvate dioxygenase-like	HPDL	1	0.0007522	0.00543	1.83	0.75	0.413223	1	3.42e-05	0.000965	1.15	0.44	0.381679	0						0
A_23_P26557	chromosome 16 open reading frame 59	C16orf59	1	2.41e-05	0.000645	1.5	0.62	0.413223	1	1.13e-05	0.000602	1.47	0.61	0.416667	0						0
A_33_P3387951	KIAA1244	KIAA1244	1	0.0001279	0.00169	1.71	0.71	0.413223	1	0.0001256	0.00201	1.41	0.62	0.440529	0						0
A_33_P3346891	v-myb avian myeloblastosis viral oncogene homolog-like 1	MYBL1	1	0.0006102	0.00476	1.11	0.46	0.413223	1	0.00061	0.00544	1.99	0.87	0.438596	0						0
A_33_P3254606	WD repeat domain 62	WDR62	1	1.4e-06	0.000177	1.97	0.81	0.413223	1	1.42e-05	0.00065	1.3	0.58	0.444444	0						0
A_23_P350689	zinc finger, DHHC-type containing 23	ZDHHC23	1	3.3e-06	0.000232	1.34	0.55	0.413223	1	8.9e-06	0.00056	1.47	0.73	0.49505	0						0
A_33_P3244249	SH3 domain and tetratricopeptide repeats 2	SH3TC2	1	1.6e-06	0.000183	1.49	0.62	0.413223	0						0						0
A_23_P334955	family with sequence similarity 167, member A	FAM167A	1	1.09e-05	0.000417	1.41	0.58	0.411523	1	2.6e-06	0.000449	1.76	0.72	0.404858	0						0
A_24_P8371	spinster homolog 2 (Drosophila)	SPNS2	1	2.77e-05	0.000694	1.73	0.71	0.411523	1	2.5e-06	0.000449	1.48	0.41	0.280899	0						0
A_21_P0012056	uncharacterized LOC101929567	LOC101929567	1	0.0002051	0.00228	1.61	0.66	0.411523	0						0						0
A_33_P3379454	ubiquitin-like with PHD and ring finger domains 1	UHRF1	1	0.0003066	0.00298	1.5	0.62	0.409836	1	0.0001754	0.0025	1.34	0.55	0.409836	0						0
A_23_P16523	growth differentiation factor 15	GDF15	1	0.0001974	0.00223	1.55	0.64	0.409836	0						0						0
A_33_P3412613	thymopoietin	TMPO	1	7e-06	0.000328	2.01	0.82	0.409836	0						0						0
A_23_P392384	allograft inflammatory factor 1-like	AIF1L	1	2e-06	0.000205	2.08	0.85	0.408163	1	8e-07	0.00036	1.16	0.52	0.444444	0						0
A_23_P155765	high mobility group box 2	HMGB2	1	0.0001145	0.0016	1.62	0.66	0.408163	1	4.9e-06	0.000498	1.38	0.56	0.408163	0						0
A_23_P80902	kinesin family member 15	KIF15	1	0.0002947	0.00289	1.71	0.7	0.408163	1	5.13e-05	0.00118	1.28	0.55	0.425532	0						0
A_33_P3293362	mitochondrial amidoxime reducing component 1	1-Mar	1	5e-07	0.00014	1.88	0.77	0.408163	1	6.34e-05	0.00134	1.35	0.63	0.469484	0						0
A_33_P3309075	TBC1 domain family, member 8 (with GRAM domain)	TBC1D8	1	3.9e-06	0.000249	1.45	0.59	0.408163	1	8.8e-06	0.000559	1.64	0.63	0.387597	0						0
A_33_P3297255	MAX dimerization protein 3	MXD3	1	0.0004053	0.00361	1.89	0.77	0.408163	0						0						0
A_23_P23303	exonuclease 1	EXO1	1	4.5e-06	0.000265	1.56	0.63	0.406504	1	9.6e-06	0.00057	1.5	0.6	0.398406	0						0
A_22_P00015573	lnc-STT3B-1:5	lnc-STT3B-1	1	0.0001683	0.00201	1.8	0.73	0.406504	1	4.15e-05	0.00104	1.16	0.56	0.480769	0						0
A_23_P171117	MORC family CW-type zinc finger 4	MORC4	1	1.8e-06	0.000196	2.3	0.93	0.406504	1	4.17e-05	0.00104	1.17	0.49	0.420168	0						0
A_24_P914817	muskelin 1, intracellular mediator containing kelch motifs	MKLN1	1	1.22e-05	0.00044	1.69	0.69	0.406504	1	1.21e-05	0.000614	1.38	0.68	0.490196	0						0
A_33_P3387831	centromere protein M	CENPM	1	1e-06	0.000161	1.83	0.74	0.404858	1	1.8e-05	0.000706	1.39	0.58	0.414938	0						0
A_24_P277367	chemokine (C-X-C motif) ligand 5	CXCL5	1	1.43e-05	0.000478	1.54	0.63	0.404858	1	1.7e-06	0.000383	1.47	0.67	0.458716	0						0
A_23_P203949	DEAD/H (Asp-Glu-Ala-Asp/His) box helicase 11	DDX11	1	2.1e-06	0.000205	1.56	0.63	0.404858	1	3.3e-06	0.000472	1.49	0.69	0.462963	0						0
A_23_P39116	ligase I, DNA, ATP-dependent	LIG1	1	4e-07	0.000126	1.65	0.67	0.404858	1	1.1e-06	0.00036	1.48	0.62	0.414938	0						0
A_24_P383609	nanos homolog 1 (Drosophila)	NANOS1	1	5.5e-06	0.000293	1.33	0.54	0.404858	0						0						0
A_21_P0014302	PREDICTED: Homo sapiens uncharacterized LOC100507288 (LOC100507288), misc_RNA [XR_133090]		1	7.72e-05	0.00127	1.47	0.59	0.404858	0						0						0
A_21_P0005910	transmembrane protein 71	TMEM71	1	0.0001958	0.00222	1.82	0.73	0.404858	0						0						0
A_33_P3364348	junctophilin 1	JPH1	1	2.2e-05	0.00061	1.55	0.62	0.403226	1	3.7e-06	0.000472	1.43	0.66	0.460829	0						0
A_24_P319613	NIMA-related kinase 2	NEK2	1	0.0001348	0.00174	1.92	0.77	0.403226	1	2.59e-05	0.000845	1.27	0.59	0.460829	0						0
A_23_P204158	ring finger protein, transmembrane 2	RNFT2	1	0.0002862	0.00284	1.59	0.64	0.403226	0						0						0
A_23_P218827	polymerase (DNA directed), theta	POLQ	1	4.6e-06	0.000267	1.56	0.63	0.401606	1	2.54e-05	0.000838	1.6	0.63	0.393701	0						0
A_24_P40721	serine palmitoyltransferase, long chain base subunit 3	SPTLC3	1	0.0002263	0.00243	1.54	0.62	0.401606	1	2.23e-05	0.00078	1.36	0.59	0.434783	0						0
A_33_P3342300	visual system homeobox 1	VSX1	1	0.0002291	0.00245	1.56	0.63	0.401606	1	0.0003282	0.00366	1.36	0.53	0.390625	0						0
A_23_P363936	heat shock 70kDa protein 4-like	HSPA4L	1	0.0005382	0.00437	1.76	0.71	0.401606	0						0						0
A_22_P00004750	ENST00000449749		1	0.0004239	0.00373	1.97	0.79	0.401606	0						0						0
A_33_P3307253	adenylate kinase 5	AK5	1	0.0007136	0.00525	2.14	0.85	0.4	1	0.0002857	0.00335	1.1	0.39	0.357143	0						0
A_23_P96369	chromosome X open reading frame 57	CXorf57	1	2.44e-05	0.000649	1.83	0.73	0.4	1	8.16e-05	0.00154	1.32	0.65	0.49505	0						0
A_23_P126212	claspin	CLSPN	1	0.0005675	0.00453	1.61	0.65	0.4	1	0.0004523	0.00447	1.35	0.59	0.434783	0						0
A_33_P3901921	PARP1 binding protein	PARPBP	1	5.79e-05	0.00107	1.8	0.72	0.4	1	0.0003893	0.00409	1.38	0.67	0.485437	0						0
A_23_P163099	polymerase (DNA directed), epsilon 2, accessory subunit	POLE2	1	8.65e-05	0.00136	1.55	0.62	0.4	1	7.1e-06	0.000539	1.41	0.59	0.416667	0						0
A_24_P225970	shugoshin-like 1 (S. pombe)	SGOL1	1	2.5e-06	0.000216	1.74	0.7	0.4	1	1.24e-05	0.000619	1.42	0.59	0.41841	0						0
A_33_P3386344	Fanconi anemia, complementation group A	FANCA	1	4.54e-05	0.000919	1.71	0.68	0.398406	1	3.63e-05	0.000982	1.33	0.59	0.444444	0						0
A_23_P121657	heparan sulfate (glucosamine) 3-O-sulfotransferase 1	HS3ST1	1	6e-07	0.00014	1.74	0.69	0.398406	1	1.5e-06	0.000383	1.55	0.55	0.353357	0						0
A_33_P3351851	histone cluster 1, H4l	HIST1H4L	1	0.0001279	0.00169	1.8	0.71	0.398406	1	0.000376	0.004	1.34	0.64	0.478469	0						0
A_33_P3316587	solute carrier family 22 (organic cation transporter), member 18 antisense	SLC22A18AS	1	2.22e-05	0.000613	1.94	0.77	0.398406	1	1.5e-06	0.000383	1.25	0.53	0.421941	0						0
A_23_P100963	spinster homolog 3 (Drosophila)	SPNS3	1	1.35e-05	0.000464	1.88	0.75	0.398406	1	1.42e-05	0.00065	1.36	0.58	0.42735	0						0
A_24_P66027	apolipoprotein B mRNA editing enzyme, catalytic polypeptide-like 3B	APOBEC3B	1	3.25e-05	0.000765	1.65	0.66	0.396825	1	1.97e-05	0.000739	1.71	0.63	0.364964	0						0
A_23_P254733	centromere protein U	CENPU	1	1e-06	0.000161	1.87	0.74	0.396825	1	5.7e-06	0.000504	1.35	0.59	0.4329	0						0
A_22_P00005034	lnc-DDX54-1:1	lnc-DDX54-1	1	0.0005091	0.00421	1.29	0.51	0.396825	0						0						0
A_22_P00017171	lnc-UBLCP1-3:1	lnc-UBLCP1-3	1	0.0004916	0.00411	2.08	0.82	0.396825	0						0						0
A_23_P82929	nephroblastoma overexpressed	NOV	1	0.0005224	0.00428	1.44	0.57	0.396825	0						0						0
A_23_P203947	DEAD/H (Asp-Glu-Ala-Asp/His) box helicase 11	DDX11	1	1.5e-06	0.000179	1.6	0.63	0.395257	1	7.9e-06	0.000545	1.54	0.66	0.42735	0						0
A_33_P3339011	golgin A2 pseudogene 5	GOLGA2P5	1	3.36e-05	0.000774	1.66	0.65	0.395257	1	9.5e-05	0.00169	1.43	0.63	0.440529	0						0
A_33_P3216008	spindle and kinetochore associated complex subunit 3	SKA3	1	1.5e-06	0.000179	1.88	0.75	0.395257	1	4.73e-05	0.00112	1.41	0.61	0.434783	0						0
A_33_P3218450	cell division cycle 6	CDC6	1	0.0004503	0.00389	1.53	0.6	0.395257	0						0						0
A_23_P95029	syntrophin, beta 1 (dystrophin-associated protein A1, 59kDa, basic component 1)	SNTB1	1	6.08e-05	0.0011	2.06	0.81	0.395257	0						0						0
A_33_P3378880	histone cluster 1, H4c	HIST1H4C	1	1.7e-06	0.000187	1.88	0.74	0.393701	1	4.12e-05	0.00104	1.47	0.63	0.42735	0						0
A_23_P50096	thymidylate synthetase	TYMS	1	3.5e-06	0.000238	1.88	0.74	0.393701	1	4.7e-06	0.000498	1.3	0.55	0.421941	0						0
A_23_P403081	chromosome 5 open reading frame 34	C5orf34	1	0.0002727	0.00275	1.56	0.61	0.393701	0						0						0
A_33_P3290343	cytochrome P450, family 1, subfamily B, polypeptide 1	CYP1B1	1	0.0001103	0.00156	1.78	0.7	0.393701	0						0						0
A_23_P34045	ectodysplasin A	EDA	1	4.23e-05	0.000879	1.97	0.77	0.392157	1	0.0004475	0.00443	1.27	0.44	0.347222	0						0
A_24_P217834	histone cluster 1, H3d	HIST1H3D	1	1.4e-06	0.000177	1.85	0.72	0.392157	1	1.65e-05	0.00069	1.46	0.64	0.438596	0						0
A_23_P78122	myosin XVIIIA	MYO18A	1	1.7e-06	0.000187	1.76	0.69	0.392157	1	4.4e-06	0.000493	1.53	0.65	0.42735	0						0
A_23_P99292	RAD51 associated protein 1	RAD51AP1	1	2.76e-05	0.000692	1.83	0.72	0.392157	1	0.0001604	0.00235	1.49	0.64	0.431034	0						0
A_33_P3286923	transmembrane protease, serine 5	TMPRSS5	1	3.82e-05	0.00083	1.44	0.57	0.392157	0						0						0
A_23_P215900	scavenger receptor class A, member 3	SCARA3	1	3.4e-06	0.000234	1.83	0.72	0.390625	1	2e-07	0.000297	1.29	0.5	0.390625	0						0
A_23_P49448	fatty acid 2-hydroxylase	FA2H	1	6.73e-05	0.00116	1.57	0.61	0.389105	1	0.0002877	0.00337	1.56	0.63	0.404858	0						0
A_23_P253752	mitochondrial fission regulator 2	MTFR2	1	0.0001846	0.00213	1.69	0.66	0.389105	1	5.92e-05	0.00128	1.44	0.56	0.392157	0						0
A_33_P3389728	nuclear receptor subfamily 5, group A, member 2	NR5A2	1	3.88e-05	0.000838	1.88	0.73	0.389105	1	0.0001602	0.00235	1.34	0.51	0.381679	0						0
A_24_P238499	TYMS opposite strand	TYMSOS	1	7.66e-05	0.00126	1.83	0.71	0.389105	0						0						0
A_23_P10385	denticleless E3 ubiquitin protein ligase homolog (Drosophila)	DTL	1	0.0002288	0.00245	1.69	0.65	0.387597	1	8.32e-05	0.00155	1.28	0.53	0.413223	0						0
A_23_P67971	galactose mutarotase (aldose 1-epimerase)	GALM	1	9e-07	0.000157	1.74	0.67	0.387597	1	2e-06	0.000394	1.51	0.56	0.371747	0						0
A_23_P82503	paternally expressed 10	PEG10	1	1.14e-05	0.000424	1.86	0.72	0.387597	1	5.1e-06	0.000499	1.51	0.56	0.374532	0						0
A_23_P209625	cytochrome P450, family 1, subfamily B, polypeptide 1	CYP1B1	1	8.96e-05	0.00139	1.9	0.74	0.387597	0						0						0
A_21_P0003088	lnc-AC069257.9.1-6:1	lnc-AC069257.9.1-6	1	3.9e-06	0.000249	1.28	0.49	0.387597	0						0						0
A_23_P17420	breast carcinoma amplified sequence 1	BCAS1	1	2.5e-06	0.000216	1.67	0.64	0.3861	1	2.4e-06	0.000439	1.57	0.62	0.396825	0						0
A_33_P3416366	chromatin assembly factor 1, subunit A (p150)	CHAF1A	1	8.25e-05	0.00132	1.58	0.61	0.3861	1	0.0007587	0.00627	1.47	0.71	0.483092	0						0
A_23_P18649	FAT atypical cadherin 4	FAT4	1	0.0002732	0.00275	1.2	0.46	0.3861	1	0.0005033	0.00476	2.03	0.79	0.390625	0						0
A_23_P395374	histone cluster 1, H4d	HIST1H4D	1	2.4e-06	0.000216	1.84	0.71	0.3861	1	9.9e-06	0.000574	1.47	0.56	0.381679	0						0
A_23_P46539	proline/serine-rich coiled-coil 1	PSRC1	1	0.0006324	0.00487	1.95	0.75	0.3861	1	6.23e-05	0.00132	1.2	0.54	0.452489	0						0
A_33_P3397443	protein kinase, membrane associated tyrosine/threonine 1	PKMYT1	1	5.2e-06	0.000288	1.84	0.71	0.3861	1	5.94e-05	0.00128	1.42	0.6	0.421941	0						0
A_23_P119254	anti-silencing function 1B histone chaperone	ASF1B	1	7e-07	0.000152	1.69	0.65	0.384615	1	1.8e-06	0.000383	1.5	0.58	0.3861	0						0
A_33_P3261743	solute carrier family 37 (glucose-6-phosphate transporter), member 2	SLC37A2	1	1.15e-05	0.000426	1.65	0.63	0.384615	1	4.5e-06	0.000498	1.49	0.57	0.383142	0						0
A_23_P50815	tweety family member 1	TTYH1	1	0.0002372	0.00251	1.4	0.54	0.384615	1	0.0005182	0.00485	1.64	0.54	0.331126	0						0
A_24_P97405	chemokine (C-C motif) receptor-like 2	CCRL2	1	2.36e-05	0.000637	1.52	0.59	0.384615	0						0						0
A_23_P91910	phospholipid scramblase 4	PLSCR4	1	3.68e-05	0.000811	2.47	0.95	0.384615	0						0						0
A_23_P503072	chemokine (C-C motif) ligand 28	CCL28	1	0.0003851	0.00347	2.21	0.85	0.383142	0						1	0.0001126	0.00901	1.06	2.21	0.48	0
A_23_P118246	GINS complex subunit 2 (Psf2 homolog)	GINS2	1	5.6e-06	0.000296	1.65	0.63	0.383142	1	5e-06	0.000499	1.49	0.59	0.393701	0						0
A_33_P3213645	endoplasmic reticulum to nucleus signaling 2	ERN2	1	0.0003743	0.0034	2.71	1.03	0.381679	1	0.0001494	0.00225	1.05	0.47	0.44843	1	0.0004091	0.0134	1.05	2.71	0.39	1	0.0001227	0.012	0.47	1.03	0.45
A_23_P41344	epiregulin	EREG	1	4.3e-06	0.000257	1.84	0.7	0.381679	1	9.7e-06	0.00057	1.34	0.56	0.413223	0						0
A_24_P147765	FAD-dependent oxidoreductase domain containing 2	FOXRED2	1	9.6e-06	0.000393	1.44	0.55	0.381679	1	1.98e-05	0.000739	1.78	0.68	0.381679	0						0
A_32_P387648	filaggrin	FLG	1	4.7e-06	0.000271	1.52	0.58	0.381679	1	1.76e-05	0.000705	1.99	0.68	0.341297	0						0
A_23_P130753	D site of albumin promoter (albumin D-box) binding protein	DBP	1	3.21e-05	0.000762	2	0.76	0.381679	0						0						0
A_33_P3374210	marker of proliferation Ki-67	MKI67	1	6.46e-05	0.00114	2.29	0.87	0.380228	1	3.35e-05	0.000957	1.16	0.56	0.480769	0						0
A_23_P353717	RecQ mediated genome instability 2	RMI2	1	1.44e-05	0.000478	1.68	0.64	0.380228	1	1.6e-06	0.000383	1.41	0.5	0.355872	0						0
A_23_P210726	cell division cycle 25B	CDC25B	1	2.72e-05	0.000687	1.86	0.7	0.378788	1	1.44e-05	0.00065	1.35	0.65	0.485437	0						0
A_23_P347169	microtubule associated tumor suppressor 1	MTUS1	1	4.83e-05	0.000957	1.85	0.7	0.378788	0						0						0
A_33_P3392698	spindlin family, member 4	SPIN4	1	1.11e-05	0.00042	1.86	0.71	0.378788	0						0						0
A_33_P3316835	zinc finger, GRF-type containing 1	ZGRF1	1	0.0006084	0.00475	1.36	0.52	0.378788	0						0						0
A_21_P0000036	RAD52 motif containing 1	RDM1	1	6.09e-05	0.0011	2.12	0.8	0.377358	1	4.74e-05	0.00112	1.16	0.48	0.416667	0						0
A_32_P69368	inhibitor of DNA binding 2, dominant negative helix-loop-helix protein	ID2	1	3.58e-05	0.000797	2.27	0.85	0.37594	1	7.38e-05	0.00144	1.27	0.55	0.436681	0						0
A_23_P64372	transcobalamin I (vitamin B12 binding protein, R binder family)	TCN1	1	5.29e-05	0.00101	2.89	1.08	0.374532	1	0.0009884	0.00749	0.98	0.43	0.438596	1	1.1e-06	0.00321	0.98	2.89	0.34	0
A_21_P0014522	uncharacterized LOC101927365	LOC101927365	1	1.35e-05	0.000464	1.57	0.59	0.374532	0						0						0
A_23_P99063	lumican	LUM	1	3.93e-05	0.000845	1	0.37	0.373134	1	0.0001079	0.00182	2.38	0.98	0.411523	1	0.0002063	0.0106	2.38	1	2.37	1	1.51e-05	0.00761	0.98	0.37	2.61
A_33_P3258117	helicase, lymphoid-specific	HELLS	1	3.3e-06	0.000232	1.86	0.7	0.373134	1	1.25e-05	0.000621	1.37	0.56	0.411523	0						0
A_33_P3287879	histone cluster 1, H3h	HIST1H3H	1	5e-07	0.00014	1.9	0.71	0.373134	1	5.8e-06	0.000504	1.45	0.6	0.414938	0						0
A_22_P00004896	ENST00000557232		1	0.0004384	0.00381	1.7	0.63	0.373134	1	7.43e-05	0.00145	1.42	0.4	0.28169	0						0
A_23_P258493	lamin B1	LMNB1	1	6.6e-06	0.000319	2.01	0.75	0.371747	1	1.46e-05	0.000653	1.3	0.54	0.41841	0						0
A_23_P81529	ISL LIM homeobox 1	ISL1	1	0.0001429	0.0018	1.76	0.65	0.371747	0						0						0
A_33_P3245321	centromere protein P	CENPP	1	1.6e-06	0.000183	1.91	0.71	0.37037	1	1.14e-05	0.000604	1.43	0.59	0.413223	0						0
A_33_P3406939	kinesin family member 24	KIF24	1	3e-07	0.000115	1.75	0.65	0.37037	1	6e-07	0.000333	1.57	0.53	0.33557	0						0
A_22_P00021161	lnc-MYBBP1A-2:1	lnc-MYBBP1A-2	1	2.4e-06	0.000216	1.72	0.64	0.37037	1	8.2e-06	0.000546	1.6	0.43	0.266667	0						0
A_33_P3214446	replication factor C (activator 1) 3, 38kDa	RFC3	1	2.52e-05	0.000659	1.62	0.6	0.37037	1	3.68e-05	0.000989	1.56	0.55	0.34965	0						0
A_23_P25030	hydroxysteroid (17-beta) dehydrogenase 6	HSD17B6	1	0.0001066	0.00153	1.9	0.71	0.37037	0						0						0
A_32_P190303	LON peptidase N-terminal domain and ring finger 2	LONRF2	1	0.0003152	0.00303	1.51	0.56	0.369004	1	0.0002197	0.00289	1.59	0.67	0.423729	0						0
A_33_P3226610	PC4 and SFRS1 interacting protein 1	PSIP1	1	0.0001424	0.0018	1.75	0.64	0.369004	1	0.000301	0.00347	1.55	0.62	0.4	0						0
A_23_P25019	primase, DNA, polypeptide 1 (49kDa)	PRIM1	1	1.5e-05	0.000493	1.7	0.63	0.369004	1	5.5e-06	0.000503	1.46	0.56	0.381679	0						0
A_23_P138125	Fas apoptotic inhibitory molecule 3	FAIM3	1	4.94e-05	0.00097	1.87	0.69	0.369004	0						0						0
A_23_P414654	RAB37, member RAS oncogene family	RAB37	1	0.0001211	0.00165	1.59	0.58	0.369004	0						0						0
A_33_P3386262	chromatin licensing and DNA replication factor 1	CDT1	1	1.44e-05	0.000478	1.71	0.63	0.367647	1	9.1e-06	0.00056	1.42	0.52	0.367647	0						0
A_23_P74115	RAD54-like (S. cerevisiae)	RAD54L	1	3.3e-06	0.000232	1.85	0.68	0.367647	1	1.49e-05	0.000662	1.42	0.6	0.425532	0						0
A_23_P200780	transforming growth factor, beta receptor III	TGFBR3	1	2e-07	9.89e-05	1.66	0.61	0.367647	1	2e-07	0.000297	1.97	0.57	0.288184	0						0
A_23_P500300	tripartite motif containing 15	TRIM15	1	1.1e-06	0.000167	1.95	0.72	0.367647	1	5.45e-05	0.00122	1.52	0.62	0.409836	0						0
A_23_P29684	villin-like	VILL	1	6.2e-06	0.000312	1.59	0.58	0.367647	1	6.9e-06	0.000534	1.61	0.67	0.41841	0						0
A_23_P12199	family with sequence similarity 46, member B	FAM46B	1	0.0009583	0.0064	1.95	0.72	0.367647	0						0						0
A_23_P379034	BAI1-associated protein 2-like 2	BAIAP2L2	1	5e-07	0.00014	2.16	0.79	0.3663	1	1.23e-05	0.000615	1.31	0.44	0.334448	0						0
A_33_P3217238	ATPase family, AAA domain containing 2	ATAD2	1	1.5e-06	0.000179	1.66	0.61	0.364964	1	8e-06	0.000545	1.5	0.65	0.4329	0						0
A_22_P00005150	lnc-DHX38-5:1	lnc-DHX38-5	1	1.55e-05	0.000504	1.75	0.64	0.364964	1	1.05e-05	0.000585	1.48	0.66	0.442478	0						0
A_23_P127406	lysine (K)-specific demethylase 4D	KDM4D	1	0.0005989	0.0047	1.88	0.69	0.364964	1	0.0003518	0.00384	1.37	0.52	0.378788	0						0
A_33_P3210203	spire-type actin nucleation factor 2	SPIRE2	1	4.8e-06	0.000271	2.04	0.75	0.364964	1	7e-07	0.000333	1.33	0.47	0.34965	0						0
A_23_P218442	carcinoembryonic antigen-related cell adhesion molecule 6 (non-specific cross reacting antigen)	CEACAM6	1	7.17e-05	0.0012	2.73	0.99	0.363636	1	0.000508	0.00478	1.09	0.46	0.423729	1	6.2e-05	0.00786	1.09	2.73	0.4	0
A_33_P3417650	kallikrein-related peptidase 10	KLK10	1	8.41e-05	0.00133	2.53	0.92	0.363636	0						1	5.67e-05	0.00785	1.06	2.53	0.42	0
A_23_P30799	histone cluster 1, H3f	HIST1H3F	1	4e-07	0.000126	2	0.73	0.363636	1	1.71e-05	0.000698	1.52	0.62	0.406504	0						0
A_33_P3352253	microtubule associated tumor suppressor 1	MTUS1	1	3e-06	0.000225	2.09	0.76	0.363636	1	0.0002838	0.00334	1.52	0.67	0.442478	0						0
A_32_P103633	minichromosome maintenance complex component 2	MCM2	1	9.6e-06	0.000393	1.58	0.57	0.363636	1	1.2e-06	0.00036	1.59	0.59	0.371747	0						0
A_33_P3274179	endogenous retrovirus group 18, member 1	ERV18-1	1	2.1e-06	0.000205	1.83	0.66	0.362319	1	5.2e-06	0.000499	1.54	0.51	0.330033	0						0
A_23_P12816	helicase, lymphoid-specific	HELLS	1	6e-07	0.00014	1.84	0.67	0.362319	1	2.39e-05	0.000808	1.46	0.61	0.416667	0						0
A_23_P143143	inhibitor of DNA binding 2, dominant negative helix-loop-helix protein	ID2	1	2.86e-05	0.000705	2.34	0.85	0.362319	1	0.0001362	0.00212	1.29	0.63	0.487805	0						0
A_24_P228302	carcinoembryonic antigen-related cell adhesion molecule 7	CEACAM7	1	0.0001914	0.00218	2.58	0.93	0.361011	1	0.0004408	0.00441	1.11	0.43	0.384615	1	0.0003798	0.0131	1.11	2.58	0.43	0
A_24_P406986	solute carrier family 43, member 3	SLC43A3	1	2.43e-05	0.000648	1.7	0.61	0.361011	1	3.4e-06	0.000472	1.5	0.56	0.373134	0						0
A_21_P0009960	lnc-NCOA3-2:1	lnc-NCOA3-2	1	0.0002527	0.00262	1.62	0.58	0.361011	0						0						0
A_23_P155711	nei endonuclease VIII-like 3 (E. coli)	NEIL3	1	0.0005318	0.00434	1.45	0.52	0.361011	0						0						0
A_21_P0011084	BROAD Institute lincRNA (XLOC_l2_003293), lincRNA [TCONS_l2_00006125]	XLOC_l2_003293	1	0.0007854	0.0056	1.63	0.59	0.359712	1	0.0003212	0.0036	1.37	0.52	0.381679	0						0
A_24_P226108	RNA binding motif protein 47	RBM47	1	6.91e-05	0.00117	1.77	0.63	0.358423	0						0						0
A_23_P365218	G protein-coupled receptor 110	GPR110	1	1.5e-06	0.000179	2.02	0.72	0.355872	1	1.78e-05	0.000705	1.52	0.4	0.263852	0						0
A_23_P7873	minichromosome maintenance complex component 3	MCM3	1	2.36e-05	0.000637	1.59	0.57	0.355872	1	3.75e-05	0.001	1.48	0.67	0.45045	0						0
A_23_P393620	tissue factor pathway inhibitor 2	TFPI2	1	2e-06	0.000205	1.84	0.66	0.355872	1	2.57e-05	0.000842	1.59	0.62	0.392157	0						0
A_21_P0009763	lnc-ANKRD27-2:3	lnc-ANKRD27-2	1	1.5e-06	0.000179	1.56	0.56	0.355872	0						0						0
A_21_P0011391	checkpoint kinase 2	CHEK2	1	2.25e-05	0.000618	1.85	0.65	0.35461	1	3.14e-05	0.000924	1.47	0.71	0.478469	0						0
A_24_P323598	establishment of sister chromatid cohesion N-acetyltransferase 2	ESCO2	1	7.2e-06	0.000333	2.05	0.73	0.35461	1	1.09e-05	0.000591	1.48	0.49	0.331126	0						0
A_23_P143994	Fanconi anemia, complementation group D2	FANCD2	1	2.08e-05	0.000597	1.56	0.55	0.35461	1	3e-06	0.000468	1.51	0.66	0.434783	0						0
A_23_P45799	origin recognition complex, subunit 1	ORC1	1	0.0003598	0.00332	1.65	0.58	0.35461	1	0.0005306	0.00493	1.4	0.56	0.398406	0						0
A_33_P3273436	galactose mutarotase (aldose 1-epimerase)	GALM	1	1.92e-05	0.00057	1.57	0.56	0.35461	0						0						0
A_22_P00007836	lnc-HPS3-3:1	lnc-HPS3-3	1	0.0001391	0.00178	2	0.7	0.353357	0						0						0
A_22_P00013393	TMPO antisense RNA 1	TMPO-AS1	1	6.9e-06	0.000325	1.59	0.56	0.353357	0						0						0
A_24_P37409	dual specificity phosphatase 2	DUSP2	1	6.77e-05	0.00116	1.38	0.49	0.352113	1	0.0009318	0.0072	1.57	0.77	0.490196	0						0
A_32_P221799	histone cluster 1, H2am	HIST1H2AM	1	6.9e-06	0.000325	2.11	0.74	0.352113	1	4.03e-05	0.00103	1.45	0.55	0.381679	0						0
A_21_P0000076	cyclin-dependent kinase 1	CDK1	1	9.69e-05	0.00144	1.92	0.67	0.350877	1	0.0003898	0.00409	1.35	0.46	0.3367	0						0
A_24_P260639	histone cluster 1, H1d	HIST1H1D	1	4.5e-06	0.000265	1.98	0.69	0.350877	1	3.6e-06	0.000472	1.41	0.59	0.414938	0						0
A_24_P67534	small integral membrane protein 10	SMIM10	1	3e-07	0.000115	2	0.7	0.350877	1	2.3e-05	0.00079	1.51	0.6	0.4	0						0
A_33_P3249046	claudin 2	CLDN2	1	2e-06	0.000205	2.83	0.99	0.34965	1	1.66e-05	0.00069	1.11	0.32	0.289017	1	8.22e-05	0.0086	1.11	2.83	0.39	1	2e-07	0.00126	0.32	0.99	0.32
A_32_P189204	growth arrest-specific 2 like 3	GAS2L3	1	0.0006246	0.00483	2.18	0.76	0.34965	1	0.00017	0.00244	1.25	0.57	0.454545	0						0
A_33_P3364854	transient receptor potential cation channel, subfamily V, member 6	TRPV6	1	0.0008732	0.00601	1.68	0.59	0.34965	1	2.8e-06	0.000465	1.44	0.34	0.23753	0						0
A_33_P3269110	guanylate cyclase 1, soluble, alpha 3	GUCY1A3	1	9.5e-06	0.000392	2.14	0.75	0.34965	0						0						0
A_21_P0012448	ENST00000493276		1	0.0009206	0.00622	1.98	0.69	0.34965	0						0						0
A_33_P3257808	Fanconi anemia, complementation group D2	FANCD2	1	1.4e-06	0.000177	1.64	0.57	0.348432	1	1.1e-06	0.00036	1.54	0.65	0.425532	0						0
A_23_P345707	TOPBP1-interacting checkpoint and replication regulator	TICRR	1	1.14e-05	0.000424	1.98	0.69	0.348432	1	2.81e-05	0.000876	1.44	0.54	0.37594	0						0
A_23_P137381	inhibitor of DNA binding 3, dominant negative helix-loop-helix protein	ID3	1	0.0001886	0.00216	2.76	0.96	0.347222	0						1	0.0007603	0.0173	1.08	2.76	0.39	0
A_33_P3322307	DEAD/H (Asp-Glu-Ala-Asp/His) box helicase 11	DDX11	1	0.0001278	0.00169	1.63	0.57	0.346021	1	7.2e-05	0.00142	1.48	0.61	0.409836	0						0
A_24_P105933	vasoactive intestinal peptide receptor 1	VIPR1	1	2.19e-05	0.00061	2.18	0.75	0.344828	1	2e-05	0.000739	1.32	0.43	0.325733	0						0
A_24_P269129	zinc finger, DHHC-type containing 14	ZDHHC14	1	0.000458	0.00393	1.38	0.47	0.344828	0						0						0
A_33_P3385912			1	5.18e-05	0.001	1.66	0.57	0.344828	0						0						0
A_23_P207400	breast cancer 1, early onset	BRCA1	1	3.9e-06	0.000249	1.85	0.64	0.343643	1	7.3e-06	0.00054	1.5	0.59	0.389105	0						0
A_22_P00003469	lnc-CCDC68-1:1	lnc-CCDC68-1	1	8.85e-05	0.00138	1.91	0.66	0.343643	1	0.0001466	0.00222	1.65	0.52	0.316456	0						0
A_32_P720220	long intergenic non-protein coding RNA 1559	LINC01559	1	5.85e-05	0.00107	2.18	0.75	0.341297	0						0						0
A_22_P00021694	lnc-ERN2-1:1	lnc-ERN2-1	1	0.0005142	0.00424	3.14	1.07	0.340136	1	0.0005904	0.00531	0.9	0.14	0.160772	1	0.0002319	0.011	0.9	3.14	0.29	1	0.0003823	0.0172	0.14	1.07	0.13
A_23_P302018	TXK tyrosine kinase	TXK	1	1.8e-05	0.00055	1.47	0.5	0.340136	1	2.3e-06	0.00043	2.15	0.67	0.3125	0						0
A_33_P3315719	pleckstrin homology domain containing, family H (with MyTH4 domain) member 2	PLEKHH2	1	0.000279	0.00279	2.46	0.84	0.340136	0						0						0
A_23_P216966	prostaglandin-endoperoxide synthase 1 (prostaglandin G/H synthase and cyclooxygenase)	PTGS1	1	0.0002765	0.00277	1.56	0.53	0.338983	1	4.06e-05	0.00103	1.73	0.28	0.163666	0						0
A_33_P3242863	5',3'-nucleotidase, mitochondrial	NT5M	1	0.0009035	0.00615	1.68	0.57	0.337838	1	3.6e-06	0.000472	1.58	0.48	0.301205	0						0
A_21_P0000197	histone cluster 1, H2ag	HIST1H2AG	1	2.48e-05	0.000655	1.99	0.67	0.337838	1	3.54e-05	0.000972	1.52	0.53	0.350877	0						0
A_23_P415652	polypeptide N-acetylgalactosaminyltransferase 12	GALNT12	1	4.9e-06	0.000276	1.46	0.49	0.337838	1	4.7e-06	0.000498	1.51	0.67	0.444444	0						0
A_23_P59022	transcriptional regulating factor 1	TRERF1	1	0.0008805	0.00605	1.76	0.6	0.337838	1	6.49e-05	0.00136	1.32	0.46	0.344828	0						0
A_21_P0005906	cancer susceptibility candidate 19 (non-protein coding) [Source:HGNC Symbol;Acc:HGNC:49476] [ENST00000521815]		1	2.1e-06	0.000205	2.47	0.83	0.3367	1	0.000905	0.00704	1.28	0.44	0.344828	0						0
A_33_P3326210	establishment of sister chromatid cohesion N-acetyltransferase 2	ESCO2	1	2.12e-05	0.000601	2.18	0.74	0.3367	1	7.3e-06	0.00054	1.33	0.42	0.31348	0						0
A_24_P37253	LY6/PLAUR domain containing 6	LYPD6	1	2.8e-06	0.000219	1.48	0.5	0.3367	1	2.32e-05	0.000796	1.56	0.68	0.436681	0						0
A_23_P325690	ankyrin repeat domain 35	ANKRD35	1	2.54e-05	0.000662	1.67	0.56	0.334448	1	2.5e-06	0.000449	1.56	0.53	0.3367	0						0
A_24_P225616	ribonucleotide reductase M2	RRM2	1	1.16e-05	0.000427	1.86	0.62	0.334448	1	2.98e-05	0.000903	1.64	0.54	0.331126	0						0
A_33_P3301331	carcinoembryonic antigen-related cell adhesion molecule 3	CEACAM3	1	0.0002987	0.00292	2.88	0.96	0.333333	0						1	0.0002502	0.0112	1.08	2.88	0.38	0
A_19_P00803685	ankyrin repeat domain 33B	ANKRD33B	1	3.95e-05	0.000846	1.26	0.42	0.332226	1	6.6e-06	0.000525	1.93	0.83	0.42735	0						0
A_21_P0009481	RAB27B, member RAS oncogene family	RAB27B	1	1.2e-06	0.000172	1.83	0.61	0.332226	1	4e-07	0.000315	1.66	0.53	0.318471	0						0
A_24_P113144	ATPase family, AAA domain containing 5	ATAD5	1	1.38e-05	0.000469	1.76	0.58	0.330033	1	7.1e-06	0.000539	1.52	0.67	0.442478	0						0
A_23_P390116	spermatogenesis associated 13	SPATA13	1	0.0002613	0.00268	1.8	0.59	0.330033	1	1.03e-05	0.000585	1.58	0.5	0.316456	0						0
A_22_P00023324	lnc-RNF149-2:1	lnc-RNF149-2	1	3.22e-05	0.000762	1.93	0.64	0.330033	0						0						0
A_33_P3304172	mucin 6, oligomeric mucus/gel-forming	MUC6	1	0.000662	0.00501	3.53	1.16	0.330033	0						0						0
A_23_P98910	lymphoid-restricted membrane protein	LRMP	1	6e-07	0.00014	1.27	0.42	0.328947	1	5.78e-05	0.00127	1.86	0.78	0.421941	0						0
A_32_P790284	katanin p60 subunit A-like 2	KATNAL2	1	0.0001182	0.00163	2.44	0.8	0.327869	0						1	0.0003564	0.0128	1.15	2.44	0.47	0
A_23_P423482	family with sequence similarity 81, member A	FAM81A	1	7.5e-06	0.000342	1.91	0.63	0.327869	1	5.2e-05	0.00119	1.62	0.46	0.285714	0						0
A_24_P64167	prostaglandin-endoperoxide synthase 1 (prostaglandin G/H synthase and cyclooxygenase)	PTGS1	1	0.0001284	0.0017	1.78	0.58	0.326797	1	1.06e-05	0.000586	1.65	0.083	0.0503778	0						1	0.0001895	0.0132	0.083	0.58	0.14
A_23_P71855	complement component 5	C5	1	0.0001024	0.0015	2.01	0.66	0.326797	1	8.1e-06	0.000545	1.36	0.54	0.396825	0						0
A_23_P252740	DNA replication and sister chromatid cohesion 1	DSCC1	1	1e-07	7.21e-05	1.57	0.51	0.326797	1	2.62e-05	0.000845	1.52	0.56	0.37037	0						0
A_23_P93258	histone cluster 1, H3b	HIST1H3B	1	2.6e-06	0.000216	2.02	0.66	0.326797	1	1.23e-05	0.000615	1.57	0.52	0.334448	0						0
A_33_P3258339	leucine rich repeat containing 75A	LRRC75A	1	2.06e-05	0.000592	2.3	0.75	0.326797	1	0.0004461	0.00443	1.28	0.6	0.46729	0						0
A_23_P133123	meiotic nuclear divisions 1 homolog (S. cerevisiae)	MND1	1	2e-07	9.89e-05	2.09	0.68	0.326797	1	7.7e-06	0.00054	1.56	0.5	0.322581	0						0
A_33_P3867534	minichromosome maintenance complex component 10	MCM10	1	0.0001208	0.00165	1.79	0.59	0.326797	1	1.5e-05	0.000664	1.64	0.59	0.358423	0						0
A_21_P0000841	PRKAG2 antisense RNA 1	PRKAG2-AS1	1	3.02e-05	0.00073	1.72	0.56	0.326797	1	3.93e-05	0.00102	1.94	0.6	0.311526	0						0
A_23_P37375	ribosomal protein S6 kinase, 90kDa, polypeptide 5	RPS6KA5	1	7e-07	0.000152	2.38	0.78	0.326797	1	9e-07	0.00036	1.25	0.46	0.364964	0						0
A_23_P71379	prostate stem cell antigen	PSCA	1	9.64e-05	0.00144	1.55	0.5	0.325733	0						0						0
A_33_P3270657	family with sequence similarity 111, member B	FAM111B	1	0.0001946	0.00221	1.78	0.58	0.324675	1	4.6e-06	0.000498	1.38	0.49	0.357143	0						0
A_22_P00010519	uncharacterized LOC101927172	LOC101927172	1	0.0002709	0.00274	2.08	0.68	0.324675	0						0						0
A_23_P134085	CNKSR family member 3	CNKSR3	1	2.32e-05	0.00063	1.92	0.62	0.323625	1	8.46e-05	0.00157	1.54	0.55	0.359712	0						0
A_33_P3238433	aldehyde dehydrogenase 3 family, member A1	ALDH3A1	1	8e-07	0.000155	2.54	0.82	0.322581	0						0						0
A_23_P14986	hydroxysteroid (11-beta) dehydrogenase 2	HSD11B2	1	0.0001247	0.00167	1.95	0.63	0.321543	0						0						0
A_23_P144458	calcium/calmodulin-dependent protein kinase II delta	CAMK2D	1	1.1e-06	0.000167	1.97	0.63	0.320513	1	2.35e-05	0.0008	1.56	0.56	0.362319	0						0
A_22_P00010335	lnc-MYBBP1A-2:4	lnc-MYBBP1A-2	1	4.8e-05	0.000954	1.91	0.61	0.319489	1	0.0003781	0.00401	1.53	0.41	0.265252	0						0
A_24_P48204	secreted and transmembrane 1	SECTM1	1	7e-07	0.000152	2.09	0.67	0.319489	1	4e-07	0.000315	1.49	0.43	0.285714	0						0
A_23_P33984	transmembrane protein 27	TMEM27	1	0.0001077	0.00154	1.76	0.56	0.319489	1	1.13e-05	0.000602	1.62	0.42	0.258398	0						0
A_23_P431179	histone cluster 1, H4a	HIST1H4A	1	6.38e-05	0.00113	2.15	0.69	0.318471	1	0.0002188	0.00288	1.36	0.41	0.301205	0						0
A_33_P3360216	histone cluster 1, H2ai	HIST1H2AI	1	2e-07	9.89e-05	2.13	0.68	0.31746	1	7.4e-06	0.00054	1.53	0.54	0.350877	0						0
A_21_P0009265	uncharacterized LOC100507002	LOC100507002	1	7e-07	0.000152	1.95	0.62	0.31746	1	9e-06	0.00056	1.55	0.67	0.4329	0						0
A_24_P62505	collagen beta(1-O)galactosyltransferase 2	COLGALT2	1	0.000423	0.00372	3.02	0.96	0.31746	0						0						0
A_33_P3816688	peroxisome proliferator-activated receptor gamma, coactivator 1 beta	PPARGC1B	1	1.02e-05	0.00041	2.2	0.7	0.316456	0						0						0
A_21_P0008845	lnc-OIP5-1:2	lnc-OIP5-1	1	0.0001975	0.00223	1.76	0.55	0.314465	0						0						0
A_23_P214267	G protein-coupled receptor 110	GPR110	1	9e-07	0.000157	1.95	0.61	0.31348	1	3e-07	0.000315	1.58	0.45	0.283286	0						0
A_24_P276102	retinoblastoma-like 1	RBL1	1	6.1e-06	0.000311	1.62	0.51	0.31348	0						0						0
A_21_P0014210	uncharacterized LOC101927172	LOC101927172	1	9.89e-05	0.00146	2.44	0.76	0.3125	0						0						0
A_33_P3361584	uncharacterized LOC100130930	LOC100130930	1	0.0002234	0.00241	1.68	0.52	0.310559	1	4.64e-05	0.00111	1.42	0.68	0.480769	0						0
A_23_P133293	multiple C2 domains, transmembrane 1	MCTP1	1	2.7e-06	0.000218	2.01	0.63	0.310559	0						0						0
A_19_P00322645	ribosomal protein S6 kinase, 90kDa, polypeptide 5	RPS6KA5	1	5.12e-05	0.000993	2.6	0.8	0.309598	0						1	0.0001335	0.00939	1.13	2.6	0.43	0
A_23_P252306	inhibitor of DNA binding 1, dominant negative helix-loop-helix protein	ID1	1	0.0005022	0.00417	3.32	1.03	0.309598	0						0						0
A_33_P3383326	lysophosphatidic acid receptor 1	LPAR1	1	1e-07	7.21e-05	2.17	0.67	0.308642	1	5.4e-06	0.000503	1.58	0.65	0.413223	0						0
A_32_P183970	chromosome 15 open reading frame 62	C15orf62	1	9.62e-05	0.00144	2.65	0.82	0.307692	0						0						0
A_23_P78092	ecotropic viral integration site 2A	EVI2A	1	6.2e-06	0.000312	1.71	0.52	0.304878	1	6.6e-06	0.000525	2.02	0.56	0.274725	0						0
A_19_P00315502	uncharacterized LOC102723721	LOC102723721	1	2.5e-06	0.000216	1.91	0.58	0.304878	1	2.16e-05	0.000763	1.82	0.56	0.309598	0						0
A_22_P00011823	uncharacterized LOC101927934	LOC101927934	1	8.6e-05	0.00135	1.22	0.37	0.304878	0						0						0
A_22_P00007694	lnc-HIST1H3F-1:1	lnc-HIST1H3F-1	1	0.0002076	0.0023	1.95	0.59	0.30303	0						0						0
A_19_P00316324	long intergenic non-protein coding RNA 1132	LINC01132	1	2.15e-05	0.000606	3.07	0.93	0.302115	0						0						0
A_32_P351968	major histocompatibility complex, class II, DM beta	HLA-DMB	1	0.0001139	0.00159	3.21	0.97	0.302115	0						0						0
A_23_P107612	RAB27B, member RAS oncogene family	RAB27B	1	9.09e-05	0.0014	1.89	0.57	0.301205	1	7e-07	0.000333	1.52	0.54	0.353357	0						0
A_33_P3229246	histone cluster 2, H2be	HIST2H2BE	1	5.63e-05	0.00105	1.92	0.57	0.299401	0						0						0
A_33_P3229122	histone cluster 1, H2bf	HIST1H2BF	1	1.66e-05	0.000525	2.3	0.68	0.297619	1	1.56e-05	0.000671	1.45	0.47	0.321543	0						0
A_33_P3257678	histone cluster 2, H3a	HIST2H3A	1	3.9e-06	0.000249	2.05	0.61	0.297619	1	5.55e-05	0.00124	1.74	0.59	0.3367	0						0
A_33_P3249748	thioesterase superfamily member 6	THEM6	1	8.8e-06	0.000376	3.19	0.95	0.296736	1	0.0001562	0.00232	1.11	0.36	0.321543	1	6.39e-05	0.00786	1.11	3.19	0.35	1	0.0001587	0.0124	0.36	0.95	0.38
A_23_P218858	ABI family, member 3 (NESH) binding protein	ABI3BP	1	0.0001695	0.00202	1.08	0.32	0.296736	0						0						1	0.0009846	0.0246	0.94	0.32	2.92
A_23_P145024	adrenoceptor beta 2, surface	ADRB2	1	< 1e-07	< 1e-07	1.7	0.5	0.294118	1	4.1e-06	0.000488	2.05	0.58	0.280899	0						0
A_33_P3302632	histone cluster 1, H2be	HIST1H2BE	1	1e-07	7.21e-05	2.04	0.6	0.294118	1	4.59e-05	0.0011	1.53	0.58	0.378788	0						0
A_21_P0002779	TM4SF1 antisense RNA 1	TM4SF1-AS1	1	6.4e-06	0.000315	2.88	0.85	0.293255	1	4.01e-05	0.00103	1.28	0.46	0.362319	1	0.0001553	0.00959	1.28	2.88	0.44	0
A_21_P0011085	PREDICTED: Homo sapiens uncharacterized LOC102725367 (LOC102725367), transcript variant X2, ncRNA [XR_424315]		1	0.000131	0.00171	1.94	0.57	0.292398	1	2.7e-06	0.000457	1.58	0.49	0.309598	0						0
A_23_P99452	breast cancer 2, early onset	BRCA2	1	2.5e-06	0.000216	1.73	0.5	0.291545	1	0.000683	0.00585	1.4	0.59	0.420168	0						0
A_23_P363174	histone cluster 1, H2al	HIST1H2AL	1	9e-06	0.000381	2.26	0.66	0.291545	1	5.88e-05	0.00128	1.55	0.5	0.323625	0						0
A_23_P42868	insulin-like growth factor binding protein 1	IGFBP1	1	9e-07	0.000157	2.23	0.65	0.290698	1	1e-06	0.00036	1.53	0.46	0.301205	0						0
A_22_P00018544	lnc-TBC1D12-1:1	lnc-TBC1D12-1	1	1e-06	0.000161	2.24	0.65	0.290698	1	1e-06	0.00036	1.48	0.55	0.371747	0						0
A_22_P00009163	uncharacterized LOC102723465	LOC102723465	1	1.9e-05	0.000566	1.94	0.56	0.290698	1	7.03e-05	0.00141	1.52	0.61	0.4	0						0
A_23_P114947	regulator of G-protein signaling 2	RGS2	1	1.3e-06	0.000177	1.83	0.53	0.288184	1	3.3e-06	0.000472	1.69	0.55	0.326797	0						0
A_23_P250385	histone cluster 1, H1b	HIST1H1B	1	1.08e-05	0.000417	2.31	0.66	0.286533	1	5.92e-05	0.00128	1.61	0.51	0.314465	0						0
A_33_P3236813	G protein-coupled receptor 19	GPR19	1	4e-07	0.000126	2.27	0.65	0.285714	1	2e-07	0.000297	1.5	0.54	0.359712	0						0
A_22_P00010940	ENST00000560176		1	0.0006829	0.0051	1.92	0.55	0.2849	1	0.0008742	0.00689	1.41	0.46	0.325733	0						0
A_22_P00009680	long intergenic non-protein coding RNA 1468	LINC01468	1	2.8e-06	0.000219	1.69	0.48	0.2849	0						0						0
A_21_P0004504	uncharacterized LOC101928505	LOC101928505	1	0.0001725	0.00204	1.87	0.53	0.2849	0						0						0
A_23_P216108	ankyrin 1, erythrocytic	ANK1	1	1e-06	0.000161	1.64	0.47	0.284091	1	3e-07	0.000315	1.8	0.63	0.34965	0						0
A_33_P3474319	solute carrier family 37 (glucose-6-phosphate transporter), member 2	SLC37A2	1	1e-07	7.21e-05	2.01	0.57	0.284091	1	5e-07	0.000333	1.6	0.61	0.383142	0						0
A_33_P3373805	uncharacterized LOC255187	LOC255187	1	7e-07	0.000152	1.85	0.52	0.284091	1	5.79e-05	0.00127	1.7	0.52	0.306748	0						0
A_33_P3352019	scavenger receptor class A, member 3	SCARA3	1	4.4e-06	0.000262	2.32	0.65	0.28169	1	0.0003787	0.00402	1.45	0.54	0.371747	0						0
A_33_P3214466	mesoderm posterior basic helix-loop-helix transcription factor 1	MESP1	1	3.02e-05	0.00073	2.39	0.67	0.280899	1	4.73e-05	0.00112	1.27	0.45	0.353357	0						0
A_33_P3268378	family with sequence similarity 167, member A	FAM167A	1	0.0006384	0.00491	1.46	0.41	0.280899	0						0						0
A_23_P104188	E74-like factor 3 (ets domain transcription factor, epithelial-specific )	ELF3	1	4e-06	0.000249	1.51	0.42	0.277778	1	2.9e-06	0.000466	2.14	0.65	0.30303	0						0
A_24_P133253	KIT ligand	KITLG	1	6e-07	0.00014	1.41	0.39	0.277008	1	0.0002147	0.00285	1.56	0.63	0.404858	0						0
A_24_P323148	LY6/PLAUR domain containing 5	LYPD5	1	0.0006167	0.00479	2.07	0.57	0.277008	1	0.0002349	0.00299	1.69	0.57	0.3367	0						0
A_23_P251421	cell division cycle associated 7	CDCA7	1	0.0001639	0.00198	1.85	0.51	0.276243	1	3.93e-05	0.00102	1.62	0.54	0.333333	0						0
A_23_P42282	complement component 4B (Chido blood group)	C4B	1	0.0007913	0.00563	1.33	0.36	0.273973	0						0						0
A_33_P3266010	Ras and Rab interactor 1	RIN1	1	9e-07	0.000157	2.51	0.68	0.271739	1	1.49e-05	0.000662	1.61	0.43	0.27027	0						0
A_33_P3332970	C-type lectin domain family 2, member B	CLEC2B	1	0.0003169	0.00304	1.86	0.5	0.269542	1	4.1e-05	0.00104	2.02	0.65	0.320513	0						0
A_32_P130630	solute carrier family 16 (monocarboxylate transporter), member 7	SLC16A7	1	6.96e-05	0.00118	1.53	0.41	0.269542	1	0.0005966	0.00535	1.62	0.52	0.319489	0						0
A_33_P3260322	nuclear receptor subfamily 6, group A, member 1	NR6A1	1	0.0006702	0.00505	1.71	0.45	0.265957	1	1.79e-05	0.000705	1.77	0.49	0.275482	0						0
A_23_P25069	ovostatin 2	OVOS2	1	0.0006215	0.00481	1.87	0.5	0.265252	1	1.76e-05	0.000705	1.56	0.56	0.359712	0						0
A_23_P161563	RAB38, member RAS oncogene family	RAB38	1	0.0002334	0.00248	1.79	0.47	0.26455	1	2.52e-05	0.000834	1.64	0.59	0.363636	0						0
A_23_P128323	sodium channel, non voltage gated 1 alpha subunit	SCNN1A	1	1.7e-06	0.000187	1.95	0.52	0.26455	1	1.66e-05	0.00069	1.46	0.63	0.42735	0						0
A_19_P00807643	CYP1B1 antisense RNA 1	CYP1B1-AS1	1	0.0001124	0.00158	2.81	0.73	0.25974	0						0						0
A_23_P3302	meiosis-specific nuclear structural 1	MNS1	1	< 1e-07	7.21e-05	2.01	0.52	0.259067	1	4.4e-05	0.00108	1.65	0.51	0.306748	0						0
A_24_P120251	transmembrane 4 L six family member 18	TM4SF18	1	7e-07	0.000152	2.29	0.59	0.258398	1	7e-07	0.000333	1.76	0.5	0.287356	0						0
A_21_P0002769	Q7NI46_GLOVI (Q7NI46) Cytochrome c550, partial (8%) [THC2717131]		1	1.24e-05	0.000443	2.09	0.54	0.258398	0						0						0
A_23_P70448	histone cluster 1, H1a	HIST1H1A	1	1.1e-06	0.000167	2.82	0.73	0.257732	1	1.29e-05	0.000627	1.47	0.42	0.283286	0						0
A_33_P3240507	potassium channel tetramerization domain containing 12	KCTD12	1	2e-07	9.89e-05	2.19	0.56	0.257732	1	7e-07	0.000333	1.84	0.44	0.242131	0						0
A_23_P50081	inositol(myo)-1(or 4)-monophosphatase 2	IMPA2	1	1e-07	7.21e-05	2.66	0.67	0.253165	1	0.0003159	0.00357	1.53	0.34	0.220751	0						0
A_33_P3256738	Rho guanine nucleotide exchange factor (GEF) 39	ARHGEF39	1	0.0002961	0.0029	2.3	0.58	0.251889	1	0.0003954	0.00412	1.18	0.5	0.41841	0						0
A_33_P3393135	histone cluster 1, H2ai	HIST1H2AI	1	3.22e-05	0.000762	2.33	0.59	0.251256	1	6.5e-06	0.000524	1.64	0.52	0.318471	0						0
A_23_P31073	v-myb avian myeloblastosis viral oncogene homolog	MYB	1	3.67e-05	0.000811	1.81	0.45	0.249377	1	0.0001223	0.00198	1.53	0.53	0.346021	0						0
A_33_P3240512	potassium channel tetramerization domain containing 12	KCTD12	1	6e-07	0.00014	2.2	0.55	0.248139	1	1e-07	0.000252	1.9	0.45	0.239234	0						0
A_23_P166526	RIB43A domain with coiled-coils 2	RIBC2	1	9.16e-05	0.00141	2.2	0.55	0.248139	1	1.2e-06	0.00036	1.42	0.34	0.235294	0						0
A_23_P35871	E2F transcription factor 8	E2F8	1	6e-07	0.00014	2.4	0.59	0.245098	1	4e-07	0.000315	1.69	0.54	0.320513	0						0
A_23_P360626	phospholipase D family, member 6	PLD6	1	4.8e-06	0.000271	1.7	0.41	0.241546	1	8.33e-05	0.00155	1.83	0.59	0.323625	0						0
A_22_P00008083	uncharacterized LOC101929761	LOC101929761	1	0.0009465	0.00634	1.92	0.46	0.241546	0						0						0
A_23_P36531	tetraspanin 8	TSPAN8	1	1e-07	7.21e-05	2.27	0.54	0.23753	1	2e-07	0.000297	1.83	0.42	0.230415	0						0
A_33_P3302613	centromere protein M	CENPM	1	5.73e-05	0.00106	2.35	0.56	0.235849	1	3e-07	0.000315	1.52	0.33	0.218341	0						0
A_24_P217904	transcriptional regulating factor 1	TRERF1	1	0.0001144	0.0016	2.4	0.57	0.235849	1	6.17e-05	0.00131	1.55	0.23	0.151057	0						0
A_33_P3263867	purinergic receptor P2X, ligand gated ion channel, 7	P2RX7	1	3.77e-05	0.000822	3.05	0.7	0.230947	0						0						0
A_33_P3422133	ArfGAP with dual PH domains 1	ADAP1	1	9e-07	0.000157	1.97	0.45	0.228833	1	4.5e-06	0.000498	2.11	0.48	0.22779	0						0
A_23_P518	V-set domain containing T cell activation inhibitor 1	VTCN1	1	0.0003307	0.00314	2.27	0.52	0.228311	0						1	0.0003002	0.0121	1.02	2.27	0.45	0
A_33_P3244728	low density lipoprotein receptor-related protein 2	LRP2	1	6.48e-05	0.00114	2.29	0.52	0.22779	1	0.000352	0.00384	1.52	0.63	0.413223	0						0
A_23_P118894	proline rich 15-like	PRR15L	1	0.0003374	0.00317	4.14	0.94	0.226757	0						1	0.0002924	0.0119	1.18	4.14	0.29	0
A_33_P3236676	chromosome 9 open reading frame 152	C9orf152	1	< 1e-07	7.21e-05	2.37	0.53	0.225225	1	< 1e-07	0.000252	1.83	0.39	0.214592	0						0
A_33_P3258747	eva-1 homolog C (C. elegans)	EVA1C	1	7.95e-05	0.00129	2.46	0.54	0.221239	0						0						0
A_23_P408955	E2F transcription factor 2	E2F2	1	2.17e-05	0.000607	2.34	0.51	0.219298	1	1.18e-05	0.000612	1.68	0.46	0.271739	0						0
A_21_P0005377	lnc-C7orf65-2:1	lnc-C7orf65-2	1	0.0005672	0.00453	2.45	0.53	0.21692	0						0						0
A_23_P329261	potassium channel, inwardly rectifying subfamily J, member 2	KCNJ2	1	6.7e-06	0.000322	2.33	0.5	0.215517	0						0						0
A_23_P130027	epsin 3	EPN3	1	6e-06	0.00031	1.91	0.41	0.214133	1	0.0001046	0.00178	1.78	0.43	0.239234	0						0
A_23_P93641	aldo-keto reductase family 1, member B10 (aldose reductase)	AKR1B10	1	3.3e-06	0.000232	4.66	0.99	0.21322	1	0.0004648	0.00453	0.98	0.25	0.252525	1	9.8e-06	0.00598	0.98	4.66	0.21	1	0.00033	0.0167	0.25	0.99	0.25
A_33_P3380992	aldo-keto reductase family 1, member B15	AKR1B15	1	7.2e-06	0.000333	4.45	0.95	0.21322	0						1	2.5e-06	0.00411	0.98	4.45	0.22	0
A_22_P00005192	ENST00000526112		1	0.0004974	0.00414	2.33	0.48	0.206186	1	0.0006446	0.00562	1.4	0.69	0.492611	0						0
A_23_P39056	kallikrein-related peptidase 7	KLK7	1	0.0001075	0.00153	3.88	0.8	0.205339	0						1	1.02e-05	0.00598	1.07	3.88	0.28	0
A_23_P58228	odontogenic, ameloblast asssociated	ODAM	1	2.6e-06	0.000216	2.79	0.57	0.205339	1	6.2e-06	0.000521	1.81	0.38	0.209205	0						0
A_24_P314931	ring finger protein 39	RNF39	1	0.0006842	0.0051	1.36	0.27	0.198807	1	7.98e-05	0.00152	2.17	0.65	0.299401	0						0
A_33_P3407880	ankyrin repeat domain 22	ANKRD22	1	1.3e-06	0.000177	2.45	0.48	0.194175	1	2.09e-05	0.000757	1.94	0.53	0.273973	0						0
A_33_P3305749	retinoic acid receptor, beta	RARB	1	0.0002854	0.00284	1.91	0.37	0.193798	0						0						0
A_33_P3290403	inositol(myo)-1(or 4)-monophosphatase 2	IMPA2	1	0.0001094	0.00155	3.65	0.71	0.193424	0						0						0
A_24_P129341	aldo-keto reductase family 1, member B10 (aldose reductase)	AKR1B10	1	1.31e-05	0.000457	5.11	0.99	0.192678	1	3e-07	0.000315	1.04	0.25	0.236407	1	4e-07	0.00294	1.04	5.11	0.2	1	3.64e-05	0.00868	0.25	0.99	0.25
A_23_P409623	PTPRF interacting protein, binding protein 2 (liprin beta 2)	PPFIBP2	1	5.65e-05	0.00105	3.04	0.57	0.188679	0						0						0
A_21_P0013379	ENST00000423781		1	0.0003132	0.00302	2.43	0.44	0.182815	1	6.92e-05	0.0014	1.65	0.45	0.27248	0						0
A_22_P00022304	lnc-SUSD2-1:1	lnc-SUSD2-1	1	8.26e-05	0.00132	1.73	0.31	0.176678	0						0						0
A_33_P3659678	nuclear receptor subfamily 6, group A, member 1	NR6A1	1	0.0001868	0.00215	1.82	0.32	0.175439	1	4.86e-05	0.00114	1.89	0.57	0.301205	0						0
A_23_P23966	zinc finger protein 488	ZNF488	1	2e-07	9.89e-05	3.04	0.53	0.172712	1	2.06e-05	0.00075	2.12	0.45	0.212314	0						0
A_23_P110531	follistatin	FST	1	1e-07	7.21e-05	3.39	0.58	0.172414	1	1.5e-06	0.000383	1.83	0.3	0.163934	0						0
A_23_P320553	protein tyrosine phosphatase, receptor type, f polypeptide (PTPRF), interacting protein (liprin), alpha 3	PPFIA3	1	2e-07	9.89e-05	3.28	0.57	0.172414	0						0						0
A_23_P83098	aldehyde dehydrogenase 1 family, member A1	ALDH1A1	1	0.000165	0.00199	2.08	0.35	0.167504	1	1.68e-05	0.000696	1.64	0.55	0.334448	0						0
A_23_P351148	SH2 domain containing 1B	SH2D1B	1	1.6e-06	0.000183	3.92	0.62	0.158479	0						0						0
A_33_P3268910	sprouty homolog 1, antagonist of FGF signaling (Drosophila)	SPRY1	1	< 1e-07	< 1e-07	3.32	0.52	0.158228	1	9.2e-06	0.00056	2.2	0.42	0.189753	0						0
A_24_P649388	eva-1 homolog C (C. elegans)	EVA1C	1	2.1e-06	0.000205	2.84	0.45	0.157729	1	1.78e-05	0.000705	2.11	0.27	0.130208	0						0
A_33_P3376321	ankyrin 1, erythrocytic	ANK1	1	6.3e-06	0.000314	1.28	0.2	0.15625	0						0						0
A_21_P0012766	eva-1 homolog C (C. elegans)	EVA1C	1	2.8e-06	0.000219	2.72	0.42	0.155039	1	1.69e-05	0.000696	2.23	0.34	0.154799	0						0
A_23_P415021	methyltransferase like 7A	METTL7A	1	2.7e-06	0.000218	4.15	0.64	0.154321	1	2.77e-05	0.000868	1.41	0.17	0.121507	1	2.2e-06	0.00411	1.41	4.15	0.34	1	0.0007541	0.0223	0.17	0.64	0.27
A_23_P345460	pleckstrin homology domain containing, family G (with RhoGef domain) member 4	PLEKHG4	1	0.000707	0.00521	1.69	0.25	0.149031	1	0.0004212	0.00429	1.83	0.65	0.355872	0						0
A_22_P00013058	lnc-RHBDD1-1:1	lnc-RHBDD1-1	1	4.58e-05	0.000923	2.13	0.3	0.142248	1	0.000424	0.0043	1.68	0.65	0.384615	0						0
A_33_P3234521	DIS3 like exosome 3'-5' exoribonuclease	DIS3L	1	0.0002139	0.00235	3.12	0.43	0.138122	0						0						0
A_21_P0004397	lnc-ACTBL2-1:1	lnc-ACTBL2-1	1	0.0004636	0.00396	3.67	0.5	0.135685	0						1	6.41e-05	0.00786	1.42	3.67	0.39	0
A_23_P144476	sprouty homolog 1, antagonist of FGF signaling (Drosophila)	SPRY1	1	5.37e-05	0.00102	2.91	0.36	0.123001	1	9e-07	0.00036	2.02	0.32	0.157233	0						0
A_23_P137697	selectin P (granule membrane protein 140kDa, antigen CD62)	SELP	1	0.0003355	0.00317	3.12	0.38	0.122399	1	0.0004291	0.00434	2.29	0.17	0.0764526	0						0
A_32_P141238	anoctamin 2, calcium activated chloride channel	ANO2	1	4.75e-05	0.000947	2.42	0.29	0.11976	1	3.57e-05	0.000978	3.44	0.41	0.119332	0						0
A_33_P3555937	STEAP family member 4	STEAP4	1	1.58e-05	0.000508	3.81	0.4	0.104275	1	3.8e-06	0.000472	2.51	0.12	0.0487805	0						0
A_32_P61684	phosphoprotein membrane anchor with glycosphingolipid microdomains 1	PAG1	1	0.0007584	0.00546	1.28	0.087	0.0677966	1	0.0003836	0.00405	2.05	0.61	0.298507	0						0
A_23_P66694	ecotropic viral integration site 2B	EVI2B	1	3e-07	0.000115	2.26	0.14	0.0604595	1	0.0004413	0.00441	2.67	0.27	0.103093	0						0
A_32_P209960	class II, major histocompatibility complex, transactivator	CIITA	1	2.6e-06	0.000216	7.35	0.37	0.0500501	1	1.2e-06	0.00036	2.72	0.26	0.094162	1	0.0003362	0.0126	2.72	7.35	0.37	0
A_23_P145841	sclerostin domain containing 1	SOSTDC1	1	2e-06	0.000205	5.84	0.18	0.0303306	1	< 1e-07	< 1e-07	4.13	0.15	0.0351865	0						0
A_24_P33895	activating transcription factor 3	ATF3	0						1	1.28e-05	0.000624	1.08	2.99	2.77778	1	0.0004106	0.0134	1.08	0.32	3.42	1	0.0007223	0.022	2.99	0.79	3.78
A_33_P3376965	ChaC glutathione-specific gamma-glutamylcyclotransferase 1	CHAC1	0						1	0.0002331	0.00298	1.32	2.97	2.22222	1	0.0003476	0.0126	1.32	0.52	2.54	1	1.75e-05	0.00761	2.97	0.79	3.75
A_23_P71480	defensin, beta 1	DEFB1	0						1	1.74e-05	0.000705	0.87	0.43	0.49505	1	4.7e-06	0.00494	0.87	2.25	0.39	1	1.26e-05	0.00757	0.43	1.27	0.34
A_23_P120883	heme oxygenase (decycling) 1	HMOX1	0						1	4.2e-06	0.000493	1.01	3.36	3.33333	1	0.0003414	0.0126	1.01	0.41	2.45	1	3.33e-05	0.00868	3.36	0.98	3.41
A_23_P143713	apolipoprotein B mRNA editing enzyme, catalytic polypeptide-like 3G	APOBEC3G	0						0						1	6.3e-06	0.0052	0.88	2.01	0.44	1	1.66e-05	0.00761	0.51	1.14	0.45
A_23_P31921	argininosuccinate synthase 1	ASS1	0						0						1	0.0001595	0.00961	0.72	1.85	0.39	1	3.56e-05	0.00868	0.55	1.21	0.46
A_33_P3234580	argininosuccinate synthase 1	ASS1	0						0						1	9.21e-05	0.00866	0.71	1.82	0.39	1	7.67e-05	0.0101	0.54	1.19	0.46
A_33_P3279526	argininosuccinate synthetase 1 pseudogene 11 [Source:HGNC Symbol;Acc:HGNC:761] [ENST00000441309]		0						0						1	5.5e-06	0.00514	0.74	2.17	0.34	1	0.0001187	0.0119	0.49	1.48	0.33
A_33_P3376971	ChaC glutathione-specific gamma-glutamylcyclotransferase 1	CHAC1	0						0						1	1.4e-06	0.00321	1.27	0.55	2.31	1	1e-07	0.00126	2.47	0.8	3.08
A_33_P3318288	complement factor H	CFH	0						0						1	4.1e-06	0.0047	0.89	1.9	0.47	1	5e-06	0.00573	0.48	1.1	0.44
A_23_P58606	cyclin G1	CCNG1	0						0						1	1.19e-05	0.00609	0.75	1.59	0.47	1	3.26e-05	0.00868	0.61	1.35	0.45
A_33_P3348747	desmoglein 3	DSG3	0						0						1	0.0006947	0.0167	1.44	0.68	2.12	1	0.0001846	0.0131	1.59	0.78	2.04
A_23_P153098	haloacid dehalogenase-like hydrolase domain containing 2	HDHD2	0						0						1	7e-06	0.00535	0.62	1.59	0.39	1	2.7e-06	0.00454	0.6	1.56	0.38
A_21_P0014446	hedgehog interacting protein	HHIP	0						0						1	< 1e-07	< 1e-07	0.35	1.49	0.23	1	8.2e-06	0.00689	0.58	2.23	0.26
A_23_P167129	hedgehog interacting protein	HHIP	0						0						1	< 1e-07	0.00126	0.35	1.53	0.23	1	1.5e-06	0.00454	0.62	2.43	0.25
A_23_P63209	hydroxysteroid (11-beta) dehydrogenase 1	HSD11B1	0						0						1	0.0002222	0.0109	0.26	1.41	0.19	1	0.0001573	0.0123	0.64	2.38	0.27
A_33_P3213377	IMP2 inner mitochondrial membrane peptidase-like (S. cerevisiae)	IMMP2L	0						0						1	2.7e-06	0.00411	0.8	1.7	0.47	1	3.88e-05	0.00868	0.6	1.34	0.45
A_33_P3311403	murine retrovirus integration site 1 homolog	MRVI1	0						0						1	0.0007793	0.0174	0.72	1.45	0.5	1	0.000197	0.0133	0.49	1.24	0.4
A_33_P3358208	peptidyl arginine deiminase, type I	PADI1	0						0						1	1.02e-05	0.00598	0.63	1.46	0.43	1	2e-07	0.00126	0.72	1.97	0.36
A_23_P380754	protease, serine, 1 (trypsin 1)	PRSS1	0						0						1	9.23e-05	0.00866	0.66	1.65	0.4	1	7.2e-06	0.00648	0.74	1.98	0.37
A_23_P121926	selenoprotein P, plasma, 1	SEPP1	0						0						1	0.0001903	0.0103	2.75	0.76	3.62	1	0.0007324	0.0221	1.64	0.62	2.65
A_23_P435501	serine incorporator 3	SERINC3	0						0						1	1.2e-06	0.00321	0.58	1.2	0.48	1	5.8e-06	0.00585	0.78	1.64	0.48
A_23_P87238	serum amyloid A4, constitutive	SAA4	0						0						1	2.75e-05	0.00666	0.98	2.1	0.46	1	2.6e-05	0.00803	0.52	1.07	0.49
A_24_P317708	short chain dehydrogenase/reductase family 16C, member 5	SDR16C5	0						0						1	2.36e-05	0.00651	1.62	0.8	2.02	1	5.88e-05	0.0093	1.17	0.49	2.37
A_21_P0000356	small Cajal body-specific RNA 11	SCARNA11	0						0						1	0.0006173	0.0159	0.58	1.55	0.38	1	6.69e-05	0.00943	0.52	1.58	0.33
A_33_P3338360	small Cajal body-specific RNA 13	SCARNA13	0						0						1	5.93e-05	0.00785	0.62	1.81	0.34	1	6.1e-05	0.00934	0.44	1.59	0.28
A_21_P0000493	small Cajal body-specific RNA 14	SCARNA14	0						0						1	0.0001303	0.00939	0.57	1.77	0.32	1	5.13e-05	0.0093	0.45	1.57	0.29
A_19_P00315843	small Cajal body-specific RNA 16	SCARNA16	0						0						1	5.81e-05	0.00785	0.65	1.58	0.41	1	0.0001579	0.0123	0.63	1.47	0.43
A_21_P0000350	small Cajal body-specific RNA 20	SCARNA20	0						0						1	0.0002001	0.0105	0.65	1.72	0.38	1	0.0001785	0.0129	0.49	1.49	0.33
A_21_P0000351	small Cajal body-specific RNA 22	SCARNA22	0						0						1	0.0004589	0.014	0.74	1.5	0.49	1	0.000435	0.0181	0.58	1.28	0.45
A_21_P0000353	small Cajal body-specific RNA 23	SCARNA23	0						0						1	0.0008464	0.018	0.55	1.69	0.33	1	8.42e-05	0.0106	0.37	1.4	0.26
A_21_P0000354	small Cajal body-specific RNA 8	SCARNA8	0						0						1	0.0004762	0.0142	0.63	1.86	0.34	1	5.28e-05	0.0093	0.43	1.52	0.28
A_21_P0000477	small nucleolar RNA, H/ACA box 11B	SNORA11B	0						0						1	0.0004723	0.0142	0.76	1.54	0.5	1	0.0002368	0.0145	0.6	1.31	0.46
A_21_P0000307	small nucleolar RNA, H/ACA box 2B	SNORA2B	0						0						1	4.38e-05	0.00757	0.81	1.7	0.47	1	0.0006869	0.0214	0.68	1.38	0.5
A_21_P0000295	small nucleolar RNA, H/ACA box 67	SNORA67	0						0						1	7.64e-05	0.00842	0.76	1.83	0.42	1	0.0001249	0.012	0.57	1.32	0.43
A_21_P0000361	small nucleolar RNA, H/ACA box 79	SNORA79	0						0						1	0.0003974	0.0133	0.55	1.61	0.34	1	2.46e-05	0.00803	0.46	1.53	0.3
A_24_P926507	solute carrier family 14 (urea transporter), member 1 (Kidd blood group)	SLC14A1	0						0						1	0.0005189	0.0147	0.62	1.29	0.48	1	0.0005203	0.0191	0.58	1.3	0.45
A_33_P3373273	solute carrier family 15 (oligopeptide transporter), member 1	SLC15A1	0						0						1	0.0007186	0.0169	0.56	1.45	0.39	1	4.83e-05	0.00925	0.48	1.34	0.36
A_24_P89891	TNF receptor-associated factor 1	TRAF1	0						0						1	9.9e-05	0.00872	1.29	0.44	2.95	1	0.0001554	0.0123	1.84	0.82	2.23
A_23_P203267	tripartite motif containing 29	TRIM29	0						0						1	7e-07	0.00294	1.53	0.64	2.4	1	5.6e-06	0.00585	1.57	0.64	2.44
A_23_P75741	ubiquitin-conjugating enzyme E2L 6	UBE2L6	0						0						1	5.98e-05	0.00785	0.64	1.64	0.39	1	2.7e-06	0.00454	0.58	1.33	0.44
A_33_P3228593	WD repeat domain 45 [Source:HGNC Symbol;Acc:HGNC:28912] [ENST00000465431]		0						0						1	3.1e-06	0.00411	0.87	1.75	0.49	1	1.1e-06	0.00396	0.49	1.11	0.44
A_24_P178444	ENST00000526512		0						0						1	3.72e-05	0.0072	0.75	1.92	0.39	1	3.82e-05	0.00868	0.58	1.25	0.47
A_23_P78782	carbonic anhydrase XI	CA11	0						1	2.7e-05	0.000858	1.02	0.4	0.392157	0						1	0.0005156	0.019	0.4	0.87	0.46
A_21_P0010449	uncharacterized LOC100506737	LOC100506737	0						1	7.5e-06	0.00054	1.13	0.42	0.367647	0						1	3.47e-05	0.00868	0.42	0.9	0.46
A_23_P367420	ADAM metallopeptidase domain 21	ADAM21	0						0						0						1	0.0001137	0.0118	0.85	1.75	0.49
A_23_P21363	AHNAK nucleoprotein	AHNAK	0						0						0						1	7.39e-05	0.00999	0.63	1.35	0.47
A_23_P145694	asparagine synthetase (glutamine-hydrolyzing)	ASNS	0						0						0						1	4.3e-06	0.00573	1.99	0.73	2.72
A_21_P0013512	asparagine synthetase pseudogene 1 [Source:HGNC Symbol;Acc:HGNC:754] [ENST00000518311]		0						0						0						1	6e-07	0.00303	2	0.72	2.79
A_21_P0013475	asparagine synthetase pseudogene 4 [Source:HGNC Symbol;Acc:HGNC:39400] [ENST00000511103]		0						0						0						1	2.5e-06	0.00454	1.92	0.73	2.63
A_21_P0013514	BROAD Institute lincRNA (XLOC_l2_014504), lincRNA [TCONS_l2_00028188]	XLOC_l2_014504	0						0						0						1	1.81e-05	0.00774	2.07	0.74	2.81
A_33_P3216467	family with sequence similarity 83, member E	FAM83E	0						0						0						1	0.000147	0.0123	1.42	0.71	2.01
A_24_P62783	fatty acid binding protein 3, muscle and heart	FABP3	0						0						0						1	2.44e-05	0.00803	0.52	1.09	0.48
A_32_P115050	HHIP antisense RNA 1	HHIP-AS1	0						0						0						1	0.0001757	0.0128	0.58	1.64	0.35
A_23_P30163	KLF3 antisense RNA 1	KLF3-AS1	0						0						0						1	0.0006493	0.021	1.94	0.22	8.87
A_22_P00018902	lnc-C11orf39-3:1	lnc-C11orf39-3	0						0						0						1	0.0001432	0.0123	0.87	1.83	0.47
A_21_P0001366	lnc-TSHB-2:1	lnc-TSHB-2	0						0						0						1	0.0004018	0.0175	0.94	2.03	0.46
A_22_P00012170	long intergenic non-protein coding RNA 1444	LINC01444	0						0						0						1	4.26e-05	0.00888	0.64	1.33	0.49
A_33_P3360611	membrane protein, palmitoylated 2 (MAGUK p55 subfamily member 2)	MPP2	0						0						0						1	4.7e-06	0.00573	0.31	1	0.31
A_23_P420942	metallothionein 1E	MT1E	0						0						0						1	0.0008823	0.0234	1.67	0.67	2.48
A_24_P103060	multiple coagulation factor deficiency 2	MCFD2	0						0						0						1	0.0001546	0.0123	0.8	1.63	0.49
A_23_P214459	peripherin 2 (retinal degeneration, slow)	PRPH2	0						0						0						1	1.1e-06	0.00396	0.86	2.21	0.39
A_23_P79836	serine incorporator 3	SERINC3	0						0						0						1	1.1e-05	0.00724	0.82	1.65	0.5
A_24_P321766	serpin peptidase inhibitor, clade A (alpha-1 antiproteinase, antitrypsin), member 5	SERPINA5	0						0						0						1	0.0001291	0.0122	0.41	1.28	0.32
A_33_P3344492	small Cajal body-specific RNA 1	SCARNA1	0						0						0						1	8.2e-05	0.0104	0.54	1.48	0.37
A_33_P3224307	small Cajal body-specific RNA 12	SCARNA12	0						0						0						1	0.0003824	0.0172	0.6	1.29	0.47
A_21_P0013271	small lysine-rich protein 1	SMKR1	0						0						0						1	0.000149	0.0123	0.33	1.08	0.3
A_33_P3671291	small nucleolar RNA, H/ACA box 12	SNORA12	0						0						0						1	0.000201	0.0133	0.59	1.25	0.47
A_21_P0000320	small nucleolar RNA, H/ACA box 30	SNORA30	0						0						0						1	0.0004112	0.0178	0.3	1.55	0.19
A_21_P0014277	uncharacterized LOC100506606	LOC100506606	0						0						0						1	0.0004286	0.018	1.36	0.61	2.22
A_22_P00008987	uncharacterized LOC101930114	LOC101930114	0						0						0						1	0.0007593	0.0223	0.75	1.73	0.43
A_21_P0009157	ENST00000566971		0						0						0						1	0.0007974	0.0227	1.22	0.56	2.18
A_19_P00318759	APCDD1L antisense RNA 1 (head to head)	APCDD1L-AS1	0						1	2.14e-05	0.000763	0.33	1.47	4.34783	1	0.0003023	0.0121	0.33	0.7	0.47	0
A_23_P112482	aquaporin 3 (Gill blood group)	AQP3	0						1	0.0004191	0.00427	1.1	0.39	0.358423	1	0.0008083	0.0177	1.1	2.46	0.45	0
A_23_P116653	BCL2-like 14 (apoptosis facilitator)	BCL2L14	0						1	1.5e-05	0.000664	1.15	0.2	0.172117	1	0.0009648	0.0192	1.15	3.28	0.35	0
A_23_P149545	histone cluster 2, H2be	HIST2H2BE	0						1	0.0005194	0.00486	0.46	0.94	2.08333	1	0.0001113	0.00901	0.46	1.05	0.43	0
A_23_P201747	peptidyl arginine deiminase, type II	PADI2	0						1	9.64e-05	0.0017	0.4	0.99	2.43902	1	8.52e-05	0.00862	0.4	1.08	0.37	0
A_22_P00022128	TM4SF1 antisense RNA 1	TM4SF1-AS1	0						1	3.58e-05	0.000979	1.03	0.24	0.234742	1	1.87e-05	0.00629	1.03	2.35	0.44	0
A_23_P105963	adenylate kinase 7	AK7	0						0						1	8.25e-05	0.0086	0.89	2.77	0.32	0
A_23_P207213	aldehyde dehydrogenase 3 family, member A1	ALDH3A1	0						0						1	0.0001979	0.0104	1.05	2.26	0.47	0
A_23_P148015	axin 2	AXIN2	0						0						1	0.0001073	0.00891	0.79	1.77	0.44	0
A_23_P157117	cAMP responsive element binding protein 5	CREB5	0						0						1	0.0001096	0.00898	1.18	0.48	2.45	0
A_23_P394986	cellular repressor of E1A-stimulated genes 2	CREG2	0						0						1	0.0001368	0.0094	0.7	1.8	0.39	0
A_33_P3775848	chloride intracellular channel 2	CLIC2	0						0						1	0.0001224	0.0092	1.69	0.72	2.34	0
A_23_P381102	coiled-coil domain containing 74B	CCDC74B	0						0						1	0.0003771	0.0131	0.66	1.53	0.43	0
A_23_P103256	complement factor H-related 3	CFHR3	0						0						1	6e-06	0.0052	0.92	1.88	0.49	0
A_33_P3326617	fumarylacetoacetate hydrolase domain containing 1	FAHD1	0						0						1	0.0006215	0.016	0.59	1.2	0.49	0
A_33_P3351279	G protein-coupled receptor 37 like 1	GPR37L1	0						0						1	0.0001369	0.0094	1.91	0.93	2.06	0
A_33_P3324206	hair growth associated	HR	0						0						1	0.0004654	0.0141	0.81	2.03	0.4	0
A_23_P95930	high mobility group AT-hook 2	HMGA2	0						0						1	1.3e-06	0.00321	1.11	0.52	2.15	0
A_23_P15146	interleukin 32	IL32	0						0						1	8.25e-05	0.0086	1.06	0.49	2.16	0
A_33_P3346826	interleukin 32	IL32	0						0						1	9.28e-05	0.00866	1.05	0.49	2.14	0
A_23_P101505	kallikrein-related peptidase 11	KLK11	0						0						1	0.0004919	0.0144	0.95	1.97	0.48	0
A_23_P128281	killer cell lectin-like receptor subfamily C, member 3	KLRC3	0						0						1	0.0009109	0.0186	1.38	0.55	2.54	0
A_33_P3396214	kringle containing transmembrane protein 2	KREMEN2	0						0						1	3.86e-05	0.00732	0.98	1.97	0.5	0
A_32_P198325	leucine rich repeat containing 75B	LRRC75B	0						0						1	5.4e-06	0.00514	0.7	1.42	0.49	0
A_21_P0001659	lnc-ACTRT2-1:2	lnc-ACTRT2-1	0						0						1	0.0006453	0.0163	0.23	1.48	0.16	0
A_22_P00019236	lnc-BTC-5:1	lnc-BTC-5	0						0						1	3.94e-05	0.00736	0.57	1.91	0.3	0
A_33_P3403270	lnc-CCDC33-1:4	lnc-CCDC33-1	0						0						1	0.0008449	0.018	0.36	1.23	0.29	0
A_22_P00008107	lnc-IL1B-1:1	lnc-IL1B-1	0						0						1	1.49e-05	0.00622	0.4	1.24	0.33	0
A_21_P0007169	lnc-MUC2-1:1	lnc-MUC2-1	0						0						1	0.0004293	0.0137	1.14	2.94	0.39	0
A_22_P00006915	long intergenic non-protein coding RNA 565	LINC00565	0						0						1	0.0007525	0.0172	1.19	0.57	2.08	0
A_21_P0000746	long intergenic non-protein coding RNA 933	LINC00933	0						0						1	0.0006631	0.0164	1.09	0.47	2.31	0
A_33_P3248265	lymphotoxin beta (TNF superfamily, member 3)	LTB	0						0						1	0.0004542	0.014	1.23	0.58	2.13	0
A_24_P225719	MOB family member 4, phocein	MOB4	0						0						1	3.7e-06	0.00467	0.68	1.38	0.5	0
A_22_P00008254	MYO16 antisense RNA 1	MYO16-AS1	0						0						1	3.74e-05	0.0072	1.29	0.64	2.02	0
A_33_P3390264	olfactory receptor, family 10, subfamily W, member 1	OR10W1	0						0						1	0.0003973	0.0133	0.62	2.1	0.3	0
A_24_P124624	oxidized low density lipoprotein (lectin-like) receptor 1	OLR1	0						0						1	7e-07	0.00294	1.11	0.45	2.47	0
A_33_P3276693	placental growth factor	PGF	0						0						1	1.18e-05	0.00609	0.97	2.1	0.46	0
A_24_P844984	polymeric immunoglobulin receptor	PIGR	0						0						1	0.0006914	0.0167	0.9	2.48	0.36	0
A_23_P81926	psoriasis susceptibility 1 candidate 2	PSORS1C2	0						0						1	0.000258	0.0113	0.59	1.32	0.45	0
A_23_P404678	RAB3D, member RAS oncogene family	RAB3D	0						0						1	3.93e-05	0.00736	0.45	1.21	0.37	0
A_19_P00319028	RFX family member 8, lacking RFX DNA binding domain	RFX8	0						0						1	3e-05	0.00666	0.71	1.94	0.37	0
A_21_P0014599	RTCA antisense RNA 1	RTCA-AS1	0						0						1	0.0007281	0.017	0.79	1.6	0.5	0
A_33_P3358745	selenoprotein P, plasma, 1	SEPP1	0						0						1	0.0004567	0.014	1.86	0.8	2.32	0
A_24_P245379	serpin peptidase inhibitor, clade B (ovalbumin), member 2	SERPINB2	0						0						1	8.66e-05	0.00862	1.38	0.6	2.29	0
A_23_P156907	sine oculis binding protein homolog (Drosophila)	SOBP	0						0						1	0.0001568	0.00959	0.6	1.55	0.39	0
A_24_P353638	SLAM family member 7	SLAMF7	0						0						1	4.22e-05	0.00757	1.56	0.69	2.26	0
A_23_P76136	tetraspanin 11	TSPAN11	0						0						1	1.57e-05	0.00622	0.5	1.51	0.33	0
A_23_P153676	transducin-like enhancer of split 2	TLE2	0						0						1	0.0006563	0.0163	0.56	1.4	0.4	0
A_22_P00015377	transmembrane protein 265	TMEM265	0						0						1	6.6e-06	0.0052	1.13	0.52	2.16	0
A_23_P71530	tumor necrosis factor receptor superfamily, member 11b	TNFRSF11B	0						0						1	0.0001592	0.00961	0.57	1.2	0.47	0
A_23_P81898	ubiquitin D	UBD	0						0						1	0.0001324	0.00939	1.83	0.68	2.68	0
A_23_P52336	unc-5 homolog B (C. elegans)	UNC5B	0						0						1	4.7e-05	0.0078	0.48	1.06	0.45	0
A_33_P3364637	uncharacterized LOC100132272	LOC100132272	0						0						1	8.66e-05	0.00862	0.84	1.73	0.48	0
A_33_P3520738	uncharacterized LOC100289650	LOC100289650	0						0						1	1.62e-05	0.00622	0.6	2.4	0.25	0
A_22_P00001600	uncharacterized LOC101559451	LOC101559451	0						0						1	4.38e-05	0.00757	0.93	1.87	0.5	0
A_21_P0006249	uncharacterized LOC101929382	LOC101929382	0						0						1	0.000896	0.0185	0.48	1.57	0.3	0
A_24_P520767	uncharacterized LOC149351	LOC149351	0						0						1	0.0002363	0.011	0.43	1.21	0.36	0
A_33_P3395028	uncharacterized LOC152225	LOC152225	0						0						1	1.21e-05	0.00609	0.74	1.58	0.47	0
A_22_P00008052	uncharacterized LOC645553	LOC645553	0						0						1	0.0001444	0.00951	0.67	1.44	0.46	0
A_21_P0000513	vault RNA 1-1	VTRNA1-1	0						0						1	0.000974	0.0193	0.67	1.69	0.4	0
A_33_P3341499	wingless-type MMTV integration site family, member 5A	WNT5A	0						0						1	0.0003985	0.0133	0.5	1.1	0.45	0
A_23_P102611	WNT1 inducible signaling pathway protein 2	WISP2	0						0						1	2.94e-05	0.00666	2.19	0.83	2.63	0
A_23_P34031	X antigen family, member 2	XAGE2	0						0						1	0.000339	0.0126	1.08	0.53	2.02	0
A_23_P335452	zinc finger, CCHC domain containing 24	ZCCHC24	0						0						1	5.69e-05	0.00785	0.51	1.03	0.5	0
A_23_P69810	1-acylglycerol-3-phosphate O-acyltransferase 9	AGPAT9	0						1	0.0001004	0.00174	1.67	0.72	0.434783	0						0
A_24_P46130	acid phosphatase, prostate	ACPP	0						1	0.0003159	0.00357	1.61	0.57	0.352113	0						0
A_23_P204751	acid sensing (proton gated) ion channel 1	ASIC1	0						1	1.56e-05	0.000671	1.12	0.55	0.487805	0						0
A_24_P275073	ADAM metallopeptidase with thrombospondin type 1 motif, 14	ADAMTS14	0						1	0.0002094	0.0028	1.19	0.59	0.497512	0						0
A_33_P3347320	ADIRF antisense RNA 1	ADIRF-AS1	0						1	0.0002618	0.00319	1.89	0.88	0.462963	0						0
A_23_P33326	adrenoceptor alpha 1B	ADRA1B	0						1	4.69e-05	0.00112	0.45	1.19	2.7027	0						0
A_23_P58328	annexin A10	ANXA10	0						1	9.49e-05	0.00169	1.5	0.53	0.353357	0						0
A_23_P135722	betacellulin	BTC	0						1	0.000144	0.0022	1.19	0.5	0.420168	0						0
A_33_P3213374	Cbp/p300-interacting transactivator, with Glu/Asp-rich carboxy-terminal domain, 2	CITED2	0						1	0.0001999	0.00272	1.85	0.77	0.41841	0						0
A_23_P422851	Cdk5 and Abl enzyme substrate 1	CABLES1	0						1	6.5e-06	0.000524	1.73	0.71	0.406504	0						0
A_33_P3251144	cell division cycle associated 7-like	CDCA7L	0						1	2.19e-05	0.000769	1.33	0.59	0.446429	0						0
A_21_P0000172	chondroitin sulfate proteoglycan 5 (neuroglycan C)	CSPG5	0						1	8.74e-05	0.00161	0.66	2.08	3.125	0						0
A_23_P345361	chromosome 18 open reading frame 25	C18orf25	0						1	0.0001053	0.00179	0.49	1.11	2.27273	0						0
A_23_P164814	chromosome 19 open reading frame 57	C19orf57	0						1	9.5e-06	0.000566	1.17	0.44	0.380228	0						0
A_23_P422115	chromosome 9 open reading frame 116	C9orf116	0						1	7.6e-06	0.00054	1.12	0.48	0.423729	0						0
A_33_P3246623	coiled-coil domain containing 18	CCDC18	0						1	0.0001305	0.00207	1.37	0.54	0.393701	0						0
A_23_P69030	collagen, type VIII, alpha 1	COL8A1	0						1	5.2e-06	0.000499	1.23	0.61	0.497512	0						0
A_23_P92536	cyclic nucleotide gated channel alpha 1	CNGA1	0						1	0.0008481	0.00674	1.86	0.54	0.292398	0						0
A_23_P106602	cysteine-rich secretory protein LCCL domain containing 2	CRISPLD2	0						1	1.5e-06	0.000383	1.98	0.45	0.229358	0						0
A_23_P200310	DEP domain containing 1	DEPDC1	0						1	2.66e-05	0.000851	1.05	0.51	0.483092	0						0
A_23_P53198	diacylglycerol O-acyltransferase 2	DGAT2	0						1	1e-05	0.000576	1.48	0.6	0.406504	0						0
A_32_P87568	enabled homolog (Drosophila)	ENAH	0						1	0.0004304	0.00434	0.81	2.39	2.94118	0						0
A_24_P357169	epiplakin 1	EPPK1	0						1	0.0002477	0.00308	0.77	1.83	2.38095	0						0
A_33_P3357949	ets variant 1	ETV1	0						1	2.06e-05	0.00075	1.2	0.6	0.5	0						0
A_23_P32707	extra spindle pole bodies homolog 1 (S. cerevisiae)	ESPL1	0						1	1.7e-06	0.000383	1.44	0.62	0.429185	0						0
A_23_P423427	family with sequence similarity 171, member B	FAM171B	0						1	7.05e-05	0.00141	1.28	0.54	0.423729	0						0
A_33_P3308232	family with sequence similarity 224, member A (non-protein coding)	FAM224A	0						1	8.5e-06	0.00055	1.55	0.69	0.444444	0						0
A_33_P3238290	family with sequence similarity 65, member C	FAM65C	0						1	8.09e-05	0.00153	1.54	0.73	0.473934	0						0
A_32_P151800	family with sequence similarity 72, member D	FAM72D	0						1	0.0007747	0.00635	1.15	0.56	0.492611	0						0
A_23_P151059	family with sequence similarity 90, member A1	FAM90A1	0						1	0.0008448	0.00672	1.03	0.49	0.473934	0						0
A_33_P3374878	FAT atypical cadherin 4	FAT4	0						1	0.0001623	0.00237	1.75	0.7	0.401606	0						0
A_23_P342709	F-box protein 15	FBXO15	0						1	0.0009347	0.00721	1.24	0.48	0.390625	0						0
A_33_P3344482	fermitin family member 2	FERMT2	0						1	0.0003119	0.00354	0.77	1.57	2.04082	0						0
A_21_P0014162	FOXP4 antisense RNA 1	FOXP4-AS1	0						1	0.0003062	0.00351	1.11	0.51	0.462963	0						0
A_24_P153840	FYVE, RhoGEF and PH domain containing 3	FGD3	0						1	3.09e-05	0.000916	1.66	0.82	0.490196	0						0
A_33_P3402868	glutamate receptor, ionotropic, N-methyl D-aspartate 2D	GRIN2D	0						1	0.0001875	0.00262	0.54	1.21	2.27273	0						0
A_23_P16915	glutaminyl-peptide cyclotransferase	QPCT	0						1	4.6e-06	0.000498	0.72	1.61	2.22222	0						0
A_23_P253012	GRAM domain containing 1C	GRAMD1C	0						1	9.49e-05	0.00169	1.86	0.81	0.436681	0						0
A_23_P368681	GTPase, IMAP family member 2	GIMAP2	0						1	2.26e-05	0.000784	1.31	0.63	0.483092	0						0
A_33_P3301709	guanine nucleotide binding protein (G protein), gamma 4	GNG4	0						1	3.17e-05	0.00093	0.6	1.49	2.5	0						0
A_23_P66525	heparan sulfate (glucosamine) 3-O-sulfotransferase 3A1	HS3ST3A1	0						1	1.19e-05	0.000612	0.61	1.35	2.17391	0						0
A_33_P3349840	high mobility group nucleosomal binding domain 2 pseudogene 20 [Source:HGNC Symbol;Acc:HGNC:39385] [ENST00000437531]		0						1	0.0004164	0.00427	1.24	0.61	0.492611	0						0
A_24_P223384	histone cluster 1, H2ab	HIST1H2AB	0						1	0.0001287	0.00205	1.22	0.61	0.497512	0						0
A_33_P3404989	histone cluster 1, H3h	HIST1H3H	0						1	0.0002005	0.00273	1.22	0.55	0.446429	0						0
A_23_P388871	histone cluster 4, H4	HIST4H4	0						1	0.0004937	0.00471	1.19	0.42	0.355872	0						0
A_22_P00017026	Homo sapiens cDNA clone IMAGE:5296604. [BC042991]		0						1	0.0003154	0.00357	0.7	1.4	2	0						0
A_22_P00001630	Homo sapiens mRNA; cDNA DKFZp686B22215 (from clone DKFZp686B22215). [BX538340]		0						1	1.88e-05	0.000724	0.57	1.22	2.12766	0						0
A_24_P923381	Human effector cell protease receptor-1 (EPR-1) mRNA, partial cds. [L26245]		0						1	0.0002946	0.00343	1	0.32	0.31746	0						0
A_23_P7727	hyaluronan and proteoglycan link protein 1	HAPLN1	0						1	0.0004425	0.00441	2.18	0.95	0.434783	0						0
A_23_P393034	hyaluronan synthase 3	HAS3	0						1	6.7e-06	0.000526	1.21	0.55	0.456621	0						0
A_23_P118065	hydroxysteroid (17-beta) dehydrogenase 2	HSD17B2	0						1	5.9e-06	0.000506	1.24	0.62	0.497512	0						0
A_33_P3246829	interleukin 1 receptor antagonist	IL1RN	0						1	3.78e-05	0.001	1.38	0.66	0.480769	0						0
A_33_P3246833	interleukin 1 receptor antagonist	IL1RN	0						1	0.0001198	0.00195	1.42	0.62	0.436681	0						0
A_24_P63019	interleukin 1 receptor, type II	IL1R2	0						1	1.2e-05	0.000613	1.36	0.63	0.460829	0						0
A_24_P48057	iroquois homeobox 5	IRX5	0						1	5.6e-06	0.000503	1.24	0.57	0.454545	0						0
A_33_P3362503	isoprenoid synthase domain containing	ISPD	0						1	0.0001149	0.00189	1.35	0.49	0.362319	0						0
A_33_P3243702	kelch-like family member 30	KLHL30	0						1	0.0001071	0.00181	2.9	0.54	0.184843	0						0
A_23_P38537	keratin 16, type I	KRT16	0						1	5.32e-05	0.0012	0.52	1.15	2.22222	0						0
A_24_P272313	KIAA1211-like	KIAA1211L	0						1	2.51e-05	0.000833	1.32	0.62	0.469484	0						0
A_24_P227091	kinesin family member 11	KIF11	0						1	3.14e-05	0.000924	1.21	0.6	0.492611	0						0
A_33_P3242649	kinesin family member 18A	KIF18A	0						1	0.0004668	0.00454	1.2	0.59	0.492611	0						0
A_23_P48835	kinesin family member 23	KIF23	0						1	1.56e-05	0.000671	1.22	0.6	0.487805	0						0
A_33_P3280801	LIM domain 7	LMO7	0						1	6.5e-06	0.000524	1.25	0.58	0.460829	0						0
A_33_P3280805	LIM domain 7	LMO7	0						1	0.000108	0.00182	1.28	0.54	0.41841	0						0
A_24_P125469	lipase, endothelial	LIPG	0						1	0.0002336	0.00298	0.52	1.06	2.04082	0						0
A_22_P00001157	lnc-AMOTL2-2:2	lnc-AMOTL2-2	0						1	0.0007414	0.00616	1.13	0.36	0.319489	0						0
A_22_P00001368	lnc-AP002478.1-2:2	lnc-AP002478.1-2	0						1	0.0004612	0.00451	1.11	0.37	0.331126	0						0
A_21_P0004566	lnc-ARRDC3-1:6	lnc-ARRDC3-1	0						1	5.17e-05	0.00119	0.71	1.49	2.08333	0						0
A_22_P00002862	lnc-C3orf52-1:1	lnc-C3orf52-1	0						1	7.8e-06	0.00054	0.79	1.66	2.08333	0						0
A_22_P00025837	lnc-NSA2-1:1	lnc-NSA2-1	0						1	1.76e-05	0.000705	1.24	0.53	0.429185	0						0
A_22_P00011997	lnc-PLCD1-1:6	lnc-PLCD1-1	0						1	0.0003255	0.00363	1.1	0.53	0.483092	0						0
A_21_P0008492	lnc-RTL1-8:1	lnc-RTL1-8	0						1	0.000772	0.00633	0.49	1.09	2.22222	0						0
A_21_P0010480	lnc-SMC1B-3:1	lnc-SMC1B-3	0						1	0.0004818	0.00463	1.38	0.62	0.446429	0						0
A_21_P0007098	lnc-SVIL-2:1	lnc-SVIL-2	0						1	1.19e-05	0.000612	1.2	0.29	0.242131	0						0
A_22_P00015718	lnc-SYT16-1:1	lnc-SYT16-1	0						1	0.0007688	0.00632	1.69	0.56	0.328947	0						0
A_22_P00016720	lnc-TRAPPC4-1:1	lnc-TRAPPC4-1	0						1	0.0001232	0.00198	0.41	1.11	2.7027	0						0
A_21_P0013559	long intergenic non-protein coding RNA 1239	LINC01239	0						1	0.0001022	0.00176	0.72	1.91	2.63158	0						0
A_22_P00010823	long intergenic non-protein coding RNA 1470	LINC01470	0						1	0.0009201	0.00713	0.59	1.46	2.43902	0						0
A_21_P0004569	lung cancer associated transcript 1 (non-protein coding)	LUCAT1	0						1	7.24e-05	0.00143	0.67	1.44	2.17391	0						0
A_33_P3359047	LY6/PLAUR domain containing 6	LYPD6	0						1	1.79e-05	0.000705	1.72	0.85	0.49505	0						0
A_33_P3215422	lymphoblastic leukemia associated hematopoiesis regulator 1	LYL1	0						1	0.0003738	0.00399	0.58	1.35	2.32558	0						0
A_33_P3242793	maestro heat-like repeat family member 3, pseudogene	MROH3P	0						1	6.84e-05	0.00139	0.47	1.14	2.43902	0						0
A_33_P3387352	major histocompatibility complex, class I, V (pseudogene) [Source:HGNC Symbol;Acc:HGNC:23482] [ENST00000411514]		0						1	0.0002119	0.00282	1.98	0.8	0.403226	0						0
A_33_P3263902	MAX interactor 1, dimerization protein	MXI1	0						1	0.0004117	0.00424	1.7	0.85	0.5	0						0
A_24_P258051	microtubule associated serine/threonine kinase-like	MASTL	0						1	0.0001161	0.0019	1.35	0.59	0.4329	0						0
A_24_P879740	microtubule-associated protein 1B	MAP1B	0						1	3.66e-05	0.000988	0.87	2.46	2.85714	0						0
A_23_P207445	mitogen-activated protein kinase kinase 6	MAP2K6	0						1	0.0004143	0.00425	1.24	0.46	0.369004	0						0
A_23_P210425	myosin, light chain 9, regulatory	MYL9	0						1	0.0007236	0.00608	0.74	2.47	3.33333	0						0
A_23_P254353	NADPH oxidase activator 1	NOXA1	0						1	2.6e-06	0.000449	1.43	0.69	0.478469	0						0
A_33_P3363245	neurexophilin 4	NXPH4	0						1	1.29e-05	0.000627	0.56	1.15	2.04082	0						0
A_21_P0012273	neurobeachin	NBEA	0						1	0.0001199	0.00195	0.72	1.97	2.7027	0						0
A_23_P74309	nitric oxide synthase 1 (neuronal) adaptor protein	NOS1AP	0						1	8.41e-05	0.00157	1.25	0.52	0.414938	0						0
A_33_P3215333	nuclear factor of activated T-cells, cytoplasmic, calcineurin-dependent 2	NFATC2	0						1	0.00065	0.00565	0.76	1.55	2.04082	0						0
A_33_P3350488	nucleolar and spindle associated protein 1	NUSAP1	0						1	3.03e-05	0.000908	1.2	0.54	0.44843	0						0
A_23_P74349	NUF2, NDC80 kinetochore complex component	NUF2	0						1	0.0001266	0.00202	1.16	0.56	0.485437	0						0
A_23_P121064	pentraxin 3, long	PTX3	0						1	1.46e-05	0.000653	1.42	0.69	0.487805	0						0
A_33_P3331853	phosphodiesterase 1C, calmodulin-dependent 70kDa	PDE1C	0						1	0.0007081	0.00599	1.98	0.87	0.440529	0						0
A_33_P3331856	phosphodiesterase 1C, calmodulin-dependent 70kDa	PDE1C	0						1	4.02e-05	0.00103	1.93	0.9	0.465116	0						0
A_33_P3260614	phospholipase C, beta 2	PLCB2	0						1	9.2e-06	0.00056	1.14	0.49	0.42735	0						0
A_23_P416468	PIF1 5'-to-3' DNA helicase	PIF1	0						1	6.69e-05	0.00137	1.17	0.55	0.471698	0						0
A_24_P183128	placenta-specific 8	PLAC8	0						1	7e-05	0.00141	1.65	0.82	0.497512	0						0
A_23_P129332	polycystic kidney disease 1-like 2 (gene/pseudogene)	PKD1L2	0						1	0.0005345	0.00495	2.07	0.86	0.416667	0						0
A_23_P24948	potassium channel, voltage gated subfamily E regulatory beta subunit 3	KCNE3	0						1	< 1e-07	< 1e-07	1.54	0.06	0.0386399	0						0
A_24_P173823	pre-B-cell leukemia homeobox 1	PBX1	0						1	6.5e-06	0.000524	1.38	0.67	0.483092	0						0
A_23_P428640	protein phosphatase 1, regulatory subunit 3E	PPP1R3E	0						1	0.0009264	0.00716	1.17	0.49	0.416667	0						0
A_32_P38623	protein phosphatase 1, regulatory subunit 9A	PPP1R9A	0						1	4.7e-06	0.000498	1.26	0.62	0.492611	0						0
A_33_P3241984	protein tyrosine phosphatase, non-receptor type 22 (lymphoid)	PTPN22	0						1	4.6e-05	0.0011	1.71	0.8	0.46729	0						0
A_23_P101642	protein tyrosine phosphatase, receptor type, H	PTPRH	0						1	0.0005141	0.00482	1.85	0.92	0.497512	0						0
A_23_P47924	protein tyrosine phosphatase, receptor type, R	PTPRR	0						1	2.01e-05	0.000739	1.52	0.74	0.485437	0						0
A_33_P3252800	protein tyrosine phosphatase, receptor type, R	PTPRR	0						1	0.0006193	0.0055	1.64	0.72	0.438596	0						0
A_24_P234838	protocadherin 1	PCDH1	0						1	0.0001896	0.00263	0.53	1.86	3.44828	0						0
A_33_P3314594	RAB37, member RAS oncogene family	RAB37	0						1	0.0003955	0.00412	1.25	0.61	0.487805	0						0
A_23_P147786	regulating synaptic membrane exocytosis 2	RIMS2	0						1	0.0002609	0.00319	1.68	0.6	0.35461	0						0
A_24_P10137	regulator of cell cycle	RGCC	0						1	3.4e-05	0.000963	1.01	0.2	0.195695	0						0
A_23_P14193	replication factor C (activator 1) 3, 38kDa	RFC3	0						1	1.76e-05	0.000705	1.26	0.51	0.403226	0						0
A_33_P3539223	Rho guanine nucleotide exchange factor (GEF) 39	ARHGEF39	0						1	0.0004399	0.0044	1.08	0.49	0.456621	0						0
A_23_P71503	RHPN1 antisense RNA 1 (head to head)	RHPN1-AS1	0						1	0.0004301	0.00434	1.13	0.52	0.460829	0						0
A_22_P00004026	RST41765 Athersys RAGE Library Homo sapiens cDNA, mRNA sequence [BG221948]		0						1	1.14e-05	0.000604	0.54	17.81	33.3333	0						0
A_23_P157136	scinderin	SCIN	0						1	0.0007243	0.00608	1.36	0.41	0.301205	0						0
A_23_P256473	sema domain, immunoglobulin domain (Ig), short basic domain, secreted, (semaphorin) 3C	SEMA3C	0						1	0.0005387	0.00498	0.81	1.63	2	0						0
A_23_P356494	serine peptidase inhibitor, Kazal type 5	SPINK5	0						1	3.7e-06	0.000472	2.13	0.38	0.176367	0						0
A_24_P686965	SH2 domain containing 5	SH2D5	0						1	5.48e-05	0.00123	1.56	0.74	0.471698	0						0
A_32_P305888	SH3 domain and tetratricopeptide repeats 2	SH3TC2	0						1	5.71e-05	0.00126	1.31	0.59	0.452489	0						0
A_23_P29723	shugoshin-like 1 (S. pombe)	SGOL1	0						1	3.9e-06	0.000477	1.24	0.59	0.473934	0						0
A_23_P98402	SID1 transmembrane family, member 2	SIDT2	0						1	9.1e-06	0.00056	0.77	1.65	2.12766	0						0
A_23_P210708	signal-regulatory protein alpha	SIRPA	0						1	1.43e-05	0.00065	0.72	1.59	2.22222	0						0
A_23_P397120	small integral membrane protein 24	SMIM24	0						1	9.49e-05	0.00169	0.63	1.42	2.27273	0						0
A_23_P139669	solute carrier family 2 (facilitated glucose transporter), member 3	SLC2A3	0						1	4.8e-06	0.000498	0.54	1.95	3.57143	0						0
A_33_P3409159	solute carrier family 22, member 23	SLC22A23	0						1	1e-05	0.000576	0.62	1.26	2.04082	0						0
A_23_P323943	solute carrier family 5 (sodium/monocarboxylate cotransporter), member 12	SLC5A12	0						1	0.0004268	0.00433	1.1	0.41	0.373134	0						0
A_23_P135990	solute carrier organic anion transporter family, member 2A1	SLCO2A1	0						1	0.0001406	0.00216	0.36	1.38	3.84615	0						0
A_24_P13001	sortilin-related VPS10 domain containing receptor 3	SORCS3	0						1	0.0001907	0.00264	1.83	0.75	0.413223	0						0
A_33_P3314659	sperm flagellar 2	SPEF2	0						1	0.000741	0.00616	1.64	0.8	0.487805	0						0
A_23_P82775	SRY (sex determining region Y)-box 17	SOX17	0						1	1.19e-05	0.000612	1.14	0.56	0.490196	0						0
A_33_P3239185	synaptotagmin VII	SYT7	0						1	1.38e-05	0.000643	1.32	0.65	0.487805	0						0
A_22_P00014722	TCF21 antisense RNA inducing promoter demethylation	TARID	0						1	0.0003904	0.00409	1.68	0.75	0.444444	0						0
A_24_P62659	tetraspanin 2	TSPAN2	0						1	0.0006572	0.0057	0.81	2.43	3.0303	0						0
A_21_P0009331	TMEM92 antisense RNA 1	TMEM92-AS1	0						1	0.0001713	0.00245	0.71	1.76	2.5	0						0
A_23_P216355	tonsoku-like, DNA repair protein	TONSL	0						1	0.0004953	0.00472	1.42	0.63	0.446429	0						0
A_23_P118834	topoisomerase (DNA) II alpha 170kDa	TOP2A	0						1	0.0001734	0.00248	1.14	0.54	0.47619	0						0
A_23_P7582	transcription factor 7 (T-cell specific, HMG-box)	TCF7	0						1	2.2e-05	0.000772	0.55	1.24	2.22222	0						0
A_23_P156327	transforming growth factor, beta-induced, 68kDa	TGFBI	0						1	7.7e-06	0.00054	0.59	1.36	2.32558	0						0
A_23_P71170	transient receptor potential cation channel, subfamily V, member 6	TRPV6	0						1	0.0005074	0.00478	1.42	0.44	0.311526	0						0
A_32_P231617	transmembrane 4 L six family member 1	TM4SF1	0						1	1.4e-06	0.000383	1.47	0.69	0.469484	0						0
A_23_P107775	transmembrane protein 190	TMEM190	0						1	0.0005929	0.00533	0.45	1.48	3.33333	0						0
A_23_P321354	transmembrane protein 71	TMEM71	0						1	0.000771	0.00633	1.22	0.56	0.458716	0						0
A_33_P3240843	transmembrane protein 71	TMEM71	0						1	0.000226	0.00293	1.17	0.47	0.4	0						0
A_23_P150935	trophinin associated protein	TROAP	0						1	2.95e-05	0.0009	1.12	0.56	0.5	0						0
A_23_P259586	TTK protein kinase	TTK	0						1	0.000168	0.00243	1.23	0.54	0.444444	0						0
A_21_P0014583	uncharacterized LOC100507033	LOC100507033	0						1	0.0006762	0.00582	0.6	1.88	3.125	0						0
A_21_P0014111	uncharacterized LOC101926903	LSAMP-AS1	0						1	0.000177	0.00251	0.82	1.9	2.32558	0						0
A_22_P00022219	uncharacterized LOC101928433	LOC101928433	0						1	8.8e-06	0.000559	0.51	1.37	2.7027	0						0
A_21_P0013865	uncharacterized LOC102725299	LOC102725299	0						1	4.9e-06	0.000498	1.31	0.61	0.469484	0						0
A_33_P3236157	uracil-DNA glycosylase	UNG	0						1	0.0001284	0.00204	1.28	0.62	0.487805	0						0
A_33_P3397840	WAS/WASL interacting protein family, member 3	WIPF3	0						1	0.0001968	0.00269	1.48	0.54	0.362319	0						0
A_21_P0002907	ENST00000441185		0						1	0.0004429	0.00442	1.54	0.61	0.398406	0						0
A_22_P00002412	ENST00000553613		0						1	1.83e-05	0.000712	0.35	3.41	10	0						0
A_22_P00003042	ENST00000423781		0						1	1.2e-06	0.00036	1.69	0.41	0.241546	0						0
A_22_P00017270	ENST00000567877		0						1	7.6e-06	0.00054	1.17	0.53	0.45045	0						0
A_33_P3326898			0						1	0.0006995	0.00594	0.79	1.73	2.17391	0						0
