# Supplementary material for: TGFβ-induced long non-coding RNA LINC00313 activates Wnt signaling and promotes cholangiocarcinoma
Source: EMBO Rep. 2024 Feb 8;25(3):11. doi: 10.1038/s44319-024-00075-z (PMC10933437; doi:10.1038/s44319-024-00075-z)
Supplement: Supplementary file 5 — Dataset EV4 [file 44319_2024_75_MOESM5_ESM.xlsx]

## Sheet: Dataset EV4 legend
Dataset EV4. List of chromatin regions with altered accessibility, due to LINC00313 over-expression, in HuCCT1 cells
Sheet "MergedRegions"
The ATAC-seq experiment was performed using the ATAC-seq service from Active Motif.
Signal maps and peak locations were used as input data to Active Motifs proprietary analysis program.
The Excel sheet contains detailed information on sample comparison, peak metrics, peak locations and gene annotations.
For differential analysis, reads were counted in all merged peak regions (using Subread), and the replicates for each condition were compared using DESeq2.

## Sheet: MergedRegions
Merged Region	Chromosome	Start	End	Length	IntervalCount	1_EV-1_ATAC_hg38::1 Avg Value	2_pcLINC-4_ATAC_hg38::1 Avg Value	MaxTags	Log2Ratio pcLINC4/EV1	1_EV-1_ATAC_hg38::1 Norm Counts (DESeq2)	2_pcLINC-4_ATAC_hg38::1 Norm Counts (DESeq2)	rawLog2FC (DESeq2)	shrunkenLog2FC (DESeq2)	1_EV-1_ATAC_hg38::1 Peak Value	2_pcLINC-4_ATAC_hg38::1 Peak Value	CGIslandCount	PromoterCount	GeneCount	Gene List	Dist to Start	Position	UCSC Link	1_EV-1_ATAC_hg38::1 Present	2_pcLINC-4_ATAC_hg38::1 Present
19068	11	40329148	40329616	468	1	239.133	7.4	499.617	-5.01414	413	8	-5.47	-1.86	439	14	0	0	1	LRRC4C	1130830	in gene	MergedReg chr11 #19068	1	0
33926	14	63164133	63164729	596	1	177.167	6.944	471.391	-4.6732	374	9	-5.23	-1.73	286	11	0	0	1	LOC105370531	54677	in gene	MergedReg chr14 #33926	1	0
33928	14	63178897	63179402	505	2	183.562	15.062	413.834	-3.60728	348	21	-3.98	-1.45	322	28	0	1	2	LOC105370531, LOC105370530	39959, 902	in gene, in gene	MergedReg chr14 #33928	1	1
19078	11	40876400	40877659	1259	1	56.359	1.286	316.768	-5.45368	256	2	-6.46	-1.41	91	2	0	0	1	LRRC4C	583183	in gene	MergedReg chr11 #19078	1	0
33897	14	62289382	62289903	521	1	138.875	4.917	323.008	-4.81986	260	4	-5.57	-1.38	255	8	0	0	0				MergedReg chr14 #33897	1	0
19073	11	40602776	40603302	526	1	121.882	1.273	286.205	-6.58111	243	3	-6.1	-1.35	232	2	0	0	1	LRRC4C	857173	in gene	MergedReg chr11 #19073	1	0
34945	14	78130272	78130829	557	1	131.722	8.889	327.541	-3.88933	273	13	-4.31	-1.3	228	16	0	0	1	NRXN3	108792	in gene	MergedReg chr14 #34945	1	0
19071	11	40445259	40445804	545	1	111.294	0	270.782	#NUM!	218	0	-7.78	-1.28	201	0	0	0	1	LRRC4C	1014681	in gene	MergedReg chr11 #19071	1	0
87214	5	49599449	49600895	1446	2	150.178	50.156	969.453	-1.58218	817	193	-2.08	-1.24	247	97	0	0	0				link	1	1
21310	11	83710925	83711645	720	2	160	35.909	514.286	-2.15565	413	65	-2.64	-1.2	260	55	0	0	1	DLG2	1917249	in gene	MergedReg chr11 #21310	1	1
34479	14	71240674	71241694	1020	2	87.742	15.516	399.539	-2.49951	315	37	-3.07	-1.16	149	26	0	0	0				MergedReg chr14 #34479	1	1
18174	11	14891979	14892620	641	2	128.4	20.9	367.43	-2.61907	303	35	-3.07	-1.14	218	42	1	1	1	CYP2R1	1735	in gene	MergedReg chr11 #18174	1	1
87217	5	49658373	49659175	802	2	266.48	102	954.094	-1.38546	819	221	-1.89	-1.14	526	208	0	0	0				link	1	1
91101	5	141004113	141004563	450	1	122.714	2.357	246.524	-5.7022	200	3	-5.81	-1.14	197	4	0	0	17	PCDHA1, PCDHA@, PCDHA2, PCDHA3, PCDHA4, PCDHA5, PCDHA6, PCDHA7, PCDHA8, PCDHA9, PCDHA10, PCDHA11, PCDHA12, PCDHA13, PCDHAC1, PCDHAC2, PCDHACT	218202, 218047, 209479, 203140, 197264, 182562, 176416, 169954, 163016, 156566, 148455, 136825, 129036, 122069, 77621, 38176, 25389	in gene, in gene, in gene, in gene, in gene, in gene, in gene, in gene, in gene, in gene, in gene, in gene, in gene, in gene, in gene, in gene, in gene	link	1	0
33929	14	63203927	63204434	507	2	148.562	18.688	336.254	-2.99088	273	26	-3.36	-1.13	249	33	0	1	2	LOC105370531, RHOJ	14928, -182	in gene, upstream	MergedReg chr14 #33929	1	1
95611	6	44000169	44000763	594	1	107.778	11.778	285.804	-3.1939	228	15	-3.86	-1.09	144	16	0	1	3	LOC101929705, C6orf223, LOC105375071	74186, -131, 48463	in gene, upstream, downstream	link	1	0
4437	1	81174733	81175408	675	2	184.81	64.952	556.905	-1.5086	459	105	-2.11	-1.05	312	133	0	1	1	LOC105378813	2775	in gene	MergedReg chr1 #4437	1	1
69765	22	12691603	12693036	1433	2	109.289	41.778	699.157	-1.38733	568	147	-1.94	-1.05	250	112	0	0	0				link	1	1
78057	3	161854219	161854853	634	2	279.15	124.85	790.094	-1.16084	639	177	-1.85	-1.05	490	232	0	0	0				link	1	1
40020	15	93829192	93829887	695	2	141.476	41.238	438.955	-1.77851	346	66	-2.37	-1.01	219	65	0	0	1	LINC01579	71238	in gene	MergedReg chr15 #40020	1	1
51180	18	65659807	65660397	590	1	85.421	5.105	224.993	-4.06461	187	8	-4.44	-1.01	129	9	0	0	0				MergedReg chr18 #51180	1	0
81626	4	62548162	62548608	446	1	99.857	1	198.822	-6.64179	168	3	-5.57	-0.99	163	1	0	0	1	LOC105377252	25661	in gene	link	1	0
87215	5	49601391	49602242	851	2	298.407	143.222	1133.68	-1.05903	942	322	-1.55	-0.98	529	241	0	0	0				link	1	1
61337	2	167558249	167558860	611	2	87.421	11.474	238.456	-2.92961	197	13	-3.77	-0.97	171	21	0	0	1	B3GALT1	265493	in gene	MergedReg chr2 #61337	1	1
44511	17	16443410	16444306	896	1	87.357	17.571	349.428	-2.31373	292	53	-2.43	-0.95	126	34	0	1	6	TRPV2, LRRC75A-AS1, SNORD49B, SNORD49A, SNORD65, LRRC75A	28316, 4871, 4349, 3822, 2632, 48333	downstream, in gene, downstream, downstream, downstream, in gene	MergedReg chr17 #44511	1	0
68332	21	7926107	7926675	568	2	193.944	71.056	491.787	-1.44861	424	108	-1.96	-0.95	396	147	0	0	0				link	1	1
83040	4	108941964	108942395	431	1	119.769	11.417	230.448	-3.391	192	14	-3.67	-0.94	185	18	0	0	1	COL25A1	360573	in gene	link	1	0
8164	1	179807698	179808526	828	2	132.231	48.962	488.782	-1.43333	406	105	-1.94	-0.93	218	74	0	0	2	FAM163A, LOC105371634	80349, 11306	in gene, downstream	MergedReg chr1 #8164	1	1
19600	11	60169196	60169836	640	2	94.8	13.25	270.857	-2.83889	225	28	-2.95	-0.93	169	21	0	1	2	LOC105369319, MS4A6A	-5116, 15150	upstream, downstream	MergedReg chr11 #19600	1	1
112537	9	41229297	41230484	1187	2	71	26.216	376.237	-1.43737	304	62	-2.29	-0.92	111	42	0	1	2	LOC105376057, MIR4477A	17694, -3865	downstream, upstream	link	1	1
117698	X	63350613	63351687	1074	1	43.412	4.115	208.145	-3.39913	172	8	-4.21	-0.92	76	10	1	1	1	SPIN4	189	in gene	link	1	0
67624	20	52494215	52494622	407	2	165.25	28.667	300.253	-2.52719	237	35	-2.74	-0.91	256	45	0	0	0				link	1	1
62532	2	201123899	201124438	539	2	204.235	70.765	491.44	-1.52912	410	112	-1.86	-0.9	363	104	0	0	2	LOC105373836, CFLAR	-8751, 8014	upstream, in gene	MergedReg chr2 #62532	1	1
111849	9	25678127	25678752	625	2	82.45	11.65	230.05	-2.82319	195	19	-3.28	-0.9	125	21	1	1	1	TUSC1	419	in gene	link	1	1
117702	X	64205511	64206495	984	1	53.933	8.667	236.92	-2.63756	193	19	-3.31	-0.9	88	14	1	2	2	AMER1, LOC105373237	395, 33	in gene, in gene	link	1	0
50901	18	58168245	58168744	499	1	74.438	1.429	165.824	-5.70296	143	1	-6.46	-0.89	118	2	0	0	1	NEDD4L	124261	in gene	MergedReg chr18 #50901	1	0
68334	21	8219820	8220336	516	2	311.5	149.312	717.562	-1.0609	569	187	-1.6	-0.89	544	266	1	1	1	LOC105379506	-2177	upstream	link	1	1
24779	12	14913418	14913936	518	2	231.688	100.875	535.779	-1.19961	429	128	-1.74	-0.87	385	174	0	0	1	ERP27	24872	downstream	MergedReg chr12 #24779	1	1
60901	2	153593094	153593603	509	1	78.688	2.154	178.804	-5.19105	145	3	-5.36	-0.87	130	4	0	0	0				MergedReg chr2 #60901	1	0
86456	5	23466368	23466969	601	1	66.316	3.727	177.928	-4.15327	150	4	-4.78	-0.87	103	6	0	0	0				link	1	0
6580	1	153122977	153123508	531	2	100.625	12	238.535	-3.06788	189	21	-3.14	-0.86	171	19	0	0	1	SPRR2F	-9727	upstream	MergedReg chr1 #6580	1	1
22562	11	115941431	115942046	615	2	105.474	26.684	289.583	-1.98284	232	39	-2.54	-0.86	182	56	0	0	1	LOC102724165	22112	in gene	MergedReg chr11 #22562	1	1
3323	1	49728383	49728821	438	2	116.929	19.143	228.638	-2.61074	190	22	-3.07	-0.85	199	30	0	0	1	AGBL4	295352	in gene	MergedReg chr1 #3323	1	1
35719	14	95468710	95469208	498	2	149.333	40.067	331.999	-1.89805	256	51	-2.31	-0.85	258	67	0	1	2	SYNE3, LOC105370641	47709, -3035	in gene, upstream	MergedReg chr14 #35719	1	1
58456	2	82790180	82791049	869	1	55.444	8.926	215.093	-2.63495	176	16	-3.38	-0.85	85	16	0	0	0				MergedReg chr2 #58456	1	0
79367	3	193978368	193978820	452	2	154.667	49.533	312.096	-1.6427	273	59	-2.19	-0.85	245	83	0	0	1	LOC647323	25065	in gene	link	1	1
54696	19	50794450	50795606	1156	2	79.167	30.25	408.558	-1.38796	345	94	-1.87	-0.84	113	52	0	1	7	LOC105372440, LOC105372439, ACPT, C19orf48, SNORD88B, SNORD88A, SNORD88C	-8830, -1740, 4613, 9825, 4097, 4507, 7393	upstream, upstream, in gene, downstream, downstream, downstream, downstream	MergedReg chr19 #54696	1	1
58460	2	82993553	82993998	445	1	83.786	0	166.45	#NUM!	134	1	-6.36	-0.84	135	0	0	0	0				MergedReg chr2 #58460	1	0
70665	22	32695489	32695935	446	2	149.846	42.538	298.354	-1.81666	228	40	-2.49	-0.84	238	69	0	0	1	SYN3	362679	in gene	link	1	1
29719	12	130097753	130098396	643	2	161.8	62.35	464.453	-1.37575	377	110	-1.77	-0.83	253	102	0	0	0				MergedReg chr12 #29719	1	1
41919	16	51538689	51539373	684	1	54	0	164.893	#NUM!	133	1	-6.35	-0.83	104	0	0	0	0				MergedReg chr16 #41919	1	0
53725	19	40623706	40624333	627	2	79.85	14.9	223.509	-2.42198	190	24	-2.91	-0.83	120	25	1	0	1	LTBP4	31131	in gene	MergedReg chr19 #53725	1	1
58458	2	82837859	82838290	431	1	90.308	2.545	173.762	-5.14912	137	3	-5.28	-0.83	144	4	0	0	1	LOC105374831	12081	downstream	MergedReg chr2 #58458	1	0
34467	14	71142208	71142770	562	2	131.278	48.444	329.367	-1.43824	278	65	-2.08	-0.82	215	87	0	0	0				MergedReg chr14 #34467	1	1
87221	5	49666024	49666395	371	2	273.545	109.636	453.059	-1.31906	370	110	-1.74	-0.82	440	174	0	0	0				link	1	1
22563	11	115965732	115966459	727	1	66.182	10.591	214.796	-2.6436	175	20	-3.07	-0.8	111	17	0	0	0				MergedReg chr11 #22563	1	0
33906	14	62443603	62444203	600	1	65.053	6.105	174.249	-3.41355	150	10	-3.83	-0.8	108	9	0	0	1	LOC105370529	85984	in gene	MergedReg chr14 #33906	1	0
67623	20	52490551	52491182	631	2	86.1	18.6	242.541	-2.21071	207	35	-2.55	-0.8	157	38	0	0	0				link	1	1
85559	4	190178993	190179736	743	2	114.217	46.087	378.854	-1.30935	312	85	-1.86	-0.8	292	120	0	1	1	LOC102723981	-5517	upstream	link	1	1
54708	19	50931901	50932512	611	2	150.05	70.55	409.288	-1.08873	343	102	-1.74	-0.79	262	125	0	0	1	LOC390956	3664	in gene	MergedReg chr19 #54708	1	1
111339	9	9893750	9894231	481	2	95.8	14.267	205.713	-2.74734	165	17	-3.18	-0.79	159	23	0	0	1	PTPRD	718733	in gene	link	1	1
19065	11	40293706	40294417	711	1	51.364	3.227	163.035	-3.99249	134	5	-4.46	-0.78	104	6	0	0	1	LRRC4C	1166151	in gene	MergedReg chr11 #19065	1	0
25379	12	29566255	29566851	596	2	77.737	12.158	206.836	-2.6767	173	22	-2.93	-0.78	160	26	0	0	2	TMTC1, LOC105369713	218206, 6488	in gene, downstream	MergedReg chr12 #25379	1	1
41917	16	51431509	51431917	408	1	82.615	0	150.477	#NUM!	122	0	-6.94	-0.78	135	0	0	0	1	LOC102723323	93900	in gene	MergedReg chr16 #41917	1	0
54741	19	51546707	51547148	441	1	85.143	6.643	167.625	-3.67998	147	10	-3.8	-0.78	126	10	0	0	0				MergedReg chr19 #54741	1	0
65683	20	19094990	19095555	565	2	79.833	11.778	201.364	-2.76089	167	19	-3.1	-0.78	125	22	0	0	0				link	1	1
96209	6	66258736	66259674	938	1	44.655	4.241	186.993	-3.39635	153	13	-3.48	-0.78	85	11	0	0	0				link	1	0
102785	7	91239071	91239645	574	2	136.333	51.111	349.353	-1.41543	289	77	-1.89	-0.78	232	81	0	0	0				link	1	1
17613	11	3126508	3126896	388	1	86.917	3.75	150.553	-4.53468	129	4	-4.75	-0.77	132	6	0	0	1	OSBPL5	38650	in gene	MergedReg chr11 #17613	1	0
113211	9	85258736	85259162	426	2	116.462	21.923	221.486	-2.40934	175	24	-2.83	-0.77	186	36	0	0	1	LOC105376119	30530	downstream	link	1	1
18817	11	34161710	34162271	561	2	219.176	108.294	548.918	-1.01714	441	158	-1.48	-0.76	364	190	0	0	2	ABTB2, LOC102723539	196018, 7212	in gene, downstream	MergedReg chr11 #18817	1	1
105422	7	158595074	158595451	377	2	150.727	35.727	253.679	-2.07685	201	37	-2.43	-0.76	253	59	0	1	3	PTPRN2, LOC105375616, MIR5707	-7466, 5026, 3646	upstream, downstream, downstream	link	1	1
33455	14	54697709	54698235	526	2	127.188	43.562	298.665	-1.54582	239	56	-2.08	-0.75	207	71	0	0	2	SAMD4A, LOC729451	130360, -10054	in gene, upstream	MergedReg chr14 #33455	1	1
103233	7	100957827	100958908	1081	2	57.212	16.212	276.099	-1.81926	232	53	-2.11	-0.75	94	29	0	0	2	LOC105375431, MUC3A	5861, 9250	in gene, in gene	link	1	1
8013	1	177219718	177220531	813	2	68.68	17.2	249.272	-1.99748	209	44	-2.24	-0.74	110	26	0	0	1	BRINP2	49202	in gene	MergedReg chr1 #8013	1	1
17382	10	133689256	133689637	381	2	186.417	60.75	317.075	-1.61758	270	74	-1.86	-0.74	314	105	0	0	2	DUX4L21, DUX4L20	9077, 5778	downstream, downstream	MergedReg chr10 #17382	1	1
17643	11	3885670	3886251	581	2	97.389	29.944	252.603	-1.70149	209	43	-2.26	-0.74	158	52	0	0	1	STIM1	30257	in gene	MergedReg chr11 #17643	1	1
22466	11	113505861	113506507	646	2	78.4	20.05	226.1	-1.96725	189	33	-2.47	-0.74	144	39	0	1	1	LOC105369501	-5446	upstream	MergedReg chr11 #22466	1	1
63084	2	216057583	216058257	674	2	165.905	82.952	499.196	-1.00001	401	142	-1.49	-0.74	249	116	0	0	1	PECR	23896	in gene	MergedReg chr2 #63084	1	1
87220	5	49661325	49661797	472	2	171	81.333	360.321	-1.07208	337	108	-1.63	-0.74	234	126	0	0	0				link	1	1
6509	1	152024150	152024704	554	2	127.222	41.833	314.647	-1.60463	253	66	-1.92	-0.73	239	81	0	0	2	LOC105371442, S100A11	3091, 12608	in gene, downstream	MergedReg chr1 #6509	1	1
18889	11	34825492	34826178	686	2	123.909	54.727	379.471	-1.17896	313	97	-1.68	-0.73	261	118	0	1	2	LOC102723568, LOC105376625	133051, -1	in gene, upstream	MergedReg chr11 #18889	1	1
34946	14	78135377	78135889	512	2	103.562	29.125	236.713	-1.83016	197	38	-2.35	-0.73	182	59	0	0	1	NRXN3	113875	in gene	MergedReg chr14 #34946	1	1
50730	18	53745549	53745994	445	1	78.357	6.929	155.665	-3.49934	129	6	-4.14	-0.73	131	13	0	0	0				MergedReg chr18 #50730	1	0
66627	20	38142736	38143053	317	1	126.1	32.8	178.454	-1.9428	186	33	-2.44	-0.73	150	40	0	0	1	TGM2	23615	in gene	link	1	0
111313	9	7216227	7216906	679	2	125.571	63.524	380.637	-0.98313	315	98	-1.67	-0.73	230	109	0	0	1	LOC105375969	40489	downstream	link	1	1
25665	12	38904845	38905847	1002	2	62.71	21.194	280.515	-1.56504	229	56	-2	-0.72	145	56	1	1	1	CPNE8	789	in gene	MergedReg chr12 #25665	1	1
83236	4	114563380	114563921	541	2	87.118	18	210.406	-2.27497	178	30	-2.52	-0.72	149	31	0	0	1	LOC105377380	-7982	upstream	link	1	1
86464	5	27308144	27308614	470	2	117.133	32.8	245.77	-1.83638	203	43	-2.21	-0.72	200	57	0	0	0				link	1	1
1214	1	19083071	19083594	523	1	79.706	13.882	186.099	-2.52147	158	21	-2.84	-0.71	140	24	0	0	1	UBR4	126987	in gene	MergedReg chr1 #1214	1	0
16782	10	120586339	120586956	617	2	163.789	85.421	451.151	-0.939176	368	130	-1.49	-0.71	283	173	0	0	1	PPAPDC1A	129693	in gene	MergedReg chr10 #16782	1	1
54711	19	50975693	50976199	506	2	160.625	65.125	362.84	-1.30241	298	93	-1.67	-0.71	287	122	0	1	3	KLK6, LOC105372442, KLK7	-6273, 12390, 8118	upstream, downstream, downstream	MergedReg chr19 #54711	1	1
54728	19	51251302	51251897	595	1	61.889	5.778	164.393	-3.42104	134	10	-3.59	-0.71	95	9	0	1	1	SIGLECL1	573	in gene	MergedReg chr19 #54728	1	0
56605	2	35790180	35790711	531	2	138.688	57	328.765	-1.28281	264	75	-1.8	-0.71	216	91	0	0	0				MergedReg chr2 #56605	1	1
70664	22	32693122	32693514	392	2	130	32.417	227.5	-2.00369	184	34	-2.4	-0.71	211	51	0	0	1	SYN3	365073	in gene	link	1	1
82770	4	100257570	100258024	454	2	173.5	76.714	351.647	-1.17737	279	84	-1.72	-0.71	293	133	0	0	0				link	1	1
87218	5	49659729	49660068	339	2	205.182	75.909	310.521	-1.43456	281	85	-1.71	-0.71	304	109	0	0	0				link	1	1
110566	8	138830804	138831553	749	1	48.417	4.708	161.894	-3.36233	136	12	-3.45	-0.71	69	12	0	0	1	COL22A1	82916	in gene	link	1	0
4430	1	80054103	80054572	469	1	69.733	5.571	146.003	-3.64583	123	6	-4.07	-0.7	114	10	0	0	0				MergedReg chr1 #4430	1	0
19070	11	40401097	40401522	425	1	69.846	0	132.52	#NUM!	108	0	-6.76	-0.7	106	0	0	0	1	LRRC4C	1058903	in gene	MergedReg chr11 #19070	1	0
22242	11	109696162	109696762	600	2	84.722	23.833	226.934	-1.82978	186	37	-2.29	-0.7	154	43	0	0	0				MergedReg chr11 #22242	1	1
33927	14	63174819	63175247	428	1	78.846	7.615	150.652	-3.37212	136	12	-3.37	-0.7	105	16	0	1	2	LOC105370531, LOC105370530	44075, -3214	in gene, upstream	MergedReg chr14 #33927	1	0
68336	21	8234283	8234696	413	2	147.077	59.231	271.173	-1.31215	221	57	-1.94	-0.69	244	100	0	0	0				link	1	1
86460	5	23631265	23631931	666	1	48.15	1.667	143.16	-4.85221	119	5	-4.29	-0.69	75	3	0	0	0				link	1	0
102020	7	64794110	64794621	511	1	59.812	1.364	136.446	-5.45452	112	3	-4.99	-0.69	104	2	1	1	1	ZNF138	-23	upstream	link	1	0
5511	1	110235752	110236674	922	2	60.586	15.655	249.376	-1.95236	206	50	-2.02	-0.68	100	36	0	0	1	KCNC4	25499	in gene	MergedReg chr1 #5511	1	1
7640	1	168643092	168643574	482	2	190.733	106.133	410.417	-0.845681	332	118	-1.49	-0.68	342	191	0	0	1	LOC105371604	23304	in gene	MergedReg chr1 #7640	1	1
10892	1	231295893	231296411	518	2	150.125	67.062	347.164	-1.1626	282	90	-1.63	-0.68	248	121	0	0	0				MergedReg chr1 #10892	1	1
17247	10	131635477	131636014	537	2	89.471	26.177	214.491	-1.77312	182	37	-2.26	-0.68	153	46	0	0	0				MergedReg chr10 #17247	1	1
25657	12	38507916	38508589	673	1	50.571	4.524	151.939	-3.48264	129	12	-3.38	-0.68	91	10	0	0	0				MergedReg chr12 #25657	1	0
29839	13	18212891	18213271	380	2	283.167	167.5	480.373	-0.757492	387	147	-1.39	-0.68	489	287	0	0	1	FAM230C	17784	in gene	MergedReg chr13 #29839	1	1
55149	2	2665213	2665685	472	2	120.067	45.867	252.998	-1.38831	204	49	-2.03	-0.68	200	75	0	0	0				MergedReg chr2 #55149	1	1
65679	20	19047544	19048119	575	2	99.333	38.444	254.984	-1.36951	212	53	-1.97	-0.68	168	67	0	1	1	LOC102724734	432	in gene	link	1	1
75118	3	98670014	98670537	523	1	69.353	9.235	161.927	-2.90877	133	12	-3.34	-0.68	111	13	0	0	0				link	1	0
87998	5	66498823	66499324	501	2	136.067	57.933	304.328	-1.23186	236	66	-1.82	-0.68	245	102	0	1	3	LOC401191, LOC105379002, LOC101928769	200684, -5079, 12531	in gene, upstream, downstream	link	1	1
6573	1	153030916	153031307	391	1	95.917	17.083	167.427	-2.48923	139	17	-2.98	-0.67	148	25	0	1	3	LOC105371446, SPRR1B, SPRR2D	19979, -92, 10007	downstream, upstream, downstream	MergedReg chr1 #6573	1	0
7439	1	165116639	165117225	586	2	163.684	85.474	428.209	-0.937356	359	134	-1.41	-0.67	323	184	0	0	0				MergedReg chr1 #7439	1	1
17246	10	131621820	131622558	738	2	150.087	80.696	494.483	-0.89523	399	158	-1.33	-0.67	216	118	0	0	0				MergedReg chr10 #17246	1	1
19609	11	60307675	60308180	505	1	59.75	7.062	134.704	-3.08079	123	9	-3.64	-0.67	78	14	0	0	1	MS4A4A	27386	in gene	MergedReg chr11 #19609	1	0
34468	14	71143331	71143903	572	2	243.941	149.706	622.921	-0.7044	485	205	-1.24	-0.67	390	249	0	0	0				MergedReg chr14 #34468	1	1
47939	17	72661342	72662047	705	2	135.818	77.273	427.463	-0.813638	346	129	-1.42	-0.67	186	112	0	0	1	SLC39A11	431020	in gene	MergedReg chr17 #47939	1	1
51281	18	70658995	70659445	450	2	119.643	36.786	240.354	-1.70151	193	45	-2.08	-0.67	200	66	0	0	1	GTSCR1	11655	in gene	MergedReg chr18 #51281	1	1
68155	20	62666837	62667313	476	2	89.933	24.067	191.108	-1.90179	165	30	-2.42	-0.67	144	34	0	1	2	SLCO4A1, SLCO4A1-AS1	24630, -454	in gene, upstream	link	1	1
71718	22	47030801	47031223	422	1	78.385	6.846	147.672	-3.51724	126	10	-3.5	-0.67	119	10	0	0	1	TBC1D22A	268395	in gene	link	1	0
102017	7	64562961	64563395	434	1	67.429	3.357	130.644	-4.32812	111	3	-4.73	-0.67	112	6	0	1	1	ZNF680	-51	upstream	link	1	0
105414	7	158431920	158432429	509	2	86.938	28	197.551	-1.63456	168	32	-2.36	-0.67	132	47	0	1	2	PTPRN2, LOC105375612	155622, -1217	in gene, upstream	link	1	1
118186	X	105173069	105173525	456	1	67.643	6.583	137.702	-3.36112	114	5	-4.23	-0.67	107	11	0	0	1	IL1RAPL2	607098	in gene	link	1	0
19076	11	40797985	40798421	436	1	68	2.6	132.357	-4.70895	104	1	-5.53	-0.66	102	4	0	0	1	LRRC4C	662009	in gene	MergedReg chr11 #19076	1	0
34397	14	69980391	69981279	888	2	114.741	66.037	454.866	-0.797035	363	139	-1.38	-0.66	220	166	0	0	1	SMOC1	101447	in gene	MergedReg chr14 #34397	1	1
40885	16	10112046	10112531	485	1	61.467	4.111	133.087	-3.90225	111	4	-4.35	-0.66	92	6	0	0	1	GRIN2A	71076	in gene	MergedReg chr16 #40885	1	0
52538	19	12294773	12295172	399	1	61.692	0	109.889	#NUM!	101	0	-6.68	-0.66	91	0	1	1	1	ZNF44	-73	upstream	MergedReg chr19 #52538	1	0
66743	20	40489835	40490347	512	2	79.25	14.562	181.143	-2.4442	150	23	-2.65	-0.66	128	29	0	0	0				link	1	1
74150	3	52385155	52385565	410	2	128.667	37.167	235.507	-1.79155	184	41	-2.14	-0.66	201	55	0	0	1	DNAH1	69041	in gene	link	1	1
100058	7	17206246	17206909	663	2	95.5	30.75	282.663	-1.63491	231	66	-1.79	-0.66	142	49	0	0	0				link	1	1
21292	11	83448681	83449071	390	1	77.917	5.583	135.659	-3.80283	117	8	-3.66	-0.65	115	9	0	0	1	DLG2	2179658	downstream	MergedReg chr11 #21292	1	0
21303	11	83656844	83657460	616	2	60.474	12.316	166.303	-2.29578	136	17	-2.95	-0.65	87	22	0	0	2	DLG2, LOC101929043	1971382, 19499	in gene, in gene	MergedReg chr11 #21303	1	1
25656	12	38417101	38417651	550	2	103.941	42.824	255.212	-1.27927	204	54	-1.9	-0.65	173	80	0	0	0				MergedReg chr12 #25656	1	1
75591	3	109559372	109559874	502	1	55	1.4	123.259	-5.29593	104	3	-4.89	-0.65	92	2	0	0	0				link	1	0
78058	3	161890091	161890639	548	2	308.059	216.176	753.644	-0.511	613	285	-1.1	-0.65	547	422	0	0	0				link	1	1
82910	4	103754842	103755303	461	2	81.4	14.571	167.524	-2.48193	143	21	-2.7	-0.65	138	26	0	0	0				link	1	1
85204	4	179804139	179804808	669	1	51.191	10	152.887	-2.35589	134	17	-2.93	-0.65	89	15	0	0	0				link	1	0
91073	5	140348147	140348577	430	1	127.429	50.643	244.618	-1.33126	223	64	-1.78	-0.65	184	72	0	1	2	HBEGF, SLC4A9	-1759, -10197	upstream, upstream	link	1	0
104645	7	138352516	138352980	464	1	65.929	4.714	136.567	-3.80589	111	5	-4.19	-0.65	104	8	0	0	0				link	1	0
25034	12	21962149	21962682	533	2	69.938	14.312	166.415	-2.28885	137	19	-2.82	-0.64	108	27	0	0	0				MergedReg chr12 #25034	1	1
25343	12	28127432	28127878	446	1	127.429	50.429	253.72	-1.33737	220	63	-1.78	-0.64	194	77	0	1	1	LOC105369710	1917	in gene	MergedReg chr12 #25343	1	0
35174	14	86673403	86673826	423	2	87.357	12.214	164.964	-2.83839	140	21	-2.72	-0.64	144	20	0	0	0				MergedReg chr14 #35174	1	1
50725	18	52160621	52161082	461	2	102.286	31.786	210.508	-1.68615	164	33	-2.29	-0.64	162	51	0	0	1	LOC105372121	112596	in gene	MergedReg chr18 #50725	1	1
51316	18	72375660	72376111	451	1	72.643	9.5	146.259	-2.93482	122	11	-3.37	-0.64	119	14	0	0	0				MergedReg chr18 #51316	1	0
67630	20	53077446	53077843	397	2	126.667	47.667	224.495	-1.40998	179	42	-2.08	-0.64	195	71	0	0	1	TSHZ2	105335	in gene	link	1	1
68515	21	23162526	23162959	433	2	72.714	15.786	140.559	-2.20359	122	11	-3.37	-0.64	122	30	0	0	0				link	1	1
69745	21	46509741	46510376	635	2	142.5	71.4	403.962	-0.996966	324	122	-1.41	-0.64	237	115	0	0	1	DIP2A	51116	in gene	link	1	1
87738	5	60092658	60093107	449	2	93.714	18.214	187.846	-2.36322	151	26	-2.51	-0.64	157	32	0	0	1	PDE4D	429238	in gene	link	1	1
102261	7	74287205	74287663	458	2	99	25.143	202.42	-1.97727	165	34	-2.25	-0.64	143	38	0	1	1	CLIP2	-2041	upstream	link	1	1
17463	11	1016626	1017526	900	1	37.821	7.893	151.959	-2.26054	134	19	-2.79	-0.63	53	15	0	0	2	AP2A2, MUC6	91267, 19630	downstream, in gene	MergedReg chr11 #17463	1	0
20909	11	75050991	75051475	484	2	109.2	39.267	235.95	-1.47558	197	52	-1.9	-0.63	178	66	0	0	0				MergedReg chr11 #20909	1	1
37730	15	54803498	54803894	396	1	88.417	12.417	156.309	-2.83201	125	13	-3.12	-0.63	144	21	0	0	0				MergedReg chr15 #37730	1	0
45351	17	33871602	33872094	492	2	150.133	78.8	329.756	-0.929974	268	92	-1.54	-0.63	246	133	0	0	1	ASIC2	284958	in gene	MergedReg chr17 #45351	1	1
45375	17	34721343	34721759	416	2	117.692	32.308	218.571	-1.86505	176	40	-2.1	-0.63	179	55	0	0	1	LOC105371740	5511	downstream	MergedReg chr17 #45375	1	1
57349	2	50589036	50589407	371	2	242.909	146.636	402.318	-0.728177	326	126	-1.36	-0.63	401	243	0	0	1	NRXN1	443315	in gene	MergedReg chr2 #57349	1	1
81758	4	72312064	72312484	420	1	73.214	8.857	137.276	-3.04723	119	11	-3.33	-0.63	125	15	0	0	1	ADAMTS3	256525	in gene	link	1	0
91558	5	149037797	149038234	437	1	79.231	17.615	154.571	-2.16926	129	16	-2.94	-0.63	115	29	0	0	1	SH3TC2	25159	in gene	link	1	0
99829	7	10116457	10116903	446	1	69.714	5.077	138.806	-3.7794	117	10	-3.47	-0.63	108	8	0	0	1	LOC105375149	45130	in gene	link	1	0
7009	1	157831971	157832502	531	2	67.562	12.875	160.158	-2.39164	126	15	-2.96	-0.62	99	20	0	0	1	CD5L	9608	in gene	MergedReg chr1 #7009	1	1
8162	1	179794666	179795153	487	2	74.933	17.067	162.912	-2.13439	137	21	-2.64	-0.62	116	27	0	0	1	FAM163A	67146	in gene	MergedReg chr1 #8162	1	1
17248	10	131641158	131641628	470	2	119.5	46.429	250.737	-1.36391	198	55	-1.84	-0.62	182	76	0	0	0				MergedReg chr10 #17248	1	1
52537	19	12293746	12294176	430	2	75	15.75	143.973	-2.25154	131	18	-2.8	-0.62	113	27	0	1	1	ZNF44	938	in gene	MergedReg chr19 #52537	1	1
57857	2	65728770	65729502	732	2	81.364	33.955	265.886	-1.26077	214	63	-1.74	-0.62	167	77	0	0	1	LOC105369167	3460	in gene	MergedReg chr2 #57857	1	1
58423	2	75807969	75808507	538	2	254.562	156.625	611.403	-0.700703	471	214	-1.14	-0.62	416	245	0	0	0				MergedReg chr2 #58423	1	1
60444	2	139122688	139123140	452	1	58.533	2.333	118.111	-4.64899	100	3	-4.82	-0.62	96	4	0	0	0				MergedReg chr2 #60444	1	0
77624	3	152736921	152737410	489	2	97.188	35.688	212.165	-1.44534	182	46	-1.96	-0.62	166	73	0	0	1	LOC102724289	86796	in gene	link	1	1
83000	4	107725236	107725738	502	2	85.25	27.875	191.051	-1.61273	164	36	-2.16	-0.62	148	47	0	1	1	PAPSS1	-5224	upstream	link	1	1
89213	5	95843091	95843583	492	2	128.867	56.667	283.047	-1.1853	231	72	-1.66	-0.62	192	87	0	1	2	LOC102724720, LINC01554	1584, -8895	in gene, upstream	link	1	1
94586	6	28802497	28803032	535	2	83.812	23.375	200.176	-1.84219	162	35	-2.2	-0.62	128	39	0	2	4	TRA-AGC1-1, TRA-TGC7-1, TRF-GAA3-1, TRA-AGC6-1	-6729, 106, 5141, 9379	upstream, downstream, downstream, downstream	link	1	1
97455	6	120198037	120198505	468	1	57.867	1.867	120.901	-4.95395	101	3	-4.61	-0.62	98	3	0	0	0				link	1	0
28223	12	101018565	101018966	401	2	93.583	16	167.53	-2.54817	133	20	-2.68	-0.61	145	22	0	0	1	ANO4	301302	in gene	MergedReg chr12 #28223	1	1
45174	17	30961145	30961596	451	1	69.357	8.071	139.643	-3.10322	119	13	-3.11	-0.61	104	14	0	1	2	ADAP2, RNF135	39685, 2449	downstream, in gene	MergedReg chr17 #45174	1	0
48021	17	74116022	74116498	476	2	73.4	17.6	155.975	-2.0602	133	19	-2.72	-0.61	115	31	0	1	1	LOC102723567	-3369	upstream	MergedReg chr17 #48021	1	1
51186	18	65768505	65768869	364	1	74.75	6	121.469	-3.63904	104	6	-3.96	-0.61	117	10	0	0	1	CDH7	18435	in gene	MergedReg chr18 #51186	1	0
76053	3	122271199	122271614	415	2	96	28.308	177.857	-1.76182	145	27	-2.39	-0.61	149	45	0	0	1	CASR	87739	in gene	link	1	1
80927	4	37471890	37472386	496	2	163.875	83.125	362.866	-0.979241	299	115	-1.38	-0.61	295	141	0	1	2	C4orf19, LOC105374403	18684, 251	in gene, in gene	link	1	1
96792	6	92126050	92126486	436	2	80.385	16.538	156.464	-2.28114	125	16	-2.88	-0.61	119	26	0	0	0				link	1	1
117540	X	50827988	50828399	411	1	80.231	10.462	147.21	-2.939	120	13	-3.07	-0.61	132	17	0	0	0				link	1	0
7011	1	157862410	157862847	437	2	124.692	48.615	243.261	-1.3589	192	54	-1.81	-0.6	204	82	0	0	0				MergedReg chr1 #7011	1	1
10255	1	222068897	222069386	489	2	81.133	24.333	177.116	-1.73737	143	27	-2.37	-0.6	139	33	0	0	0				MergedReg chr1 #10255	1	1
10529	1	225891178	225891718	540	2	145.412	80.647	350.547	-0.850454	289	110	-1.38	-0.6	277	141	0	1	2	TMEM63A, LEFTY1	-8728, -2302	upstream, upstream	MergedReg chr1 #10529	1	1
17206	10	128629311	128629940	629	2	137.35	75.05	385.684	-0.871933	315	126	-1.32	-0.6	281	163	0	0	0				MergedReg chr10 #17206	1	1
19610	11	60318695	60319194	499	1	51.667	3.133	115.097	-4.04363	98	3	-4.56	-0.6	78	5	0	0	1	MS4A4A	38403	downstream	MergedReg chr11 #19610	1	0
23671	11	133945064	133945818	754	2	64.652	28.652	217.623	-1.17406	187	51	-1.85	-0.6	82	51	0	0	1	IGSF9B	11522	in gene	MergedReg chr11 #23671	1	1
24279	12	7584060	7584572	512	2	207.562	135.938	474.427	-0.610594	387	169	-1.19	-0.6	344	249	0	0	0				MergedReg chr12 #24279	1	1
25348	12	28242966	28243483	517	2	329.188	234.188	759.778	-0.491245	596	293	-1.02	-0.6	579	414	0	0	1	CCDC91	54965	in gene	MergedReg chr12 #25348	1	1
32252	13	111954615	111955315	700	1	50.682	10.227	158.381	-2.30909	129	19	-2.69	-0.6	74	15	0	0	0				MergedReg chr13 #32252	1	0
34273	14	68748640	68749085	445	2	78.143	16.429	155.239	-2.24987	136	22	-2.54	-0.6	126	26	0	0	0				MergedReg chr14 #34273	1	1
35983	14	100068444	100068982	538	2	169.765	100.412	407.739	-0.757607	335	137	-1.28	-0.6	294	180	0	0	1	EVL	49326	in gene	MergedReg chr14 #35983	1	1
53589	19	38838558	38839048	490	2	177.312	105	387.87	-0.755901	324	131	-1.3	-0.6	302	194	0	1	2	ECH1, HNRNPL	-6946, 13536	upstream, in gene	MergedReg chr19 #53589	1	1
55148	2	2647111	2647657	546	2	63.412	12.177	154.567	-2.3806	129	19	-2.69	-0.6	97	22	0	0	0				MergedReg chr2 #55148	1	1
60443	2	139031671	139032142	471	1	57.8	3.75	121.535	-3.94611	101	5	-4.06	-0.6	91	6	0	0	0				MergedReg chr2 #60443	1	0
78380	3	172592127	172592729	602	2	189.737	126.368	509.918	-0.58637	427	193	-1.14	-0.6	321	217	0	0	1	LOC105374219	3166	in gene	link	1	1
87219	5	49660923	49661181	258	1	152.25	64.75	175.359	-1.23349	195	55	-1.8	-0.6	172	80	0	0	0				link	1	0
110329	8	131218482	131218988	506	2	69.25	14.438	156.431	-2.26194	129	19	-2.69	-0.6	120	24	0	0	0				link	1	1
116760	X	20968959	20969362	403	1	78.308	9.308	140.884	-3.07262	117	12	-3.16	-0.6	126	13	0	0	0				link	1	0
117986	X	81121562	81122006	444	1	65.429	4.286	129.69	-3.93223	111	9	-3.49	-0.6	100	7	0	0	1	HMGN5	80158	in gene	link	1	0
7444	1	165162681	165163261	580	2	111.5	50.222	288.705	-1.15065	237	81	-1.53	-0.59	213	99	0	0	0				MergedReg chr1 #7444	1	1
19598	11	60164750	60165085	335	1	83.8	8.9	125.326	-3.23507	104	7	-3.71	-0.59	115	13	0	1	2	LOC105369319, MS4A6A	-517, 19749	upstream, downstream	MergedReg chr11 #19598	1	0
19608	11	60305928	60306516	588	2	65.167	14.167	171.063	-2.20161	143	28	-2.31	-0.59	98	26	0	0	1	MS4A4A	25681	in gene	MergedReg chr11 #19608	1	1
46831	17	52597483	52598073	590	1	51.222	7.278	134.915	-2.81515	112	12	-3.18	-0.59	91	12	0	0	0				MergedReg chr17 #46831	1	0
46842	17	53061366	53061894	528	2	70	22.125	165	-1.66168	140	26	-2.41	-0.59	117	41	0	0	0				MergedReg chr17 #46842	1	1
49910	18	23784892	23785490	598	2	104.105	49.421	277.923	-1.07484	223	74	-1.58	-0.59	184	89	0	0	1	LAMA3	95748	in gene	MergedReg chr18 #49910	1	1
59634	2	113288661	113289129	468	1	64.4	9.867	134.55	-2.70638	119	15	-2.92	-0.59	102	18	0	0	1	PAX8	-9945	upstream	MergedReg chr2 #59634	1	0
80845	4	30821874	30822301	427	2	109.692	39.385	209.1	-1.47774	162	38	-2.05	-0.59	180	59	0	0	1	PCDH7	101768	in gene	link	1	1
100189	7	20340795	20341250	455	2	104.133	39.333	211.52	-1.40462	182	50	-1.85	-0.59	177	66	0	0	2	LOC101927811, ITGB8	-9260, 11219	upstream, in gene	link	1	1
106132	8	22383496	22383926	430	2	113.846	42.308	218.544	-1.42808	178	47	-1.88	-0.59	179	67	0	0	1	SLC39A14	16462	in gene	link	1	1
117991	X	81708490	81708891	401	1	64.25	1.167	115.019	-5.78282	92	1	-5.35	-0.59	100	2	0	0	0				link	1	0
6099	1	144103498	144104629	1131	3	48.543	24.057	245.099	-1.01281	207	65	-1.65	-0.58	91	37	0	0	0				MergedReg chr1 #6099	1	1
17254	10	131706408	131706814	406	1	76.417	12.083	138.506	-2.66091	114	13	-3.05	-0.58	110	19	0	0	0				MergedReg chr10 #17254	1	0
41337	16	22623130	22623811	681	1	46.727	9.455	142.058	-2.30511	122	17	-2.74	-0.58	68	14	0	0	0				MergedReg chr16 #41337	1	0
50065	18	31206737	31207386	649	2	138.65	82.9	401.714	-0.742004	315	130	-1.27	-0.58	224	149	0	0	0				MergedReg chr18 #50065	1	1
64827	20	2658391	2659231	840	2	77.5	43.423	290.625	-0.835737	246	90	-1.45	-0.58	138	82	0	3	9	NOP56, MIR1292, SNORD110, SNORA51, SNORD86, SNORD56, SNORD57, IDH3B, LOC105372507	6279, 6034, 4599, 3744, 2714, 2187, 1872, 5408, 33803	downstream, downstream, downstream, downstream, downstream, downstream, downstream, in gene, downstream	MergedReg chr20 #64827	1	1
67627	20	52923034	52923676	642	1	44.5	4.421	127.54	-3.33136	104	8	-3.5	-0.58	71	9	0	0	0				link	1	0
72181	3	10757269	10758014	745	2	68.609	33.956	228.186	-1.01473	195	58	-1.72	-0.58	99	55	0	0	1	LINC00606	6551	downstream	link	1	1
75600	3	109927108	109927613	505	2	102	37.467	229.955	-1.44488	179	50	-1.82	-0.58	175	63	0	0	0				link	1	1
78336	3	171936154	171936878	724	2	87.043	43.217	281.335	-1.01013	231	80	-1.51	-0.58	138	80	0	1	2	LOC105374218, LOC105374217	36005, -5970	in gene, upstream	link	1	1
108995	8	100502211	100503023	812	2	96.96	53.32	351.48	-0.862713	292	117	-1.31	-0.58	163	104	0	0	2	LOC105375670, ANKRD46	71550, 57169	downstream, downstream	link	1	1
110332	8	131288610	131289281	671	1	39.048	2.571	116.97	-3.92485	100	6	-3.9	-0.58	54	6	0	0	0				link	1	0
113268	9	86766844	86767292	448	2	80.643	16.571	161.286	-2.28289	131	22	-2.49	-0.58	128	29	0	0	1	LOC105376125	16031	downstream	link	1	1
11021	1	233635847	233636443	596	2	222.889	157.222	593.044	-0.503522	466	224	-1.05	-0.57	361	257	0	0	1	KCNK1	22141	in gene	MergedReg chr1 #11021	1	1
17068	10	125691201	125691945	744	2	107.957	60.913	358.571	-0.825635	298	122	-1.28	-0.57	188	93	0	0	2	TEX36, LOC283038	-8419, 8330	upstream, in gene	MergedReg chr10 #17068	1	1
24266	12	7369218	7369789	571	2	235.647	162.824	600.689	-0.533314	466	224	-1.06	-0.57	411	302	0	0	1	CD163L1	74682	in gene	MergedReg chr12 #24266	1	1
51305	18	71878177	71878668	491	2	102.267	38.4	224.166	-1.41316	181	53	-1.76	-0.57	169	71	0	0	0				MergedReg chr18 #51305	1	1
53507	19	36488974	36490060	1086	2	68.5	37.235	332.103	-0.879445	281	112	-1.32	-0.57	107	64	1	2	2	ZNF566, LOC728752	385, -110	in gene, upstream	MergedReg chr19 #53507	1	1
55144	2	2271408	2272241	833	2	91.269	51.192	339.407	-0.834207	279	111	-1.32	-0.57	178	115	0	0	1	MYT1L	59551	in gene	MergedReg chr2 #55144	1	1
55989	2	22817204	22817602	398	1	70.231	7.385	124.785	-3.24944	104	9	-3.4	-0.57	117	13	0	0	0				MergedReg chr2 #55989	1	0
60439	2	138947979	138948509	530	1	58.562	8.375	138.562	-2.8058	112	13	-2.97	-0.57	88	15	0	0	1	LOC105373640	31019	in gene	MergedReg chr2 #60439	1	0
70668	22	32761208	32761961	753	1	47.5	9.958	159.676	-2.254	131	23	-2.45	-0.57	92	14	0	0	1	SYN3	296807	in gene	link	1	0
72430	3	14480153	14480700	547	2	167.882	107	409.962	-0.649837	328	141	-1.21	-0.57	296	204	0	0	2	SLC6A6, GRIP2	77850, 122570	in gene, downstream	link	1	1
75592	3	109643589	109643973	384	1	79.417	11.182	136.143	-2.82827	112	13	-3.03	-0.57	126	18	0	1	1	LOC105374035	-4255	upstream	link	1	0
83238	4	114598208	114599039	831	1	34.538	8.115	128.13	-2.08952	112	13	-2.97	-0.57	50	17	1	1	1	UGT8	220	in gene	link	1	0
117992	X	81779687	81780080	393	1	62.5	1.4	109.654	-5.48036	87	1	-5.75	-0.57	102	2	0	0	0				link	1	0
118294	X	108945876	108946272	396	1	64.846	3.154	114.638	-4.36176	97	5	-3.99	-0.57	111	5	0	0	0				link	1	0
4197	1	69671557	69671976	419	1	66.692	9.077	124.75	-2.87723	103	9	-3.38	-0.56	103	15	0	0	1	LRRC7	102993	in gene	MergedReg chr1 #4197	1	0
4309	1	75796499	75797534	1035	3	54.375	24	251.242	-1.17991	214	74	-1.52	-0.56	86	34	1	1	5	RABGGTB, SNORD45C, SNORD45A, SNORD45B, MSH4	10822, 9944, 9127, 7539, 145	downstream, downstream, downstream, downstream, in gene	MergedReg chr1 #4309	1	1
19067	11	40309887	40310531	644	1	34.905	1.4	100.352	-4.63993	86	1	-5.72	-0.56	55	2	0	0	1	LRRC4C	1150003	in gene	MergedReg chr11 #19067	1	0
19599	11	60168344	60168674	330	1	71.546	4.364	105.403	-4.03515	95	5	-3.97	-0.56	103	6	0	1	2	LOC105369319, MS4A6A	-4109, 16157	upstream, downstream	MergedReg chr11 #19599	1	0
19837	11	62850470	62851781	1311	3	118.098	89.829	691.19	-0.394731	560	285	-0.97	-0.56	186	156	0	5	12	WDR74, RNU2-2P, SNHG1, SNORD22, SNORD31, SNORD30, SNORD29, SNORD28, SNORD27, SNORD26, SNORD25, SLC3A2	-10553, -9364, 4763, 1910, 2268, 2607, 2843, 3570, 3958, 4241, 4506, -4887	upstream, upstream, downstream, downstream, downstream, downstream, downstream, downstream, downstream, downstream, downstream, upstream	MergedReg chr11 #19837	1	1
22456	11	113363433	113363857	424	2	102.846	39.154	194.673	-1.39325	154	38	-2	-0.56	166	65	0	0	1	TTC12	49116	in gene	MergedReg chr11 #22456	1	1
24338	12	8662613	8663039	426	2	136.308	69.462	259.229	-0.972574	217	76	-1.51	-0.56	204	106	0	1	1	MFAP5	62	in gene	MergedReg chr12 #24338	1	1
30167	13	29140243	29140692	449	1	64.857	9.357	130.004	-2.79314	109	13	-2.99	-0.56	107	17	0	0	1	MTUS2	320119	in gene	MergedReg chr13 #30167	1	0
31495	13	86757155	86757631	476	1	66.714	10.143	141.767	-2.71751	112	15	-2.85	-0.56	98	17	0	0	0				MergedReg chr13 #31495	1	0
34717	14	74888210	74888663	453	2	91.786	29.929	185.621	-1.61673	153	38	-1.99	-0.56	151	50	0	0	1	DLST	6545	in gene	MergedReg chr14 #34717	1	1
53141	19	19732921	19733368	447	2	86.286	28	172.187	-1.6237	140	30	-2.18	-0.56	134	45	1	1	1	ZNF14	-32	upstream	MergedReg chr19 #53141	1	1
54778	19	52527037	52527776	739	1	32.417	1.818	106.947	-4.15633	90	3	-4.68	-0.56	56	4	1	1	1	ZNF808	-246	upstream	MergedReg chr19 #54778	1	0
56418	2	29811411	29811853	442	1	67.143	9.357	132.488	-2.84312	109	13	-2.99	-0.56	110	16	0	0	1	ALK	109979	in gene	MergedReg chr2 #56418	1	0
70660	22	32644414	32645123	709	2	46.435	10.261	146.975	-2.17804	123	20	-2.57	-0.56	80	20	0	0	3	SYN3, RNA5SP497, LOC105373002	413623, -9570, 3569	in gene, upstream, in gene	link	1	1
75594	3	109685359	109685756	397	2	82.333	23.667	145.921	-1.79859	114	15	-2.81	-0.56	126	37	0	0	1	LOC105374035	37521	in gene	link	1	1
81228	4	44553146	44553533	387	1	80.25	10.417	138.646	-2.94556	109	12	-3.06	-0.56	132	18	0	0	0				link	1	0
82584	4	91826134	91826599	465	1	48	0	99.6429	#NUM!	87	1	-5.27	-0.56	77	0	0	0	0				link	1	0
84639	4	160835825	160836218	393	1	76.75	10.75	134.655	-2.83583	108	12	-3.11	-0.56	125	18	0	0	0				link	1	0
86158	5	13339043	13339539	496	2	96.867	38.733	214.491	-1.32244	168	47	-1.83	-0.56	182	66	0	0	0				link	1	1
87821	5	61916961	61917660	699	2	94.476	48.714	294.816	-0.955611	229	82	-1.47	-0.56	146	89	0	1	1	LOC105378998	-1035	upstream	link	1	1
94358	6	26020253	26020976	723	2	66.174	28	213.588	-1.24084	184	55	-1.72	-0.56	105	49	1	3	4	HIST1H1A, HIST1H3A, HIST1H4A, HIST1H4B	-2802, 124, -1065, 6638	upstream, in gene, upstream, downstream	link	1	1
95606	6	43937347	43937784	437	1	63.154	8.385	123.207	-2.91299	100	8	-3.54	-0.56	96	12	0	0	1	LINC01512	46537	in gene	link	1	0
103903	7	117445143	117445616	473	2	90.4	26.067	190.889	-1.7941	159	40	-1.95	-0.56	143	43	0	1	1	LOC105375468	-2537	upstream	link	1	1
111848	9	25677420	25677798	378	1	66.417	8	112.079	-3.05348	104	10	-3.23	-0.56	98	12	1	1	1	TUSC1	1249	in gene	link	1	0
118102	X	102155790	102156208	418	2	95.769	31.538	178.712	-1.60247	145	33	-2.12	-0.56	155	53	0	1	1	BEX5	15	in gene	link	1	1
2508	1	36161876	36162526	650	2	135.65	91.3	393.627	-0.571202	321	141	-1.18	-0.55	216	174	0	1	2	TRAPPC3, MAP7D1	-6148, 6236	upstream, in gene	MergedReg chr1 #2508	1	1
6581	1	153188312	153188694	382	1	68.583	5.75	116.959	-3.57622	95	6	-3.7	-0.55	110	9	0	0	2	LOC105371447, LOC101928009	14810, 13985	in gene, in gene	MergedReg chr1 #6581	1	0
22535	11	114678069	114678523	454	2	106.857	40	216.576	-1.41761	172	50	-1.76	-0.55	186	70	0	0	1	NXPE2	29806	in gene	MergedReg chr11 #22535	1	1
31458	13	83754094	83754502	408	1	53.462	1.273	97.3772	-5.39221	84	1	-5.7	-0.55	80	2	0	0	0				MergedReg chr13 #31458	1	0
33925	14	63155581	63156181	600	1	41.316	3.111	110.668	-3.73125	92	4	-4.08	-0.55	58	6	0	0	1	LOC105370531	63227	in gene	MergedReg chr14 #33925	1	0
50936	18	58549694	58550236	542	2	190.765	120.412	461.583	-0.663817	374	175	-1.09	-0.55	348	212	0	1	2	ALPK2, LOC105372145	79223, -7057	in gene, upstream	MergedReg chr18 #50936	1	1
68330	21	7258585	7259333	748	2	60.042	28.208	200.497	-1.08987	176	52	-1.74	-0.55	142	72	0	0	0				link	1	1
71872	3	851122	851791	669	2	53.809	14.809	160.706	-1.86137	131	26	-2.31	-0.55	74	28	0	0	1	LINC01266	259351	downstream	link	1	1
72688	3	21672249	21672683	434	2	138.786	68.857	268.898	-1.01119	221	80	-1.45	-0.55	240	117	0	0	1	ZNF385D	700175	in gene	link	1	1
102021	7	64903006	64903510	504	1	45.625	2.25	102.656	-4.34183	86	1	-5.25	-0.55	81	4	0	0	1	ZNF273	33081	in gene	link	1	0
112005	9	32502478	32502937	459	2	126.929	56.357	260.091	-1.17136	206	71	-1.52	-0.55	206	93	0	0	1	DDX58	23617	in gene	link	1	1
119556	Y	10911510	10911863	353	2	107.364	39.182	169.194	-1.45425	148	35	-2.04	-0.55	159	61	0	0	0				link	1	1
60	1	1237824	1238494	670	2	75.238	34.143	225.042	-1.13987	189	62	-1.59	-0.54	110	44	0	1	3	SDF4, B3GALT6, FAM132A	-6092, 5910, 9059	upstream, downstream, downstream	MergedReg chr1 #60	1	1
3271	1	47871760	47872372	612	2	70.526	25.947	192.687	-1.44259	158	42	-1.87	-0.54	119	50	0	0	1	TRABD2B	125305	in gene	MergedReg chr1 #3271	1	1
6566	1	152908249	152908652	403	2	82.923	17.231	149.187	-2.26677	125	24	-2.35	-0.54	132	28	0	1	1	IVL	-113	upstream	MergedReg chr1 #6566	1	1
9228	1	204177097	204177567	470	2	106.286	45.643	223.011	-1.21949	175	53	-1.7	-0.54	161	75	0	1	1	LOC105371690	-3214	upstream	MergedReg chr1 #9228	1	1
14891	10	81866680	81867184	504	1	45.438	1.5	102.236	-4.92086	86	3	-4.61	-0.54	65	3	0	0	2	LOC105378390, NRG3	2828, -8377	in gene, upstream	MergedReg chr10 #14891	1	0
16242	10	110522319	110522937	618	2	190.789	128	526.373	-0.575834	426	208	-1.03	-0.54	301	207	0	0	0				MergedReg chr10 #16242	1	1
17244	10	131514454	131514873	419	2	87.923	30.308	164.463	-1.53654	137	30	-2.15	-0.54	134	48	0	0	0				MergedReg chr10 #17244	1	1
21308	11	83693292	83693702	410	1	68.538	10.231	125.449	-2.74396	103	11	-3.13	-0.54	106	14	0	0	2	DLG2, LOC105369419	1935037, 2751	in gene, in gene	MergedReg chr11 #21308	1	0
33627	14	57918597	57919223	626	2	172.684	110.474	482.59	-0.644428	376	177	-1.08	-0.54	261	190	0	0	1	SLC35F4	63364	in gene	MergedReg chr14 #33627	1	1
34705	14	74636341	74636859	518	1	63.25	16.562	146.266	-1.93319	125	24	-2.35	-0.54	88	26	0	0	0				MergedReg chr14 #34705	1	0
37068	15	40330347	40331057	710	2	53	21.318	167.991	-1.31392	147	37	-1.97	-0.54	79	37	0	1	3	INAFM2, C15orf52, RNA5SP392	6665, 10265, 946	downstream, downstream, downstream	MergedReg chr15 #37068	1	1
44408	17	14545468	14545932	464	2	84.6	33.2	175.243	-1.34947	145	35	-2.01	-0.54	141	58	0	0	0				MergedReg chr17 #44408	1	1
50073	18	31419350	31420029	679	2	94.571	48.952	286.668	-0.95003	225	84	-1.41	-0.54	143	80	0	0	2	DSG1-AS1, DSG4	7299, 42912	in gene, downstream	MergedReg chr18 #50073	1	1
71425	22	43276360	43276608	248	1	61	2.625	67.5357	-4.53842	84	1	-5.22	-0.54	67	5	0	1	2	SCUBE1, LOC101927447	66904, 542	in gene, in gene	link	1	0
71732	22	47337147	47337708	561	2	143.222	88.889	358.694	-0.688176	296	127	-1.22	-0.54	236	150	0	0	1	LOC339685	12804	in gene	link	1	1
72475	3	15300676	15301148	472	2	129.643	69.429	273.176	-0.900934	212	76	-1.48	-0.54	212	121	0	0	1	SH3BP5	40482	in gene	link	1	1
75908	3	118478381	118479111	730	2	44.304	12.652	144.384	-1.80807	122	22	-2.43	-0.54	87	27	0	0	1	LOC105374058	-10054	upstream	link	1	1
81646	4	68021206	68021648	442	2	71.714	12.214	141.507	-2.55372	120	21	-2.49	-0.54	114	21	0	0	0				link	1	1
94495	6	27553131	27553657	526	1	50.625	3.688	118.878	-3.77894	100	10	-3.25	-0.54	72	6	0	2	4	TRS-TGA2-1, TRQ-CTG2-1, TRS-AGA4-1, TRR-TCT5-1	7705, -5571, 100, -8790	downstream, upstream, downstream, upstream	link	1	0
115803	9	133351919	133352332	413	2	106.231	52.769	195.863	-1.00944	172	52	-1.7	-0.54	153	78	0	5	9	MED22, RPL7A, SNORD24, SNORD36B, SNORD36A, SNORD36C, SURF1, SURF2, SURF4	-3969, 3911, 2729, 2031, 1669, 1279, 4360, -4420, 25824	upstream, downstream, downstream, downstream, downstream, downstream, in gene, upstream, downstream	link	1	1
12648	10	25493057	25493476	419	2	85.385	25.154	159.716	-1.76319	129	27	-2.22	-0.53	135	42	0	0	1	GPR158	318529	in gene	MergedReg chr10 #12648	1	1
25725	12	41466779	41467315	536	2	134.059	69.412	320.784	-0.949611	260	108	-1.26	-0.53	231	117	0	0	1	PDZRN4	279197	in gene	MergedReg chr12 #25725	1	1
28876	12	114163746	114164224	478	2	247.867	189.8	528.93	-0.385086	427	214	-0.99	-0.53	430	344	0	0	1	LOC105369995	86852	in gene	MergedReg chr12 #28876	1	1
53548	19	38300560	38301216	656	2	433.19	353.714	1268.63	-0.292417	1056	614	-0.78	-0.53	714	601	0	1	3	SPINT2, YIF1B, C19orf33	36430, 15088, -3276	downstream, downstream, upstream	MergedReg chr19 #53548	1	1
54710	19	50969295	50969766	471	2	126.733	74.667	266.479	-0.76325	215	80	-1.41	-0.53	223	131	0	1	3	KLK6, LOC105372442, KLK7	143, 5974, 14534	in gene, in gene, downstream	MergedReg chr19 #54710	1	1
54717	19	51019904	51020516	612	2	59.3	20.55	162.016	-1.52889	145	37	-1.94	-0.53	70	28	0	1	3	KLK10, KLK11, KLK12	-35, 7824, 15442	upstream, downstream, downstream	MergedReg chr19 #54717	1	1
59269	2	105919182	105919922	740	2	84.826	51.174	280.229	-0.729096	225	85	-1.4	-0.53	183	88	0	0	1	LOC105373530	18180	downstream	MergedReg chr2 #59269	1	1
59669	2	113977636	113978662	1026	2	113.219	78	518.583	-0.53757	418	207	-1.01	-0.53	227	134	0	2	3	LOC105373571, LOC100499194, LINC01191	14933, 1835, -1420	downstream, in gene, upstream	MergedReg chr2 #59669	1	1
72689	3	21705684	21706158	474	2	99.867	45.867	211.326	-1.12255	175	55	-1.65	-0.53	165	77	0	0	1	ZNF385D	666720	in gene	link	1	1
88354	5	74361607	74362150	543	2	65.059	23.765	157.71	-1.45291	139	33	-2.03	-0.53	108	38	0	0	1	LINC01331	175098	downstream	link	1	1
93228	6	1724611	1725076	465	2	164	84.571	340.446	-0.955461	265	110	-1.26	-0.53	279	135	0	0	1	GMDS	520791	in gene	link	1	1
94581	6	28747656	28748184	528	2	145.438	95.438	342.818	-0.607769	271	114	-1.24	-0.53	252	168	0	2	2	TRR-CCG1-2, TRK-TTT7-1	-4896, 176	upstream, downstream	link	1	1
101774	7	49398720	49399123	403	2	121.846	50.308	219.214	-1.2762	184	60	-1.61	-0.53	191	83	0	0	0				link	1	1
15160	10	89444627	89445247	620	2	71.421	30.105	197.683	-1.24635	159	47	-1.74	-0.52	140	51	0	0	1	SLC16A12	90619	in gene	MergedReg chr10 #15160	1	1
17571	11	2699911	2700307	396	1	51.583	1.667	91.1914	-4.95157	80	1	-5.62	-0.52	71	2	1	1	3	KCNQ1, KCNQ1OT1, LOC105376523	255118, -111, 19375	in gene, upstream, downstream	MergedReg chr11 #17571	1	0
23162	11	125857365	125858018	653	2	51.429	16.667	149.925	-1.62559	125	26	-2.24	-0.52	97	22	0	0	0				MergedReg chr11 #23162	1	1
23663	11	133343904	133344414	510	2	142.188	84.062	323.732	-0.758274	262	110	-1.24	-0.52	253	151	0	1	2	OPCML, LOC102724644	188349, -6810	in gene, upstream	MergedReg chr11 #23663	1	1
31553	13	93170021	93170502	481	2	84.2	39.933	180.804	-1.07624	150	41	-1.84	-0.52	144	69	0	0	0				MergedReg chr13 #31553	1	1
33898	14	62299996	62300501	505	1	40.75	1.429	91.8694	-4.83372	81	1	-5.17	-0.52	64	2	0	0	0				MergedReg chr14 #33898	1	0
34842	14	76654509	76655052	543	2	205.824	152.059	498.939	-0.43678	399	199	-1	-0.52	352	270	0	0	0				MergedReg chr14 #34842	1	1
50244	18	37441566	37442156	590	2	57.632	21.316	151.799	-1.43493	136	32	-2.05	-0.52	86	37	0	0	1	CELF4	124176	in gene	MergedReg chr18 #50244	1	1
52965	19	17865596	17866250	654	2	118.19	78.286	345.073	-0.594282	295	133	-1.15	-0.52	226	142	0	1	3	RPL18A, SNORA68, SLC5A5	6045, 3335, -5488	downstream, downstream, upstream	MergedReg chr19 #52965	1	1
60294	2	134683486	134684104	618	2	116.9	76.9	322.519	-0.604219	271	116	-1.22	-0.52	200	146	0	0	1	TMEM163	52629	in gene	MergedReg chr2 #60294	1	1
72474	3	15292002	15292558	556	2	69.471	28	172.437	-1.31098	142	36	-1.95	-0.52	113	44	0	0	1	SH3BP5	49114	in gene	link	1	1
72535	3	16312021	16312659	638	2	196.25	145.25	558.962	-0.434154	454	231	-0.97	-0.52	336	268	0	0	2	OXNAD1, RFTN1	47180, 201375	in gene, downstream	link	1	1
78265	3	170864567	170865412	845	2	71.037	39.185	267.974	-0.858269	231	91	-1.33	-0.52	104	62	0	0	1	RPL22L1	5267	in gene	link	1	1
81866	4	74455640	74456820	1180	2	90.162	63.622	474.961	-0.502994	384	187	-1.03	-0.52	132	129	0	0	1	AREG	11132	downstream	link	1	1
87222	5	49666769	49667235	466	2	76.867	30.933	159.911	-1.31322	147	39	-1.88	-0.52	105	38	0	0	0				link	1	1
105711	8	10676854	10677170	316	1	55.4	3.8	78.1536	-3.86581	81	2	-4.81	-0.52	70	5	0	1	4	MIR4286, LOC105379238, C8orf74, RNA5SP252	10034, -4412, 4420, -9557	downstream, upstream, in gene, upstream	link	1	0
107980	8	69643888	69644339	451	2	96.286	36.071	193.862	-1.41649	156	44	-1.79	-0.52	155	57	0	0	1	SULF1	177489	in gene	link	1	1
116776	X	21972646	21973061	415	2	87.769	27.615	162.608	-1.66826	137	33	-2.01	-0.52	142	42	0	0	1	SMS	32280	in gene	link	1	1
117721	X	65871892	65872348	456	1	56.071	5.786	114.145	-3.27662	92	8	-3.42	-0.52	88	10	0	0	0				link	1	0
118044	X	96684254	96684972	718	1	35.044	3.435	112.329	-3.35079	98	11	-3.06	-0.52	55	6	1	1	1	DIAPH2	-50	upstream	link	1	0
2037	1	28577372	28577741	369	1	99.333	28.833	163.633	-1.78455	142	37	-1.9	-0.51	133	38	0	2	6	TRNAU1AP, SNHG12, SNORD99, SNORA61, SNORA44, SNORA16A	24539, 4298, 1266, 2337, 2956, 3497	in gene, downstream, downstream, downstream, downstream, downstream	MergedReg chr1 #2037	1	0
3278	1	48017750	48018149	399	2	74.462	16.692	132.635	-2.15735	112	19	-2.49	-0.51	119	26	0	0	0				MergedReg chr1 #3278	1	1
9421	1	206535767	206536243	476	2	84.133	37.667	178.783	-1.15937	148	42	-1.81	-0.51	141	67	0	0	1	RASSF5	28475	in gene	MergedReg chr1 #9421	1	1
13214	10	41903331	41903717	386	2	88.667	34	152.792	-1.38286	151	44	-1.77	-0.51	135	53	0	0	0				MergedReg chr10 #13214	1	1
13221	10	42665095	42665686	591	2	67.944	26.556	179.263	-1.35531	145	40	-1.84	-0.51	130	41	0	0	1	LINC01518	26369	downstream	MergedReg chr10 #13221	1	1
23454	11	130037773	130038221	448	2	119.143	60.214	238.286	-0.984523	203	75	-1.42	-0.51	174	100	0	0	0				MergedReg chr11 #23454	1	1
40018	15	93566686	93567227	541	2	74	27.177	178.723	-1.44514	147	40	-1.86	-0.51	114	52	0	0	1	LOC105370982	13336	in gene	MergedReg chr15 #40018	1	1
41854	16	48611756	48612126	370	2	117.364	58.727	193.86	-0.998894	162	49	-1.7	-0.51	159	82	0	1	1	N4BP1	-1727	upstream	MergedReg chr16 #41854	1	1
45346	17	33666923	33667455	532	2	80.25	26.625	190.594	-1.59172	150	42	-1.8	-0.51	127	53	0	0	1	ASIC2	489617	in gene	MergedReg chr17 #45346	1	1
46700	17	50378232	50378625	393	2	68.231	16.692	119.709	-2.03127	106	16	-2.65	-0.51	103	26	0	1	3	MRPL27, EME1, LRRC59	-5227, 5208, 19125	upstream, in gene, downstream	MergedReg chr17 #46700	1	1
53496	19	36101793	36102168	375	1	70.818	14.636	118.557	-2.27459	98	12	-2.91	-0.51	101	23	0	1	2	WDR62, OVOL3	47099, -6849	in gene, upstream	MergedReg chr19 #53496	1	0
54865	19	54771035	54771691	656	2	45.619	14.238	133.599	-1.67989	117	22	-2.33	-0.51	86	34	0	2	2	LOC101928804, KIR2DL1	-299, 1558	upstream, in gene	MergedReg chr19 #54865	1	1
67352	20	49805192	49805863	671	2	78.286	36.952	234.509	-1.0831	190	67	-1.49	-0.51	125	65	0	1	1	SLC9A8	-7186	upstream	link	1	1
68749	21	31354508	31355124	616	2	72.158	31.737	198.435	-1.18499	159	49	-1.69	-0.51	118	57	0	0	1	TIAM1	205161	in gene	link	1	1
75595	3	109702248	109702611	363	1	65.727	4.818	106.513	-3.76998	86	4	-3.98	-0.51	103	8	0	0	1	LOC105374035	54393	in gene	link	1	0
81444	4	54930171	54930670	499	2	69.812	24.25	155.519	-1.52549	129	29	-2.1	-0.51	109	43	0	0	0				link	1	1
81597	4	60611725	60612170	445	1	46.929	1.636	93.2295	-4.84224	78	1	-5.59	-0.51	72	2	0	0	0				link	1	0
81756	4	72209694	72210101	407	2	88.692	35.154	161.15	-1.33512	133	32	-2.01	-0.51	148	55	0	0	0				link	1	1
87216	5	49602447	49602816	369	2	119.583	61.417	196.992	-0.961302	192	69	-1.47	-0.51	141	73	0	0	0				link	1	1
99348	7	503541	504015	474	2	166	107.267	351.268	-0.629977	284	128	-1.15	-0.51	282	181	0	0	1	PDGFA	16890	in gene	link	1	1
101775	7	49401175	49401514	339	1	68.546	12.182	103.737	-2.49232	89	6	-3.6	-0.51	107	20	0	0	0				link	1	0
108225	8	78643895	78644304	409	2	75.615	22.231	138.065	-1.7661	115	21	-2.39	-0.51	117	33	0	0	1	LOC105375911	21880	in gene	link	1	1
111329	9	7976376	7976811	435	2	73.929	18.357	143.567	-2.00981	119	24	-2.27	-0.51	121	30	0	0	0				link	1	1
42571	16	68448424	68448942	518	1	1.333	62.875	145.398	5.55974	2	88	5.13	0.51	2	88	1	1	1	SMPD3	-177	upstream	MergedReg chr16 #42571	0	1
43144	16	83143730	83144371	641	2	27.4	110.95	317.495	2.01766	64	190	1.55	0.51	45	161	0	0	1	CDH13	517256	in gene	MergedReg chr16 #43144	1	1
48974	18	596365	597269	904	2	20.75	91.5	369.268	2.14066	69	197	1.51	0.51	51	209	1	1	1	CLUL1	-181	upstream	MergedReg chr18 #48974	1	1
49551	18	11005461	11006028	567	2	152	395.278	1000.55	1.3788	312	571	0.87	0.51	281	727	0	0	1	PIEZO2	143018	in gene	MergedReg chr18 #49551	1	1
49561	18	11176449	11176854	405	2	21.083	133.667	241.675	2.66449	28	131	2.19	0.51	35	212	0	0	0				MergedReg chr18 #49561	1	1
49687	18	12702242	12703274	1032	2	18.719	78.406	361.228	2.06646	75	205	1.44	0.51	39	159	1	1	2	PSMG2, CEP76	44019, 19	in gene, in gene	MergedReg chr18 #49687	1	1
49695	18	12862316	12862918	602	2	100.842	267.737	719.543	1.40872	221	435	0.97	0.51	179	477	0	0	1	PTPN2	21718	in gene	MergedReg chr18 #49695	1	1
49729	18	13710300	13710925	625	2	97.85	281.8	786.272	1.52603	228	444	0.96	0.51	159	485	0	0	1	FAM210A	15980	in gene	MergedReg chr18 #49729	1	1
66369	20	34943870	34944586	716	2	14.609	80.739	258.076	2.46641	39	149	1.91	0.51	32	141	0	0	1	GSS	11764	in gene	link	1	1
68844	21	33479670	33480513	843	2	56.704	160.704	604.792	1.50288	173	357	1.04	0.51	90	301	1	1	2	TMEM50B, DNAJC28	-82, 11656	upstream, downstream	link	1	1
69042	21	36319779	36320945	1166	3	52.528	160.25	834.158	1.60917	221	433	0.97	0.51	121	430	1	1	1	MORC3	173	in gene	link	1	1
84465	4	155891071	155891480	409	1	10.231	98.385	179.64	3.26549	16	111	2.75	0.51	16	158	0	0	0				link	0	1
90916	5	138464582	138465663	1081	2	104.758	268.485	1295.68	1.35778	412	728	0.82	0.51	189	399	1	1	1	EGR1	-370	upstream	link	1	1
92841	5	175809683	175810246	563	2	69.889	208.833	524.879	1.57921	145	316	1.12	0.51	124	355	0	0	1	CPLX2	13425	in gene	link	1	1
107744	8	61714376	61715080	704	2	92	244.409	768.143	1.40959	231	446	0.95	0.51	175	425	1	2	2	ASPH, MIR4470	-88, -60	upstream, upstream	link	1	1
119432	X	154515954	154516720	766	2	53.917	182.958	625.651	1.7627	153	328	1.1	0.51	104	371	1	1	1	FAM3A	-90	upstream	link	1	1
119438	X	154546650	154548134	1484	3	47.319	122.149	809.237	1.36815	251	481	0.93	0.51	74	252	1	1	2	G6PD, IKBKG	194, 6188	in gene, in gene	link	1	1
20616	11	70556843	70557281	438	2	33.143	153.643	300.427	2.21281	55	176	1.67	0.52	55	253	0	0	1	SHANK2	695676	in gene	MergedReg chr11 #20616	1	1
48984	18	712400	712962	562	2	37.167	152.667	383.031	2.03829	78	213	1.44	0.52	59	264	1	1	2	ENOSF1, YES1	-19, 99645	upstream, downstream	MergedReg chr18 #48984	1	1
49060	18	2516014	2516670	656	2	64.95	206.1	603.579	1.66594	150	326	1.12	0.52	127	398	0	1	2	LOC105371962, LOC101926997	-3903, 2918	upstream, downstream	MergedReg chr18 #49060	1	1
49673	18	12599544	12600002	458	2	81.8	246.267	503.528	1.59005	139	309	1.15	0.52	140	415	0	0	1	SPIRE1	58329	in gene	MergedReg chr18 #49673	1	1
49730	18	13726161	13727297	1136	2	52.917	158.306	802.838	1.58091	232	458	0.98	0.52	163	470	1	2	2	FAM210A, RNMT	-137, 82	upstream, in gene	MergedReg chr18 #49730	1	1
83379	4	120948295	120948803	508	1	8.188	82.438	186.958	3.33173	16	113	2.79	0.52	15	138	0	0	0				link	0	1
89682	5	111075434	111075937	503	2	46.188	181.812	408.265	1.97686	87	227	1.37	0.52	79	320	0	0	1	TSLP	5605	in gene	link	1	1
92038	5	157870780	157871240	460	2	32.067	140.6	288.732	2.13244	56	178	1.65	0.52	52	227	0	0	0				link	1	1
92676	5	173455017	173455718	701	2	126.182	332.864	1041.69	1.39943	318	588	0.88	0.52	196	523	0	0	1	LOC105377732	70315	in gene	link	1	1
106824	8	37781162	37781795	633	1	16.35	86	243.027	2.39505	39	151	1.92	0.52	28	113	0	0	2	PROSC, LOC105379381	18895, 13067	downstream, downstream	link	0	1
108966	8	100212735	100213776	1041	3	47.545	147.212	684.141	1.63053	181	376	1.05	0.52	81	266	1	0	2	SPAG1, LOC105375669	55252, 17431	in gene, downstream	link	1	1
109076	8	101204876	101206172	1296	3	54.125	154.75	895.339	1.51557	257	494	0.94	0.52	118	340	1	1	2	ZNF706, LOC105375678	540, -8507	in gene, upstream	link	1	1
110852	8	143942929	143943565	636	2	130.1	363.5	1032.08	1.48233	313	584	0.9	0.52	179	539	2	1	2	PLEC, MIR661	33545, 2032	in gene, downstream	link	1	1
10033	1	218209260	218209944	684	2	56.286	182	555.75	1.69309	136	309	1.18	0.53	87	259	0	0	0				MergedReg chr1 #10033	1	1
11989	10	5951059	5951767	708	1	5.273	57.5	181.741	3.44687	16	117	2.83	0.53	9	94	0	1	2	LOC105376384, IL15RA	-4832, 27221	upstream, in gene	MergedReg chr10 #11989	0	1
20678	11	71786799	71787588	789	2	79.08	239.36	843.103	1.5978	236	468	0.99	0.53	104	370	1	2	2	LOC105379409, FAM86C1	-513, -318	upstream, upstream	MergedReg chr11 #20678	1	1
36428	14	105300540	105301616	1076	2	56.912	165.824	796.547	1.54285	223	447	1	0.53	117	332	1	1	2	BRF1, PACS2	14499, 267	in gene, in gene	MergedReg chr14 #36428	1	1
42939	16	78210320	78210709	389	1	1.333	81.5	141.533	5.93405	2	92	5.18	0.53	2	119	0	0	1	WWOX	111101	in gene	MergedReg chr16 #42939	0	1
85754	5	3660004	3660456	452	2	22.429	136.071	274.572	2.60092	42	160	1.9	0.53	34	226	0	0	0				link	1	1
91823	5	151729566	151730043	477	2	35	163.333	347.812	2.22239	59	186	1.63	0.53	61	285	0	0	0				link	1	1
92849	5	175889863	175890609	746	2	18.609	94.696	315.372	2.3473	53	176	1.71	0.53	36	187	0	0	1	CPLX2	93697	downstream	link	1	1
109896	8	124104787	124105232	445	2	18.857	121.643	241.657	2.68948	30	140	2.2	0.53	31	195	0	0	2	FER1L6, FER1L6-AS2	253022, 66513	in gene, in gene	link	1	1
1918	1	27299335	27299869	534	2	28.125	134.812	321.382	2.26102	51	176	1.75	0.54	49	212	0	0	1	WDTC1	65086	in gene	MergedReg chr1 #1918	1	1
20818	11	73784313	73784635	322	1	22.5	156.5	224.969	2.79817	30	140	2.21	0.54	28	203	0	1	1	MRPL48	-3398	upstream	MergedReg chr11 #20818	0	1
28333	12	104360199	104360552	353	1	13.818	140.455	221.342	3.34549	22	128	2.5	0.54	22	199	0	0	1	TXNRD1	144596	downstream	MergedReg chr12 #28333	0	1
34997	14	79584617	79585018	401	2	18.75	133.25	238.541	2.82917	27	135	2.31	0.54	30	202	0	0	2	NRXN3, LOC105370583	1563059, 48410	in gene, downstream	MergedReg chr14 #34997	1	1
49605	18	11857266	11857896	630	2	162.4	411.7	1157.91	1.34204	387	715	0.88	0.54	321	806	0	0	2	GNAL, CHMP1B	168566, 6191	in gene, downstream	MergedReg chr18 #49605	1	1
49618	18	11946916	11947633	717	2	51.318	166.455	532.805	1.6976	131	306	1.22	0.54	123	373	1	1	1	LOC101927511	816	in gene	MergedReg chr18 #49618	1	1
67196	20	47972230	47972858	628	1	8.421	76.632	214.843	3.18588	22	129	2.51	0.54	12	115	0	0	1	LINC01522	17573	downstream	link	0	1
67223	20	48295427	48295975	548	2	33.059	149.353	365.381	2.17561	66	199	1.59	0.54	51	249	0	0	0				link	1	1
92396	5	169290806	169291307	501	1	5.438	96.312	215.412	4.14657	14	116	2.96	0.54	9	153	0	0	1	SLIT3	10073	in gene	link	0	1
92895	5	176647004	176647624	620	2	77	243.4	673.696	1.6604	170	365	1.1	0.54	150	451	1	1	2	EIF4E1B, TSPAN17	16674, -73	downstream, upstream	link	1	1
107505	8	55545082	55545555	473	1	8	89.533	189.059	3.48435	14	115	2.95	0.54	13	148	0	0	0				link	0	1
107608	8	57597635	57598099	464	2	16.571	106	219.571	2.67733	27	135	2.31	0.54	28	169	0	0	0				link	1	1
118959	X	136214422	136215050	628	2	71.65	229.95	644.681	1.68228	170	365	1.1	0.54	120	411	0	0	2	FHL1, MAP7D3	68034, 41746	downstream, in gene	link	1	1
25059	12	22410422	22410969	547	2	48.118	198	483.509	2.04085	94	248	1.4	0.55	74	333	0	0	0				MergedReg chr12 #25059	1	1
25493	12	31758284	31758689	405	2	34.231	163.615	295.822	2.25693	51	180	1.78	0.55	57	262	0	1	1	LOC105369724	-1414	upstream	MergedReg chr12 #25493	1	1
35867	14	97712992	97713461	469	2	22.267	128.667	269.397	2.53066	37	156	2.03	0.55	40	221	0	0	1	LOC105370651	7044	in gene	MergedReg chr14 #35867	1	1
44856	17	22310663	22311189	526	1	2	86	201.946	5.42626	5	101	4.17	0.55	3	139	0	0	0				MergedReg chr17 #44856	0	1
48613	17	79993348	79994000	652	2	68.3	235.15	684.454	1.78362	162	361	1.15	0.55	135	437	0	0	1	TBC1D16	42193	in gene	MergedReg chr17 #48613	1	1
49267	18	7467655	7468141	486	2	36.6	166	360.161	2.18127	64	199	1.62	0.55	66	279	0	0	0				MergedReg chr18 #49267	1	1
49272	18	7566531	7567726	1195	2	18.405	78.297	417.701	2.08886	83	229	1.46	0.55	30	143	1	1	1	PTPRM	-188	upstream	MergedReg chr18 #49272	1	1
49470	18	9876847	9877636	789	2	28.64	106.92	376.607	1.90043	84	232	1.45	0.55	47	165	0	0	1	TXNDC2	-8485	upstream	MergedReg chr18 #49470	1	1
49623	18	12005165	12006206	1041	3	43.188	139	645.978	1.68638	164	360	1.13	0.55	77	255	0	0	1	IMPA2	24257	in gene	MergedReg chr18 #49623	1	1
55825	2	18991206	18992152	946	2	26.724	102.241	431.786	1.93577	90	242	1.41	0.55	50	184	0	0	2	LOC105373456, LINC01376	427737, 44332	in gene, in gene	MergedReg chr2 #55825	1	1
67219	20	48238316	48238816	500	1	10.688	105.438	235.353	3.30233	22	131	2.53	0.55	16	195	0	1	1	LOC105372642	-6935	upstream	link	0	1
67241	20	48538361	48539336	975	2	22.677	89.677	390.335	1.98351	81	227	1.47	0.55	53	206	0	0	1	LOC105372646	24555	in gene	link	1	1
67786	20	56787575	56788026	451	1	7.214	95.786	192.855	3.73094	12	115	3.1	0.55	13	135	0	0	0				link	0	1
71787	22	50115667	50116142	475	2	14.667	115.867	245.7	2.98182	25	137	2.41	0.55	22	188	0	0	1	MOV10L1	25898	in gene	link	1	1
85815	5	5387143	5387615	472	1	5.5	79.929	168.422	3.86122	9	108	3.4	0.55	10	120	0	0	1	LOC101929200	34744	downstream	link	0	1
88889	5	87049001	87049422	421	1	9.769	111.231	209.055	3.5092	16	119	2.86	0.55	14	171	0	0	1	LOC645261	6802	downstream	link	0	1
91584	5	149205925	149206520	595	2	43.056	155.833	413.931	1.85571	94	248	1.4	0.55	69	233	0	0	1	ABLIM3	64739	in gene	link	1	1
108824	8	96337732	96338639	907	2	34.036	117	473.746	1.78138	106	270	1.34	0.55	69	230	0	0	1	PTDSS1	76299	downstream	link	1	1
114777	9	116355235	116355716	481	1	5.733	91.333	196.121	3.99377	11	112	3.25	0.55	9	148	0	0	1	PAPPA	201683	in gene	link	0	1
119404	X	154368688	154369986	1298	3	108.024	283.488	1642.71	1.39194	519	934	0.85	0.55	201	511	0	0	2	FLNA, EMD	5301, -9900	in gene, upstream	link	1	1
38775	15	72358692	72359216	524	2	19.688	117.062	273.841	2.57188	36	157	2.1	0.56	31	199	0	0	1	HEXA	17225	in gene	MergedReg chr15 #38775	1	1
44368	17	13346015	13346533	518	1	13.294	99.235	229.481	2.90007	30	147	2.27	0.56	17	142	0	0	1	LOC105371543	40793	downstream	MergedReg chr17 #44368	0	1
49280	18	7601154	7601703	549	2	57.882	230.471	564.86	1.9934	112	281	1.32	0.56	98	406	0	0	1	PTPRM	34112	in gene	MergedReg chr18 #49280	1	1
49609	18	11887319	11888101	782	2	102.08	293.84	1025.82	1.52533	292	571	0.97	0.56	189	420	0	0	2	GNAL, MPPE1	198695, 21087	downstream, in gene	MergedReg chr18 #49609	1	1
49689	18	12741212	12741960	748	2	55.917	182.958	610.949	1.71015	158	355	1.17	0.56	120	405	0	0	1	LOC100996324	7836	in gene	MergedReg chr18 #49689	1	1
49696	18	12883647	12884513	866	2	30.429	116.036	448.603	1.93105	103	266	1.36	0.56	56	161	1	1	1	PTPN2	255	in gene	MergedReg chr18 #49696	1	1
67193	20	47949991	47950471	480	2	25.933	142.2	304.714	2.45506	45	172	1.9	0.56	46	240	0	1	1	LOC105372637	-579	upstream	link	1	1
67209	20	48156474	48156921	447	1	8.571	100.5	200.551	3.55159	14	119	3	0.56	13	146	0	0	0				link	0	1
79465	3	194808575	194809211	636	2	37.8	153.65	436.256	2.02319	84	237	1.48	0.56	74	287	0	0	1	LOC105374292	39332	in gene	link	1	1
110169	8	128322661	128323185	524	2	24.625	131.062	306.591	2.41205	45	172	1.91	0.56	37	211	0	0	0				link	1	1
110945	8	144827069	144827663	594	2	45.474	181.895	482.347	1.99999	106	272	1.35	0.56	70	308	1	1	1	ZNF7	-152	upstream	link	1	1
49037	18	2050567	2051150	583	2	68.389	227.167	591.243	1.73192	143	337	1.23	0.57	123	400	0	1	2	LOC105371956, LOC105371955	75511, -3965	in gene, upstream	MergedReg chr18 #49037	1	1
49165	18	3652690	3653240	550	2	108.882	334.118	820.379	1.61759	212	447	1.07	0.57	184	574	0	1	2	DLGAP1, LOC105371967	802345, 232	in gene, in gene	MergedReg chr18 #49165	1	1
49373	18	8800345	8800923	578	2	145.722	421	1086.33	1.5306	306	600	0.97	0.57	265	753	0	0	1	MTCL1	95056	in gene	MergedReg chr18 #49373	1	1
49661	18	12407649	12408210	561	2	42.059	179.412	449.331	2.09279	86	240	1.48	0.57	66	296	1	1	1	SLMO1	33	in gene	MergedReg chr18 #49661	1	1
69604	21	44765343	44766009	666	2	46.762	167.19	497.092	1.83808	111	281	1.34	0.57	75	267	0	0	1	UBE2G2	36160	downstream	link	1	1
91810	5	151615294	151615920	626	2	92.4	273.4	764.055	1.56505	215	453	1.07	0.57	162	480	0	0	1	FAT2	36533	in gene	link	1	1
99463	7	1961631	1962329	698	2	74.954	224.273	698.851	1.58118	192	417	1.12	0.57	132	384	0	0	1	MAD1L1	270968	in gene	link	1	1
107873	8	66026439	66026897	458	2	19.929	136.571	279.239	2.77671	33	153	2.19	0.57	32	215	0	1	2	LOC105375883, DNAJC5B	-3186, 11626	upstream, in gene	link	1	1
29375	12	123383599	123384276	677	2	55.905	189.667	573.235	1.76242	142	339	1.25	0.58	85	297	1	2	2	SETD8, LOC105378259	159, -284	in gene, upstream	MergedReg chr12 #29375	1	1
42940	16	78211884	78212314	430	1	1.833	96.385	185.025	5.71653	3	105	4.68	0.58	3	147	0	0	1	WWOX	112686	in gene	MergedReg chr16 #42940	0	1
48982	18	702836	703870	1034	3	31.5	120.594	556.671	1.93673	119	301	1.34	0.58	62	265	0	0	1	ENOSF1	9309	in gene	MergedReg chr18 #48982	1	1
48988	18	812117	813115	998	2	42.161	148.032	659.535	1.81193	151	355	1.22	0.58	114	307	1	1	1	YES1	-290	upstream	MergedReg chr18 #48988	1	1
49161	18	3624851	3625511	660	2	105.857	322.095	949.03	1.60537	268	549	1.03	0.58	135	430	0	0	1	DLGAP1	830129	in gene	MergedReg chr18 #49161	1	1
49407	18	9102372	9102914	542	2	44.647	185.529	448.914	2.05501	87	249	1.5	0.58	71	326	1	1	1	NDUFV2	13	in gene	MergedReg chr18 #49407	1	1
49472	18	9913237	9914267	1030	2	61.25	186.969	859.724	1.61002	239	501	1.07	0.58	125	295	1	1	2	VAPA, RNA5SP450	-206, -10168	upstream, upstream	MergedReg chr18 #49472	1	1
55064	2	602660	603497	837	2	21.731	94.346	352.534	2.11821	64	209	1.69	0.58	37	188	0	0	0				MergedReg chr2 #55064	1	1
69106	21	37267043	37268154	1111	2	89.735	255.029	1264.9	1.50692	362	698	0.95	0.58	198	585	1	1	1	DSCR3	526	in gene	link	1	1
72364	3	13599327	13599879	552	1	5.944	72.389	178.387	3.60626	14	123	3.05	0.58	9	100	0	0	1	FBLN2	50478	in gene	link	0	1
79514	3	195352975	195353447	472	1	5.067	96.867	204.113	4.2568	9	116	3.5	0.58	8	163	0	0	1	ACAP2	89965	in gene	link	0	1
92679	5	173483488	173484085	597	2	95.368	299.474	798.152	1.65085	209	451	1.11	0.58	167	513	0	0	1	LOC105377732	98734	in gene	link	1	1
41532	16	28609675	28610197	522	2	22.625	134.75	314.016	2.5743	42	174	2.02	0.59	40	229	0	0	2	LOC105371164, SULT1A1	12631, 13650	downstream, in gene	MergedReg chr16 #41532	1	1
48981	18	657242	658596	1354	2	49.116	142.651	862.274	1.53822	236	501	1.09	0.59	80	271	1	2	3	CLUL1, TYMSOS, TYMS	60921, 421, 315	downstream, in gene, in gene	MergedReg chr18 #48981	1	1
49087	18	3013042	3013607	565	1	22.111	128.556	324.26	2.53956	50	188	1.89	0.59	28	185	1	1	1	LPIN2	-9	upstream	MergedReg chr18 #49087	0	1
49363	18	8704485	8705333	848	2	85.115	264.615	1001.76	1.63641	267	552	1.05	0.59	173	548	1	1	1	MTCL1	-669	upstream	MergedReg chr18 #49363	1	1
49398	18	9016983	9018197	1214	2	67.921	191.395	1037.29	1.49462	298	600	1.01	0.59	101	350	0	1	1	LOC105371979	54	in gene	MergedReg chr18 #49398	1	1
49409	18	9135833	9137164	1331	3	74.309	220.405	1309.64	1.56855	363	714	0.97	0.59	158	544	1	2	4	NDUFV2, NDUFV2-AS1, ANKRD12, LOC102724383	33868, 222, -255, 34766	downstream, in gene, upstream, downstream	MergedReg chr18 #49409	1	1
49454	18	9719293	9720049	756	2	36.042	154.208	520.452	2.09713	98	270	1.45	0.59	51	234	0	0	2	RAB31, LOC105371981	11440, 10958	in gene, downstream	MergedReg chr18 #49454	1	1
49461	18	9743429	9743986	557	2	146	429.412	1067.78	1.55639	290	586	1.01	0.59	260	789	0	0	1	RAB31	35476	in gene	MergedReg chr18 #49461	1	1
88793	5	82975757	82976280	523	2	39.938	181.438	423.625	2.18364	73	226	1.61	0.59	70	304	0	0	0				link	1	1
4960	1	93964540	93965376	836	2	28.852	122.333	456.564	2.08407	92	261	1.49	0.6	47	256	0	0	0				MergedReg chr1 #4960	1	1
49062	18	2570748	2571696	948	2	23.167	99.233	419.968	2.09875	81	244	1.58	0.6	46	149	1	2	2	METTL4, NDC80	268, -289	in gene, upstream	MergedReg chr18 #49062	1	1
49340	18	8425355	8425836	481	2	80.4	293.067	629.309	1.86596	139	340	1.29	0.6	142	501	0	0	0				MergedReg chr18 #49340	1	1
57806	2	64943596	64944154	558	2	32.647	150.882	375.858	2.2084	64	214	1.73	0.6	54	243	0	0	0				MergedReg chr2 #57806	1	1
67236	20	48487234	48487873	639	2	29.9	142.5	406.507	2.25274	70	226	1.68	0.6	49	249	0	0	1	LOC105372645	16233	downstream	link	1	1
85757	5	3740979	3741825	846	2	21.407	102.407	386.769	2.25816	69	222	1.68	0.6	41	208	0	0	0				link	1	1
49364	18	8707068	8707873	805	1	29.692	125.538	451.152	2.07998	92	266	1.52	0.61	49	175	1	1	1	MTCL1	1892	in gene	MergedReg chr18 #49364	0	1
49369	18	8744004	8744413	409	2	29.583	184.083	336.116	2.63752	42	180	2.07	0.61	43	269	0	0	1	MTCL1	38630	in gene	MergedReg chr18 #49369	1	1
67235	20	48485104	48485511	407	2	22.385	155.308	282.189	2.79453	36	169	2.2	0.61	34	248	0	0	1	LOC105372645	13987	downstream	link	1	1
69028	21	36156152	36156904	752	2	72.333	221.292	742.909	1.61323	200	450	1.17	0.61	129	406	1	2	3	CBR3-AS1, CBR3, DOPEY2	-220, 21628, -255	upstream, downstream, upstream	link	1	1
109945	8	124856630	124857370	740	2	28.652	131.261	433.63	2.19573	78	242	1.62	0.61	48	230	0	1	2	LOC105375743, ZNF572	485, 8448	in gene, in gene	link	1	1
27379	12	75457789	75458304	515	2	19	119.824	275.488	2.65685	36	172	2.23	0.62	34	211	0	0	0				MergedReg chr12 #27379	1	1
47588	17	65389902	65390371	469	2	21.6	135.8	284.331	2.65238	36	171	2.22	0.62	37	232	0	0	0				MergedReg chr17 #47588	1	1
47605	17	65588216	65588791	575	2	28.5	149.167	382.906	2.38789	61	216	1.81	0.62	42	241	0	0	0				MergedReg chr17 #47605	1	1
49254	18	7273346	7273947	601	2	81.056	276.222	741.113	1.76884	175	410	1.23	0.62	126	449	0	2	2	LOC105371973, LOC105371974	-5043, 1327	upstream, in gene	MergedReg chr18 #49254	1	1
76407	3	127074766	127075419	653	2	77.3	263.65	768.587	1.77008	175	414	1.24	0.62	139	456	0	0	0				link	1	1
49113	18	3247134	3248017	883	2	65.464	211.143	832.318	1.68945	215	485	1.17	0.63	105	314	1	1	3	LOC101927044, MYL12A, LOC104968399	50671, 93, 14784	downstream, in gene, downstream	MergedReg chr18 #49113	1	1
49257	18	7324487	7325432	945	2	69.034	233.931	986.896	1.7607	231	511	1.14	0.63	131	471	0	0	1	LOC105371975	34819	downstream	MergedReg chr18 #49257	1	1
49424	18	9474786	9475797	1011	2	115.581	338.548	1528	1.55046	413	829	1	0.63	264	729	1	1	1	RALBP1	-241	upstream	MergedReg chr18 #49424	1	1
113609	9	93091496	93092127	631	2	39.053	177.842	500.975	2.18709	89	267	1.58	0.63	60	245	0	1	3	SUSD3, LOC101927993, C9orf89	33123, 3732, -4318	downstream, in gene, upstream	link	1	1
49160	18	3623672	3624559	887	2	188.393	525.714	2081.73	1.48053	624	1204	0.95	0.64	329	914	0	0	1	DLGAP1	831195	in gene	MergedReg chr18 #49160	1	1
49256	18	7317664	7318373	709	2	106.13	338.826	1072.44	1.67471	278	597	1.1	0.64	170	542	0	0	1	LOC105371975	41760	downstream	MergedReg chr18 #49256	1	1
49414	18	9334116	9335326	1210	2	31.892	119.595	646.027	1.90689	145	369	1.34	0.64	46	246	1	2	2	LOC102724397, TWSG1	-246, -46	upstream, upstream	MergedReg chr18 #49414	1	1
49462	18	9753711	9754273	562	2	62.722	229.278	575.242	1.87005	131	346	1.39	0.64	115	429	0	0	1	RAB31	45761	in gene	MergedReg chr18 #49462	1	1
107504	8	55537237	55538104	867	2	8.778	78.185	302.618	3.15493	27	159	2.54	0.64	25	163	0	0	0				link	1	1
34998	14	79596504	79596989	485	1	10.267	102.867	222.725	3.32469	19	148	2.92	0.65	16	161	0	0	2	NRXN3, LOC105370583	1574988, 36481	in gene, in gene	MergedReg chr14 #34998	0	1
49318	18	8122084	8122465	381	1	0	110.417	187.807	#DIV/0!	0	112	6.81	0.65	0	171	0	0	1	PTPRM	554958	in gene	MergedReg chr18 #49318	0	1
87425	5	54881275	54881932	657	2	28.857	140.286	411.464	2.28138	69	237	1.77	0.65	64	278	0	0	0				link	1	1
6843	1	155983330	155984045	715	2	57.636	203.955	651.017	1.82321	153	390	1.35	0.66	80	342	0	0	1	ARHGEF2	18948	in gene	MergedReg chr1 #6843	1	1
49200	18	5295921	5296657	736	1	17.652	114.609	376.572	2.69882	48	205	2.06	0.66	25	183	1	1	1	ZBTB14	764	in gene	MergedReg chr18 #49200	0	1
49619	18	11980661	11981627	966	2	105.633	332.967	1435.92	1.65632	368	774	1.07	0.66	217	728	1	1	1	IMPA2	-284	upstream	MergedReg chr18 #49619	1	1
49640	18	12255480	12256127	647	2	135.5	424.2	1225.26	1.64645	312	675	1.11	0.66	217	714	0	2	2	CIDEA, LOC105371996	1484, 839	in gene, in gene	MergedReg chr18 #49640	1	1
69145	21	37849499	37850132	633	2	26.9	126.1	356.345	2.22889	62	230	1.86	0.66	52	207	0	0	1	KCNJ6	69916	in gene	link	1	1
109173	8	102806069	102807053	984	2	52.032	188.258	826.99	1.85524	197	471	1.26	0.66	83	300	1	0	0				link	1	1
110384	8	133033205	133033680	475	2	47.933	232.6	493.237	2.27876	83	267	1.68	0.66	83	375	0	0	2	TG, SLA	166507, 69624	in gene, downstream	link	1	1
49610	18	11902500	11902987	487	2	17.2	158.667	344.959	3.20552	30	174	2.51	0.67	33	266	0	0	2	MPPE1, LOC101927511	6054, 45347	in gene, downstream	MergedReg chr18 #49610	1	1
109813	8	123057828	123058713	885	2	26.333	126.259	498.836	2.26144	84	272	1.68	0.67	56	250	0	0	0				link	1	1
66574	20	37358701	37359158	457	1	14.286	133.643	272.656	3.22571	23	164	2.75	0.68	26	217	0	0	1	SRC	14244	in gene	link	0	1
110385	8	133036814	133037322	508	2	65.812	266.938	605.377	2.02008	126	352	1.47	0.68	109	466	0	0	3	TG, SLA, MIR7848	170133, 65998, 9513	in gene, in gene, downstream	link	1	1
49136	18	3447962	3448602	640	2	74.95	278.7	796.286	1.89471	181	457	1.33	0.69	118	470	1	1	2	TGIF1, LOC101927094	36355, 207	in gene, in gene	MergedReg chr18 #49136	1	1
49228	18	6959088	6959569	481	2	141.267	492.6	1057.77	1.80199	245	571	1.22	0.69	257	864	0	0	2	LAMA1, LOC101927188	158486, 4651	in gene, downstream	MergedReg chr18 #49228	1	1
49646	18	12287344	12288471	1127	2	57.743	200.829	1010.42	1.79825	242	573	1.24	0.7	137	488	1	1	2	CIDEA, LOC105371997	33588, -309	downstream, upstream	MergedReg chr18 #49646	1	1
49703	18	12990949	12991925	976	2	74.4	249.7	1087.98	1.74682	262	612	1.22	0.7	123	530	1	1	2	SEH1L, CEP192	43453, 116	downstream, in gene	MergedReg chr18 #49703	1	1
100843	7	32093354	32094021	667	2	15.762	120.476	358.739	2.93422	37	197	2.36	0.7	29	233	0	0	1	PDE1C	205717	in gene	link	1	1
34988	14	79483431	79483878	447	2	18.714	168.429	336.106	3.16995	30	187	2.62	0.72	32	293	0	0	1	NRXN3	1461896	in gene	MergedReg chr14 #34988	1	1
48949	18	158171	159096	925	2	47.31	173.655	717.102	1.87601	159	432	1.44	0.72	104	392	1	1	2	LOC105371951, USP14	7220, 150	downstream, in gene	MergedReg chr18 #48949	1	1
49115	18	3261365	3262406	1041	2	37.303	155.394	722.166	2.05857	148	410	1.46	0.72	70	314	1	2	3	MYL12A, LOC104968399, MYL12B	14403, 474, -228	downstream, in gene, upstream	MergedReg chr18 #49115	1	1
49229	18	6960580	6961044	464	2	61.286	277.286	574.378	2.17775	104	328	1.64	0.72	99	430	0	0	2	LAMA1, LOC101927188	157002, 6135	in gene, downstream	MergedReg chr18 #49229	1	1
68533	21	24045785	24046314	529	1	9.765	120.118	283.672	3.62069	19	165	3.07	0.72	17	200	0	0	0				link	0	1
92670	5	173342505	173343249	744	2	14.261	120.174	399.149	3.07498	37	203	2.41	0.72	33	257	0	1	1	MIR8056	-4578	upstream	link	1	1
49702	18	12947395	12948557	1162	2	72.528	232.917	1208.26	1.68321	304	708	1.22	0.73	111	394	1	1	1	SEH1L	-8	upstream	MergedReg chr18 #49702	1	1
67311	20	49460822	49461348	526	2	32.235	186.706	438.426	2.53407	64	256	1.98	0.73	64	339	0	0	1	KCNB1	22957	in gene	link	1	1
110414	8	133320406	133321088	682	2	82.727	304.5	927.094	1.88001	212	535	1.33	0.73	151	497	0	0	1	LOC105375770	33587	downstream	link	1	1
90606	5	134124607	134125603	996	2	48.75	192.656	856.631	1.98255	175	471	1.42	0.74	107	375	0	0	2	LOC105379184, TCF7	-10476, 10402	upstream, in gene	link	1	1
11689	1	247528791	247529676	885	2	30.393	145.607	575.278	2.26027	97	331	1.76	0.76	65	270	0	1	3	GCSAML, GCSAML-AS1, OR2C3	22175, 1571, 4606	in gene, in gene, downstream	MergedReg chr1 #11689	1	1
35823	14	97107029	97107667	638	2	39.25	206.1	587.017	2.39258	89	316	1.82	0.76	90	410	0	0	0				MergedReg chr14 #35823	1	1
67177	20	47795242	47795782	540	2	42.471	231.176	557.299	2.44444	84	306	1.85	0.76	78	409	0	0	1	SULF2	-8883	upstream	link	1	1
67220	20	48283672	48284179	507	2	63.25	293.75	664.872	2.21545	115	375	1.69	0.78	107	522	0	0	0				link	1	1
67787	20	56788263	56788714	451	2	27.643	208.071	418.929	2.91209	44	231	2.38	0.78	51	336	0	0	0				link	1	1
35869	14	97771463	97772078	615	1	7.789	107.211	294.352	3.78287	19	181	3.21	0.79	13	177	0	0	1	LOC105370651	65588	in gene	MergedReg chr14 #35869	0	1
49654	18	12376785	12377998	1213	2	110.605	379.289	2053.92	1.77788	474	1119	1.24	0.82	230	632	1	1	1	AFG3L2	-82	upstream	MergedReg chr18 #49654	1	1
67790	20	56874986	56875490	504	1	10.8	167.312	376.452	3.95344	19	192	3.29	0.83	19	294	0	0	0				link	0	1
110393	8	133109539	133110000	461	1	7.846	138.571	285.184	4.14252	12	178	3.73	0.83	13	227	0	1	2	TG, SLA	242834, -6703	in gene, upstream	link	0	1
79780	4	1615022	1615742	720	2	13.864	128.864	414.206	3.21643	36	234	2.67	0.84	23	209	0	0	2	FAM53A, LOC105374350	68931, 11492	in gene, downstream	link	1	1
110176	8	128428054	128428628	574	2	16.722	172.056	440.894	3.36306	34	231	2.71	0.85	28	301	0	0	1	LINC00824	136338	in gene	link	1	1
67201	20	48024931	48025406	475	2	27.071	227.571	482.572	3.0715	45	262	2.51	0.87	45	377	0	1	1	LOC105372639	373	in gene	link	1	1
109377	8	108942363	108942921	558	2	29.056	198.5	494.478	2.77223	59	293	2.29	0.87	56	368	0	0	1	LOC101927413	27624	in gene	link	1	1
67208	20	48139283	48139831	548	1	7.412	137.118	335.449	4.20941	17	202	3.48	0.88	12	231	0	0	0				link	0	1
34991	14	79514606	79515521	915	2	21.552	170.517	696.531	2.98402	70	383	2.43	1.04	42	366	0	0	1	NRXN3	1493305	in gene	MergedReg chr14 #34991	1	1
67789	20	56804254	56804905	651	1	7.048	154.048	447.702	4.45002	19	276	3.81	1.13	13	260	0	0	0				link	0	1
