# Supplementary material for: TGFβ-induced long non-coding RNA LINC00313 activates Wnt signaling and promotes cholangiocarcinoma
Source: EMBO Rep. 2024 Feb 8;25(3):11. doi: 10.1038/s44319-024-00075-z (PMC10933437; doi:10.1038/s44319-024-00075-z)
Supplement: Supplementary file 6 — Dataset EV5 [file 44319_2024_75_MOESM6_ESM.xlsx]

## Sheet: Dataset EV5 legend
Dataset EV5. List of LINC00313-interacting proteins identified by mass spectrometry analysis
The analysis was performed by the Clinical Proteomics Mass Spectrometry facility (Karolinska Institutet, Karolinska University Hospital, Science for Life Laboratory, Stockholm, Sweden)
Sheet "1-all_data": complete list of LINC00313-interacting proteins identified by mass spectrometry analysis
Sheet "2-sample_info": information about sample IDs and annotation
Sheet "3-quan_data": quantification of all data
Sheet "4-LINC00313 interacting prot": selection of 121 proteins interacting with LINC00313 (please see result section for details)
Sheet "5-prot localization (UniProt)": subcellular location of 121 proteins interacting with LINC00313
Sheet "6-nuclear proteins": list of 51/121 proteins interacting with LINC00313 located in teh nucleus
Sheet "7-CatRAPID prediction": list of 32 nuclear proteins, predicted to bind to LINC00313 by catRAPID (interaction propensity≥ 75, discriminative power≥98%)
Agostini et al. (2013) catRAPID omics: a web server for large-scale prediction of protein-RNA interactions. Bioinformatics 29: 2928–2930

## Sheet: 1-all_data
Accession	Description	ΣCoverage	Σ# Proteins	Σ# Unique Peptides	Σ# Peptides	Σ# PSMs	A6: Area	B6: Area	C6: Area	D6: Area	E6: Area	F6: Area	Score A3	Coverage A3	# Peptides A3	# PSM A3	Score B3	Coverage B3	# Peptides B3	# PSM B3	Score C3	Coverage C3	# Peptides C3	# PSM C3	Score D3	Coverage D3	# Peptides D3	# PSM D3	Score E3	Coverage E3	# Peptides E3	# PSM E3	Score F3	Coverage F3	# Peptides F3	# PSM F3	# AAs	MW [kDa]	calc. pI
P05787	Keratin, type II cytoskeletal 8 OS=Homo sapiens OX=9606 GN=KRT8 PE=1 SV=7 - [K2C8_HUMAN]	50.93	7	34	40	796	1.31266e+10	1.39029e+10	1.30784e+10	1.61989e+10	9.35548e+06	962624	551.108	43.89	30	171	610.98	43.69	33	180	586.721	39.96	26	177	863.607	48.03	29	246	38.5891	14.08	7	11	29.0645	13.46	7	11	483	53.6711	5.59229
P08729	Keratin, type II cytoskeletal 7 OS=Homo sapiens OX=9606 GN=KRT7 PE=1 SV=5 - [K2C7_HUMAN]	67.16	10	42	49	596	1.73914e+10	2.25272e+10	1.15813e+10	1.36309e+10	9.43822e+06	1.68833e+06	415.838	62.26	43	122	494.623	63.54	41	136	423.691	57.36	31	121	754.393	62.47	39	201	28.1727	20.47	8	8	21.0022	10.87	6	8	469	51.3543	5.47803
P19338	Nucleolin OS=Homo sapiens OX=9606 GN=NCL PE=1 SV=3 - [NUCL_HUMAN]	42.39	1	40	40	395	1.13099e+10	1.27948e+10	1.0571e+10	5.14562e+09	0	0	399.249	38.31	33	107	391.587	38.03	32	102	413.997	34.37	30	107	305.232	32.11	23	74	14.2478	6.34	3	4	4.95095	2.96	1	1	710	76.5684	4.70361
P08727	Keratin, type I cytoskeletal 19 OS=Homo sapiens OX=9606 GN=KRT19 PE=1 SV=4 - [K1C19_HUMAN]	78	3	29	39	517	2.07676e+10	1.64149e+10	1.05353e+10	2.73491e+10	1.00443e+07	295925	460.318	57.5	30	129	467.083	59.5	32	123	459.541	63.25	29	113	574.179	55.75	26	143	7.16419	3	1	2	16.4739	16.75	6	7	400	44.0791	5.13525
P05783	Keratin, type I cytoskeletal 18 OS=Homo sapiens OX=9606 GN=KRT18 PE=1 SV=2 - [K1C18_HUMAN]	56.74	1	33	34	382	1.27994e+10	7.6102e+09	6.63492e+09	1.88935e+10	3.48478e+06	5.89871e+06	226.562	54.42	24	62	351.776	51.86	28	88	292.556	43.02	21	75	558.811	49.53	24	138	60.2189	20	6	14	20.8507	10.23	2	5	430	48.0285	5.45264
P67809	Nuclease-sensitive element-binding protein 1 OS=Homo sapiens OX=9606 GN=YBX1 PE=1 SV=3 - [YBOX1_HUMAN]	54.32	2	9	17	174	3.57597e+09	7.03948e+09	5.59991e+09	2.91874e+09	0	61255.4	186.794	52.78	15	42	242.688	46.91	16	51	243.902	39.2	11	45	193.59	39.2	10	34		0			8.12929	14.51	2	2	324	35.9027	9.87646
Q08211	ATP-dependent RNA helicase A OS=Homo sapiens OX=9606 GN=DHX9 PE=1 SV=4 - [DHX9_HUMAN]	41.81	1	50	50	415	6.22132e+09	7.11336e+09	5.54916e+09	5.38383e+09	641793	2.09124e+06	341.498	40	42	99	377.323	38.98	46	103	368.173	30.08	33	97	379.78	31.26	33	100	40.7885	7.17	5	11	15.6409	6.69	5	5	1270	140.869	6.84424
Q12906	Interleukin enhancer-binding factor 3 OS=Homo sapiens OX=9606 GN=ILF3 PE=1 SV=3 - [ILF3_HUMAN]	51.57	1	37	43	303	5.29403e+09	5.04122e+09	4.3774e+09	2.87254e+09	0	328072	282.25	43.06	33	84	338.835	42.17	35	89	299.038	42.62	28	79	205.068	33.45	21	48	10.5456	5.15	2	2	2.3597	1.34	1	1	894	95.2791	8.76318
Q14103	Heterogeneous nuclear ribonucleoprotein D0 OS=Homo sapiens OX=9606 GN=HNRNPD PE=1 SV=1 - [HNRPD_HUMAN]	41.13	1	20	22	164	3.01345e+09	4.25753e+09	3.82781e+09	8.34778e+08	0	0	147.643	34.37	16	44	172.731	37.46	18	52	160.941	30.99	14	50	61.886	23.38	8	18		0				0			355	38.4103	7.81104
Q96KK5	Histone H2A type 1-H OS=Homo sapiens OX=9606 GN=HIST1H2AH PE=1 SV=3 - [H2A1H_HUMAN]	35.94	10	1	4	10	9.4183e+08	2.14763e+08	3.28136e+09	2.30782e+09	0	0	14.9697	35.94	4	5	7.03597	14.06	2	2	2.76486	7.03	1	1	5.30129	21.88	2	2		0				0			128	13.8978	10.8872
P0C0S5	Histone H2A.Z OS=Homo sapiens OX=9606 GN=H2AFZ PE=1 SV=2 - [H2AZ_HUMAN]	17.97	3	1	2	4	1.20647e+09	0	3.28136e+09	2.30782e+09	0	0	6.11125	17.97	2	2		0			2.76486	7.03	1	1	2.57542	7.03	1	1		0				0			128	13.5446	10.5796
Q13085	Acetyl-CoA carboxylase 1 OS=Homo sapiens OX=9606 GN=ACACA PE=1 SV=2 - [ACACA_HUMAN]	46.08	1	94	107	689	2.49435e+09	3.15654e+09	3.17849e+09	2.36579e+09	3.87515e+06	28864.2	535.412	39.86	87	155	568.49	36.1	77	155	695.47	37.38	82	187	686.619	37.81	75	182	23.6923	6.05	8	8	4.14572	1.15	2	2	2346	265.385	6.3667
Q00839	Heterogeneous nuclear ribonucleoprotein U OS=Homo sapiens OX=9606 GN=HNRNPU PE=1 SV=6 - [HNRPU_HUMAN]	31.15	1	29	29	209	5.22843e+09	4.38274e+09	3.07979e+09	7.35934e+08	0	0	201.07	27.03	25	59	234.985	27.88	25	64	278.24	25.45	19	67	72.01	18.67	11	19		0				0			825	90.528	5.99854
P68104	Elongation factor 1-alpha 1 OS=Homo sapiens OX=9606 GN=EEF1A1 PE=1 SV=1 - [EF1A1_HUMAN]	37.23	2	9	15	118	4.73493e+09	6.46885e+09	3.06525e+09	2.66915e+09	0	0	107.622	36.58	14	34	104.236	27.92	11	30	76.9619	27.71	10	23	103.545	25.76	9	29	6.89862	6.06	1	2		0			462	50.1091	9.01221
Q05639	Elongation factor 1-alpha 2 OS=Homo sapiens OX=9606 GN=EEF1A2 PE=1 SV=1 - [EF1A2_HUMAN]	17.49	1	1	7	46	4.73493e+09	5.40432e+09	3.06525e+09	2.1896e+09	0	0	44.9954	14.9	6	15	38.2829	12.53	5	12	33.8262	12.53	5	11	27.3606	7.99	3	8		0				0			463	50.4383	9.02686
P16989	Y-box-binding protein 3 OS=Homo sapiens OX=9606 GN=YBX3 PE=1 SV=4 - [YBOX3_HUMAN]	62.9	2	13	21	120	2436146544	1.63039e+09	3.04612e+09	7.91964e+08	0	61255.4	119.444	35.48	16	29	170.992	48.92	19	39	154.953	60.22	14	34	76.4583	34.68	10	17					1.96734	4.57	1	1	372	40.066	9.77393
P35268	60S ribosomal protein L22 OS=Homo sapiens OX=9606 GN=RPL22 PE=1 SV=2 - [RL22_HUMAN]	36.72	1	6	7	43	2.6374e+09	3.22597e+09	3017377415	1.73245e+09	0	0	34.8291	30.47	6	10	37.9087	36.72	6	11	35.7651	30.47	5	10	41.1066	36.72	6	12						0			128	14.7778	9.18799
O00763	Acetyl-CoA carboxylase 2 OS=Homo sapiens OX=9606 GN=ACACB PE=1 SV=3 - [ACACB_HUMAN]	10.58	1	6	20	104	2.40667e+09	2.74431e+09	2.96667e+09	2.0796e+09	1.00409e+06	28864.2	80.6801	6.83	14	24	81.4029	8.14	13	23	101.502	7.85	15	29	89.5602	5.94	12	26	2.74151	0.45	1	1	1.93846	0.53	1	1	2458	276.365	6.49365
Q12905	Interleukin enhancer-binding factor 2 OS=Homo sapiens OX=9606 GN=ILF2 PE=1 SV=2 - [ILF2_HUMAN]	31.54	1	14	14	148	3.3512e+09	4.04203e+09	2.88868e+09	1.98694e+09	1.22509e+06	0	91.7203	31.28	13	28	124.196	31.54	13	36	159.087	31.28	13	46	133.052	26.92	11	36	8.45238	5.38	2	2		0			390	43.0352	5.26221
P10412	Histone H1.4 OS=Homo sapiens OX=9606 GN=HIST1H1E PE=1 SV=2 - [H14_HUMAN]	18.72	4	7	11	46	3.23544e+09	4.10681e+09	2.72614e+09	0	0	0	55.6987	18.72	8	17	55.1131	18.26	7	16	31.8466	17.81	7	10	11.6089	10.96	2	3		0				0			219	21.852	11.0337
Q9BQE3	Tubulin alpha-1C chain OS=Homo sapiens OX=9606 GN=TUBA1C PE=1 SV=1 - [TBA1C_HUMAN]	51.22	2	10	21	208	1.76544e+09	1.36399e+09	2.58153e+09	3.49904e+09	4.66321e+06	0	132.307	45.43	16	36	182.305	35.86	16	45	188.395	34.3	13	46	310.023	51	19	76	18.1107	14.92	4	5		0			449	49.8635	5.09717
Q15149	Plectin OS=Homo sapiens OX=9606 GN=PLEC PE=1 SV=3 - [PLEC_HUMAN]	57.07	1	319	325	1559	2.80014e+09	4.33958e+09	2.56657e+09	5.33458e+09	3.77151e+06	59697.4	1303.25	47.84	246	371	1448.22	46.78	246	392	1192.35	38.64	178	320	1795.26	45.6	219	468	18.2988	1.75	5	5	7.11062	0.85	3	3	4684	531.466	5.96045
P60709	Actin, cytoplasmic 1 OS=Homo sapiens OX=9606 GN=ACTB PE=1 SV=1 - [ACTB_HUMAN]	52.53	7	8	18	83	2.10754e+09	2.21442e+09	2.19516e+09	1.28469e+09	2.56996e+06	0	73.8575	41.87	13	22	59.4042	36.8	11	17	55.1115	25.87	9	16	98.4696	42.93	12	27	3.57307	4.27	1	1		0			375	41.7097	5.47803
P11142	Heat shock cognate 71 kDa protein OS=Homo sapiens OX=9606 GN=HSPA8 PE=1 SV=1 - [HSP7C_HUMAN]	39.01	2	23	27	204	2.22872e+09	3.15832e+09	2.12933e+09	2.03269e+09	0	0	164.363	32.66	24	48	164.525	32.97	22	45	177.643	33.13	23	50	217.16	34.67	21	61		0				0			646	70.8542	5.51611
Q99729	Heterogeneous nuclear ribonucleoprotein A/B OS=Homo sapiens OX=9606 GN=HNRNPAB PE=1 SV=2 - [ROAA_HUMAN]	25.9	1	10	11	58	1.00473e+09	1.40993e+09	1.97044e+09	4.53177e+08	0	0	57.7825	25.9	10	18	52.9694	24.4	9	16	50.6128	20.48	9	16	22.8548	12.95	5	8		0				0			332	36.2024	8.20654
P12956	X-ray repair cross-complementing protein 6 OS=Homo sapiens OX=9606 GN=XRCC6 PE=1 SV=2 - [XRCC6_HUMAN]	40.39	1	33	33	207	2.24732e+09	2.49852e+09	1.92003e+09	1.28405e+09	0	37416.5	189.243	33.17	25	52	200.157	32.68	27	54	204.882	30.71	23	54	170.123	29.56	20	46		0			2.04478	2.46	1	1	609	69.7991	6.63916
P52272	Heterogeneous nuclear ribonucleoprotein M OS=Homo sapiens OX=9606 GN=HNRNPM PE=1 SV=3 - [HNRPM_HUMAN]	50	1	35	35	309	1.53211e+09	2.01203e+09	1.85723e+09	9.16755e+08	2.5049e+06	10201.4	196.073	39.86	26	72	255.104	42.19	25	91	242.996	39.45	23	90	150.767	33.56	19	54	2.78769	1.51	1	1	1.94086	2.33	1	1	730	77.4643	8.70459
P68366	Tubulin alpha-4A chain OS=Homo sapiens OX=9606 GN=TUBA4A PE=1 SV=1 - [TBA4A_HUMAN]	52.01	2	9	20	181	1.5524e+09	1.36399e+09	1.75195e+09	2.66434e+09	3.32707e+06	0	117.165	47.1	17	32	161.326	47.32	17	41	178.51	38.84	13	43	248.8	45.54	16	61	14.6577	11.38	3	4		0			448	49.8924	5.05908
Q9NUQ6	SPATS2-like protein OS=Homo sapiens OX=9606 GN=SPATS2L PE=1 SV=2 - [SPS2L_HUMAN]	46.59	1	21	21	141	1.51724e+09	1.99527e+09	1.73183e+09	1.29409e+09	0	0	100.794	41.22	19	29	154.001	42.83	19	42	149.757	42.11	18	41	111.196	37.28	16	29		0				0			558	61.6907	9.64209
P04908	Histone H2A type 1-B/E OS=Homo sapiens OX=9606 GN=HIST1H2AB PE=1 SV=2 - [H2A1B_HUMAN]	35.38	6	1	4	10	8.76891e+08	1.04766e+08	1.64925e+09	2.30782e+09	0	0	12.0119	35.38	4	4	6.98552	13.85	2	2	5.73561	15.38	2	2	5.30129	21.54	2	2		0				0			130	14.127	11.0483
P84103	Serine/arginine-rich splicing factor 3 OS=Homo sapiens OX=9606 GN=SRSF3 PE=1 SV=1 - [SRSF3_HUMAN]	23.17	1	3	3	19	2.74563e+09	2.1777e+09	1454731652	3.50574e+08	0	0	3.96997	10.37	1	1	17.108	15.85	2	5	22.5345	15.85	2	6	25.6144	23.17	3	7		0				0			164	19.3179	11.6489
P04259	Keratin, type II cytoskeletal 6B OS=Homo sapiens OX=9606 GN=KRT6B PE=1 SV=5 - [K2C6B_HUMAN]	31.74	6	2	18	89	2.59884e+09	1.75867e+09	1.36689e+09	1.03448e+09	0	641830	51.8388	14.01	8	18	72.5421	23.94	13	22	68.2468	23.23	11	22	72.6498	13.3	8	23		0			9.1423	1.6	2	4	564	60.0303	8.00146
P23284	Peptidyl-prolyl cis-trans isomerase B OS=Homo sapiens OX=9606 GN=PPIB PE=1 SV=2 - [PPIB_HUMAN]	53.7	1	14	14	73	1.29412e+09	1.33514e+09	1.36152e+09	6.59265e+08	0	0	80.7085	53.7	13	24	69.2071	52.78	13	20	54.2489	52.78	11	16	40.7906	43.98	9	13		0				0			216	23.7275	9.40771
P02538	Keratin, type II cytoskeletal 6A OS=Homo sapiens OX=9606 GN=KRT6A PE=1 SV=3 - [K2C6A_HUMAN]	32.8	8	3	19	94	2.59884e+09	1.75867e+09	1.33091e+09	1.03448e+09	0	641830	54.0347	15.6	9	19	70.9195	23.76	13	22	70.6698	25.18	12	23	83.7174	20.57	11	26		0			9.1423	1.6	2	4	564	60.0083	8.00146
P13647	Keratin, type II cytoskeletal 5 OS=Homo sapiens OX=9606 GN=KRT5 PE=1 SV=3 - [K2C5_HUMAN]	17.29	6	3	12	77	2.59884e+09	1.75867e+09	1.28558e+09	1.03448e+09	0	641830	42.7457	8.98	6	15	55.5132	14.07	9	18	47.0224	8.47	5	16	74.4024	14.24	9	24		0			9.1423	1.53	2	4	590	62.34	7.73779
P35908	Keratin, type II cytoskeletal 2 epidermal OS=Homo sapiens OX=9606 GN=KRT2 PE=1 SV=2 - [K22E_HUMAN]	24.26	5	7	14	75	2.59541e+09	1.74941e+09	1.27607e+09	9.81487e+08	0	641830	41.6373	10.95	5	14	50.2087	11.11	7	16	51.4966	11.58	7	18	73.7791	14.87	8	23		0			9.1423	1.41	2	4	639	65.3932	8.00146
P12035	Keratin, type II cytoskeletal 3 OS=Homo sapiens OX=9606 GN=KRT3 PE=1 SV=3 - [K2C3_HUMAN]	10.83	8	0	9	70	2893095221	1.67948e+09	1.27157e+09	1.31053e+09	0	641830	38.8716	5.1	4	14	45.4305	5.1	5	15	47.0727	7.96	5	16	64.156	4.14	4	21		0			9.1423	1.43	2	4	628	64.3776	6.48096
O14979	Heterogeneous nuclear ribonucleoprotein D-like OS=Homo sapiens OX=9606 GN=HNRNPDL PE=1 SV=3 - [HNRDL_HUMAN]	26.43	1	12	14	59	5.58595e+08	1.59675e+09	1262728334	3.32616e+08	0	0	49.462	20.48	10	15	66.8152	22.38	12	19	53.7805	17.38	7	15	34.9157	17.62	6	10		0				0			420	46.4091	9.56885
O95793	Double-stranded RNA-binding protein Staufen homolog 1 OS=Homo sapiens OX=9606 GN=STAU1 PE=1 SV=2 - [STAU1_HUMAN]	48.18	1	29	30	106	9.02154e+08	1.2196e+09	1.20618e+09	6.16833e+08	0	0	95.6809	38.65	20	28	100.681	39.86	22	28	99.3931	29.81	18	29	75.8566	29.12	15	21		0				0			577	63.1428	9.43701
Q02539	Histone H1.1 OS=Homo sapiens OX=9606 GN=HIST1H1A PE=1 SV=3 - [H11_HUMAN]	20.93	2	3	7	27	1.88066e+09	1.46052e+09	1.19293e+09	0	0	0	39.4544	20.93	5	12	33.6204	16.74	4	9	13.3348	16.28	4	5	2.53284	5.12	1	1		0				0			215	21.8289	10.9897
Q09666	Neuroblast differentiation-associated protein AHNAK OS=Homo sapiens OX=9606 GN=AHNAK PE=1 SV=2 - [AHNK_HUMAN]	67.74	1	273	275	920	1.04373e+09	1.59835e+09	1.15609e+09	7.16597e+08	0	0	889.089	56.55	200	276	968.54	55.6	205	273	680.982	46.99	145	208	545.529	42.61	132	163		0				0			5890	628.699	6.15088
P0DMV8	Heat shock 70 kDa protein 1A OS=Homo sapiens OX=9606 GN=HSPA1A PE=1 SV=1 - [HS71A_HUMAN]	32.29	2	18	21	71	8.52443e+08	1.20751e+09	1.08463e+09	1.30816e+08	0	0	54.6545	20.12	12	16	85.4102	30.58	19	24	51.4401	19.97	12	16	49.8462	19.66	12	15		0				0			641	70.009	5.65576
Q9HCC0	Methylcrotonoyl-CoA carboxylase beta chain, mitochondrial OS=Homo sapiens OX=9606 GN=MCCC2 PE=1 SV=1 - [MCCB_HUMAN]	41.39	1	23	23	112	9.21037e+08	1.03119e+09	1.07083e+09	6.61105e+08	0	0	104.785	36.77	19	29	86.2908	38.19	18	22	125.113	30.2	17	32	107.571	34.1	17	29		0				0			563	61.2944	7.6792
Q9Y6M1	Insulin-like growth factor 2 mRNA-binding protein 2 OS=Homo sapiens OX=9606 GN=IGF2BP2 PE=1 SV=2 - [IF2B2_HUMAN]	44.07	1	21	24	115	1.12063e+09	1.47446e+09	1.04604e+09	3.50847e+08	0	0	104.308	35.56	20	31	112.591	37.23	18	31	136.611	35.23	18	38	55.0583	25.54	12	15		0				0			599	66.0806	8.45557
Q7Z2W4	Zinc finger CCCH-type antiviral protein 1 OS=Homo sapiens OX=9606 GN=ZC3HAV1 PE=1 SV=3 - [ZCCHV_HUMAN]	46.56	1	35	36	111	8.97492e+08	9.78312e+08	9.51993e+08	3.566e+08	0	0	119.785	37.36	28	35	98.3236	33.92	23	27	111.791	37.25	24	30	70.5307	23.5	16	19		0				0			902	101.367	8.39697
P17844	Probable ATP-dependent RNA helicase DDX5 OS=Homo sapiens OX=9606 GN=DDX5 PE=1 SV=1 - [DDX5_HUMAN]	41.21	1	23	29	115	8.1582e+08	1.16495e+09	9.47452e+08	1.24498e+09	1.39621e+06	0	92.3918	34.36	21	30	101.308	36.97	22	32	75.9076	31.11	18	24	87.0378	29.48	16	27	5.95486	3.91	2	2		0			614	69.1047	8.92432
P23246	Splicing factor, proline- and glutamine-rich OS=Homo sapiens OX=9606 GN=SFPQ PE=1 SV=2 - [SFPQ_HUMAN]	30.69	1	22	22	93	1.0826e+09	1354651949	9.19546e+08	1.54629e+09	0	0	84.9816	26.31	19	26	110.116	26.31	16	30	61.1575	13.58	7	18	67.2063	19.52	11	19		0				0			707	76.1016	9.43701
P19525	Interferon-induced, double-stranded RNA-activated protein kinase OS=Homo sapiens OX=9606 GN=EIF2AK2 PE=1 SV=2 - [E2AK2_HUMAN]	32.85	1	17	17	83	8.64259e+08	1.64341e+09	8.60685e+08	7.98627e+08	0	0	70.7296	27.95	12	20	77.9761	25.23	12	22	59.6927	21.42	11	18	88.1437	28.13	11	23		0				0			551	62.0556	8.39697
Q9BUJ2	Heterogeneous nuclear ribonucleoprotein U-like protein 1 OS=Homo sapiens OX=9606 GN=HNRNPUL1 PE=1 SV=2 - [HNRL1_HUMAN]	35.05	1	29	29	132	9.18947e+08	1.14655e+09	8.49198e+08	6.19378e+08	0	0	111.856	22.43	20	32	138.801	25.35	19	35	161.213	30.26	22	40	96.3278	22.55	19	25		0				0			856	95.6793	6.91748
P09651	Heterogeneous nuclear ribonucleoprotein A1 OS=Homo sapiens OX=9606 GN=HNRNPA1 PE=1 SV=5 - [ROA1_HUMAN]	51.08	2	16	19	91	2.33613e+09	2.7228e+09	8.46857e+08	5.17405e+08	0	0	138.243	42.2	17	36	93.9394	34.41	13	23	77.5465	35.22	11	20	50.0355	22.31	7	12		0				0			372	38.7231	9.12939
P07437	Tubulin beta chain OS=Homo sapiens OX=9606 GN=TUBB PE=1 SV=2 - [TBB5_HUMAN]	51.35	3	3	24	175	8.69895e+08	1.558e+09	8.12125e+08	1.31102e+09	138405	0	131.815	39.86	17	37	151.712	40.77	19	42	123.59	31.76	16	36	213.878	45.95	22	59	3.01522	3.15	1	1		0			444	49.639	4.89404
P68032	Actin, alpha cardiac muscle 1 OS=Homo sapiens OX=9606 GN=ACTC1 PE=1 SV=1 - [ACTC_HUMAN]	30.5	4	1	11	41	5.6183e+08	8.95975e+08	8.01191e+08	1.268e+09	2.56996e+06	0	38.7896	16.71	7	12	18.0334	15.12	5	6	19.3951	12.2	4	6	50.6339	24.67	7	16	3.57307	4.24	1	1		0			377	41.9919	5.38916
P15311	Ezrin OS=Homo sapiens OX=9606 GN=EZR PE=1 SV=4 - [EZRI_HUMAN]	17.92	1	7	12	34	7.61566e+08	1.08123e+09	7.8179e+08	6.31239e+08	0	0	34.1379	14.85	9	11	28.4988	12.12	8	9	24.3121	12.63	8	8	21.9565	9.22	6	6		0				0			586	69.3697	6.26514
P16401	Histone H1.5 OS=Homo sapiens OX=9606 GN=HIST1H1B PE=1 SV=3 - [H15_HUMAN]	18.14	1	9	9	37	1.38553e+09	1.64709e+09	7.41238e+08	5.0595e+08	0	0	36.5276	18.14	9	12	31.0823	17.7	5	9	27.5892	11.5	4	8	24.3202	11.06	5	8		0				0			226	22.5665	10.9165
Q92841	Probable ATP-dependent RNA helicase DDX17 OS=Homo sapiens OX=9606 GN=DDX17 PE=1 SV=2 - [DDX17_HUMAN]	45.4	1	26	32	104	4.85958e+08	8.16779e+08	7.34522e+08	8.72335e+08	1.39621e+06	0	78.2357	30.59	21	26	99.783	28.81	21	30	75.1224	30.18	19	24	73.4959	25.38	16	22	5.95486	3.29	2	2		0			729	80.222	8.26514
P11021	Endoplasmic reticulum chaperone BiP OS=Homo sapiens OX=9606 GN=HSPA5 PE=1 SV=2 - [BIP_HUMAN]	46.79	1	30	32	127	7.98366e+08	9.02613e+08	7.19727e+08	1.00284e+09	0	0	117.865	43.27	26	34	116.798	36.39	22	33	93.1748	34.4	20	28	107.755	35.78	20	31		0			3.0844	2.6	1	1	654	72.2884	5.16064
P11387	DNA topoisomerase 1 OS=Homo sapiens OX=9606 GN=TOP1 PE=1 SV=2 - [TOP1_HUMAN]	32.94	2	29	29	112	9.01775e+08	1.13468e+09	6.83939e+08	4.37963e+08	0	0	93.8127	30.07	22	28	112.111	26.14	21	32	85.3681	24.31	18	25	96.1405	24.05	17	27		0				0			765	90.6689	9.30518
Q96RQ3	Methylcrotonoyl-CoA carboxylase subunit alpha, mitochondrial OS=Homo sapiens OX=9606 GN=MCCC1 PE=1 SV=3 - [MCCA_HUMAN]	51.72	1	32	32	146	7.37449e+08	8.13462e+08	6.7927e+08	7.22305e+08	0	0	138.195	44.97	26	37	134.934	37.38	23	32	156.023	37.93	21	38	151.379	39.03	21	37	6.26178	3.31	1	2		0			725	80.4219	7.78174
Q92945	Far upstream element-binding protein 2 OS=Homo sapiens OX=9606 GN=KHSRP PE=1 SV=4 - [FUBP2_HUMAN]	44.73	1	23	24	70	6.99616e+08	7.16447e+08	676643316	1.17465e+08	0	0	74.5081	35.02	18	21	94.8897	36.57	17	24	64.6112	32.21	15	17	24.5574	12.38	7	8		0				0			711	73.07	7.29834
P04406	Glyceraldehyde-3-phosphate dehydrogenase OS=Homo sapiens OX=9606 GN=GAPDH PE=1 SV=3 - [G3P_HUMAN]	40.9	1	13	13	40	5.80549e+08	3.95668e+08	6.72917e+08	4.51944e+08	0	0	32.9445	30.45	8	9	29.0212	29.55	7	7	39.635	32.54	8	11	46.326	37.61	11	13		0				0			335	36.0304	8.45557
P68371	Tubulin beta-4B chain OS=Homo sapiens OX=9606 GN=TUBB4B PE=1 SV=1 - [TBB4B_HUMAN]	55.06	4	4	25	180	8.4639e+08	1.58924e+09	6.71556e+08	1.36123e+09	138405	0	125.03	36.4	16	35	157.944	44.49	20	44	130.885	35.06	17	38	222.952	53.03	24	61	6.21388	6.52	2	2		0			445	49.799	4.89404
P11498	Pyruvate carboxylase, mitochondrial OS=Homo sapiens OX=9606 GN=PC PE=1 SV=2 - [PYC_HUMAN]	36.33	1	34	35	129	5.87093e+08	6.59667e+08	6.70949e+08	5.54134e+08	233443	0	119.742	30.05	26	34	122.146	29.12	28	34	123.339	24.45	21	35	90.2866	17.91	16	25	3.08798	1.19	1	1		0			1178	129.551	6.84424
Q5TZA2	Rootletin OS=Homo sapiens OX=9606 GN=CROCC PE=1 SV=1 - [CROCC_HUMAN]	1.44	1	1	2	4	639443883	650159920	6.43876e+08	0	0	0	2.5828	0.4	1	1	2.65426	0.4	1	1	2.52367	0.4	1	1	4.89351	1.04	1	1		0				0			2017	228.388	5.50342
Q9UNA1	Rho GTPase-activating protein 26 OS=Homo sapiens OX=9606 GN=ARHGAP26 PE=1 SV=1 - [RHG26_HUMAN]	1.72	1	1	1	3	0	0	633014992	0	0	0		0				0			5.13532	1.72	1	2	2.78211	1.72	1	1						0			814	92.1766	6.63916
P41091	Eukaryotic translation initiation factor 2 subunit 3 OS=Homo sapiens OX=9606 GN=EIF2S3 PE=1 SV=3 - [IF2G_HUMAN]	51.69	2	24	24	70	6.9557e+08	8.07257e+08	6.3226e+08	3.46086e+08	0	0	65.6742	41.1	16	19	60.6038	36.86	16	18	61.4664	28.81	12	17	57.7146	33.05	12	16		0				0			472	51.0772	8.39697
P26038	Moesin OS=Homo sapiens OX=9606 GN=MSN PE=1 SV=3 - [MOES_HUMAN]	46.62	1	22	27	87	7.0554e+08	1.02216e+09	6.29282e+08	6.31239e+08	0	0	118.595	37.78	21	32	113.27	39.17	20	30	61.4972	24.26	12	16	31.3974	20.62	9	9		0				0			577	67.7778	6.40479
O60506	Heterogeneous nuclear ribonucleoprotein Q OS=Homo sapiens OX=9606 GN=SYNCRIP PE=1 SV=2 - [HNRPQ_HUMAN]	48.15	1	24	30	104	8.06283e+08	9.97491e+08	6.1806e+08	1.19186e+08	0	0	112.563	33.87	21	30	135.496	36.76	23	35	108.545	31.14	17	28	36.322	23.11	10	11		0				0			623	69.5596	8.5874
P35241	Radixin OS=Homo sapiens OX=9606 GN=RDX PE=1 SV=1 - [RADI_HUMAN]	23.16	1	9	14	29	6.1326e+08	1.00961e+09	6.17366e+08	6.31239e+08	0	0	26.3733	14.92	9	9	30.4738	15.44	9	9	16.6657	8.23	5	5	18.8037	9.61	6	6		0				0			583	68.5214	6.3667
Q13885	Tubulin beta-2A chain OS=Homo sapiens OX=9606 GN=TUBB2A PE=1 SV=1 - [TBB2A_HUMAN]	47.87	4	1	21	153	8.03478e+08	1.49265e+09	6.12083e+08	1.03227e+09	138405	0	110.079	31.01	13	30	140.277	39.33	17	37	106.522	29.66	14	30	203.082	44.27	20	55	3.01522	3.15	1	1		0			445	49.875	4.89404
Q14258	E3 ubiquitin/ISG15 ligase TRIM25 OS=Homo sapiens OX=9606 GN=TRIM25 PE=1 SV=2 - [TRI25_HUMAN]	45.24	1	25	25	105	8.01812e+08	1.18572e+09	6.10262e+08	2.21169e+08	0	0	97.7784	35.24	20	29	128.007	35.71	20	36	79.6433	29.05	15	22	64.879	29.05	14	18		0				0			630	70.9277	8.08936
Q9BUF5	Tubulin beta-6 chain OS=Homo sapiens OX=9606 GN=TUBB6 PE=1 SV=1 - [TBB6_HUMAN]	33.86	2	7	14	52	5.91588e+08	1.23558e+09	5.74187e+08	3.2642e+08	138405	0	35.8425	22.87	10	12	33.5781	17.04	7	11	28.418	10.54	6	9	64.8574	30.27	12	19	3.01522	3.14	1	1		0			446	49.825	4.88135
O43390	Heterogeneous nuclear ribonucleoprotein R OS=Homo sapiens OX=9606 GN=HNRNPR PE=1 SV=1 - [HNRPR_HUMAN]	37.28	1	18	24	75	5.42913e+08	1.10774e+09	5.647e+08	1.05612e+08	0	0	77.7451	29.38	17	24	67.0663	23.06	15	20	67.0991	22.12	14	21	33.0209	9.64	7	10		0				0			633	70.8993	8.1333
P55265	Double-stranded RNA-specific adenosine deaminase OS=Homo sapiens OX=9606 GN=ADAR PE=1 SV=4 - [DSRAD_HUMAN]	39.97	1	44	44	171	5.54541e+08	6.39928e+08	5.6e+08	5.49066e+08	0	0	148.844	30.1	31	41	165.179	30.51	30	43	146.728	30.34	28	41	163.393	31	28	45	2.77031	0.9	1	1		0			1226	135.981	8.646
Q15233	Non-POU domain-containing octamer-binding protein OS=Homo sapiens OX=9606 GN=NONO PE=1 SV=4 - [NONO_HUMAN]	36.94	1	17	18	142	9.62174e+08	2.16008e+09	5.36472e+08	8.22947e+08	2.15454e+07	0	83.276	32.91	14	28	152.296	36.52	16	49	88.5922	25.27	11	31	98.3154	24.42	11	33	4.6748	4.67	1	1		0			471	54.1973	8.95361
P05198	Eukaryotic translation initiation factor 2 subunit 1 OS=Homo sapiens OX=9606 GN=EIF2S1 PE=1 SV=3 - [IF2A_HUMAN]	49.84	1	15	15	50	4.44171e+08	5.56597e+08	5.33257e+08	4.83971e+08	0	0	31.6973	32.38	11	11	47.2286	46.67	13	15	32.0747	30.79	10	11	34.7468	37.46	11	12					2.34299	3.81	1	1	315	36.0894	5.08447
Q92522	Histone H1x OS=Homo sapiens OX=9606 GN=H1FX PE=1 SV=1 - [H1X_HUMAN]	25.35	1	7	7	33	1.11325e+09	6.75446e+08	5.29198e+08	6.50542e+08	0	0	24.672	18.31	6	8	20.0011	25.35	6	7	30.8889	15.96	5	10	25.29	18.31	5	8						0			213	22.4735	10.7554
Q12929	Epidermal growth factor receptor kinase substrate 8 OS=Homo sapiens OX=9606 GN=EPS8 PE=1 SV=1 - [EPS8_HUMAN]	7.79	1	4	4	4	1.01914e+07	2.36348e+06	5.12538e+08	0	0	0	7.13408	3.53	2	2	3.11437	2.31	1	1	2.78521	1.95	1	1		0				0				0			822	91.8244	7.50342
Q9NZB2	Constitutive coactivator of PPAR-gamma-like protein 1 OS=Homo sapiens OX=9606 GN=FAM120A PE=1 SV=2 - [F120A_HUMAN]	36.94	3	32	32	126	5.0972e+08	7.59148e+08	5.05849e+08	1.60413e+08	0	0	113.523	27.82	24	32	115.428	28.8	24	33	140.767	33.81	25	36	91.839	24.6	18	25		0				0			1118	121.811	8.88037
P09874	Poly [ADP-ribose] polymerase 1 OS=Homo sapiens OX=9606 GN=PARP1 PE=1 SV=4 - [PARP1_HUMAN]	34.81	1	29	29	99	5.63119e+08	7.41152e+08	4.98397e+08	331440170	1.60534e+07	0	78.727	27.22	19	22	110.057	29.19	23	32	91.9261	25.15	16	23	74.0883	23.18	17	21	2.90664	1.48	1	1		0			1014	113.012	8.88037
P13010	X-ray repair cross-complementing protein 5 OS=Homo sapiens OX=9606 GN=XRCC5 PE=1 SV=3 - [XRCC5_HUMAN]	33.06	1	35	35	132	1272163751	8.13195e+08	4.89253e+08	5.59186e+08	0	0	130.421	30.87	26	37	120.408	27.73	27	34	118.29	30.19	23	33	101.186	26.23	20	28		0				0			732	82.6523	5.80811
P22626	Heterogeneous nuclear ribonucleoproteins A2/B1 OS=Homo sapiens OX=9606 GN=HNRNPA2B1 PE=1 SV=2 - [ROA2_HUMAN]	55.24	1	19	22	106	2.00511e+09	3.00081e+09	4.83112e+08	1.01247e+09	0	60874.9	117.846	37.96	14	31	139.793	55.24	19	35	81.9424	46.18	13	21	73.354	38.53	9	18		0			2.02126	2.83	1	1	353	37.4067	8.95361
Q04695	Keratin, type I cytoskeletal 17 OS=Homo sapiens OX=9606 GN=KRT17 PE=1 SV=2 - [K1C17_HUMAN]	46.3	4	11	23	117	2.37441e+09	3.10835e+09	4.76856e+08	2.36998e+09	0	0	88.4205	32.18	15	27	109.654	42.36	19	30	89.5102	28.24	14	27	108.17	36.81	18	32		0			1.88941	2.08	1	1	432	48.076	5.021
P02533	Keratin, type I cytoskeletal 14 OS=Homo sapiens OX=9606 GN=KRT14 PE=1 SV=4 - [K1C14_HUMAN]	25.42	4	1	16	85	2.37441e+09	3.10835e+09	4.69945e+08	2.36998e+09	0	0	76.5333	22.88	13	24	69.1099	23.09	12	20	64.3935	17.8	10	21	57.8189	16.95	9	19		0			1.88941	1.91	1	1	472	51.5294	5.16064
P26641	Elongation factor 1-gamma OS=Homo sapiens OX=9606 GN=EEF1G PE=1 SV=3 - [EF1G_HUMAN]	19.91	1	8	8	39	5.23865e+08	7.19409e+08	4.69488e+08	2.71107e+08	0	0	48.2327	19.91	8	13	36.8298	14.65	5	9	37.1957	14.87	4	9	31.2612	17.39	5	8		0				0			437	50.0871	6.66846
Q86U38	Nucleolar protein 9 OS=Homo sapiens OX=9606 GN=NOP9 PE=1 SV=1 - [NOP9_HUMAN]	3.93	1	2	2	4	0	1.4965e+07	4.65686e+08	0	0	0		0			7.10626	3.93	2	2	2.59358	2.04	1	1	2.57702	1.89	1	1		0				0			636	69.3945	7.28369
P27816	Microtubule-associated protein 4 OS=Homo sapiens OX=9606 GN=MAP4 PE=1 SV=3 - [MAP4_HUMAN]	39.93	1	36	36	107	6.43732e+08	7.94788e+08	4.63366e+08	2.97165e+08	0	0	119.053	32.73	27	32	119.059	30.99	26	33	91.7145	24.13	18	26	65.2921	14.5	14	16		0				0			1152	120.93	5.42725
Q9BY77	Polymerase delta-interacting protein 3 OS=Homo sapiens OX=9606 GN=POLDIP3 PE=1 SV=2 - [PDIP3_HUMAN]	43.71	1	15	15	48	2.95452e+08	3.2518e+08	4.49027e+08	5.08347e+08	0	0	39.3611	33.97	10	11	58.572	40.38	13	15	34.6801	23.52	7	8	57.572	34.2	11	14		0				0			421	46.0605	9.99365
Q9Y3I0	tRNA-splicing ligase RtcB homolog OS=Homo sapiens OX=9606 GN=RTCB PE=1 SV=1 - [RTCB_HUMAN]	32.67	1	16	16	54	4.38338e+08	4.58751e+08	4.48163e+08	2.87279e+08	0	0	51.8199	25.74	12	15	45.9823	21.78	9	12	47.5261	23.37	9	14	46.4822	24.55	10	13						0			505	55.1749	7.2251
Q13753	Laminin subunit gamma-2 OS=Homo sapiens OX=9606 GN=LAMC2 PE=1 SV=2 - [LAMC2_HUMAN]	26.49	1	29	29	112	4.99976e+08	6.25871e+08	4.41753e+08	4.8324e+08	85746	0	94.7815	20.28	21	27	104.218	21.63	21	28	113.284	18.78	17	30	97.6876	20.37	17	26	2.68083	1.01	1	1		0			1193	130.892	6.18896
P84098	60S ribosomal protein L19 OS=Homo sapiens OX=9606 GN=RPL19 PE=1 SV=1 - [RL19_HUMAN]	18.88	1	5	5	11	210332256	2.47383e+08	428239975	3.2842e+08	0	0	16.7386	18.88	4	5	9.73538	13.27	2	3	3.91025	8.67	1	1	8.25779	9.18	2	2		0				0			196	23.4512	11.4731
P62424	60S ribosomal protein L7a OS=Homo sapiens OX=9606 GN=RPL7A PE=1 SV=2 - [RL7A_HUMAN]	38.35	1	13	13	44	4.11195e+08	5.20658e+08	4.27388e+08	3.61036e+08	0	0	38.3385	24.06	8	10	42.2129	32.33	10	12	42.3534	26.69	9	11	45.7404	19.17	7	11		0				0			266	29.977	10.6089
Q9H0A0	RNA cytidine acetyltransferase OS=Homo sapiens OX=9606 GN=NAT10 PE=1 SV=2 - [NAT10_HUMAN]	30.15	1	28	28	63	4.18147e+08	4.53878e+08	4.24929e+08	2.83521e+08	0	0	82.735	26.93	22	24	43.835	14.05	12	13	38.5347	13.17	11	12	46.5292	15.61	13	14		0				0			1025	115.657	8.26514
P46776	60S ribosomal protein L27a OS=Homo sapiens OX=9606 GN=RPL27A PE=1 SV=2 - [RL27A_HUMAN]	33.11	1	6	6	24	3.47184e+08	4.6644e+08	4.22353e+08	3.83219e+08	0	159698	20.8478	33.11	6	6	19.9436	24.32	5	6	16.1947	23.65	4	5	21.0965	17.57	4	6					2.34968	7.43	1	1	148	16.551	11.0044
Q96AE4	Far upstream element-binding protein 1 OS=Homo sapiens OX=9606 GN=FUBP1 PE=1 SV=3 - [FUBP1_HUMAN]	44.57	1	21	23	74	6.65405e+08	6.4631e+08	4.16637e+08	1.43722e+07	0	0	83.5985	37.11	16	24	93.7216	40.99	17	25	83.0651	33.39	14	21	16.071	11.02	4	4		0				0			644	67.5185	7.60596
Q7KZF4	Staphylococcal nuclease domain-containing protein 1 OS=Homo sapiens OX=9606 GN=SND1 PE=1 SV=1 - [SND1_HUMAN]	34.29	1	30	30	84	3.44389e+08	4.53371e+08	415349216	2.21609e+08	0	0	77.0703	26.15	20	22	91.0601	29.45	21	26	70.7768	21.76	17	20	57.9456	22.31	16	16		0				0			910	101.934	7.1665
Q9UPY3	Endoribonuclease Dicer OS=Homo sapiens OX=9606 GN=DICER1 PE=1 SV=3 - [DICER_HUMAN]	29.71	1	47	47	114	3.46207e+08	4.38916e+08	4.14103e+08	3.97458e+08	0	0	90.1912	18.21	25	27	124.767	19.35	32	36	82.5738	13.63	20	24	98.2197	17.64	24	27		0				0			1922	218.542	5.68115
P15880	40S ribosomal protein S2 OS=Homo sapiens OX=9606 GN=RPS2 PE=1 SV=2 - [RS2_HUMAN]	27.3	1	7	7	22	2.87418e+08	4.20524e+08	4.13307e+08	6.2274e+08	0	0	11.7224	11.6	3	4	17.49	23.21	6	6	17.8221	19.11	5	6	18.3825	20.82	5	6		0				0			293	31.3046	10.2427
O75569	Interferon-inducible double-stranded RNA-dependent protein kinase activator A OS=Homo sapiens OX=9606 GN=PRKRA PE=1 SV=1 - [PRKRA_HUMAN]	39.62	1	12	12	52	7.1871e+08	9.91679e+08	4.04782e+08	3.88347e+08	0	0	56.0048	28.75	8	15	61.4632	35.46	10	17	41.3023	19.17	6	11	31.2802	21.09	6	9		0				0			313	34.3825	8.41162
Q96QR8	Transcriptional activator protein Pur-beta OS=Homo sapiens OX=9606 GN=PURB PE=1 SV=3 - [PURB_HUMAN]	29.81	2	6	8	32	4.70966e+08	6.56482e+08	3.93742e+08	2.99883e+08	0	0	26.7186	23.72	6	9	27.8278	25.32	6	9	28.5289	13.46	5	9	15.2041	7.37	3	5						0			312	33.2205	5.42725
Q15633	RISC-loading complex subunit TARBP2 OS=Homo sapiens OX=9606 GN=TARBP2 PE=1 SV=3 - [TRBP2_HUMAN]	25.41	1	9	9	31	3.2637e+08	3.02683e+08	3.8844e+08	6.10068e+07	0	0	26.1205	21.86	6	7	39.63	22.68	7	11	31.3435	20.22	7	9	12.9794	6.83	2	4		0				0			366	39.0147	6.53662
P13645	Keratin, type I cytoskeletal 10 OS=Homo sapiens OX=9606 GN=KRT10 PE=1 SV=6 - [K1C10_HUMAN]	27.23	6	12	13	52	3.4371e+08	8.92067e+08	3.87537e+08	1.7182e+08	0	0	45.1936	23.63	10	16	35.5574	20.55	10	11	39.3815	19.01	8	12	40.8569	20.21	8	13		0				0			584	58.7917	5.21143
Q7L2E3	Putative ATP-dependent RNA helicase DHX30 OS=Homo sapiens OX=9606 GN=DHX30 PE=1 SV=1 - [DHX30_HUMAN]	32.33	1	34	34	91	3.64814e+08	278105456	3.80096e+08	3.23958e+08	0	24716.2	74.2861	22.03	23	24	78.3234	23.2	23	25	71.3069	18.26	20	23	53.8387	18.84	18	18		0			2.35479	1.01	1	1	1194	133.855	8.77783
Q96PK6	RNA-binding protein 14 OS=Homo sapiens OX=9606 GN=RBM14 PE=1 SV=2 - [RBM14_HUMAN]	27.06	1	12	12	37	4.54369e+08	7.16933e+08	3.72343e+08	4.96342e+08	0	0	42.4513	17.94	9	12	49.1147	18.39	9	12	36.1765	18.24	7	8	16.3243	9.72	5	5		0							669	69.4489	9.67139
Q12797	Aspartyl/asparaginyl beta-hydroxylase OS=Homo sapiens OX=9606 GN=ASPH PE=1 SV=3 - [ASPH_HUMAN]	29.95	1	23	23	63	3.83415e+08	5.97199e+08	3.60608e+08	3.99883e+08	0	0	49.2678	16.89	14	16	59.2097	21.9	15	17	51.8428	13.72	11	16	47.1732	19.39	10	14		0				0			758	85.8095	5.0083
P62241	40S ribosomal protein S8 OS=Homo sapiens OX=9606 GN=RPS8 PE=1 SV=2 - [RS8_HUMAN]	46.15	1	9	9	31	1.80263e+08	3.31887e+08	3.46767e+08	3.52199e+08	0	168475	24.1807	32.21	6	7	26.3496	39.9	7	7	17.2059	20.19	5	5	34.775	33.17	6	10		0			4.8439	12.02	2	2	208	24.1902	10.3159
P83731	60S ribosomal protein L24 OS=Homo sapiens OX=9606 GN=RPL24 PE=1 SV=1 - [RL24_HUMAN]	29.94	1	7	7	38	3.7008e+08	3.80503e+08	3.43336e+08	1.69492e+08	0	0	25.6086	29.94	5	8	30.5938	24.2	5	9	36.2913	29.94	6	11	33.0539	28.66	5	10		0				0			157	17.7679	11.2534
P37108	Signal recognition particle 14 kDa protein OS=Homo sapiens OX=9606 GN=SRP14 PE=1 SV=2 - [SRP14_HUMAN]	30.88	1	6	6	21	4.75017e+08	6.18273e+08	341324541	2.87769e+08	0	0	11.664	27.21	4	4	31.778	30.88	6	9	16.6471	22.06	2	5	10.5597	10.29	1	3		0				0			136	14.5608	10.0376
P26599	Polypyrimidine tract-binding protein 1 OS=Homo sapiens OX=9606 GN=PTBP1 PE=1 SV=1 - [PTBP1_HUMAN]	42.37	2	12	14	60	8.01e+08	4.73883e+08	3.38057e+08	2.1583e+08	0	0	44.0207	33.33	9	12	74.0659	32.02	10	18	56.1516	29	9	13	70.1625	36.91	10	16	3.46339	3.77	1	1					531	57.1856	9.17334
Q86V81	THO complex subunit 4 OS=Homo sapiens OX=9606 GN=ALYREF PE=1 SV=3 - [THOC4_HUMAN]	36.58	1	8	8	35	2.98084e+08	1.46813e+09	3.37518e+08	8.07723e+08	0	0	22.4969	28.4	5	7	41.9756	32.3	6	11	37.063	34.24	6	10	22.3786	31.13	4	7		0				0			257	26.8716	11.1509
P08779	Keratin, type I cytoskeletal 16 OS=Homo sapiens OX=9606 GN=KRT16 PE=1 SV=4 - [K1C16_HUMAN]	22.83	4	2	13	68	2.37441e+09	3.10835e+09	3.36747e+08	1.70282e+09	0	0	61.9148	17.76	10	19	49.4471	15.86	9	15	49.0168	16.07	8	16	52.8314	15.01	7	17		0			1.88941	1.9	1	1	473	51.2362	5.04639
P62750	60S ribosomal protein L23a OS=Homo sapiens OX=9606 GN=RPL23A PE=1 SV=1 - [RL23A_HUMAN]	30.13	1	7	7	28	7.49848e+08	6.68132e+08	335075274	4.82765e+08	0	0	17.4222	27.56	4	5	33.9601	30.13	7	11	18.6083	13.46	3	6	17.6689	21.15	4	6		0				0			156	17.6841	10.4478
Q9H0D6	5'-3' exoribonuclease 2 OS=Homo sapiens OX=9606 GN=XRN2 PE=1 SV=1 - [XRN2_HUMAN]	36.74	1	26	26	73	371214496	3.47203e+08	3.34708e+08	1.89187e+08	0	0	85.9542	25.05	18	24	71.2052	28.21	17	19	79.3284	21.79	16	21	32.6905	14.63	9	9		0				0			950	108.513	7.47412
P07996	Thrombospondin-1 OS=Homo sapiens OX=9606 GN=THBS1 PE=1 SV=2 - [TSP1_HUMAN]	23.42	2	25	25	74	3.79907e+08	5.8995e+08	3.32617e+08	6.23055e+08	0	0	71.433	17.09	17	21	82.4556	17.78	18	23	54.5379	14.44	13	15	53.6697	11.88	11	15		0				0			1170	129.3	4.94482
Q96AG4	Leucine-rich repeat-containing protein 59 OS=Homo sapiens OX=9606 GN=LRRC59 PE=1 SV=1 - [LRC59_HUMAN]	44.95	1	11	11	36	3.88853e+08	4.1086e+08	3.31635e+08	2.75355e+08	0	0	31.1019	32.57	7	9	34.208	36.16	8	10	29.8887	28.01	8	9	26.3254	21.82	6	8		0				0			307	34.9089	9.56885
Q01130	Serine/arginine-rich splicing factor 2 OS=Homo sapiens OX=9606 GN=SRSF2 PE=1 SV=4 - [SRSF2_HUMAN]	11.31	1	1	2	5	2.57878e+07	0	3.28032e+08	1.73028e+08	0	0	3.89953	7.69	1	1		0			7.41298	11.31	2	2	7.72074	11.31	2	2		0				0			221	25.4612	11.854
O00571	ATP-dependent RNA helicase DDX3X OS=Homo sapiens OX=9606 GN=DDX3X PE=1 SV=3 - [DDX3X_HUMAN]	32.48	2	4	22	84	4.38777e+08	6.18683e+08	3.22573e+08	2.1852e+08	0	0	79.5957	30.82	20	24	93.258	30.66	20	27	50.2809	19.64	12	16	56.4506	19.03	11	17		0				0			662	73.198	7.18115
Q86UE4	Protein LYRIC OS=Homo sapiens OX=9606 GN=MTDH PE=1 SV=2 - [LYRIC_HUMAN]	44.85	1	24	24	82	1.81056e+08	2.90003e+08	3.20594e+08	1.62475e+08	0	0	83.9074	39.86	18	22	110.718	42.27	20	26	86.8136	30.93	15	21	52.553	35.05	13	13		0				0			582	63.7988	9.31982
P29692	Elongation factor 1-delta OS=Homo sapiens OX=9606 GN=EEF1D PE=1 SV=5 - [EF1D_HUMAN]	30.6	1	7	7	23	5.07516e+08	6.91194e+08	3.19567e+08	5.92261e+08	0	0	22.2117	25.62	5	6	31.5763	30.6	7	9	28.0271	22.06	4	6	12.4341	8.54	1	2		0							281	31.1028	5.0083
Q9BRL6	Serine/arginine-rich splicing factor 8 OS=Homo sapiens OX=9606 GN=SRSF8 PE=1 SV=1 - [SRSF8_HUMAN]	8.87	1	1	2	3	0	0	3.16164e+08	3.27502e+08	0	0		0				0			7.25392	8.87	2	2	2.74606	2.84	1	1		0				0			282	32.2682	11.7222
P23396	40S ribosomal protein S3 OS=Homo sapiens OX=9606 GN=RPS3 PE=1 SV=2 - [RS3_HUMAN]	54.73	1	13	13	34	2.5929e+08	3.32287e+08	3.14056e+08	520252556	0	0	18.1433	32.51	6	6	38.1139	41.56	9	11	22.674	31.69	6	7	35.5524	34.16	8	10		0				0			243	26.6714	9.65674
P14868	Aspartate--tRNA ligase, cytoplasmic OS=Homo sapiens OX=9606 GN=DARS PE=1 SV=2 - [SYDC_HUMAN]	54.09	1	24	24	80	4.68203e+08	5.90143e+08	3.13078e+08	2.12949e+08	0	0	74.5694	41.12	19	23	83.1563	49.5	19	24	57.3807	36.13	14	17	58.0646	37.13	13	16		0				0			501	57.1	6.55127
O00425	Insulin-like growth factor 2 mRNA-binding protein 3 OS=Homo sapiens OX=9606 GN=IGF2BP3 PE=1 SV=2 - [IF2B3_HUMAN]	37.82	2	13	16	43	3.35836e+08	3.96537e+08	3.0904e+08	1.07203e+08	0	0	45.08	27.12	12	14	37.5974	21.76	9	11	44.4367	23.66	10	14	12.6457	6.74	3	4		0				0			579	63.6656	8.86572
P04264	Keratin, type II cytoskeletal 1 OS=Homo sapiens OX=9606 GN=KRT1 PE=1 SV=6 - [K2C1_HUMAN]	39.13	1	15	19	43	1.77691e+08	1.80523e+08	3.03645e+08	1.37738e+08	0	0	35.1369	22.98	10	10	24.888	15.99	7	7	67.5508	29.97	14	18	28.7994	17.7	8	8		0				0			644	65.999	8.11865
A6NHL2	Tubulin alpha chain-like 3 OS=Homo sapiens OX=9606 GN=TUBAL3 PE=1 SV=2 - [TBAL3_HUMAN]	9.87	1	1	5	40	6.51918e+08	1.02876e+09	3.02271e+08	3.56967e+08	0	0	31.1892	8.52	4	10	38.0622	9.64	4	10	25.4117	8.3	3	7	48.0262	8.3	3	13		0				0			446	49.8767	6.04932
O15523	ATP-dependent RNA helicase DDX3Y OS=Homo sapiens OX=9606 GN=DDX3Y PE=1 SV=2 - [DDX3Y_HUMAN]	27.27	2	1	19	74	4.38777e+08	6.18683e+08	3.00316e+08	1.55413e+08	0	0	69.0156	25.61	17	21	78.2506	23.33	16	23	43.8434	17.58	11	14	52.6952	16.97	10	16		0				0			660	73.1081	7.54736
Q9NR30	Nucleolar RNA helicase 2 OS=Homo sapiens OX=9606 GN=DDX21 PE=1 SV=5 - [DDX21_HUMAN]	31.93	1	20	22	59	2.02598e+08	2.09839e+08	2.93003e+08	1.37484e+08	0	0	70.2909	25.67	16	21	58.0024	19.28	13	16	45.5401	16.99	12	15	22.1047	6.77	5	7		0				0			783	87.2904	9.27588
P61247	40S ribosomal protein S3a OS=Homo sapiens OX=9606 GN=RPS3A PE=1 SV=2 - [RS3A_HUMAN]	50.76	1	14	14	46	5.02388e+08	3.00358e+08	2.87702e+08	5.78281e+08	0	0	55.2152	41.29	11	15	49.3961	42.8	10	13	21.1596	28.79	6	6	42.3964	35.98	8	12		0				0			264	29.9257	9.72998
P39023	60S ribosomal protein L3 OS=Homo sapiens OX=9606 GN=RPL3 PE=1 SV=2 - [RL3_HUMAN]	26.55	2	9	9	29	3.28889e+08	4.76128e+08	2.87661e+08	5.19447e+07	0	0	25.7999	21.84	7	8	33.6652	22.58	8	10	23.3229	15.88	5	7	12.3027	14.89	4	4		0				0			403	46.0798	10.1841
P46940	Ras GTPase-activating-like protein IQGAP1 OS=Homo sapiens OX=9606 GN=IQGAP1 PE=1 SV=1 - [IQGA1_HUMAN]	24.26	1	36	37	101	339222066	4.11485e+08	2.82048e+08	2.20092e+08	0	0	111.133	19.67	28	33	100.781	17.86	24	29	79.2541	14.54	19	22	60.2097	11.47	15	17		0				0			1657	189.134	6.48096
Q9P2E9	Ribosome-binding protein 1 OS=Homo sapiens OX=9606 GN=RRBP1 PE=1 SV=5 - [RRBP1_HUMAN]	35.53	1	49	49	164	3.8637e+08	5.8071e+08	2.78501e+08	2.94409e+08	289618	0	158.811	28.16	36	41	189.536	30.43	37	47	160.261	26.1	32	39	138.913	21.21	27	36	3.08114	0.85	1	1		0			1410	152.365	8.60205
Q96I24	Far upstream element-binding protein 3 OS=Homo sapiens OX=9606 GN=FUBP3 PE=1 SV=2 - [FUBP3_HUMAN]	51.05	1	17	18	47	2.43123e+08	3.04764e+08	2.75564e+08	1.75944e+07	0	0	55.3969	36.01	13	16	55.0858	36.36	12	15	43.9434	29.02	10	12	13.7647	13.46	4	4		0							572	61.6022	8.38232
P27695	DNA-(apurinic or apyrimidinic site) lyase OS=Homo sapiens OX=9606 GN=APEX1 PE=1 SV=2 - [APEX1_HUMAN]	45.6	1	13	13	36	5.48006e+08	5.4792e+08	2.75206e+08	127392514	0	0	43.5439	32.7	10	12	58.0901	33.96	9	14	30.2087	24.84	6	8	8.72901	8.81	2	2		0				0			318	35.5322	8.11865
P24534	Elongation factor 1-beta OS=Homo sapiens OX=9606 GN=EEF1B2 PE=1 SV=3 - [EF1B_HUMAN]	12.44	1	2	2	10	2.60124e+08	3.00964e+08	2.75123e+08	1.74745e+08	0	0	9.27975	12.44	2	3	7.73192	12.44	2	2	7.70519	12.44	2	2	9.86057	12.44	2	3		0				0			225	24.7483	4.66553
P51991	Heterogeneous nuclear ribonucleoprotein A3 OS=Homo sapiens OX=9606 GN=HNRNPA3 PE=1 SV=2 - [ROA3_HUMAN]	30.69	1	15	16	48	5.19217e+08	4.47313e+08	2.74637e+08	8.95457e+07	0	0	76.3691	30.42	15	22	46.5094	20.11	8	13	22.6895	13.49	5	7	18.8341	14.29	5	6									378	39.5706	9.01221
Q16181	Septin-7 OS=Homo sapiens OX=9606 GN=SEPT7 PE=1 SV=2 - [SEPT7_HUMAN]	43.71	2	22	23	59	5.62729e+08	6.50556e+08	2.72276e+08	1.02669e+08	0	0	84.5834	40.5	18	25	61.6607	27.69	12	16	46.3709	22.2	10	14	16.3996	13.73	4	4		0				0			437	50.648	8.63135
P84090	Enhancer of rudimentary homolog OS=Homo sapiens OX=9606 GN=ERH PE=1 SV=1 - [ERH_HUMAN]	32.69	1	3	3	11	1.61353e+08	1.8834e+08	2.71035e+08	9.23131e+07	0	0	7.8018	16.35	2	2	11.5469	30.77	2	3	6.95934	14.42	1	2	16.3019	32.69	3	4		0							104	12.251	5.92236
Q96SB4	SRSF protein kinase 1 OS=Homo sapiens OX=9606 GN=SRPK1 PE=1 SV=2 - [SRPK1_HUMAN]	25.04	2	14	16	42	2.24068e+08	2.7764e+08	2.68122e+08	2.21252e+08	0	0	41.231	19.69	10	12	42.2926	18.78	10	12	33.1542	16.95	9	9	31.3663	15.11	8	9		0				0			655	74.2784	6.16357
P62244	40S ribosomal protein S15a OS=Homo sapiens OX=9606 GN=RPS15A PE=1 SV=2 - [RS15A_HUMAN]	34.62	1	6	6	30	2.29941e+08	1.3332e+08	2.67274e+08	1.29368e+08	0	0	27.1902	27.69	5	8	21.2194	32.31	4	6	20.0886	32.31	4	7	30.8835	34.62	5	9						0			130	14.83	10.1255
P54136	Arginine--tRNA ligase, cytoplasmic OS=Homo sapiens OX=9606 GN=RARS PE=1 SV=2 - [SYRC_HUMAN]	43.03	1	25	25	66	2.41717e+08	3.08037e+08	2.66308e+08	1.28749e+08	0	0	50.334	25.15	14	16	73.0046	31.82	18	22	54.6304	23.48	14	17	36.6045	23.03	11	11		0							660	75.3309	6.68311
Q9BWF3	RNA-binding protein 4 OS=Homo sapiens OX=9606 GN=RBM4 PE=1 SV=1 - [RBM4_HUMAN]	39.29	1	4	12	34	3.62727e+08	3.26447e+08	2.65244e+08	3.13148e+07	0	0	35.9378	31.59	8	10	42.996	31.32	8	11	37.2467	34.34	9	10	10.0438	12.91	3	3									364	40.2887	7.07861
Q96Q40	Cyclin-dependent kinase 15 OS=Homo sapiens OX=9606 GN=CDK15 PE=1 SV=2 - [CDK15_HUMAN]	4.37	21	1	2	3	1.64374e+08	0	2.64327e+08	0	0	0	5.37375	4.37	2	2		0			2.80375	1.84	1	1		0				0				0			435	48.9917	7.13721
Q92499	ATP-dependent RNA helicase DDX1 OS=Homo sapiens OX=9606 GN=DDX1 PE=1 SV=2 - [DDX1_HUMAN]	38.38	1	23	23	63	3.20397e+08	1.83841e+08	2.60567e+08	2.24512e+08	0	0	73.2011	29.19	18	21	60.7654	21.76	14	17	43.4973	17.43	9	12	43.2329	15.81	10	13		0				0			740	82.3798	7.2251
Q3KQU3	MAP7 domain-containing protein 1 OS=Homo sapiens OX=9606 GN=MAP7D1 PE=1 SV=1 - [MA7D1_HUMAN]	29.13	1	18	18	48	2.06597e+08	2.31697e+08	2.57496e+08	8.35775e+07	0	0	42.9143	21.88	11	12	60.8163	25.56	14	16	43.6971	19.5	10	11	33.6549	16.77	9	9		0				0			841	92.7641	10.1108
P62753	40S ribosomal protein S6 OS=Homo sapiens OX=9606 GN=RPS6 PE=1 SV=1 - [RS6_HUMAN]	31.33	1	12	12	44	3.53888e+08	4.93587e+08	2.54785e+08	1.92583e+08	0	0	45.9988	26.91	9	12	39.4869	28.11	9	11	42.8887	30.52	10	12	36.4707	18.47	5	9									249	28.663	10.8433
O15347	High mobility group protein B3 OS=Homo sapiens OX=9606 GN=HMGB3 PE=1 SV=4 - [HMGB3_HUMAN]	31.5	1	12	12	39	1.6333e+08	235275847	2.53706e+08	8.82013e+07	0	0	24.2682	27	6	7	38.3114	30	8	12	48.9565	31	8	13	24.8472	15.5	4	7		0							200	22.9654	8.36768
P07814	Bifunctional glutamate/proline--tRNA ligase OS=Homo sapiens OX=9606 GN=EPRS PE=1 SV=5 - [SYEP_HUMAN]	43.19	1	60	60	164	2.91818e+08	3.33654e+08	2.51591e+08	1.17859e+08	0	0	194.872	33.07	43	54	201.679	33.6	41	53	129.968	28.57	33	37	64.4719	14.95	17	20		0				0			1512	170.483	7.32764
Q07955	Serine/arginine-rich splicing factor 1 OS=Homo sapiens OX=9606 GN=SRSF1 PE=1 SV=2 - [SRSF1_HUMAN]	37.5	1	9	9	30	2.39784e+08	302130143	2.50488e+08	1.806e+08	0	0	11.9709	17.34	3	4	33.1626	37.5	9	10	26.3048	28.23	6	8	27.9549	33.06	7	8		0							248	27.7278	10.3599
Q9UHD8	Septin-9 OS=Homo sapiens OX=9606 GN=SEPT9 PE=1 SV=2 - [SEPT9_HUMAN]	39.76	1	23	23	79	6.07383e+08	4.50364e+08	2.49776e+08	1.15806e+08	0	0	91.2295	36.01	20	24	89.0099	31.4	18	23	67.9641	24.4	12	18	56.2472	22.01	12	14		0				0			586	65.3608	8.96826
P20042	Eukaryotic translation initiation factor 2 subunit 2 OS=Homo sapiens OX=9606 GN=EIF2S2 PE=1 SV=2 - [IF2B_HUMAN]	41.44	1	17	17	50	1.10804e+08	2.77628e+08	2.49127e+08	1.79365e+08	0	0	49.696	38.14	13	15	42.5695	28.53	10	12	41.151	33.33	10	12	38.1009	23.42	10	11		0				0			333	38.3644	5.79541
P62805	Histone H4 OS=Homo sapiens OX=9606 GN=HIST1H4A PE=1 SV=2 - [H4_HUMAN]	50.49	1	9	9	27	1.8408e+08	2.39174e+08	2.47834e+08	2.71327e+08	0	0	26.2279	42.72	8	8	23.3564	43.69	6	7	18.8417	42.72	6	6	20.9671	34.95	4	6		0				0			103	11.3604	11.356
P05455	Lupus La protein OS=Homo sapiens OX=9606 GN=SSB PE=1 SV=2 - [LA_HUMAN]	30.64	1	18	18	49	7.53675e+08	9.38664e+08	2.47218e+08	3.6229e+07	0	0	53.8829	26.23	12	15	50.4755	17.89	9	12	67.2465	21.81	10	17	18.5921	10.54	4	5		0				0			408	46.8082	7.12256
P35250	Replication factor C subunit 2 OS=Homo sapiens OX=9606 GN=RFC2 PE=1 SV=3 - [RFC2_HUMAN]	40.96	1	12	12	28	2.32921e+08	1.26729e+08	2.4383e+08	147923908	0	0	29.9345	30.23	9	9	22.9644	27.68	7	7	22.9964	19.77	5	6	21.539	24.58	6	6		0				0			354	39.1321	6.44287
P55769	NHP2-like protein 1 OS=Homo sapiens OX=9606 GN=SNU13 PE=1 SV=3 - [NH2L1_HUMAN]	40.63	1	6	6	11	9.12057e+07	9.80151e+07	2.42917e+08	1.33051e+08	0	0	12.0617	28.13	4	4	11.7953	28.13	3	3	3.03594	9.38	1	1	9.72729	30.47	3	3									128	14.1646	8.45557
P17096	High mobility group protein HMG-I/HMG-Y OS=Homo sapiens OX=9606 GN=HMGA1 PE=1 SV=3 - [HMGA1_HUMAN]	41.12	1	5	5	34	8.14487e+07	9.06108e+08	242832140	1.57335e+08	0	0	19.033	41.12	3	5	38.0666	41.12	4	8	64.5344	41.12	3	12	50.8691	23.36	3	9						0			107	11.6691	10.3159
Q16629	Serine/arginine-rich splicing factor 7 OS=Homo sapiens OX=9606 GN=SRSF7 PE=1 SV=1 - [SRSF7_HUMAN]	30.67	1	7	7	16	4.18051e+08	6.7218e+08	2.42484e+08	6.25252e+08	0	0	13.3611	20.59	4	4	15.4203	21.85	5	5	13.0829	15.55	4	4	12.1914	7.14	1	3		0				0			238	27.35	11.8247
Q16787	Laminin subunit alpha-3 OS=Homo sapiens OX=9606 GN=LAMA3 PE=1 SV=2 - [LAMA3_HUMAN]	16.29	1	43	43	122	3.23421e+08	4.18713e+08	2.42469e+08	2.77552e+08	0	0	105.433	12.18	30	32	137.418	12.48	32	37	91.792	9.51	22	26	102.195	9.57	22	27		0				0			3333	366.414	7.23975
Q14444	Caprin-1 OS=Homo sapiens OX=9606 GN=CAPRIN1 PE=1 SV=2 - [CAPR1_HUMAN]	17.63	1	9	9	29	2.32256e+08	3.30444e+08	2.42032e+08	2.10363e+08	0	0	25.8507	16.08	7	7	26.3623	7.9	6	8	27.3489	7.76	6	7	25.6628	16.36	6	6					2.13153	1.55	1	1	709	78.318	5.24951
Q9NSB4	Keratin, type II cuticular Hb2 OS=Homo sapiens OX=9606 GN=KRT82 PE=3 SV=3 - [KRT82_HUMAN]	2.34	1	1	1	6	4.57717e+07	8.41367e+08	2.41245e+08	0	0	0	3.64045	2.34	1	1	3.36296	2.34	1	1	6.06527	2.34	1	2	7.17749	2.34	1	2		0							513	56.6163	6.7417
P61254	60S ribosomal protein L26 OS=Homo sapiens OX=9606 GN=RPL26 PE=1 SV=1 - [RL26_HUMAN]	40	2	5	5	29	1.65947e+08	9.12375e+08	2.39353e+08	3.94983e+08	0	0	28.8023	40	5	10	14.2948	17.24	2	5	24.2542	22.76	3	8	18.4927	22.76	3	6		0				0			145	17.2475	10.5503
P47897	Glutamine--tRNA ligase OS=Homo sapiens OX=9606 GN=QARS PE=1 SV=1 - [SYQ_HUMAN]	39.87	1	28	28	59	2.46261e+08	2.94107e+08	2.38816e+08	8.64583e+07	0	0	58.4473	27.87	18	19	52.1244	23.35	15	16	52.4782	23.87	14	16	25.5618	13.16	8	8		0				0			775	87.7429	7.15186
Q9GZT3	SRA stem-loop-interacting RNA-binding protein, mitochondrial OS=Homo sapiens OX=9606 GN=SLIRP PE=1 SV=1 - [SLIRP_HUMAN]	44.04	1	4	4	7	9.36943e+07	1.18543e+08	2.37166e+08	0	0	0	10.6385	34.86	3	3	3.42686	9.17	1	1	7.32913	22.02	2	2	4.82779	12.84	1	1		0							109	12.3414	10.2427
P05166	Propionyl-CoA carboxylase beta chain, mitochondrial OS=Homo sapiens OX=9606 GN=PCCB PE=1 SV=3 - [PCCB_HUMAN]	35.62	1	16	16	44	1.99289e+08	2.31968e+08	2.36573e+08	2.0067e+08	0	0	35.8135	19.85	9	10	46.6121	33.02	13	14	38.5124	24.49	10	12	26.5295	21.34	8	8		0				0			539	58.1788	7.63525
P08865	40S ribosomal protein SA OS=Homo sapiens OX=9606 GN=RPSA PE=1 SV=4 - [RSSA_HUMAN]	24.41	1	8	8	28	1.7767e+08	2.41625e+08	2.33724e+08	4.37136e+08	0	0	22.8683	24.07	7	7	27.0934	24.41	8	8	19.9072	24.07	6	6	24.4395	24.07	7	7		0				0			295	32.8334	4.86865
P35527	Keratin, type I cytoskeletal 9 OS=Homo sapiens OX=9606 GN=KRT9 PE=1 SV=3 - [K1C9_HUMAN]	26.97	1	8	8	20	8.85076e+07	4.34557e+07	2.32426e+08	1.26754e+08	0	0	22.4319	21.67	6	6	11.3504	8.35	3	3	32.5965	17.17	5	7	15.0624	11.88	3	4		0				0			623	62.0268	5.23682
P62851	40S ribosomal protein S25 OS=Homo sapiens OX=9606 GN=RPS25 PE=1 SV=1 - [RS25_HUMAN]	34.4	1	6	6	13	5.77441e+07	2.7977e+08	2.31854e+08	1.50322e+08	0	0	12.9163	14.4	3	3	9.89856	17.6	3	3	10.4157	16	3	3	14.1664	21.6	3	4		0				0			125	13.7337	10.1108
Q6P2E9	Enhancer of mRNA-decapping protein 4 OS=Homo sapiens OX=9606 GN=EDC4 PE=1 SV=1 - [EDC4_HUMAN]	22.63	1	25	25	74	2.06107e+08	2.84667e+08	2.31459e+08	5.48081e+07	0	0	60.3132	16.42	16	17	84.8	17.06	20	25	69.1378	17.13	16	20	41.1891	13.06	12	12		0				0			1401	151.567	5.85889
P05165	Propionyl-CoA carboxylase alpha chain, mitochondrial OS=Homo sapiens OX=9606 GN=PCCA PE=1 SV=4 - [PCCA_HUMAN]	46.57	1	29	29	92	2.19872e+08	4.03751e+08	2.3088e+08	3.39635e+08	0	0	60.8216	30.91	17	18	99.4756	35.16	22	26	81.9324	26.37	17	23	88.64	32.55	19	25		0				0			728	80.0081	7.51807
P61978	Heterogeneous nuclear ribonucleoprotein K OS=Homo sapiens OX=9606 GN=HNRNPK PE=1 SV=1 - [HNRPK_HUMAN]	27.65	1	11	11	26	3.85379e+08	4.21267e+08	2.28149e+08	1.1431e+08	0	0	39.7477	24.41	9	11	29.3333	23.76	7	8	14.0639	13.61	4	4	10.4797	10.37	3	3		0				0			463	50.9444	5.5415
P07355	Annexin A2 OS=Homo sapiens OX=9606 GN=ANXA2 PE=1 SV=2 - [ANXA2_HUMAN]	54.57	2	24	24	93	7.21453e+08	6.19803e+08	2.27769e+08	5.07286e+08	0	0	98.8336	49.26	19	26	93.2104	48.38	21	26	75.7245	43.66	15	20	84.8693	41.89	12	21		0				0			339	38.5798	7.75244
O43809	Cleavage and polyadenylation specificity factor subunit 5 OS=Homo sapiens OX=9606 GN=NUDT21 PE=1 SV=1 - [CPSF5_HUMAN]	37.44	1	10	10	35	5.05298e+08	4.66853e+08	2.26541e+08	1.7465e+08	0	0	30.3095	29.52	7	9	50.3902	37.44	9	14	22.3407	18.5	3	6	21.9534	27.75	6	6						0			227	26.2107	8.82178
P08708	40S ribosomal protein S17 OS=Homo sapiens OX=9606 GN=RPS17 PE=1 SV=2 - [RS17_HUMAN]	16.3	1	3	3	11	1.84846e+08	3.45924e+08	2.26492e+08	3.59375e+07	0	0	13.0829	16.3	3	4	7.85548	16.3	2	2	6.72529	16.3	2	2	9.9818	16.3	2	3						0			135	15.5404	9.84717
P62263	40S ribosomal protein S14 OS=Homo sapiens OX=9606 GN=RPS14 PE=1 SV=3 - [RS14_HUMAN]	33.11	1	8	8	30	2.3675e+08	3.38467e+08	2.25754e+08	4.16789e+08	0	0	34.9582	33.11	8	9	29.1753	26.49	6	7	30.347	33.11	5	8	23.6204	31.79	4	6						0			151	16.2625	10.0522
P08670	Vimentin OS=Homo sapiens OX=9606 GN=VIM PE=1 SV=4 - [VIME_HUMAN]	55.79	4	21	22	67	2.80747e+08	3.2851e+08	2.24071e+08	3.18132e+08	1.31642e+07	0	52.0929	42.7	15	16	81.3802	44.85	16	22	36.8082	25.97	8	10	66.7822	34.55	12	18	3.14326	1.93	1	1		0			466	53.6191	5.12256
Q9H694	Protein bicaudal C homolog 1 OS=Homo sapiens OX=9606 GN=BICC1 PE=1 SV=2 - [BICC1_HUMAN]	38.71	1	34	34	87	1.92108e+08	2.89901e+08	2.21558e+08	1.314e+08	0	0	97.3609	32.65	25	27	110.405	31.52	24	28	67.653	21.15	15	19	52.1038	15.09	11	13		0				0			974	104.778	8.54346
P31943	Heterogeneous nuclear ribonucleoprotein H OS=Homo sapiens OX=9606 GN=HNRNPH1 PE=1 SV=4 - [HNRH1_HUMAN]	38.75	1	7	12	48	5.34384e+08	6.45415e+08	2.20628e+08	2.94188e+08	275649	0	49.6689	22.27	7	13	71.0525	38.75	12	19	22.8301	14.25	5	7	27.7465	20.71	6	8	3.5472	3.79	1	1		0			449	49.1984	6.30322
P18621	60S ribosomal protein L17 OS=Homo sapiens OX=9606 GN=RPL17 PE=1 SV=3 - [RL17_HUMAN]	48.91	1	9	9	24	56608842	102014975	2.17267e+08	7.97542e+07	0	0	28.3667	39.13	7	9	20.3896	34.24	6	6	12.8099	17.39	3	4	16.1089	26.09	5	5		0				0			184	21.3833	10.1694
P62701	40S ribosomal protein S4, X isoform OS=Homo sapiens OX=9606 GN=RPS4X PE=1 SV=2 - [RS4X_HUMAN]	42.21	1	8	12	33	3.76432e+08	6.42747e+08	2.16191e+08	1.50012e+08	433971	0	30.47	27	7	9	37.9862	39.16	9	11	19.0585	26.62	5	6	17.6482	25.1	5	6	2.78809	6.46	1	1		0			263	29.5791	10.1548
P78362	SRSF protein kinase 2 OS=Homo sapiens OX=9606 GN=SRPK2 PE=1 SV=3 - [SRPK2_HUMAN]	17.01	2	7	9	22	1.07136e+08	2.7369e+08	2.09188e+08	1.85205e+08	0	0	28.912	10.61	6	9	27.3922	11.63	6	8	9.78638	4.65	3	3	6.25016	2.91	2	2		0				0			688	77.4782	4.97021
Q01844	RNA-binding protein EWS OS=Homo sapiens OX=9606 GN=EWSR1 PE=1 SV=1 - [EWS_HUMAN]	14.79	1	8	8	25	3.40931e+08	2.96724e+08	2.08725e+08	2.31432e+08	0	0	25.1508	11.89	5	7	26.6208	13.87	6	7	23.2519	10.98	5	6	20.4381	5.95	2	5		0				0			656	68.4357	9.33447
P46781	40S ribosomal protein S9 OS=Homo sapiens OX=9606 GN=RPS9 PE=1 SV=3 - [RS9_HUMAN]	27.32	1	8	8	28	2.76817e+08	2.18546e+08	2.0752e+08	2.00198e+08	0	0	25.6474	27.32	7	9	21.9433	23.2	6	7	11.1783	20.62	4	4	25.2256	24.74	6	8		0				0			194	22.5776	10.6528
P48634	Protein PRRC2A OS=Homo sapiens OX=9606 GN=PRRC2A PE=1 SV=3 - [PRC2A_HUMAN]	23.88	1	38	40	86	1.88728e+08	2.76262e+08	2.06966e+08	1.0109e+08	0	0	95.6108	14.97	24	28	88.7821	13.54	21	23	77.7947	14.14	19	21	53.5953	11.45	13	14		0				0			2157	228.724	9.45166
Q9Y446	Plakophilin-3 OS=Homo sapiens OX=9606 GN=PKP3 PE=1 SV=1 - [PKP3_HUMAN]	29.99	1	20	20	62	1.53656e+08	2.0727e+08	2.05483e+08	2.76561e+08	0	0	45.195	22.58	13	14	55.8771	26.22	15	17	42.2075	20.2	12	13	57.4081	24.34	14	18		0				0			797	87.029	9.31982
P62249	40S ribosomal protein S16 OS=Homo sapiens OX=9606 GN=RPS16 PE=1 SV=2 - [RS16_HUMAN]	41.1	1	6	6	21	1.89272e+08	2.34445e+08	2.03439e+08	2.5764e+08	0	0	18.9971	25.34	4	6	13.1022	17.12	3	4	15.7647	23.97	3	5	18.3778	39.73	5	6		0				0			146	16.435	10.2134
P38159	RNA-binding motif protein, X chromosome OS=Homo sapiens OX=9606 GN=RBMX PE=1 SV=3 - [RBMX_HUMAN]	27.37	4	10	10	34	3.34747e+08	3.05843e+08	1.98817e+08	6.07425e+07	0	0	21.1034	15.6	5	6	45.3117	23.79	9	12	45.7883	20.46	6	11	19.979	13.04	4	5		0							391	42.3063	10.0522
Q13325	Interferon-induced protein with tetratricopeptide repeats 5 OS=Homo sapiens OX=9606 GN=IFIT5 PE=1 SV=1 - [IFIT5_HUMAN]	15.77	1	8	8	23	2.31015e+08	2.19199e+08	1.9792e+08	1.58606e+08	0	0	21.8555	11.83	6	6	28.0975	10.58	5	6	18.7695	10.37	4	5	22.5444	10.37	5	6		0				0			482	55.8116	7.40088
P60660	Myosin light polypeptide 6 OS=Homo sapiens OX=9606 GN=MYL6 PE=1 SV=2 - [MYL6_HUMAN]	59.6	4	9	9	25	2.53709e+08	3.75763e+08	1.97259e+08	2.34433e+08	0	0	33.3898	59.6	8	10	28.099	52.32	7	8	13.7345	35.1	4	4	10.8911	18.54	2	3		0				0			151	16.9191	4.65283
Q9UMS4	Pre-mRNA-processing factor 19 OS=Homo sapiens OX=9606 GN=PRPF19 PE=1 SV=1 - [PRP19_HUMAN]	37.9	1	15	15	44	2.60413e+08	2.88462e+08	1.95553e+08	1.48016e+08	0	0	41.5181	31.55	11	12	59.351	36.11	14	16	28.7009	17.46	6	8	29.4615	17.86	7	8		0				0			504	55.1463	6.60986
Q9UJA5	tRNA (adenine(58)-N(1))-methyltransferase non-catalytic subunit TRM6 OS=Homo sapiens OX=9606 GN=TRMT6 PE=1 SV=1 - [TRM6_HUMAN]	29.98	1	13	13	29	2.27251e+08	3.03072e+08	1.93774e+08	1.2192e+07	0	0	32.1873	21.93	9	10	34.7932	21.73	10	10	28.7114	15.9	6	8	4.02624	3.02	1	1		0							497	55.7643	7.54736
Q9BY44	Eukaryotic translation initiation factor 2A OS=Homo sapiens OX=9606 GN=EIF2A PE=1 SV=3 - [EIF2A_HUMAN]	37.95	1	15	15	48	1.59334e+08	2.12303e+08	1.93705e+08	1.42155e+08	0	0	51.9094	32.65	12	15	58.0244	29.23	12	16	25.6442	15.9	6	7	38.3499	25.64	10	10		0							585	64.9492	8.86572
Q13155	Aminoacyl tRNA synthase complex-interacting multifunctional protein 2 OS=Homo sapiens OX=9606 GN=AIMP2 PE=1 SV=2 - [AIMP2_HUMAN]	20	1	4	4	12	1.5234e+08	1.84788e+08	1.91796e+08	3.56733e+07	0	0	13.4903	20	4	4	9.49644	9.38	2	3	11.0214	14.69	3	3	6.55544	13.13	2	2									320	35.3263	8.22119
P78527	DNA-dependent protein kinase catalytic subunit OS=Homo sapiens OX=9606 GN=PRKDC PE=1 SV=3 - [PRKDC_HUMAN]	27.74	1	97	97	234	2.36264e+08	3.08538e+08	1.91554e+08	2.02535e+08	0	0	241.392	20.13	67	73	228.822	18.22	61	66	141.535	14.51	43	43	178.694	15	45	52		0				0			4128	468.788	7.12256
Q8WUF5	RelA-associated inhibitor OS=Homo sapiens OX=9606 GN=PPP1R13L PE=1 SV=4 - [IASPP_HUMAN]	33.94	1	19	19	51	1.49485e+08	233917926	1.90945e+08	3.2232e+08	0	0	42.893	19.2	11	13	44.9193	21.01	12	14	42.7483	21.62	11	12	41.4806	20.89	11	12		0				0			828	89.0357	6.81494
P51659	Peroxisomal multifunctional enzyme type 2 OS=Homo sapiens OX=9606 GN=HSD17B4 PE=1 SV=3 - [DHB4_HUMAN]	39.95	1	23	23	66	298317372	2.93936e+08	1.90101e+08	1.64102e+08	0	0	86.0531	35.33	19	23	63.4219	28.53	17	18	51.7345	25.54	15	15	32.919	15.76	9	10		0				0			736	79.6363	8.83643
A8MYJ7	Tetratricopeptide repeat protein 34 OS=Homo sapiens OX=9606 GN=TTC34 PE=2 SV=2 - [TTC34_HUMAN]	3.71	1	1	1	2	0	4.41795e+08	189952680	0	0	0		0			2.50197	3.71	1	1	2.50926	3.71	1	1		0											566	60.8648	7.32764
P05141	ADP/ATP translocase 2 OS=Homo sapiens OX=9606 GN=SLC25A5 PE=1 SV=7 - [ADT2_HUMAN]	24.5	2	6	11	32	1.21001e+08	1.11437e+08	1.89663e+08	1.16944e+08	0	0	28.534	20.13	8	9	23.3922	20.47	7	7	17.3497	19.8	6	6	33.3459	21.14	8	10		0				0			298	32.8312	9.68604
Q9BW04	Specifically androgen-regulated gene protein OS=Homo sapiens OX=9606 GN=SARG PE=1 SV=2 - [SARG_HUMAN]	53.24	1	19	19	45	2.68163e+08	2.86872e+08	1.86861e+08	5.73215e+07	0	0	51.1664	35.27	11	14	54.9234	35.94	14	14	47.6458	20.97	9	12	16.0513	12.15	4	5		0				0			601	63.9254	8.6167
Q9BRZ2	E3 ubiquitin-protein ligase TRIM56 OS=Homo sapiens OX=9606 GN=TRIM56 PE=1 SV=3 - [TRI56_HUMAN]	32.05	1	17	17	42	2.28338e+08	2.79778e+08	1.86487e+08	1.37118e+07	0	0	47.81	26.09	14	15	44.5247	20.4	11	13	34.2906	14.17	8	10	13.572	8.34	4	4						0			755	81.4365	7.73779
Q96FX7	tRNA (adenine(58)-N(1))-methyltransferase catalytic subunit TRMT61A OS=Homo sapiens OX=9606 GN=TRMT61A PE=1 SV=1 - [TRM61_HUMAN]	36.68	1	7	7	28	3.23302e+08	2.57252e+08	1.85773e+08	3.47475e+07	0	0	30.9178	21.8	5	8	38.8764	34.6	6	9	37.4895	19.72	4	9	7.54826	9	2	2		0				0			289	31.3619	7.35693
O14526	F-BAR domain only protein 1 OS=Homo sapiens OX=9606 GN=FCHO1 PE=1 SV=2 - [FCHO1_HUMAN]	5.17	1	1	1	1	0	0	184236884	0	0	0		0				0			4.89813	5.17	1	1		0				0				0			889	96.8007	6.96143
Q9NUL3	Double-stranded RNA-binding protein Staufen homolog 2 OS=Homo sapiens OX=9606 GN=STAU2 PE=1 SV=2 - [STAU2_HUMAN]	51.23	1	24	25	63	1.9877e+08	2.57702e+08	1.8336e+08	3.84044e+07	0	0	44.4849	31.93	14	14	78.7103	42.28	21	23	53.3854	30.18	14	15	37.7688	23.51	9	11		0				0			570	62.5693	9.61279
Q9Y6X3	MAU2 chromatid cohesion factor homolog OS=Homo sapiens OX=9606 GN=MAU2 PE=1 SV=2 - [SCC4_HUMAN]	1.79	1	1	1	3	1.32077e+08	0	1.8154e+08	3.92195e+08	0	0	2.43627	1.79	1	1		0			2.63599	1.79	1	1	2.58228	1.79	1	1									613	69.0372	7.25439
Q13148	TAR DNA-binding protein 43 OS=Homo sapiens OX=9606 GN=TARDBP PE=1 SV=1 - [TADBP_HUMAN]	9.42	1	3	3	7	1.02262e+08	1.44243e+08	1.7902e+08	144426671	0	0	7.79902	7.25	2	2	10.9179	9.42	3	3	4.29604	4.35	1	1	5.06823	4.35	1	1		0							414	44.7113	6.18896
P26373	60S ribosomal protein L13 OS=Homo sapiens OX=9606 GN=RPL13 PE=1 SV=4 - [RL13_HUMAN]	16.59	1	4	4	10	5.15833e+07	1.91955e+08	1.78329e+08	2.28036e+08	0	0	9.21011	16.59	3	3	5.72748	10.9	2	2	5.83395	10.9	2	2	9.89649	10.9	2	3		0				0			211	24.2465	11.6489
P26196	Probable ATP-dependent RNA helicase DDX6 OS=Homo sapiens OX=9606 GN=DDX6 PE=1 SV=2 - [DDX6_HUMAN]	54.45	1	18	18	67	2.78762e+08	3.34547e+08	1.73785e+08	1.29651e+08	0	0	61.4305	39.54	13	17	69.9679	41.82	14	19	67.2859	43.89	14	17	51.0609	40.79	13	14		0				0			483	54.3823	8.66064
P18124	60S ribosomal protein L7 OS=Homo sapiens OX=9606 GN=RPL7 PE=1 SV=1 - [RL7_HUMAN]	40.32	1	13	13	34	3.5038e+08	2.56253e+08	1.72577e+08	2.80859e+08	1.07768e+07	0	36.2678	34.27	10	12	34.2633	32.66	9	10	13.0949	16.94	4	4	20.9384	22.98	6	7	2.81229	5.65	1	1		0			248	29.2072	10.6528
Q9NR56	Muscleblind-like protein 1 OS=Homo sapiens OX=9606 GN=MBNL1 PE=1 SV=2 - [MBNL1_HUMAN]	15.21	2	2	5	14	1.44418e+08	1.88839e+08	1.71236e+08	5.78349e+07	0	0	12.2522	11.86	3	3	25.4691	12.63	3	6	3.70915	2.84	1	1	15.3805	10.31	3	4		0							388	41.79	8.89502
Q5VZF2	Muscleblind-like protein 2 OS=Homo sapiens OX=9606 GN=MBNL2 PE=1 SV=2 - [MBNL2_HUMAN]	10.99	2	1	4	10	1.04071e+08	2.79842e+08	1.71236e+08	1.60763e+08	0	0	9.72613	8.04	3	3	12.265	5.9	2	4	3.70915	2.95	1	1	5.59552	2.95	1	2									373	40.4912	8.38232
P12236	ADP/ATP translocase 3 OS=Homo sapiens OX=9606 GN=SLC25A6 PE=1 SV=4 - [ADT3_HUMAN]	23.49	3	2	7	17	4.22199e+07	6.26427e+07	1.70545e+08	6.1261e+07	0	0	15.324	20.47	5	5	14.2605	19.46	5	5	7.92547	10.07	3	3	11.1928	15.44	4	4		0							298	32.8452	9.74463
O75534	Cold shock domain-containing protein E1 OS=Homo sapiens OX=9606 GN=CSDE1 PE=1 SV=2 - [CSDE1_HUMAN]	37.47	1	29	29	65	332433903	4.56449e+08	1.70502e+08	144674346	0	0	80.7562	25.94	21	23	77.122	32.21	20	22	33.4446	15.04	9	10	34.0529	12.78	8	10		0				0			798	88.8289	6.25244
Q00059	Transcription factor A, mitochondrial OS=Homo sapiens OX=9606 GN=TFAM PE=1 SV=1 - [TFAM_HUMAN]	30.08	1	8	8	24	2.60462e+08	2.11323e+08	1.69985e+08	6.18742e+07	0	0	25.4375	21.14	6	8	19.9783	30.08	6	6	16.493	19.92	4	5	16.9507	15.85	3	5		0				0			246	29.0782	9.71533
P22087	rRNA 2'-O-methyltransferase fibrillarin OS=Homo sapiens OX=9606 GN=FBL PE=1 SV=2 - [FBRL_HUMAN]	42.37	2	15	15	45	1.90227e+08	2.17299e+08	1.6855e+08	1.70132e+08	0	0	44.5404	38.01	11	12	55.6702	38.94	12	15	40.3526	31.15	9	11	25.8349	24.61	6	7		0				0			321	33.7634	10.1841
Q9NVA2	Septin-11 OS=Homo sapiens OX=9606 GN=SEPT11 PE=1 SV=3 - [SEP11_HUMAN]	35.66	2	12	19	40	2.15833e+08	2.52526e+08	1.68191e+08	4.89264e+07	0	0	62.8005	35.43	17	18	45.299	19.11	11	12	18.5743	13.29	6	6	12.8606	15.15	4	4		0				0			429	49.3672	6.81494
P62917	60S ribosomal protein L8 OS=Homo sapiens OX=9606 GN=RPL8 PE=1 SV=2 - [RL8_HUMAN]	21.4	1	6	6	18	2.87635e+08	3.23102e+08	1.6697e+08	289043488	0	0	21.8218	19.07	5	6	20.4623	17.12	5	6	15.6001	13.23	3	4	7.95761	10.89	2	2		0				0			257	28.0073	11.0337
P35637	RNA-binding protein FUS OS=Homo sapiens OX=9606 GN=FUS PE=1 SV=1 - [FUS_HUMAN]	12.17	1	6	7	30	2.30497e+08	2.79065e+08	1.64133e+08	1.16251e+08	0	0	29.4436	12.17	7	8	32.1446	11.98	6	9	23.9373	8.75	5	7	23.1972	9.32	5	6		0				0			526	53.3938	9.36377
P00338	L-lactate dehydrogenase A chain OS=Homo sapiens OX=9606 GN=LDHA PE=1 SV=2 - [LDHA_HUMAN]	32.53	4	10	10	22	2.82397e+08	1.34975e+08	1.62511e+08	3.73339e+07	0	0	36.539	27.11	8	11	16.3863	15.06	5	5	9.82654	10.54	3	3	8.82301	9.04	3	3		0							332	36.6654	8.26514
Q9H6S0	3'-5' RNA helicase YTHDC2 OS=Homo sapiens OX=9606 GN=YTHDC2 PE=1 SV=2 - [YTDC2_HUMAN]	30	1	40	41	101	1.33287e+08	1.91909e+08	1.62299e+08	1.21373e+08	0	0	66.5422	15.59	20	21	111.616	24.48	28	34	74.6157	20.07	22	24	73.048	19.93	21	22		0				0			1430	160.147	8.39697
Q7KZI7	Serine/threonine-protein kinase MARK2 OS=Homo sapiens OX=9606 GN=MARK2 PE=1 SV=2 - [MARK2_HUMAN]	33.63	2	16	21	54	1.09595e+08	1.78716e+08	1.6177e+08	1.26839e+08	0	0	49.7195	23.35	13	14	55.6276	19.8	13	15	43.2165	17.51	10	13	38.4093	19.42	9	12		0				0			788	87.8559	9.71533
O43776	Asparagine--tRNA ligase, cytoplasmic OS=Homo sapiens OX=9606 GN=NARS PE=1 SV=1 - [SYNC_HUMAN]	30.47	1	16	16	53	2.36643e+08	259638225	1.60887e+08	3.68083e+07	0	0	58.93	26.09	12	17	68.6788	26.46	14	18	43.9932	21.35	9	12	20.8348	16.06	6	6		0				0			548	62.9025	6.25244
P62277	40S ribosomal protein S13 OS=Homo sapiens OX=9606 GN=RPS13 PE=1 SV=2 - [RS13_HUMAN]	28.48	1	5	5	19	4.1251e+08	2.55844e+08	160151928	1.75086e+08	0	0	16.3906	23.18	4	5	17.1112	28.48	5	5	13.1416	22.52	3	4	18.2	23.18	4	5		0				0			151	17.2117	10.5356
P62280	40S ribosomal protein S11 OS=Homo sapiens OX=9606 GN=RPS11 PE=1 SV=3 - [RS11_HUMAN]	55.7	1	10	10	41	3.15292e+08	3.5376e+08	1.59466e+08	1.36947e+08	0	0	41.4652	49.37	9	13	38.8588	53.8	9	12	28.1125	32.91	4	8	28.2401	33.54	5	8						0			158	18.419	10.3013
Q99575	Ribonucleases P/MRP protein subunit POP1 OS=Homo sapiens OX=9606 GN=POP1 PE=1 SV=2 - [POP1_HUMAN]	26.76	1	19	19	40	1.59813e+08	1.41149e+08	1.57999e+08	1.03868e+08	0	0	50.1375	20.31	12	14	39.0688	14.94	10	11	32.2576	11.91	8	9	21.9074	9.47	6	6		0				0			1024	114.636	9.21729
Q15046	Lysine--tRNA ligase OS=Homo sapiens OX=9606 GN=KARS PE=1 SV=3 - [SYK_HUMAN]	27.3	1	15	15	34	1.98365e+08	2.68137e+08	1.55641e+08	4.91557e+07	0	0	30.5032	20.1	9	9	38.5017	17.42	10	11	23.7058	13.57	6	7	22.9658	11.89	6	7		0				0			597	68.0046	6.354
Q9Y3F4	Serine-threonine kinase receptor-associated protein OS=Homo sapiens OX=9606 GN=STRAP PE=1 SV=1 - [STRAP_HUMAN]	57.43	1	17	17	58	3.60477e+08	3.2842e+08	1.54912e+08	7.99652e+07	0	0	58.8598	51.71	14	17	66.8223	50	14	18	47.7123	48.29	13	15	27.1417	30.86	8	8		0							350	38.414	5.12256
O00442	RNA 3'-terminal phosphate cyclase OS=Homo sapiens OX=9606 GN=RTCA PE=1 SV=1 - [RTCA_HUMAN]	25.41	1	7	7	10	2.89765e+07	9.15063e+07	1.5464e+08	1.83714e+08	0	0	7.56413	7.92	2	2	7.58382	11.2	2	2	14.7658	18.03	4	4	4.9381	5.46	2	2		0				0			366	39.3114	7.85498
P60866	40S ribosomal protein S20 OS=Homo sapiens OX=9606 GN=RPS20 PE=1 SV=1 - [RS20_HUMAN]	22.69	1	3	3	19	3.81762e+08	2.85574e+08	1.53043e+08	1.56289e+08	0	0	19.2263	22.69	3	5	15.1134	22.69	3	4	17.6513	22.69	3	5	20.2834	22.69	3	5		0				0			119	13.3643	9.93506
Q96HQ2	CDKN2AIP N-terminal-like protein OS=Homo sapiens OX=9606 GN=CDKN2AIPNL PE=1 SV=1 - [C2AIL_HUMAN]	8.62	1	1	1	3	108787855	140401266	152103974	0	0	0	2.7522	8.62	1	1	2.65545	8.62	1	1	2.61404	8.62	1	1						0							116	13.1874	4.99561
Q9UL40	Zinc finger protein 346 OS=Homo sapiens OX=9606 GN=ZNF346 PE=1 SV=1 - [ZN346_HUMAN]	35.37	1	8	8	18	1.28117e+08	1.4792e+08	1.51647e+08	8.64018e+07	0	0	15.4776	17.69	4	5	17.4316	24.83	5	5	16.9292	23.13	5	5	8.69948	12.93	3	3		0				0			294	32.9115	9.08545
Q9HAU0	Pleckstrin homology domain-containing family A member 5 OS=Homo sapiens OX=9606 GN=PLEKHA5 PE=1 SV=1 - [PKHA5_HUMAN]	47.67	1	37	37	105	1.73951e+08	2.37174e+08	1.50669e+08	1.66922e+08	0	0	114.379	30.56	27	34	126.576	38.71	29	34	62.4056	20.07	15	18	65.7713	18.82	15	19		0				0			1116	127.385	7.53271
Q8IVF2	Protein AHNAK2 OS=Homo sapiens OX=9606 GN=AHNAK2 PE=1 SV=2 - [AHNK2_HUMAN]	28.16	1	56	57	119	1.36253e+08	2.26255e+08	1.48563e+08	9.33733e+07	0	0	95.5	16	27	29	145.052	23.26	40	44	116.188	20.98	36	37	26.3666	7.08	9	9		0				0			5795	616.242	5.36377
Q07020	60S ribosomal protein L18 OS=Homo sapiens OX=9606 GN=RPL18 PE=1 SV=2 - [RL18_HUMAN]	29.79	1	7	7	30	1.47068e+08	2.3789e+08	147292155	2.91298e+08	0	0	15.9816	26.6	5	5	30.6421	29.79	7	9	17.1043	26.06	5	6	30.1309	29.26	6	9					2.34777	6.91	1	1	188	21.6211	11.7222
Q00577	Transcriptional activator protein Pur-alpha OS=Homo sapiens OX=9606 GN=PURA PE=1 SV=2 - [PURA_HUMAN]	29.81	1	7	9	20	2.64442e+08	4.04541e+08	1.4707e+08	1.07634e+08	0	0	15.3669	23.6	5	5	28.5558	26.71	7	8	13.9851	21.74	4	4	12.91	18.94	3	3		0				0			322	34.8894	6.44287
Q00325	Phosphate carrier protein, mitochondrial OS=Homo sapiens OX=9606 GN=SLC25A3 PE=1 SV=2 - [MPCP_HUMAN]	17.68	1	6	6	16	170855436	1.53008e+08	1.45397e+08	1.89883e+08	0	0	10.4364	7.46	3	3	13.7141	13.26	4	4	12.0291	12.98	4	4	16.6544	13.26	5	5		0				0			362	40.0687	9.37842
Q86XZ4	Spermatogenesis-associated serine-rich protein 2 OS=Homo sapiens OX=9606 GN=SPATS2 PE=1 SV=1 - [SPAS2_HUMAN]	41.65	1	18	18	65	2.83331e+08	4.07057e+08	1.45e+08	1.13347e+08	0	0	55.0394	36.88	14	16	77.8888	34.31	14	21	60.4527	28.44	12	17	42.9295	23.3	8	11		0				0			545	59.5076	8.89502
Q8N684	Cleavage and polyadenylation specificity factor subunit 7 OS=Homo sapiens OX=9606 GN=CPSF7 PE=1 SV=1 - [CPSF7_HUMAN]	16.77	1	6	6	16	1.23682e+08	1.88461e+08	1.44667e+08	4.44186e+07	0	0	14.229	11.46	4	4	21.1613	12.53	4	5	14.2161	10.83	4	4	11.8157	8.07	3	3		0				0			471	52.0183	8.00146
P46777	60S ribosomal protein L5 OS=Homo sapiens OX=9606 GN=RPL5 PE=1 SV=3 - [RL5_HUMAN]	44.44	1	12	12	44	2.09672e+08	2.27941e+08	1.44527e+08	2.43998e+08	0	0	31.9022	28.28	8	9	47.1469	34.34	9	14	33.6053	29.97	8	10	38.5273	22.22	7	11		0				0			297	34.3407	9.71533
Q9P016	Thymocyte nuclear protein 1 OS=Homo sapiens OX=9606 GN=THYN1 PE=1 SV=1 - [THYN1_HUMAN]	31.11	1	6	6	11	2.79042e+07	1.18859e+08	1.39227e+08	1.01102e+08	0	0	9.25493	12.89	3	3	16.9452	23.11	4	5	3.4625	4.89	1	1	6.44602	4.89	1	2									225	25.681	9.24658
O95758	Polypyrimidine tract-binding protein 3 OS=Homo sapiens OX=9606 GN=PTBP3 PE=1 SV=2 - [PTBP3_HUMAN]	22.1	2	6	8	30	7.01759e+07	1.87222e+08	1.39001e+08	3.88187e+07	0	0	17.2429	11.59	4	6	34.4496	19.93	7	9	34.625	19.93	7	9	24.319	12.14	4	6									552	59.6521	9.0415
Q13151	Heterogeneous nuclear ribonucleoprotein A0 OS=Homo sapiens OX=9606 GN=HNRNPA0 PE=1 SV=1 - [ROA0_HUMAN]	30.16	1	6	7	21	2.43039e+08	2.48062e+08	1.37311e+08	4.32647e+07	0	0	27.02	24.92	5	8	24.9748	19.67	5	7	11.3522	12.46	3	4	7.73449	10.16	2	2									305	30.8218	9.29053
O43684	Mitotic checkpoint protein BUB3 OS=Homo sapiens OX=9606 GN=BUB3 PE=1 SV=1 - [BUB3_HUMAN]	22.56	1	7	7	20	1.02685e+08	1.28406e+08	1.36349e+08	1.07458e+07	0	0	14.9144	15.24	4	4	24.3595	22.56	6	6	25.0079	22.56	7	7	10.8962	16.46	3	3						0			328	37.1312	6.84424
Q14008	Cytoskeleton-associated protein 5 OS=Homo sapiens OX=9606 GN=CKAP5 PE=1 SV=3 - [CKAP5_HUMAN]	28.05	1	53	53	117	1.57088e+08	1.63454e+08	1.35913e+08	1.25324e+08	0	0	124.107	18.65	33	37	129.796	21.11	33	38	69.1844	11.71	21	22	68.7155	12.4	19	20		0				0			2032	225.352	7.79639
P50914	60S ribosomal protein L14 OS=Homo sapiens OX=9606 GN=RPL14 PE=1 SV=4 - [RL14_HUMAN]	26.51	1	5	5	13	1.13077e+08	1.58586e+08	1.35882e+08	2.55408e+08	0	0	10.5893	20.93	4	4	9.19597	16.28	3	3	11.1567	22.79	4	4	6.08266	10.7	2	2		0							215	23.417	10.9312
Q92599	Septin-8 OS=Homo sapiens OX=9606 GN=SEPT8 PE=1 SV=4 - [SEPT8_HUMAN]	20.5	2	6	11	20	1.78805e+08	1.67206e+08	1.3571e+08	0	0	0	30.169	20.29	9	9	25.1902	18.22	7	7	7.35187	3.73	3	3	4.77201	4.35	1	1		0				0			483	55.7211	6.27783
Q14141	Septin-6 OS=Homo sapiens OX=9606 GN=SEPT6 PE=1 SV=4 - [SEPT6_HUMAN]	11.52	2	1	6	12	1.42718e+08	1.4095e+08	1.3571e+08	2.52533e+06	0	0	20.473	11.52	6	6	5.27872	2.07	2	2	7.35187	4.15	3	3	2.47086	2.3	1	1		0				0			434	49.6853	6.66846
P55795	Heterogeneous nuclear ribonucleoprotein H2 OS=Homo sapiens OX=9606 GN=HNRNPH2 PE=1 SV=1 - [HNRH2_HUMAN]	26.06	1	4	9	40	5.34384e+08	6.23792e+08	1.35576e+08	1.81474e+08	275649	0	51.1644	22.27	8	14	48.4975	22.72	7	13	19.6575	11.8	4	6	20.2957	12.69	4	6	3.5472	3.79	1	1		0			449	49.2323	6.30322
P41252	Isoleucine--tRNA ligase, cytoplasmic OS=Homo sapiens OX=9606 GN=IARS PE=1 SV=2 - [SYIC_HUMAN]	28.92	1	33	33	66	2.10533e+08	4.13569e+08	1.35012e+08	8.15356e+07	0	0	73.3861	19.41	20	21	83.0412	16.09	19	23	54.391	12.76	13	16	19.7502	5.71	6	6		0				0			1262	144.406	6.15088
P53999	Activated RNA polymerase II transcriptional coactivator p15 OS=Homo sapiens OX=9606 GN=SUB1 PE=1 SV=3 - [TCP4_HUMAN]	28.35	1	5	5	12	9.60415e+07	7.20092e+07	1.34892e+08	1.44588e+08	0	0	8.2704	26.77	3	3	12.6036	28.35	4	4	5.37389	15.75	2	2	7.76999	25.98	3	3		0				0			127	14.3864	9.59814
Q13595	Transformer-2 protein homolog alpha OS=Homo sapiens OX=9606 GN=TRA2A PE=1 SV=1 - [TRA2A_HUMAN]	11.35	1	4	4	7	3.4968e+07	8.22345e+07	1.3381e+08	3.58161e+07	0	0	2.44033	3.19	1	1	8.95159	11.35	3	3	5.54572	4.96	1	2	3.0693	4.96	1	1		0							282	32.6691	11.2681
Q00537	Cyclin-dependent kinase 17 OS=Homo sapiens OX=9606 GN=CDK17 PE=1 SV=2 - [CDK17_HUMAN]	6.31	20	2	3	6	8.33455e+07	15472827	1.33397e+08	0	0	0	5.61195	4.21	2	2	5.89752	4.78	2	2	5.7858	4.21	2	2		0				0				0			523	59.5446	9.02686
Q71UM5	40S ribosomal protein S27-like OS=Homo sapiens OX=9606 GN=RPS27L PE=1 SV=3 - [RS27L_HUMAN]	30.95	1	1	3	11	1.46255e+08	1.55602e+08	1.32506e+08	4.59659e+08	0	0	6.10644	29.76	2	2	7.02335	16.67	2	2	10.2489	16.67	2	3	12.8503	15.48	1	4		0							84	9.47087	9.45166
P53396	ATP-citrate synthase OS=Homo sapiens OX=9606 GN=ACLY PE=1 SV=3 - [ACLY_HUMAN]	29.16	1	25	25	77	2.48874e+08	2.55404e+08	1.32323e+08	4.60641e+07	0	0	69.3616	18.98	16	21	93.9319	22.89	18	27	64.7934	18.07	14	19	32.5845	11.9	9	10		0				0			1101	120.762	7.32764
P11940	Polyadenylate-binding protein 1 OS=Homo sapiens OX=9606 GN=PABPC1 PE=1 SV=2 - [PABP1_HUMAN]	35.85	4	13	20	56	1.81045e+08	2.03706e+08	1.31462e+08	158409171	0	0	58.8349	28.3	14	16	68.9451	30.19	16	19	33.8494	18.24	9	10	37.0091	16.67	10	11		0				0			636	70.6259	9.49561
Q96C36	Pyrroline-5-carboxylate reductase 2 OS=Homo sapiens OX=9606 GN=PYCR2 PE=1 SV=1 - [P5CR2_HUMAN]	25.94	1	6	7	23	2.10218e+08	1.82694e+08	1.31166e+08	8.17965e+07	0	0	25.1605	25.94	7	8	27.0711	22.81	6	7	15.4632	9.69	3	4	15.8638	15	4	4		0				0			320	33.6157	7.76709
Q8TD47	40S ribosomal protein S4, Y isoform 2 OS=Homo sapiens OX=9606 GN=RPS4Y2 PE=2 SV=3 - [RS4Y2_HUMAN]	19.01	1	1	5	17	1.05913e+08	5.26861e+08	1.30893e+08	2.54538e+07	0	0	14.2815	13.31	3	4	19.7532	19.01	4	6	9.04408	7.98	2	3	11.2537	12.93	3	4									263	29.2769	10.0815
Q00341	Vigilin OS=Homo sapiens OX=9606 GN=HDLBP PE=1 SV=2 - [VIGLN_HUMAN]	32.1	1	35	35	83	2.29041e+08	1.35142e+08	1.30727e+08	1.19788e+08	0	0	86.509	21.92	23	26	92.1848	19.95	22	26	69.0124	19.79	18	20	34.9086	8.99	10	11		0				0			1268	141.368	6.87354
Q9Y520	Protein PRRC2C OS=Homo sapiens OX=9606 GN=PRRC2C PE=1 SV=4 - [PRC2C_HUMAN]	14.88	1	34	36	83	1.56554e+08	1.52849e+08	1.30401e+08	1.12305e+08	0	0	95.3808	10.77	24	28	81.1567	9.22	23	23	64.2744	6.91	15	17	53.4393	6.32	12	15		0				0			2896	316.718	9.12939
O60716	Catenin delta-1 OS=Homo sapiens OX=9606 GN=CTNND1 PE=1 SV=1 - [CTND1_HUMAN]	29.75	1	27	27	62	2.06366e+08	2.03517e+08	1.30041e+08	1.51831e+08	0	0	74.5737	22	17	21	57.4775	16.94	15	15	51.1523	14.05	13	14	49.0438	19.94	12	12		0				0			968	108.103	6.22705
Q12849	G-rich sequence factor 1 OS=Homo sapiens OX=9606 GN=GRSF1 PE=1 SV=3 - [GRSF1_HUMAN]	37.92	1	18	18	52	2.61102e+08	3.31089e+08	1.29445e+08	1.06942e+08	0	0	48.2868	26.46	11	13	62.3091	32.92	14	16	36.2385	17.29	5	10	50.0965	22.71	9	13		0				0			480	53.0926	6.18896
Q9BQ39	ATP-dependent RNA helicase DDX50 OS=Homo sapiens OX=9606 GN=DDX50 PE=1 SV=1 - [DDX50_HUMAN]	24.42	1	16	18	35	9.17193e+07	1.41374e+08	1.29253e+08	6.93099e+07	0	0	28.5416	11.53	8	9	42.5245	15.33	12	13	32.0764	15.33	10	10	8.34187	5.02	3	3		0				0			737	82.5141	9.17334
O43143	Pre-mRNA-splicing factor ATP-dependent RNA helicase DHX15 OS=Homo sapiens OX=9606 GN=DHX15 PE=1 SV=2 - [DHX15_HUMAN]	25.66	1	20	20	56	1.56953e+08	1.49976e+08	1.27961e+08	6.43579e+07	0	0	58.4388	23.9	17	18	42.034	18.62	14	14	50.2923	20.75	14	15	29.4143	13.58	9	9		0				0			795	90.8752	7.45947
Q15582	Transforming growth factor-beta-induced protein ig-h3 OS=Homo sapiens OX=9606 GN=TGFBI PE=1 SV=1 - [BGH3_HUMAN]	21.38	1	12	13	38	1.7305e+08	1.78146e+08	1.26136e+08	1.51249e+08	0	0	57.1838	19.47	12	16	34.7852	18.3	10	10	26.7652	9.37	5	7	16.7635	9.22	5	5		0				0			683	74.634	7.7085
Q9P2J5	Leucine--tRNA ligase, cytoplasmic OS=Homo sapiens OX=9606 GN=LARS PE=1 SV=2 - [SYLC_HUMAN]	25.34	1	28	28	57	1.3756e+08	1.58877e+08	1.24261e+08	7.04194e+07	0	0	54.3182	17.43	17	17	61.6587	17.26	18	18	44.6201	14.71	14	14	26.2791	10.12	8	8		0				0			1176	134.379	7.29834
O00622	Protein CYR61 OS=Homo sapiens OX=9606 GN=CYR61 PE=1 SV=1 - [CYR61_HUMAN]	30.18	1	10	10	25	1.58503e+08	1.84961e+08	1.23976e+08	8.48803e+07	0	0	25.3922	27.56	8	8	16.193	17.32	5	5	20.9393	21.78	6	6	19.3364	18.11	5	6		0				0			381	41.9983	8.20654
P06493	Cyclin-dependent kinase 1 OS=Homo sapiens OX=9606 GN=CDK1 PE=1 SV=3 - [CDK1_HUMAN]	29.97	22	7	8	18	9.11963e+07	5.73107e+07	1.21999e+08	2.09563e+07	0	0	21.6653	26.6	7	7	13.5242	17.51	4	4	15.6083	19.19	5	5	6.59299	8.75	2	2						0			297	34.0739	8.39697
P48165	Gap junction alpha-8 protein OS=Homo sapiens OX=9606 GN=GJA8 PE=1 SV=3 - [CXA8_HUMAN]	4.85	1	1	1	1	0	0	1.21859e+08	0	0	0		0				0			3.04889	4.85	1	1		0				0							433	48.1986	5.2749
P62906	60S ribosomal protein L10a OS=Homo sapiens OX=9606 GN=RPL10A PE=1 SV=2 - [RL10A_HUMAN]	32.26	1	7	7	15	1.27013e+08	1.71597e+08	1.21443e+08	4.45794e+07	0	0	12.389	18.89	3	3	26.8366	19.82	4	7	9.15366	13.36	2	2	11.8887	13.82	3	3		0							217	24.8155	9.93506
Q13310	Polyadenylate-binding protein 4 OS=Homo sapiens OX=9606 GN=PABPC4 PE=1 SV=1 - [PABP4_HUMAN]	19.88	1	5	12	31	1.63595e+08	1.23316e+08	1.21354e+08	1.17583e+08	0	0	31.9594	15.99	10	10	30.7937	14.29	9	9	19.0518	8.39	5	6	19.5508	8.39	5	6		0							644	70.7381	9.26123
P02545	Prelamin-A/C OS=Homo sapiens OX=9606 GN=LMNA PE=1 SV=1 - [LMNA_HUMAN]	39.76	1	24	24	68	1.05976e+08	1.84897e+08	1.21174e+08	9.43594e+07	0	0	62.097	29.52	17	18	68.457	29.37	15	19	63.3959	20.48	12	18	45.2523	18.83	10	13		0				0			664	74.0947	7.02002
Q07065	Cytoskeleton-associated protein 4 OS=Homo sapiens OX=9606 GN=CKAP4 PE=1 SV=2 - [CKAP4_HUMAN]	37.54	1	16	16	36	5.609e+07	6.95185e+07	1.20796e+08	5.52645e+07	0	0	39.5827	24.58	10	10	24.3034	15.95	6	6	31.8931	21.43	9	9	41.5063	24.25	10	11						0			602	65.9827	5.92236
P25705	ATP synthase subunit alpha, mitochondrial OS=Homo sapiens OX=9606 GN=ATP5F1A PE=1 SV=1 - [ATPA_HUMAN]	24.41	1	11	11	30	1.05137e+08	1.42208e+08	1.20641e+08	8.88323e+07	0	0	22.5786	16.09	7	7	30.4554	17.72	8	9	24.6718	16.64	7	8	22.5488	12.66	5	6						0			553	59.7136	9.12939
P62913	60S ribosomal protein L11 OS=Homo sapiens OX=9606 GN=RPL11 PE=1 SV=2 - [RL11_HUMAN]	15.73	1	3	3	9	1.66663e+08	2.20475e+08	1.20627e+08	2.3225e+08	0	0	5.96583	12.92	2	2	4.34899	7.87	1	1	10.464	15.73	2	3	11.1088	15.73	2	3						0			178	20.2396	9.59814
P40429	60S ribosomal protein L13a OS=Homo sapiens OX=9606 GN=RPL13A PE=1 SV=2 - [RL13A_HUMAN]	27.59	2	7	7	14	2.06485e+08	0	1.19772e+08	1.40141e+08	0	0	17.0623	26.11	5	6	4.05989	4.93	1	1	8.27908	16.75	3	3	12.0179	18.23	4	4									203	23.5624	10.9312
Q13283	Ras GTPase-activating protein-binding protein 1 OS=Homo sapiens OX=9606 GN=G3BP1 PE=1 SV=1 - [G3BP1_HUMAN]	34.55	1	10	10	55	5.38624e+08	2.5738e+08	1.19406e+08	2.2671e+08	0	0	48.952	31.76	9	13	50.5196	26.39	8	13	63.2629	24.68	8	16	51.6673	29.4	8	13		0				0			466	52.1321	5.51611
P63167	Dynein light chain 1, cytoplasmic OS=Homo sapiens OX=9606 GN=DYNLL1 PE=1 SV=1 - [DYL1_HUMAN]	49.44	2	3	3	6	3.46822e+07	3.43732e+07	1.19142e+08	0	0	0	7.5768	37.08	2	2	8.07558	37.08	2	2	3.41688	12.36	1	1	3.30037	12.36	1	1									89	10.3591	7.40088
Q2VIQ3	Chromosome-associated kinesin KIF4B OS=Homo sapiens OX=9606 GN=KIF4B PE=2 SV=2 - [KIF4B_HUMAN]	4.38	1	1	4	6	4.34717e+06	7.91008e+06	1.19011e+08	0	0	0	9.18328	2.35	2	3	3.41172	1.05	1	1	2.54655	0.97	1	1	3.821	1.3	1	1		0				0			1234	139.947	6.17627
Q15019	Septin-2 OS=Homo sapiens OX=9606 GN=SEPT2 PE=1 SV=1 - [SEPT2_HUMAN]	54.57	1	15	15	46	3.2022e+08	5.13531e+08	1.17934e+08	1.45421e+08	0	0	50.5733	40.72	11	15	47.4309	49.86	12	12	49.3449	37.67	9	12	26.8901	35.73	7	7		0				0			361	41.4613	6.59521
P46821	Microtubule-associated protein 1B OS=Homo sapiens OX=9606 GN=MAP1B PE=1 SV=2 - [MAP1B_HUMAN]	31	2	54	55	137	1.20117e+08	2.90341e+08	1.17465e+08	1.73975e+08	0	0	125.239	18.27	31	34	174.062	21.47	38	46	97.9727	14.59	24	27	111.316	16.86	24	30		0				0			2468	270.468	4.80518
P46063	ATP-dependent DNA helicase Q1 OS=Homo sapiens OX=9606 GN=RECQL PE=1 SV=3 - [RECQ1_HUMAN]	36.21	1	15	15	39	1.26865e+08	1.48244e+08	1.17344e+08	9.20203e+07	0	0	33.2459	24.04	9	10	41.0395	22.19	9	12	30.0836	14.18	7	10	22.0351	12.17	6	7		0				0			649	73.41	7.88428
Q9UQ35	Serine/arginine repetitive matrix protein 2 OS=Homo sapiens OX=9606 GN=SRRM2 PE=1 SV=2 - [SRRM2_HUMAN]	18.79	1	32	32	76	1.02918e+08	1.18376e+08	1.16964e+08	1.99371e+08	0	0	86.9139	13.7	24	25	69.3678	10.9	17	18	56.7426	8.79	15	16	57.4464	9.52	16	17		0				0			2752	299.438	12.0591
P46779	60S ribosomal protein L28 OS=Homo sapiens OX=9606 GN=RPL28 PE=1 SV=3 - [RL28_HUMAN]	19.71	1	3	3	5	0	2.84277e+07	1.15931e+08	4.38092e+07	0	0	3.03025	6.57	1	1	7.75171	13.14	1	2	2.56101	5.84	1	1	3.37898	13.14	1	1									137	15.7377	12.0151
P52815	39S ribosomal protein L12, mitochondrial OS=Homo sapiens OX=9606 GN=MRPL12 PE=1 SV=2 - [RM12_HUMAN]	11.62	1	2	2	6	1.05404e+08	1.29666e+08	1.15924e+08	0	0	0	6.13063	11.62	2	2	6.55059	11.62	2	2	2.9591	6.06	1	1	3.36809	5.56	1	1						0			198	21.3346	8.86572
Q04837	Single-stranded DNA-binding protein, mitochondrial OS=Homo sapiens OX=9606 GN=SSBP1 PE=1 SV=1 - [SSBP_HUMAN]	13.51	1	2	2	4	1.27593e+08	1.3356e+08	115910490	0	0	0	4.0513	10.14	1	1	7.17054	13.51	2	2	3.81963	10.14	1	1		0											148	17.249	9.59814
Q13751	Laminin subunit beta-3 OS=Homo sapiens OX=9606 GN=LAMB3 PE=1 SV=1 - [LAMB3_HUMAN]	26.79	1	23	23	74	2.44764e+08	2.8061e+08	1.1432e+08	1.92665e+08	0	0	76.7377	23.12	19	21	73.7454	21.25	17	20	57.8635	16.47	13	16	62.6557	17.58	15	17		0				0			1172	129.489	7.21045
O60869	Endothelial differentiation-related factor 1 OS=Homo sapiens OX=9606 GN=EDF1 PE=1 SV=1 - [EDF1_HUMAN]	33.78	1	5	5	14	1.90715e+08	1.92795e+08	1.14176e+08	1.47281e+08	0	0	13.3268	18.92	3	4	11.1206	25	3	3	14.7156	18.92	2	4	11.2093	10.14	1	3		0							148	16.3589	9.94971
Q13011	Delta(3,5)-Delta(2,4)-dienoyl-CoA isomerase, mitochondrial OS=Homo sapiens OX=9606 GN=ECH1 PE=1 SV=2 - [ECH1_HUMAN]	22.56	1	8	8	21	1.8967e+08	2.23054e+08	1.13489e+08	2.07987e+08	0	0	23.838	14.94	6	7	17.0281	15.85	5	5	17.3631	20.12	5	5	12.4917	15.85	4	4		0				0			328	35.7934	8.00146
P42677	40S ribosomal protein S27 OS=Homo sapiens OX=9606 GN=RPS27 PE=1 SV=3 - [RS27_HUMAN]	30.95	1	2	4	14	2.09385e+08	1.57575e+08	1.12977e+08	3.14151e+08	0	0	6.31665	28.57	2	2	11.4107	30.95	3	3	13.5004	29.76	3	4	15.3937	28.57	2	5		0							84	9.45484	9.45166
Q99959	Plakophilin-2 OS=Homo sapiens OX=9606 GN=PKP2 PE=1 SV=2 - [PKP2_HUMAN]	19.18	1	13	13	33	8.26535e+07	1.22351e+08	112595661	1.38959e+08	0	0	20.1046	10.33	7	7	31.8271	11.35	7	9	30.9927	13.05	9	9	28.2116	11.46	7	8		0				0			881	97.3548	9.33447
Q02543	60S ribosomal protein L18a OS=Homo sapiens OX=9606 GN=RPL18A PE=1 SV=2 - [RL18A_HUMAN]	17.05	1	3	3	8	81766691	8.66711e+07	1.10425e+08	1.82452e+08	0	0	6.09281	15.34	2	2	2.75117	7.95	1	1	6.12518	15.34	2	2	9.02819	17.05	3	3		0				0			176	20.7489	10.7114
Q96HS1	Serine/threonine-protein phosphatase PGAM5, mitochondrial OS=Homo sapiens OX=9606 GN=PGAM5 PE=1 SV=2 - [PGAM5_HUMAN]	36.33	1	9	9	20	1.87882e+08	1.97323e+08	1.10371e+08	1.85676e+08	0	0	18.218	26.99	6	6	23.2005	33.91	7	7	11.7796	16.26	4	4	10.0212	8.65	2	3		0				0			289	31.9846	8.67529
Q14004	Cyclin-dependent kinase 13 OS=Homo sapiens OX=9606 GN=CDK13 PE=1 SV=2 - [CDK13_HUMAN]	6.15	20	5	8	19	6.4436e+07	3.93927e+07	1.10195e+08	6.27512e+06	0	0	12.5593	2.78	4	4	21.0285	4.83	5	6	18.1819	3.97	5	6	9.10939	1.92	2	3		0				0			1512	164.823	9.68604
Q16630	Cleavage and polyadenylation specificity factor subunit 6 OS=Homo sapiens OX=9606 GN=CPSF6 PE=1 SV=2 - [CPSF6_HUMAN]	13.97	1	8	8	30	1.33584e+08	1.54276e+08	1.10159e+08	5.35946e+07	0	0	19.7801	10.16	6	6	29.8347	11.07	7	9	27.1927	13.97	8	8	19.517	8.53	4	6	2.80635	2.54	1	1		0			551	59.1734	7.15186
Q66PJ3	ADP-ribosylation factor-like protein 6-interacting protein 4 OS=Homo sapiens OX=9606 GN=ARL6IP4 PE=1 SV=2 - [AR6P4_HUMAN]	21.14	1	10	10	26	1.51974e+08	1.23757e+08	1.09447e+08	1.34414e+08	0	0	29.3859	17.58	8	8	26.8912	12.83	5	6	17.9962	8.31	4	5	27.863	12.11	5	7		0				0			421	44.8882	10.9312
P62891	60S ribosomal protein L39 OS=Homo sapiens OX=9606 GN=RPL39 PE=1 SV=2 - [RL39_HUMAN]	23.53	2	2	2	10	1.56584e+09	2887444589	1.09255e+08	4.37117e+08	0	0	8.69572	23.53	2	3	6.85593	19.61	1	2	9.49172	19.61	1	3	6.75843	19.61	1	2						0			51	6.40265	12.5571
P50750	Cyclin-dependent kinase 9 OS=Homo sapiens OX=9606 GN=CDK9 PE=1 SV=3 - [CDK9_HUMAN]	19.89	20	5	6	14	6.12658e+07	1.99204e+07	1.08621e+08	3.86097e+07	0	0	9.92618	10.75	3	3	12.6859	14.78	4	4	10.1689	8.87	3	3	13.4897	13.98	4	4						0			372	42.7502	8.79248
Q8NEF9	Serum response factor-binding protein 1 OS=Homo sapiens OX=9606 GN=SRFBP1 PE=1 SV=1 - [SRFB1_HUMAN]	27.97	1	8	8	15	7.73649e+07	9.45907e+07	1.08552e+08	5.6167e+07	0	0	13.9596	12.12	4	4	19.6753	19.11	6	6	8.14073	10.72	3	3	5.32084	5.59	2	2		0							429	48.6044	9.5835
P31942	Heterogeneous nuclear ribonucleoprotein H3 OS=Homo sapiens OX=9606 GN=HNRNPH3 PE=1 SV=2 - [HNRH3_HUMAN]	30.35	1	6	7	18	8.08867e+07	1.34998e+08	1.08427e+08	7.35198e+07	0	0	14.8717	20.52	5	5	23.3448	23.99	6	7	7.40432	9.83	2	2	13.1596	17.63	4	4		0				0			346	36.9031	6.87354
P62888	60S ribosomal protein L30 OS=Homo sapiens OX=9606 GN=RPL30 PE=1 SV=2 - [RL30_HUMAN]	51.3	1	6	6	20	1.96205e+08	2.367e+08	1.07644e+08	1.23445e+08	0	0	12.2064	41.74	4	4	25.8388	51.3	5	7	17.5239	34.78	4	5	13.1177	34.78	4	4						0			115	12.7757	9.62744
P40937	Replication factor C subunit 5 OS=Homo sapiens OX=9606 GN=RFC5 PE=1 SV=1 - [RFC5_HUMAN]	16.76	1	4	4	11	6.32999e+07	7.51698e+07	1.07146e+08	5.03381e+07	0	0	5.93156	7.06	2	2	18.8376	13.82	3	5	7.904	4.41	1	2	6.60094	8.53	2	2		0				0			340	38.4722	7.1958
Q9BQ04	RNA-binding protein 4B OS=Homo sapiens OX=9606 GN=RBM4B PE=1 SV=1 - [RBM4B_HUMAN]	39.83	1	2	11	28	8.22022e+07	1.45193e+08	1.06644e+08	6.86881e+06	0	0	22.035	20.61	6	7	32.1213	20.33	6	9	32.4007	30.36	8	9	10.9602	13.09	3	3		0							359	40.1244	6.7417
Q9BQG0	Myb-binding protein 1A OS=Homo sapiens OX=9606 GN=MYBBP1A PE=1 SV=2 - [MBB1A_HUMAN]	17.85	1	24	24	61	1.88251e+08	1.99214e+08	1.05947e+08	1.02312e+08	0	0	39.0916	11.14	13	13	69.5503	13.63	18	20	46.4562	11.07	11	13	53.6053	11.97	12	15		0				0			1328	148.762	9.27588
Q92928	Putative Ras-related protein Rab-1C OS=Homo sapiens OX=9606 GN=RAB1C PE=5 SV=2 - [RAB1C_HUMAN]	19.4	18	1	3	9	8.21943e+07	7.87189e+07	1.05298e+08	2.03838e+06	0	0	14.6344	19.4	3	5	6.11388	13.93	2	2	2.56293	5.47	1	1	2.74803	8.46	1	1									201	22.003	5.42725
Q92930	Ras-related protein Rab-8B OS=Homo sapiens OX=9606 GN=RAB8B PE=1 SV=2 - [RAB8B_HUMAN]	17.39	17	1	3	6	8.23292e+07	156835452	1.05298e+08	0	0	0	10.6625	17.39	3	4	2.52162	5.31	1	1	2.56293	5.31	1	1		0				0							207	23.5691	9.0708
P51153	Ras-related protein Rab-13 OS=Homo sapiens OX=9606 GN=RAB13 PE=1 SV=1 - [RAB13_HUMAN]	12.32	1	1	2	5	5.39591e+07	0	1.05298e+08	3.57378e+06	0	0	5.60046	12.32	2	2	2.75565	6.9	1	1	2.56293	5.42	1	1	2.58039	6.9	1	1									203	22.7597	9.18799
P62820	Ras-related protein Rab-1A OS=Homo sapiens OX=9606 GN=RAB1A PE=1 SV=3 - [RAB1A_HUMAN]	19.02	17	1	3	8	8.21943e+07	7.95144e+07	1.05298e+08	2.03838e+06	0	0	10.8529	19.02	3	4	4.96939	13.66	2	2	2.56293	5.37	1	1	2.97091	8.29	1	1						0			205	22.6634	6.21436
P61006	Ras-related protein Rab-8A OS=Homo sapiens OX=9606 GN=RAB8A PE=1 SV=1 - [RAB8A_HUMAN]	17.39	17	1	3	7	8.26695e+07	156835452	1.05298e+08	2.76502e+06	0	0	11.2068	17.39	3	4	2.52162	5.31	1	1	2.56293	5.31	1	1	2.75063	6.76	1	1		0							207	23.6532	9.0708
P27635	60S ribosomal protein L10 OS=Homo sapiens OX=9606 GN=RPL10 PE=1 SV=4 - [RL10_HUMAN]	15.89	2	4	4	14	1.48301e+07	9.53507e+07	1.04883e+08	1.75015e+08	0	0	10.6561	10.75	3	3	13.9295	15.89	3	4	11.576	6.54	2	3	15.0451	6.54	2	4		0				0			214	24.5879	10.0815
Q6NXG1	Epithelial splicing regulatory protein 1 OS=Homo sapiens OX=9606 GN=ESRP1 PE=1 SV=2 - [ESRP1_HUMAN]	17.18	1	8	9	16	1.14311e+08	1.01031e+08	1.04852e+08	8.19371e+07	0	0	17.464	11.31	6	6	10.7724	5.73	3	3	9.499	5.87	3	3	12.6364	7.78	4	4						0			681	75.5371	6.68311
Q15717	ELAV-like protein 1 OS=Homo sapiens OX=9606 GN=ELAVL1 PE=1 SV=2 - [ELAV1_HUMAN]	38.04	1	9	9	26	1.68239e+08	2.45531e+08	1.048e+08	4.37274e+07	0	0	24.6287	32.52	7	7	33.096	34.05	8	9	23.8967	24.85	5	6	12.4836	17.18	4	4		0							326	36.0692	9.17334
P63244	Receptor of activated protein C kinase 1 OS=Homo sapiens OX=9606 GN=RACK1 PE=1 SV=3 - [RACK1_HUMAN]	55.21	1	13	13	40	2.24573e+08	2.50198e+08	1.04655e+08	2.9609e+08	0	0	27.5589	35.33	9	9	49.9581	44.79	11	14	24.8522	28.71	7	8	32.5094	29.97	7	9		0				0			317	35.0546	7.69385
Q9NYV4	Cyclin-dependent kinase 12 OS=Homo sapiens OX=9606 GN=CDK12 PE=1 SV=2 - [CDK12_HUMAN]	9.66	20	6	9	21	8.04386e+07	3.91521e+07	1.04438e+08	1.04846e+07	0	0	20.6318	6.64	6	6	19.7809	5.91	6	6	14.9067	3.49	4	5	13.1327	4.3	3	4		0				0			1490	164.054	9.43701
Q1KMD3	Heterogeneous nuclear ribonucleoprotein U-like protein 2 OS=Homo sapiens OX=9606 GN=HNRNPUL2 PE=1 SV=1 - [HNRL2_HUMAN]	23.56	1	17	17	54	1.74324e+08	2.11558e+08	1.03847e+08	3.93723e+07	0	0	47.936	21.82	13	14	65.5682	18.47	13	19	51.6381	13.65	10	14	22.968	9.77	7	7		0				0			747	85.0522	4.90674
P78344	Eukaryotic translation initiation factor 4 gamma 2 OS=Homo sapiens OX=9606 GN=EIF4G2 PE=1 SV=1 - [IF4G2_HUMAN]	30.87	1	20	20	51	1.11727e+08	1.21043e+08	1.03811e+08	9.49218e+07	0	0	53.5291	21.61	15	17	51.4212	23.37	15	15	36.0517	14.66	11	11	28.5366	13.89	8	8		0				0			907	102.297	7.13721
P00367	Glutamate dehydrogenase 1, mitochondrial OS=Homo sapiens OX=9606 GN=GLUD1 PE=1 SV=2 - [DHE3_HUMAN]	26.7	2	12	12	33	1.36925e+08	7.12796e+07	1.03505e+08	9.0114e+07	0	0	39.6885	21.15	10	11	27.715	16.85	6	7	27.1281	19	7	8	23.8772	19.53	7	7									558	61.3592	7.79639
Q92804	TATA-binding protein-associated factor 2N OS=Homo sapiens OX=9606 GN=TAF15 PE=1 SV=1 - [RBP56_HUMAN]	13.18	1	6	7	17	1.37697e+08	8.45291e+07	1.02784e+08	3.40391e+07	0	0	30.487	13.18	7	8	14.7859	10.98	4	4	6.46332	5.41	2	2	10.5161	9.97	3	3		0				0			592	61.7931	8.01611
Q8NFW8	N-acylneuraminate cytidylyltransferase OS=Homo sapiens OX=9606 GN=CMAS PE=1 SV=2 - [NEUA_HUMAN]	32.49	1	11	11	24	6.16549e+07	1.19087e+08	1.02469e+08	4.26003e+07	0	0	17.7032	17.97	5	5	31.2007	22.12	8	9	17.2816	16.36	6	6	14.4873	14.75	4	4		0				0			434	48.3487	7.92822
Q14498	RNA-binding protein 39 OS=Homo sapiens OX=9606 GN=RBM39 PE=1 SV=2 - [RBM39_HUMAN]	15.85	1	7	7	18	5.37836e+07	7.32285e+07	1.0195e+08	8.08256e+07	0	0	17.2168	13.02	5	5	10.3649	8.68	3	3	19.2786	12.64	5	6	12.9293	10.57	4	4		0				0			530	59.3427	10.0962
Q96KR1	Zinc finger RNA-binding protein OS=Homo sapiens OX=9606 GN=ZFR PE=1 SV=2 - [ZFR_HUMAN]	27.37	1	21	21	50	1.06485e+08	9.20975e+07	1.01727e+08	3.48561e+07	0	0	68.655	21.69	17	19	59.0196	20.58	14	16	32.8456	14.53	9	9	23.1102	7.54	5	6		0				0			1074	116.939	9.0415
Q9Y2W1	Thyroid hormone receptor-associated protein 3 OS=Homo sapiens OX=9606 GN=THRAP3 PE=1 SV=2 - [TR150_HUMAN]	16.23	1	13	14	35	2.33709e+08	1.86362e+08	1.01433e+08	6.66194e+07	0	0	43.6961	16.02	12	13	34.4016	11.1	9	9	17.6132	7.33	5	5	27.0825	7.02	6	8		0				0			955	108.601	10.1548
O43670	BUB3-interacting and GLEBS motif-containing protein ZNF207 OS=Homo sapiens OX=9606 GN=ZNF207 PE=1 SV=1 - [ZN207_HUMAN]	9	1	3	4	7	1.65516e+07	1.02915e+08	1.00577e+08	0	0	0	3.13088	2.72	1	1	12.3724	9	4	4	7.07901	6.28	2	2		0				0							478	50.7171	9.1001
P57721	Poly(rC)-binding protein 3 OS=Homo sapiens OX=9606 GN=PCBP3 PE=2 SV=2 - [PCBP3_HUMAN]	15.36	1	1	4	11	1.29361e+08	4.69794e+07	1.0027e+08	4.32764e+07	0	0	12.845	15.36	4	4	6.60281	8.63	2	2	6.45603	7.01	2	2	11.1314	8.63	2	3									371	39.4403	8.07471
P56192	Methionine--tRNA ligase, cytoplasmic OS=Homo sapiens OX=9606 GN=MARS PE=1 SV=2 - [SYMC_HUMAN]	24.22	1	17	17	45	1.46749e+08	2.78259e+08	1.00253e+08	7.45041e+07	0	0	47.8203	20.89	14	15	44.4395	13.33	9	13	36.9038	14.67	10	12	16.8434	7.33	5	5		0				0			900	101.052	6.16357
P14866	Heterogeneous nuclear ribonucleoprotein L OS=Homo sapiens OX=9606 GN=HNRNPL PE=1 SV=2 - [HNRPL_HUMAN]	37.35	1	14	14	38	2.43434e+08	4.06487e+08	9.97662e+07	8.40858e+07	0	0	46.1369	31.75	11	12	49.9751	24.79	10	12	26.1575	16.47	7	7	25.3084	16.98	7	7		0							589	64.0924	8.22119
Q9Y5M8	Signal recognition particle receptor subunit beta OS=Homo sapiens OX=9606 GN=SRPRB PE=1 SV=3 - [SRPRB_HUMAN]	45.02	1	10	10	34	97379809	1.52616e+08	9.93852e+07	1.1101e+08	0	0	32.5267	30.26	6	8	32.9823	28.78	6	8	33.3194	38.75	8	9	35.6608	34.69	7	9						0			271	29.6838	9.0415
P04075	Fructose-bisphosphate aldolase A OS=Homo sapiens OX=9606 GN=ALDOA PE=1 SV=2 - [ALDOA_HUMAN]	35.44	1	9	10	34	1.4102e+08	9.17042e+07	9.88709e+07	5.86288e+07	0	0	38.866	29.95	9	10	34.2963	24.45	7	8	32.5238	18.96	6	8	33.0113	29.4	8	8		0							364	39.3953	8.08936
Q14011	Cold-inducible RNA-binding protein OS=Homo sapiens OX=9606 GN=CIRBP PE=1 SV=1 - [CIRBP_HUMAN]	33.72	1	7	7	25	3.83388e+08	4.08237e+08	9.88033e+07	1.00559e+08	0	0	27.0736	28.49	5	8	21.1398	25	4	7	19.0641	30.23	4	6	13.1253	15.7	3	4						0			172	18.6367	9.51025
P21796	Voltage-dependent anion-selective channel protein 1 OS=Homo sapiens OX=9606 GN=VDAC1 PE=1 SV=2 - [VDAC1_HUMAN]	34.98	1	7	8	19	3.20454e+07	1.1475e+08	9.842e+07	1.59185e+08	0	0	17.0978	27.92	6	6	17.8266	20.14	5	5	9.32162	16.61	3	3	15.489	16.96	4	5									283	30.7536	8.54346
Q15366	Poly(rC)-binding protein 2 OS=Homo sapiens OX=9606 GN=PCBP2 PE=1 SV=1 - [PCBP2_HUMAN]	22.19	1	2	5	11	1.19616e+08	4.63025e+07	9.83397e+07	4.40113e+07	0	0	12.9828	18.63	4	4	6.68926	11.78	2	2	5.66872	7.4	2	2	10.6485	9.04	2	3		0				0			365	38.5556	6.78564
P62318	Small nuclear ribonucleoprotein Sm D3 OS=Homo sapiens OX=9606 GN=SNRPD3 PE=1 SV=1 - [SMD3_HUMAN]	10.32	1	2	2	5	1.00087e+07	1.19635e+08	9.79031e+07	45338048	0	0	3.42064	10.32	1	1	6.11839	10.32	2	2	3.32207	7.94	1	1	2.94693	7.94	1	1									126	13.9073	10.3159
Q9H6T0	Epithelial splicing regulatory protein 2 OS=Homo sapiens OX=9606 GN=ESRP2 PE=1 SV=1 - [ESRP2_HUMAN]	10.04	1	5	6	10	5.78034e+07	6.79801e+07	9.78969e+07	1.34026e+08	0	0	7.89637	5.23	3	3	8.24462	4.95	3	3	5.91042	3.16	2	2	5.86164	3.16	2	2		0				0			727	78.3511	6.7124
P29973	cGMP-gated cation channel alpha-1 OS=Homo sapiens OX=9606 GN=CNGA1 PE=1 SV=3 - [CNGA1_HUMAN]	1.3	2	1	1	1	0	0	96324074	0	0	0		0				0			2.48274	1.3	1	1		0				0							690	79.5351	7.81104
Q9UQ80	Proliferation-associated protein 2G4 OS=Homo sapiens OX=9606 GN=PA2G4 PE=1 SV=3 - [PA2G4_HUMAN]	42.64	1	14	14	30	5.0014e+07	3.07725e+08	9.58573e+07	6.95258e+07	0	0	22.0872	24.37	7	7	27.6184	28.43	8	8	26.9128	18.78	7	8	24.2199	19.29	6	7		0							394	43.7592	6.55127
P62861	40S ribosomal protein S30 OS=Homo sapiens OX=9606 GN=FAU PE=1 SV=1 - [RS30_HUMAN]	20.34	1	2	2	8	7.88557e+07	1.00449e+08	9.47872e+07	9.70919e+07	0	0	6.07551	20.34	2	2	5.88055	20.34	2	2	5.63357	20.34	2	2	6.09683	20.34	2	2		0				0			59	6.64382	12.147
Q15629	Translocating chain-associated membrane protein 1 OS=Homo sapiens OX=9606 GN=TRAM1 PE=1 SV=3 - [TRAM1_HUMAN]	13.37	1	5	5	14	1.18274e+08	2.70044e+07	9.43393e+07	7.26929e+07	0	0	18.5517	9.63	3	4	19.0707	9.63	4	4	14.5386	5.35	2	3	11.4377	9.09	3	3									374	43.0438	9.62744
P61956	Small ubiquitin-related modifier 2 OS=Homo sapiens OX=9606 GN=SUMO2 PE=1 SV=3 - [SUMO2_HUMAN]	12.63	3	1	1	2	0	0	9.42996e+07	1.26457e+08	0	0									3.16836	12.63	1	1	3.33833	12.63	1	1									95	10.8644	5.50342
P42766	60S ribosomal protein L35 OS=Homo sapiens OX=9606 GN=RPL35 PE=1 SV=2 - [RL35_HUMAN]	21.95	1	3	3	8	5.98706e+07	3.41061e+08	9.42874e+07	266773969	0	0	3.88794	11.38	1	1	10.6856	21.95	3	3	8.45247	11.38	1	2	8.00289	11.38	1	2		0							123	14.5426	11.0483
Q86UP2	Kinectin OS=Homo sapiens OX=9606 GN=KTN1 PE=1 SV=1 - [KTN1_HUMAN]	29.18	1	35	35	77	9.73461e+07	1.33533e+08	9.42569e+07	5.47454e+07	0	0	80.8682	19.38	23	26	89.9412	20.71	22	26	36.0939	9.87	10	11	47.2517	14	13	14		0				0			1357	156.179	5.64307
P32322	Pyrroline-5-carboxylate reductase 1, mitochondrial OS=Homo sapiens OX=9606 GN=PYCR1 PE=1 SV=2 - [P5CR1_HUMAN]	44.83	1	12	13	36	1.65994e+08	1.42953e+08	9.41932e+07	5.96326e+07	0	0	43.2553	36.05	9	12	43.4134	34.48	10	11	25.1215	30.72	7	8	19.4445	16.93	5	5		0				0			319	33.3396	7.60596
P35249	Replication factor C subunit 4 OS=Homo sapiens OX=9606 GN=RFC4 PE=1 SV=2 - [RFC4_HUMAN]	32.23	1	13	13	28	9.68515e+07	1.27238e+08	9.41874e+07	9.51003e+07	0	0	27.0173	24.24	9	9	31.1366	23.14	10	10	12.4061	12.4	4	4	14.278	15.15	5	5		0							363	39.6569	8.01611
P29558	RNA-binding motif, single-stranded-interacting protein 1 OS=Homo sapiens OX=9606 GN=RBMS1 PE=1 SV=3 - [RBMS1_HUMAN]	11.82	1	4	5	9	3.34636e+07	84623461	92598526	6.33146e+07	0	0	16.7495	8.62	3	4	7.51978	4.43	2	2	7.01947	6.9	2	2	2.62875	3.69	1	1		0				0			406	44.4769	8.79248
Q52LJ0	Protein FAM98B OS=Homo sapiens OX=9606 GN=FAM98B PE=1 SV=1 - [FA98B_HUMAN]	33.03	1	7	9	24	1.13247e+08	1.11884e+08	9.24958e+07	7.16163e+07	0	0	27.3486	29.39	8	8	18.9551	15.45	4	5	27.7464	24.55	6	7	14.1296	16.06	4	4		0				0			330	37.167	6.29053
Q14157	Ubiquitin-associated protein 2-like OS=Homo sapiens OX=9606 GN=UBAP2L PE=1 SV=2 - [UBP2L_HUMAN]	20.24	1	12	12	27	1.57259e+08	2.24216e+08	9.12057e+07	149600609	0	0	32.0118	8.83	6	9	35.3748	12.88	7	9	11.6598	3.96	3	3	23.1291	10.95	6	6		0				0			1087	114.465	7.10791
Q8IYB3	Serine/arginine repetitive matrix protein 1 OS=Homo sapiens OX=9606 GN=SRRM1 PE=1 SV=2 - [SRRM1_HUMAN]	13.94	1	12	12	30	1.51042e+08	3.07104e+08	9.11168e+07	3.3964e+07	0	0	31.9236	9.62	8	9	40.0493	10.62	8	9	23.7688	7.19	4	6	18.9481	8.08	6	6		0							904	102.274	11.8394
Q6NZI2	Caveolae-associated protein 1 OS=Homo sapiens OX=9606 GN=CAVIN1 PE=1 SV=1 - [CAVN1_HUMAN]	27.18	1	9	9	32	1.4457e+08	1.83604e+08	9.01208e+07	2.62363e+07	0	0	35.3304	27.18	8	10	44.2142	26.92	8	11	14.1698	10	4	4	25.5632	18.21	5	7		0				0			390	43.4498	5.60498
P17480	Nucleolar transcription factor 1 OS=Homo sapiens OX=9606 GN=UBTF PE=1 SV=1 - [UBF1_HUMAN]	23.56	1	17	17	39	1.48821e+08	2.53899e+08	89302964	1.44753e+07	0	0	30.7552	10.86	9	9	43.3742	21.99	12	12	38.4323	13.35	10	11	24.578	10.47	6	7		0				0			764	89.3502	5.80811
P42704	Leucine-rich PPR motif-containing protein, mitochondrial OS=Homo sapiens OX=9606 GN=LRPPRC PE=1 SV=3 - [LPPRC_HUMAN]	30.27	1	40	40	90	1.58267e+08	1.50428e+08	8.92256e+07	9.7956e+07	0	0	82.7998	19.44	24	25	96.1122	21.02	26	29	56.5213	12.41	14	17	64.2899	14.13	16	19		0				0			1394	157.805	6.12549
Q6IN84	rRNA methyltransferase 1, mitochondrial OS=Homo sapiens OX=9606 GN=MRM1 PE=1 SV=1 - [MRM1_HUMAN]	16.71	1	7	7	16	4.74184e+07	5.98968e+07	8.90174e+07	3.64033e+07	0	0	22.379	15.3	5	6	26.5667	10.48	5	6	7.6887	9.07	2	2	7.7773	8.5	2	2									353	38.614	7.94287
P57772	Selenocysteine-specific elongation factor OS=Homo sapiens OX=9606 GN=EEFSEC PE=1 SV=4 - [SELB_HUMAN]	11.07	1	4	4	13	5.38446e+07	7.06365e+07	8.78472e+07	1.23788e+07	0	0	19.5624	8.22	3	5	15.758	11.07	4	4	8.98844	3.02	1	2	7.12966	5.87	2	2		0				0			596	65.2631	8.35303
O75494	Serine/arginine-rich splicing factor 10 OS=Homo sapiens OX=9606 GN=SRSF10 PE=1 SV=1 - [SRS10_HUMAN]	17.94	2	5	5	15	81233502	1.09321e+08	8.78117e+07	6.86285e+07	0	0	3.04789	4.58	1	1	18.1994	17.94	5	5	16.8006	13.36	4	5	14.3875	8.78	2	4						0			262	31.2818	11.2681
P35251	Replication factor C subunit 1 OS=Homo sapiens OX=9606 GN=RFC1 PE=1 SV=4 - [RFC1_HUMAN]	30.4	1	31	31	70	1.26689e+08	1.78508e+08	8.69264e+07	1.78263e+08	0	163700	68.5142	16.99	17	20	74.2427	20.82	19	21	54.67	12.89	14	16	40.224	13.85	11	12		0			2.29113	1.39	1	1	1148	128.175	9.36377
Q9UNQ2	Probable dimethyladenosine transferase OS=Homo sapiens OX=9606 GN=DIMT1 PE=1 SV=1 - [DIM1_HUMAN]	37.06	1	9	9	17	20003676	2.98363e+07	8.67798e+07	3.77185e+07	0	0	10.3042	11.5	3	3	10.8651	15.97	4	4	18.9735	26.84	6	6	12.4057	18.53	4	4		0							313	35.2141	9.99365
Q8WXF1	Paraspeckle component 1 OS=Homo sapiens OX=9606 GN=PSPC1 PE=1 SV=1 - [PSPC1_HUMAN]	33.84	1	16	16	38	3.07802e+08	3.35837e+08	8.67553e+07	3.81304e+07	0	0	46.4309	27.34	13	14	44.2437	26.2	11	14	20.49	15.11	5	6	14.1951	12.81	4	4		0				0			523	58.7062	6.66846
P05388	60S acidic ribosomal protein P0 OS=Homo sapiens OX=9606 GN=RPLP0 PE=1 SV=1 - [RLA0_HUMAN]	37.85	2	9	9	21	4.69769e+07	1.13697e+08	8.63389e+07	1.98751e+08	226719	0	13.3999	23.66	4	4	22.2127	24.92	4	6	20.9117	24.92	5	6	15.2293	23.66	4	4	2.94903	3.15	1	1		0			317	34.2518	5.97314
O43290	U4/U6.U5 tri-snRNP-associated protein 1 OS=Homo sapiens OX=9606 GN=SART1 PE=1 SV=1 - [SNUT1_HUMAN]	27.5	1	17	17	47	8.81957e+07	8.97688e+07	8.62688e+07	7.72439e+07	0	0	40.5993	21.13	11	12	47.1933	21.38	12	14	27.8916	14.12	8	8	41.4116	19	10	13		0				0			800	90.2003	6.12549
P34897	Serine hydroxymethyltransferase, mitochondrial OS=Homo sapiens OX=9606 GN=SHMT2 PE=1 SV=3 - [GLYM_HUMAN]	21.83	2	10	10	21	6.28768e+07	7.09956e+07	84881541	2.52469e+07	0	0	19.6231	14.68	7	7	24.3978	14.68	7	7	11.4188	8.73	4	4	9.11353	7.14	3	3		0				0			504	55.9577	8.52881
Q99417	c-Myc-binding protein OS=Homo sapiens OX=9606 GN=MYCBP PE=1 SV=3 - [MYCBP_HUMAN]	37.86	1	4	4	5	4.49337e+07	1.68667e+07	8.41206e+07	0	0	0	2.95724	10.68	1	1	10.625	29.13	3	3	2.45492	8.74	1	1		0								0			103	11.9593	5.90967
O95470	Sphingosine-1-phosphate lyase 1 OS=Homo sapiens OX=9606 GN=SGPL1 PE=1 SV=3 - [SGPL1_HUMAN]	18.31	1	8	8	21	4.76956e+07	1.04131e+08	8.38058e+07	2.4667e+07	0	0	15.2429	10.21	3	4	30.9454	13.91	7	9	15.1932	11.09	4	4	12.7657	9.33	4	4		0				0			568	63.4827	9.15869
Q9H0S4	Probable ATP-dependent RNA helicase DDX47 OS=Homo sapiens OX=9606 GN=DDX47 PE=1 SV=1 - [DDX47_HUMAN]	26.15	1	10	10	27	1.00173e+08	1.38516e+08	8.33413e+07	7.63128e+07	0	0	19.9531	19.56	6	7	26.0855	18.46	7	8	18.2663	13.63	6	6	17.9641	17.58	6	6		0				0			455	50.6147	9.1001
Q8IWS0	PHD finger protein 6 OS=Homo sapiens OX=9606 GN=PHF6 PE=1 SV=1 - [PHF6_HUMAN]	33.42	1	10	10	16	9.018e+07	7.00457e+07	82506036	4.22133e+07	0	0	18.7544	18.36	5	5	21.7789	20.27	5	5	12.8477	8.77	2	3	10.8638	12.6	3	3						0			365	41.264	8.67529
Q92979	Ribosomal RNA small subunit methyltransferase NEP1 OS=Homo sapiens OX=9606 GN=EMG1 PE=1 SV=4 - [NEP1_HUMAN]	25.41	1	4	4	11	7.77167e+07	1.08016e+08	8.23262e+07	9.71821e+07	0	0	9.80319	19.67	3	3	9.46034	17.21	3	3	9.07876	17.21	3	3	5.4764	10.25	2	2		0							244	26.7032	9.17334
P62266	40S ribosomal protein S23 OS=Homo sapiens OX=9606 GN=RPS23 PE=1 SV=3 - [RS23_HUMAN]	7.69	1	1	1	4	9.14713e+07	1.10382e+08	8.20831e+07	1.52873e+08	0	0	3.36403	7.69	1	1	3.70691	7.69	1	1	3.36001	7.69	1	1	3.19485	7.69	1	1		0							143	15.7977	10.4917
Q6P158	Putative ATP-dependent RNA helicase DHX57 OS=Homo sapiens OX=9606 GN=DHX57 PE=1 SV=2 - [DHX57_HUMAN]	20.78	2	23	24	43	6.82633e+07	1.19554e+08	8.17221e+07	3.42242e+07	0	0	46.4476	10.97	13	14	45.8575	13.42	14	14	25.0361	8.37	8	8	21.6987	6.85	7	7		0				0			1386	155.507	7.7085
O14602	Eukaryotic translation initiation factor 1A, Y-chromosomal OS=Homo sapiens OX=9606 GN=EIF1AY PE=1 SV=4 - [IF1AY_HUMAN]	8.33	2	1	1	3	5.99372e+06	0	8.05316e+07	9.85254e+07	0	0	3.60863	8.33	1	1		0			4.77191	8.33	1	1	4.32508	8.33	1	1									144	16.4323	5.23682
Q13247	Serine/arginine-rich splicing factor 6 OS=Homo sapiens OX=9606 GN=SRSF6 PE=1 SV=2 - [SRSF6_HUMAN]	9.01	1	2	3	10	1.5686e+08	1.98716e+08	79746100	1.3846e+08	0	0	8.98581	9.01	3	3	3.60849	3.78	1	1	9.37707	6.4	2	3	10.4441	6.4	2	3						0			344	39.5634	11.4292
P08240	Signal recognition particle receptor subunit alpha OS=Homo sapiens OX=9606 GN=SRPRA PE=1 SV=2 - [SRPRA_HUMAN]	24.76	1	11	11	22	5.72843e+07	4.46783e+07	7.96166e+07	8.94213e+06	0	0	27.5896	16.61	7	8	17.4794	10.66	5	5	20.6329	8.31	4	6	9.47511	5.96	3	3		0				0			638	69.7672	8.95361
Q5EBL8	PDZ domain-containing protein 11 OS=Homo sapiens OX=9606 GN=PDZD11 PE=1 SV=2 - [PDZ11_HUMAN]	44.29	1	4	4	12	6.78296e+07	1.08442e+08	7.91593e+07	2.88972e+07	0	0	10.6711	37.14	3	3	13.1313	37.14	3	3	12.3013	32.86	3	3	13.7415	25.71	2	3									140	16.1213	7.21045
Q08J23	tRNA (cytosine(34)-C(5))-methyltransferase OS=Homo sapiens OX=9606 GN=NSUN2 PE=1 SV=2 - [NSUN2_HUMAN]	28.42	1	18	18	44	6.56981e+07	7.21722e+07	7.89003e+07	6.58663e+07	0	0	38	18.12	9	11	47.7072	19.56	12	13	44.4318	20.73	12	13	23.6538	13.56	7	7		0				0			767	86.4158	6.771
Q969L2	Protein MAL2 OS=Homo sapiens OX=9606 GN=MAL2 PE=1 SV=1 - [MAL2_HUMAN]	6.25	1	1	1	2	6.34692e+07	0	7.80013e+07	0	0	0	2.74867	6.25	1	1					2.44522	6.25	1	1						0							176	19.1127	6.23975
Q8IZH2	5'-3' exoribonuclease 1 OS=Homo sapiens OX=9606 GN=XRN1 PE=1 SV=1 - [XRN1_HUMAN]	20.52	1	27	27	58	1.39273e+08	1.98317e+08	7.77743e+07	6.00533e+07	0	0	53.7659	12.49	16	16	56.5124	13.42	15	15	62.0217	13.83	16	17	35.0139	7.74	10	10		0				0			1706	193.985	7.21045
P52292	Importin subunit alpha-1 OS=Homo sapiens OX=9606 GN=KPNA2 PE=1 SV=1 - [IMA1_HUMAN]	17.01	1	7	7	20	5.94079e+07	6.35279e+07	7.76049e+07	5.73082e+07	0	0	12.0001	10.59	4	4	17.2147	14.18	5	5	19.5728	11.72	5	5	20.4252	16.82	6	6		0				0			529	57.8259	5.40186
P62979	Ubiquitin-40S ribosomal protein S27a OS=Homo sapiens OX=9606 GN=RPS27A PE=1 SV=2 - [RS27A_HUMAN]	21.15	1	3	3	6	5.93663e+07	106773552	7.72438e+07	0	0	0	11.6549	21.15	3	3	3.85305	12.18	1	1	4.4335	12.18	1	1	4.78653	12.18	1	1						0			156	17.9535	9.64209
Q9Y5A9	YTH domain-containing family protein 2 OS=Homo sapiens OX=9606 GN=YTHDF2 PE=1 SV=2 - [YTHD2_HUMAN]	15.54	1	5	5	10	4.06858e+07	5.72875e+06	7.71593e+07	7.15486e+07	0	0	2.97953	2.42	1	1	19.4256	13.47	4	4	6.79421	4.49	2	2	10.0222	10.36	3	3		0				0			579	62.2957	8.79248
Q07666	KH domain-containing, RNA-binding, signal transduction-associated protein 1 OS=Homo sapiens OX=9606 GN=KHDRBS1 PE=1 SV=1 - [KHDR1_HUMAN]	14	2	7	7	11	1.94557e+08	122011518	7.64623e+07	0	0	0	11.5892	7.22	4	4	9.12825	7.45	3	3	11.7764	8.8	4	4		0				0				0			443	48.1972	8.66064
P62857	40S ribosomal protein S28 OS=Homo sapiens OX=9606 GN=RPS28 PE=1 SV=1 - [RS28_HUMAN]	50.72	1	4	4	11	6.85266e+07	1.16102e+08	7.63342e+07	3.86153e+07	0	0	8.34031	34.78	3	3	5.42714	30.43	2	2	9.13707	34.78	2	3	10.6618	50.72	3	3		0				0			69	7.8362	10.6968
Q9Y2Z4	Tyrosine--tRNA ligase, mitochondrial OS=Homo sapiens OX=9606 GN=YARS2 PE=1 SV=2 - [SYYM_HUMAN]	8.6	1	3	3	6	3.8365e+07	2.67087e+07	7.60568e+07	0	0	0	5.50281	5.45	2	2	9.31955	8.6	3	3	3.12188	3.14	1	1		0				0							477	53.1657	8.98291
Q9Y224	RNA transcription, translation and transport factor protein OS=Homo sapiens OX=9606 GN=RTRAF PE=1 SV=1 - [RTRAF_HUMAN]	45.9	1	9	9	22	1.3493e+08	2.42557e+08	7.58889e+07	8.81012e+07	0	0	22.1565	34.43	6	7	24.6914	25.82	6	7	17.2314	20.49	4	5	9.25538	15.98	3	3		0				0			244	28.0507	6.65381
P27448	MAP/microtubule affinity-regulating kinase 3 OS=Homo sapiens OX=9606 GN=MARK3 PE=1 SV=5 - [MARK3_HUMAN]	35.33	3	16	21	45	7.67962e+07	9.23207e+07	7.5345e+07	6.68698e+07	0	0	58.7616	25.23	14	16	60.8605	26.29	14	16	27.231	10.62	6	8	17.3193	9.69	5	5		0				0			753	84.3761	9.56885
P68431	Histone H3.1 OS=Homo sapiens OX=9606 GN=HIST1H3A PE=1 SV=2 - [H31_HUMAN]	8.09	4	1	1	5	8.67978e+07	452261063	7.49787e+07	3.19248e+06	0	0	2.96045	8.09	1	1	3.04214	8.09	1	1	3.31773	8.09	1	1	6.22355	8.09	1	2									136	15.3945	11.1216
Q8NE71	ATP-binding cassette sub-family F member 1 OS=Homo sapiens OX=9606 GN=ABCF1 PE=1 SV=2 - [ABCF1_HUMAN]	22.96	1	15	15	30	5.86772e+07	5.41375e+07	7.47377e+07	5.06173e+07	0	0	33.5969	15.74	9	9	36.4666	17.51	10	10	26.5922	11.12	6	7	14.9332	6.75	4	4		0				0			845	95.8665	6.80029
P62829	60S ribosomal protein L23 OS=Homo sapiens OX=9606 GN=RPL23 PE=1 SV=1 - [RL23_HUMAN]	33.57	1	6	6	22	2.83658e+08	9.97686e+07	74014954	3.36071e+08	0	0	15.8192	32.86	4	5	25.1781	27.86	4	7	9.77925	13.57	3	3	22.7461	33.57	5	7		0				0			140	14.8561	10.5063
Q8IX12	Cell division cycle and apoptosis regulator protein 1 OS=Homo sapiens OX=9606 GN=CCAR1 PE=1 SV=2 - [CCAR1_HUMAN]	16	1	14	14	30	5.79057e+07	6.40119e+07	7.39658e+07	2.96175e+07	0	0	31.0249	10.35	9	9	23.1195	8.17	7	7	32.1751	11.48	10	10	13.3839	5.13	4	4		0				0			1150	132.739	5.75732
P07305	Histone H1.0 OS=Homo sapiens OX=9606 GN=H1F0 PE=1 SV=3 - [H10_HUMAN]	15.46	1	5	5	7	1.06602e+07	2.68329e+08	7.33629e+07	4.28347e+07	0	0	5.85141	10.82	2	2	5.68697	4.64	2	2	6.10886	6.7	1	2	2.80758	6.7	1	1		0				0			194	20.8502	10.8433
P36578	60S ribosomal protein L4 OS=Homo sapiens OX=9606 GN=RPL4 PE=1 SV=5 - [RL4_HUMAN]	35.36	1	14	14	31	1.14792e+08	1.99175e+08	7.29147e+07	1.39036e+08	0	0	28.7358	20.61	6	7	42.4918	14.99	7	10	22.8288	16.86	6	6	26.0234	25.06	8	8		0				0			427	47.6674	11.063
Q15056	Eukaryotic translation initiation factor 4H OS=Homo sapiens OX=9606 GN=EIF4H PE=1 SV=5 - [IF4H_HUMAN]	23.79	1	4	4	11	9.02151e+07	9.44914e+07	7.16967e+07	7.05921e+07	0	0	12.6824	20.16	3	4	15.3168	18.55	3	4	3.29232	9.27	1	1	6.3182	14.52	2	2		0				0			248	27.3684	7.2251
P0DP24	Calmodulin-2 OS=Homo sapiens OX=9606 GN=CALM2 PE=1 SV=1 - [CALM2_HUMAN]	22.15	1	2	2	9	6616821	4.19561e+07	7.16086e+07	0	0	0	8.52958	22.15	2	2	11.2436	22.15	2	3	16.5991	22.15	2	4		0								0			149	16.8268	4.22119
Q9NQW6	Anillin OS=Homo sapiens OX=9606 GN=ANLN PE=1 SV=2 - [ANLN_HUMAN]	26.42	1	23	23	58	6.91775e+07	1.32217e+08	7.14043e+07	4.9e+07	0	0	49.2663	14.68	13	14	77.8844	24.38	18	20	45.8881	16.01	11	13	38.0038	13.88	11	11		0				0			1124	124.122	8.07471
Q9P270	SLAIN motif-containing protein 2 OS=Homo sapiens OX=9606 GN=SLAIN2 PE=1 SV=2 - [SLAI2_HUMAN]	33.73	1	14	14	30	7.9237e+07	1.09413e+08	7.1321e+07	5.75279e+07	0	0	31.3208	22.89	9	9	34.1757	20.14	10	10	25.0822	16.52	7	7	13.0979	10.67	4	4		0				0			581	62.5053	9.45166
Q9UQB8	Brain-specific angiogenesis inhibitor 1-associated protein 2 OS=Homo sapiens OX=9606 GN=BAIAP2 PE=1 SV=1 - [BAIP2_HUMAN]	43.12	1	17	17	37	1.04565e+08	1.22571e+08	7.12574e+07	3.98999e+07	0	0	36.2281	26.81	11	11	47.1451	30.98	11	12	28.7704	21.92	8	8	23.4977	15.4	5	6		0				0			552	60.8296	8.89502
Q16666	Gamma-interferon-inducible protein 16 OS=Homo sapiens OX=9606 GN=IFI16 PE=1 SV=3 - [IF16_HUMAN]	23.31	2	17	17	46	1.60818e+08	1.96011e+08	7.07529e+07	5.84955e+07	0	0	59.4553	23.31	15	17	45.9864	18.22	10	12	28.9758	14.39	7	8	30.0655	9.81	6	9		0				0			785	88.1994	9.27588
P11586	C-1-tetrahydrofolate synthase, cytoplasmic OS=Homo sapiens OX=9606 GN=MTHFD1 PE=1 SV=3 - [C1TC_HUMAN]	25.24	1	21	21	47	1.22435e+08	1.23972e+08	7.0361e+07	4.73772e+07	0	0	49.1448	18.07	15	15	48.3587	20	15	15	33.51	14.12	10	10	21.8062	9.3	7	7		0				0			935	101.495	7.29834
O00567	Nucleolar protein 56 OS=Homo sapiens OX=9606 GN=NOP56 PE=1 SV=4 - [NOP56_HUMAN]	32.49	1	12	12	26	5.69651e+07	9.45629e+07	7.03059e+07	7.75317e+07	0	0	36.2395	27.1	10	10	26.3045	17	6	7	18.2535	9.09	4	5	14.9202	7.24	3	4		0							594	66.0087	9.18799
Q6WKZ4	Rab11 family-interacting protein 1 OS=Homo sapiens OX=9606 GN=RAB11FIP1 PE=1 SV=3 - [RFIP1_HUMAN]	13.41	2	13	13	21	1.24681e+07	1.06673e+08	7.02905e+07	3.85635e+06	0	0	13.6741	5.07	4	4	25.8704	7.95	8	8	15.0307	4.36	5	5	11.3845	3.98	4	4		0				0			1283	137.083	5.42725
O75179	Ankyrin repeat domain-containing protein 17 OS=Homo sapiens OX=9606 GN=ANKRD17 PE=1 SV=3 - [ANR17_HUMAN]	17.25	1	22	34	85	1.13405e+08	8.4093e+07	7.00498e+07	5.13757e+07	0	0	100.721	12.72	25	31	63.3492	10.26	20	20	69.2385	10.33	18	20	50.6882	8.22	14	14		0				0			2603	274.088	6.52197
P63010	AP-2 complex subunit beta OS=Homo sapiens OX=9606 GN=AP2B1 PE=1 SV=1 - [AP2B1_HUMAN]	18.68	2	18	18	31	2.99619e+07	6.60526e+07	6.98019e+07	1.84973e+07	0	0	35.6767	12.91	12	12	25.8434	9.39	8	8	18.8842	6.94	6	7	12.408	5.23	4	4		0				0			937	104.486	5.37646
P38646	Stress-70 protein, mitochondrial OS=Homo sapiens OX=9606 GN=HSPA9 PE=1 SV=2 - [GRP75_HUMAN]	26.07	1	15	15	34	9.27792e+07	1.01984e+08	6.95451e+07	6.56808e+07	0	0	36.8709	16.79	10	11	39.8483	15.17	9	11	23.3102	12.52	7	7	14.8572	10.16	5	5		0				0			679	73.6348	6.16357
P49458	Signal recognition particle 9 kDa protein OS=Homo sapiens OX=9606 GN=SRP9 PE=1 SV=2 - [SRP09_HUMAN]	51.16	1	6	6	19	1.06667e+08	6.43645e+07	6.88366e+07	5.08798e+07	0	0	29.0016	39.53	5	8	23.5999	48.84	4	5	8.10311	23.26	2	2	16.6376	34.88	4	4		0				0			86	10.1051	7.97217
O15226	NF-kappa-B-repressing factor OS=Homo sapiens OX=9606 GN=NKRF PE=1 SV=2 - [NKRF_HUMAN]	21.3	1	11	11	26	4.57974e+07	5.89573e+07	6.88318e+07	1.47466e+07	0	0	25.2669	13.77	6	7	32.8815	13.33	7	10	20.1525	11.59	6	6	11.7832	7.1	3	3						0			690	77.6242	8.79248
Q15125	3-beta-hydroxysteroid-Delta(8),Delta(7)-isomerase OS=Homo sapiens OX=9606 GN=EBP PE=1 SV=3 - [EBP_HUMAN]	4.35	1	1	1	2	0	0	6.88278e+07	8.15478e+07	0	0		0				0			2.68187	4.35	1	1	2.62287	4.35	1	1						0			230	26.3358	7.89893
Q9GZR7	ATP-dependent RNA helicase DDX24 OS=Homo sapiens OX=9606 GN=DDX24 PE=1 SV=1 - [DDX24_HUMAN]	22.12	1	17	17	47	9.46484e+07	1.44251e+08	6.86144e+07	5.03632e+07	0	0	43.7079	14.2	9	13	70.2832	19.67	14	19	26.437	10.01	7	8	22.7889	9.31	7	7		0				0			859	96.2715	9.05615
Q9UJV9	Probable ATP-dependent RNA helicase DDX41 OS=Homo sapiens OX=9606 GN=DDX41 PE=1 SV=2 - [DDX41_HUMAN]	28.78	1	15	15	28	6.42249e+07	7.66059e+07	6.82814e+07	6.00222e+07	0	0	15.0617	11.25	5	5	20.5693	14.47	7	7	30.2165	20.58	10	10	18.2956	12.54	6	6		0				0			622	69.793	6.84424
O43324	Eukaryotic translation elongation factor 1 epsilon-1 OS=Homo sapiens OX=9606 GN=EEF1E1 PE=1 SV=1 - [MCA3_HUMAN]	24.71	1	4	4	12	1.30217e+08	8.47198e+07	6.78481e+07	4.80749e+07	0	0	12.9912	20.11	3	4	13.4438	24.71	4	4	9.26609	20.11	3	3	2.52196	5.75	1	1		0							174	19.7983	8.54346
O15027	Protein transport protein Sec16A OS=Homo sapiens OX=9606 GN=SEC16A PE=1 SV=3 - [SC16A_HUMAN]	12.94	1	15	16	32	6.02002e+07	5.16416e+07	6.75073e+07	4.40497e+07	0	0	43.4113	9.13	12	12	23.5774	5.92	7	7	18.4909	4.54	6	6	25.8379	6.88	7	7		0				0			2179	233.373	5.63037
Q8IWZ3	Ankyrin repeat and KH domain-containing protein 1 OS=Homo sapiens OX=9606 GN=ANKHD1 PE=1 SV=1 - [ANKH1_HUMAN]	19.55	1	26	38	96	1.1711e+08	1.01842e+08	6.74734e+07	5.90934e+07	0	0	104.184	11.72	25	31	96.1185	13.97	23	27	59.3151	7.63	14	17	72.6175	12.16	21	21		0				0			2542	269.291	5.73193
P61313	60S ribosomal protein L15 OS=Homo sapiens OX=9606 GN=RPL15 PE=1 SV=2 - [RL15_HUMAN]	13.73	1	3	3	6	7.12161e+07	4.01887e+07	6.64709e+07	8.37646e+07	0	0	7.21855	13.73	2	2	7.02317	13.24	2	2	4.04952	6.86	1	1	3.86819	6.86	1	1		0				0			204	24.1311	11.6196
O60841	Eukaryotic translation initiation factor 5B OS=Homo sapiens OX=9606 GN=EIF5B PE=1 SV=4 - [IF2P_HUMAN]	14.51	1	13	13	27	5.65977e+07	7.17463e+07	6.60405e+07	4.24453e+07	0	0	28.8314	10.49	9	9	23.4515	7.21	7	7	23.7933	8.2	7	7	15.0397	5.74	4	4		0				0			1220	138.742	5.49072
Q13242	Serine/arginine-rich splicing factor 9 OS=Homo sapiens OX=9606 GN=SRSF9 PE=1 SV=1 - [SRSF9_HUMAN]	34.39	1	10	10	17	5.12646e+07	1.3004e+08	6.60058e+07	3.49159e+07	0	0	20.4308	23.53	6	6	23.3795	29.86	7	7	7.05719	9.5	2	2	6.20651	9.5	2	2		0				0			221	25.5264	8.646
Q6ZRV2	Protein FAM83H OS=Homo sapiens OX=9606 GN=FAM83H PE=1 SV=3 - [FA83H_HUMAN]	34.18	1	25	25	62	8.9126e+07	161595339	6.59194e+07	1.46325e+08	0	0	43.936	15.27	10	11	84.5197	27.82	18	21	48.8767	15.1	12	13	67.8067	18.74	13	17		0				0			1179	127.044	6.97607
Q68D10	Protein SPT2 homolog OS=Homo sapiens OX=9606 GN=SPTY2D1 PE=1 SV=3 - [SPT2_HUMAN]	15.18	1	6	6	7	4.24283e+06	3.14098e+07	65647279	4.57814e+06	0	0	5.95829	3.8	2	2	7.50964	6.72	2	2	3.77534	4.23	1	1	7.35847	6.72	2	2		0				0			685	75.5525	9.78857
P13639	Elongation factor 2 OS=Homo sapiens OX=9606 GN=EEF2 PE=1 SV=4 - [EF2_HUMAN]	16.9	1	12	12	29	7.27868e+07	7.77581e+07	6.5595e+07	4.45282e+07	0	0	32.781	11.42	8	9	26.0958	8.39	6	7	30.4812	11.54	7	8	15.226	7.11	5	5						0			858	95.277	6.82959
Q5T8P6	RNA-binding protein 26 OS=Homo sapiens OX=9606 GN=RBM26 PE=1 SV=3 - [RBM26_HUMAN]	10.63	1	8	10	24	7.48853e+07	6.28039e+07	6.51753e+07	5.50549e+07	0	0	22.963	7.65	7	7	20.8466	7.94	6	6	22.8654	9.24	7	7	13.3678	5.36	4	4		0							1007	113.527	9.15869
P25398	40S ribosomal protein S12 OS=Homo sapiens OX=9606 GN=RPS12 PE=1 SV=3 - [RS12_HUMAN]	58.33	1	8	8	16	8.04818e+07	1.24603e+08	6.51638e+07	1.92257e+08	0	0	14.0665	23.48	5	5	21.7522	50	6	6	13.1068	30.3	3	3	7.80039	16.67	2	2		0				0			132	14.5055	7.21045
Q13435	Splicing factor 3B subunit 2 OS=Homo sapiens OX=9606 GN=SF3B2 PE=1 SV=2 - [SF3B2_HUMAN]	26.26	1	17	17	40	1.63979e+08	1.54056e+08	6.49313e+07	4.36075e+07	0	0	48.3817	18.55	11	14	39.849	18.21	10	12	30.3004	12.74	8	9	17.086	9.5	5	5		0				0			895	100.165	5.66846
Q8IY67	Ribonucleoprotein PTB-binding 1 OS=Homo sapiens OX=9606 GN=RAVER1 PE=1 SV=1 - [RAVR1_HUMAN]	19.64	1	8	8	13	5.79007e+07	6.95433e+07	6.48809e+07	5.3495e+07	0	0	8.21205	5.12	2	2	17.6189	12.38	5	5	17.6901	14.69	5	5	3.50634	2.97	1	1		0							606	63.8372	8.48486
Q02878	60S ribosomal protein L6 OS=Homo sapiens OX=9606 GN=RPL6 PE=1 SV=3 - [RL6_HUMAN]	22.92	1	6	6	20	3.23469e+08	3.84786e+08	6.42449e+07	3.0103e+08	0	0	25.904	20.14	5	7	25.9891	22.92	6	7	9.90691	13.19	3	3	10.6951	11.46	2	3		0				0			288	32.7076	10.5796
Q9P2N5	RNA-binding protein 27 OS=Homo sapiens OX=9606 GN=RBM27 PE=1 SV=2 - [RBM27_HUMAN]	10.28	1	7	9	19	9.44799e+07	1.19745e+08	6.41742e+07	9.04845e+07	0	0	22.6082	7.83	7	7	18.3197	6.32	5	5	13.2572	3.11	2	3	14.5108	5.94	4	4		0							1060	118.645	9.18799
P46782	40S ribosomal protein S5 OS=Homo sapiens OX=9606 GN=RPS5 PE=1 SV=4 - [RS5_HUMAN]	19.12	1	5	5	16	5.3984e+07	7.42252e+07	6.4006e+07	7.65703e+07	0	0	18.0547	19.12	5	6	15.7726	19.12	5	5	6.35137	10.78	2	2	9.98152	18.14	3	3		0							204	22.8621	9.71533
Q8IY81	pre-rRNA processing protein FTSJ3 OS=Homo sapiens OX=9606 GN=FTSJ3 PE=1 SV=2 - [SPB1_HUMAN]	21.13	1	14	14	28	1.83167e+07	3.6875e+07	6.38045e+07	1.23072e+07	0	0	19.5298	9.8	5	5	38.4289	16.41	10	12	20.6551	10.15	7	7	14.0673	8.38	4	4		0				0			847	96.4992	8.39697
O75909	Cyclin-K OS=Homo sapiens OX=9606 GN=CCNK PE=1 SV=2 - [CCNK_HUMAN]	14.83	1	5	5	14	4.03106e+07	4.20765e+07	6.34385e+07	4.15761e+07	0	0	19.8982	14.83	5	5	12.88	9.66	3	3	9.55817	6.21	2	2	18.3069	10.34	3	4		0				0			580	64.1987	8.41162
Q9NQC3	Reticulon-4 OS=Homo sapiens OX=9606 GN=RTN4 PE=1 SV=2 - [RTN4_HUMAN]	3.44	1	3	3	10	7.09349e+07	129366703	6.31398e+07	1.17897e+08	0	0	5.6255	2.35	2	2	15.6387	2.27	2	4	3.19313	1.09	1	1	12.3757	3.44	3	3		0							1192	129.851	4.50049
Q5SW79	Centrosomal protein of 170 kDa OS=Homo sapiens OX=9606 GN=CEP170 PE=1 SV=1 - [CE170_HUMAN]	19.76	2	19	19	42	5.98051e+07	5.09347e+07	6.3132e+07	2.96206e+07	0	0	53.8606	13.19	12	14	51.7205	14.14	12	13	30.4562	7.77	8	9	20.976	6.19	6	6		0				0			1584	175.187	7.10791
P62633	Cellular nucleic acid-binding protein OS=Homo sapiens OX=9606 GN=CNBP PE=1 SV=1 - [CNBP_HUMAN]	23.16	1	3	3	11	8.55883e+07	1.03472e+08	6.29769e+07	7.37648e+07	0	0	13.3839	23.16	3	4	10.7798	23.16	3	3	7.21005	16.38	2	2	6.08714	16.38	2	2		0							177	19.4496	7.7085
Q9BZ29	Dedicator of cytokinesis protein 9 OS=Homo sapiens OX=9606 GN=DOCK9 PE=1 SV=2 - [DOCK9_HUMAN]	16.38	1	25	25	43	5.08745e+07	6.13878e+07	6.21275e+07	3.21722e+07	0	0	49.7843	10.63	15	15	35.6128	7.15	10	10	38.5219	7.97	12	12	18.4909	3.87	6	6		0				0			2069	236.295	7.48877
Q66K74	Microtubule-associated protein 1S OS=Homo sapiens OX=9606 GN=MAP1S PE=1 SV=2 - [MAP1S_HUMAN]	11.52	1	10	10	22	2.99981e+07	7.17925e+07	6.20408e+07	3.10356e+07	0	0	11.9027	5.38	4	4	36.1319	10.1	9	11	20.5399	8.22	6	6	3.36402	1.42	1	1		0							1059	112.142	7.29834
P40222	Alpha-taxilin OS=Homo sapiens OX=9606 GN=TXLNA PE=1 SV=3 - [TXLNA_HUMAN]	44.51	1	19	19	39	1.4533e+08	1.63016e+08	6.18843e+07	1.65146e+07	0	0	39.7015	24.18	10	12	48.9154	26.74	11	14	33.2787	27.84	9	9	15.702	16.67	4	4		0				0			546	61.8532	6.52197
Q9NXV6	CDKN2A-interacting protein OS=Homo sapiens OX=9606 GN=CDKN2AIP PE=1 SV=3 - [CARF_HUMAN]	28.28	1	11	11	26	5.52826e+07	6.98931e+07	6.0403e+07	3.5553e+07	0	0	22.3259	13.79	6	6	37.4317	26.38	9	9	23.0445	22.24	6	6	18.9472	13.45	5	5						0			580	61.0879	9.01221
P42285	Exosome RNA helicase MTR4 OS=Homo sapiens OX=9606 GN=MTREX PE=1 SV=3 - [MTREX_HUMAN]	18.62	1	17	17	33	61219983	7.05047e+07	6.00244e+07	3.84922e+07	0	0	35.1073	13.15	11	11	24.5271	7.97	8	8	33.8339	13.24	11	11	9.26853	3.36	3	3		0				0			1042	117.729	6.52197
Q14134	Tripartite motif-containing protein 29 OS=Homo sapiens OX=9606 GN=TRIM29 PE=1 SV=2 - [TRI29_HUMAN]	11.22	1	6	6	15	5.00972e+07	1.0517e+08	59741666	6.36717e+07	0	0	11.8407	7.14	3	3	15.3818	9.86	4	4	12.111	7.48	3	3	18.6722	9.69	4	5		0				0			588	65.7933	7.15186
Q9Y5L4	Mitochondrial import inner membrane translocase subunit Tim13 OS=Homo sapiens OX=9606 GN=TIMM13 PE=1 SV=1 - [TIM13_HUMAN]	36.84	1	3	3	6	8.11096e+07	6.22816e+07	5.86578e+07	3.79494e+07	0	0	6.89388	25.26	2	2	6.39233	26.32	2	2	3.88756	14.74	1	1	4.12503	14.74	1	1		0							95	10.493	8.17725
P12081	Histidine--tRNA ligase, cytoplasmic OS=Homo sapiens OX=9606 GN=HARS PE=1 SV=2 - [SYHC_HUMAN]	23.18	1	10	10	18	4.78912e+07	88281574	5.82172e+07	4.57685e+07	0	0	22.6686	13.95	6	7	19.2915	13.95	6	6	9.608	6.48	3	3	9.30224	5.11	2	2		0				0			509	57.3742	5.88428
Q6R327	Rapamycin-insensitive companion of mTOR OS=Homo sapiens OX=9606 GN=RICTOR PE=1 SV=1 - [RICTR_HUMAN]	15.98	1	20	20	39	3.21873e+07	6.06646e+07	5.75899e+07	4.25153e+07	0	0	33.6533	8.9	11	11	39.9364	9.25	12	12	25.6531	7.03	8	8	27.6192	6.97	8	8		0				0			1708	192.097	7.47412
O75940	Survival of motor neuron-related-splicing factor 30 OS=Homo sapiens OX=9606 GN=SMNDC1 PE=1 SV=1 - [SPF30_HUMAN]	24.37	1	4	4	9	6.55255e+07	1.37783e+07	5.70493e+07	0	0	0	9.72923	15.55	2	2	11.333	19.33	3	3	10.2153	22.69	3	3	3.23413	8.82	1	1									238	26.6945	7.23975
Q15020	Squamous cell carcinoma antigen recognized by T-cells 3 OS=Homo sapiens OX=9606 GN=SART3 PE=1 SV=1 - [SART3_HUMAN]	30.01	1	22	22	41	6.44632e+07	9.83148e+07	5.7005e+07	2.16567e+07	0	0	51.217	19.83	13	15	52.2603	22.12	15	15	34.5521	12.15	7	8	11.3053	7.37	3	3						0			963	109.865	5.56689
Q9UHX1	Poly(U)-binding-splicing factor PUF60 OS=Homo sapiens OX=9606 GN=PUF60 PE=1 SV=1 - [PUF60_HUMAN]	17.89	1	7	7	15	3.21632e+07	6.0218e+07	5.62506e+07	1.47839e+07	0	0	11.8236	9.66	3	3	14.6531	12.34	5	5	12.8069	10.55	4	4	8.99848	8.94	3	3		0							559	59.8376	5.2876
Q96SI9	Spermatid perinuclear RNA-binding protein OS=Homo sapiens OX=9606 GN=STRBP PE=1 SV=1 - [STRBP_HUMAN]	26.49	1	11	17	40	5.64464e+08	1.1261e+09	5.58621e+07	3.42515e+07	0	0	42.8238	17.86	11	13	46.9172	17.56	11	14	28.5505	14.29	7	8	18.7979	9.08	4	5		0				0			672	73.6059	8.71924
P30050	60S ribosomal protein L12 OS=Homo sapiens OX=9606 GN=RPL12 PE=1 SV=1 - [RL12_HUMAN]	54.55	1	6	6	16	1.41917e+08	9.29384e+07	5.51781e+07	2.47281e+08	0	0	14.0991	35.15	4	5	21.0532	40	4	5	4.30076	11.52	1	1	18.6858	35.76	4	5		0							165	17.8075	9.42236
P00749	Urokinase-type plasminogen activator OS=Homo sapiens OX=9606 GN=PLAU PE=1 SV=2 - [UROK_HUMAN]	16.47	1	5	5	9	1.28987e+07	8.80799e+07	5.49343e+07	1.07795e+07	0	0	8.82338	10.21	3	3	8.02284	8.35	2	2	2.50482	2.32	1	1	9.90646	9.05	3	3		0				0			431	48.4757	8.41162
P42166	Lamina-associated polypeptide 2, isoform alpha OS=Homo sapiens OX=9606 GN=TMPO PE=1 SV=2 - [LAP2A_HUMAN]	34.44	2	18	18	36	4.3429e+07	5.95676e+07	5.48915e+07	5.72032e+07	0	0	28.5162	19.16	9	9	38.8786	22.91	12	12	24.5547	13.4	8	8	24.4182	13.69	7	7						0			694	75.4456	7.66455
P40938	Replication factor C subunit 3 OS=Homo sapiens OX=9606 GN=RFC3 PE=1 SV=2 - [RFC3_HUMAN]	34.83	1	9	9	22	9.40415e+07	1.20648e+08	5.47611e+07	7.03799e+07	0	0	25.8738	28.65	7	8	22.8342	21.63	6	7	12.1148	14.61	4	4	8.88891	9.27	3	3		0							356	40.5299	8.33838
Q14152	Eukaryotic translation initiation factor 3 subunit A OS=Homo sapiens OX=9606 GN=EIF3A PE=1 SV=1 - [EIF3A_HUMAN]	13.75	1	19	19	34	3.29475e+07	4.50217e+07	5.4447e+07	3.1673e+07	0	0	19.28	5.5	7	7	36.7588	7.74	11	12	19.9021	5.64	7	7	23.2583	5.72	7	8		0				0			1382	166.468	6.78564
Q14241	Elongin-A OS=Homo sapiens OX=9606 GN=ELOA PE=1 SV=2 - [ELOA1_HUMAN]	16.92	1	11	11	17	4.15491e+07	9.91199e+07	5.38447e+07	4.05426e+07	0	0	18.7315	9.27	6	6	27.9046	11.53	8	8	8.3858	4.26	2	2	4.09932	2.01	1	1		0				0			798	89.8533	9.56885
P14618	Pyruvate kinase PKM OS=Homo sapiens OX=9606 GN=PKM PE=1 SV=4 - [KPYM_HUMAN]	26.93	2	13	13	23	1.28026e+08	1.43857e+08	5.38316e+07	3.17792e+06	0	0	36.0986	23.54	10	11	25.3932	19.4	8	8	9.4824	9.79	3	3	2.72986	3.2	1	1		0				0			531	57.9	7.84033
P63104	14-3-3 protein zeta/delta OS=Homo sapiens OX=9606 GN=YWHAZ PE=1 SV=1 - [1433Z_HUMAN]	10.61	1	2	2	4	2.29767e+07	2.60792e+07	5.37651e+07	4.58029e+07	0	0	4.08252	5.71	1	1	4.54612	5.71	1	1	2.48989	4.9	1	1	2.47644	4.9	1	1									245	27.7277	4.79248
P32969	60S ribosomal protein L9 OS=Homo sapiens OX=9606 GN=RPL9 PE=1 SV=1 - [RL9_HUMAN]	11.46	1	3	3	12	52831496	247491174	5.36899e+07	3.51905e+07	0	0	9.69581	11.46	3	3	10.3562	11.46	2	3	9.46281	11.46	2	3	10.3241	11.46	2	3									192	21.8498	9.94971
Q12904	Aminoacyl tRNA synthase complex-interacting multifunctional protein 1 OS=Homo sapiens OX=9606 GN=AIMP1 PE=1 SV=2 - [AIMP1_HUMAN]	52.24	1	10	10	21	1.13389e+08	4.66268e+07	5.36189e+07	4.61715e+07	0	0	26.9018	40.38	8	8	14.2814	17.31	3	4	18.5275	22.12	4	5	15.7798	20.51	4	4		0				0			312	34.3311	8.42627
Q9Y388	RNA-binding motif protein, X-linked 2 OS=Homo sapiens OX=9606 GN=RBMX2 PE=1 SV=2 - [RBMX2_HUMAN]	20.19	1	6	6	11	6.53231e+07	9.91017e+07	5.33433e+07	7.99708e+07	0	0	10.8984	13.66	4	4	10.9293	14.29	4	4	5.92449	7.45	2	2	3.08786	4.04	1	1		0				0			322	37.3132	9.83252
Q13547	Histone deacetylase 1 OS=Homo sapiens OX=9606 GN=HDAC1 PE=1 SV=1 - [HDAC1_HUMAN]	10.17	1	1	4	7	5.86677e+07	1.95005e+07	53222596	0	0	0	9.40672	6.22	2	3	11.1105	10.17	3	3	2.45439	2.49	1	1		0				0				0			482	55.0677	5.47803
P62310	U6 snRNA-associated Sm-like protein LSm3 OS=Homo sapiens OX=9606 GN=LSM3 PE=1 SV=2 - [LSM3_HUMAN]	13.73	1	2	2	7	4.86473e+07	2.8845e+07	5.31339e+07	2.75678e+07	0	0	5.37826	13.73	2	2	3.21159	13.73	1	1	5.92159	13.73	2	2	6.3187	13.73	2	2		0							102	11.838	4.70361
P56537	Eukaryotic translation initiation factor 6 OS=Homo sapiens OX=9606 GN=EIF6 PE=1 SV=1 - [IF6_HUMAN]	22.86	1	4	4	12	4.58948e+07	5.11865e+07	5.31163e+07	4.99679e+07	0	0	6.5474	11.43	2	2	11.0194	18.78	3	3	10.6796	18.78	3	3	14.6111	22.86	4	4						0			245	26.5822	4.67822
Q8TF72	Protein Shroom3 OS=Homo sapiens OX=9606 GN=SHROOM3 PE=1 SV=2 - [SHRM3_HUMAN]	22.6	1	30	30	56	3.05422e+07	7.5389e+07	5.29473e+07	8.09282e+07	0	0	53.2215	11.87	15	15	64.4705	11.22	16	17	37.9188	8.92	11	11	52.0367	11.42	12	13		0				0			1996	216.724	7.79639
P98175	RNA-binding protein 10 OS=Homo sapiens OX=9606 GN=RBM10 PE=1 SV=3 - [RBM10_HUMAN]	20.32	1	15	16	27	4.10385e+07	8.48758e+07	5.28048e+07	3.54071e+07	0	0	23.047	11.29	7	7	42.2218	17.31	11	12	19.0293	6.34	6	6	6.37466	2.69	2	2		0				0			930	103.469	5.97314
A0AV96	RNA-binding protein 47 OS=Homo sapiens OX=9606 GN=RBM47 PE=1 SV=2 - [RBM47_HUMAN]	20.91	3	13	13	31	7.16033e+07	1.9413e+08	5.27309e+07	2.29823e+06	0	0	36.3442	15.35	9	10	43.0815	18.55	10	13	22.4225	14.17	6	7	2.48175	3.37	1	1		0							593	64.0582	7.6792
Q7L5N7	Lysophosphatidylcholine acyltransferase 2 OS=Homo sapiens OX=9606 GN=LPCAT2 PE=1 SV=1 - [PCAT2_HUMAN]	9.19	1	4	4	7	4.89013e+06	1.93196e+07	52659125	2.16412e+06	0	0	9.44338	7.17	3	3	5.79252	4.6	2	2	2.85025	2.02	1	1	3.01693	2.57	1	1		0							544	60.1694	6.55127
Q8WXX5	DnaJ homolog subfamily C member 9 OS=Homo sapiens OX=9606 GN=DNAJC9 PE=1 SV=1 - [DNJC9_HUMAN]	25.38	1	8	8	20	1.98737e+07	5.93569e+07	5.26223e+07	6.74402e+06	0	0	13.8868	14.62	3	4	26.9637	25.38	8	9	19.2545	21.92	5	6	3.07337	4.62	1	1		0							260	29.8911	5.73193
P05387	60S acidic ribosomal protein P2 OS=Homo sapiens OX=9606 GN=RPLP2 PE=1 SV=1 - [RLA2_HUMAN]	73.91	1	7	7	25	1.43772e+08	1.18382e+08	5.22744e+07	1.3429e+08	0	0	28.2159	73.91	6	6	27.3477	70.43	5	6	25.8392	70.43	5	6	36.572	73.04	6	7		0							115	11.6578	4.53857
Q6P161	39S ribosomal protein L54, mitochondrial OS=Homo sapiens OX=9606 GN=MRPL54 PE=1 SV=1 - [RM54_HUMAN]	7.25	1	1	1	1	0	0	5.22035e+07	0	0	0		0							2.87484	7.25	1	1		0											138	15.8092	9.59814
Q9Y4B5	Microtubule cross-linking factor 1 OS=Homo sapiens OX=9606 GN=MTCL1 PE=1 SV=5 - [MTCL1_HUMAN]	23.2	2	29	29	53	6.55346e+07	7.96374e+07	5.18836e+07	6.55e+07	0	0	53.3397	11.5	14	15	45.7719	10.97	13	13	38.5398	8.71	10	10	53.5072	12.28	14	15		0				0			1905	209.397	6.43018
Q9BUQ8	Probable ATP-dependent RNA helicase DDX23 OS=Homo sapiens OX=9606 GN=DDX23 PE=1 SV=3 - [DDX23_HUMAN]	20.37	1	13	13	24	4.36065e+07	4.24855e+07	5.18678e+07	2.3188e+07	0	0	19.2829	9.02	5	6	24.3022	11.59	8	8	17.3518	10	6	6	12.5879	6.34	4	4		0							820	95.5239	9.5542
Q01970	1-phosphatidylinositol 4,5-bisphosphate phosphodiesterase beta-3 OS=Homo sapiens OX=9606 GN=PLCB3 PE=1 SV=2 - [PLCB3_HUMAN]	1.05	1	1	1	2	0	1.02477e+07	5.17793e+07	0	0	0		0			2.55813	1.05	1	1	2.78363	1.05	1	1		0				0				0			1234	138.713	5.89697
P0CG12	Chromosome transmission fidelity protein 8 homolog isoform 2 OS=Homo sapiens OX=9606 GN=CHTF8 PE=1 SV=1 - [CTF8A_HUMAN]	27.1	1	8	8	21	6.03429e+07	1.01906e+08	5.15589e+07	6.13739e+07	0	0	17.4951	15.46	5	5	25.7398	22.52	7	7	22.9382	19.66	5	5	14.876	13.36	4	4		0				0			524	51.3592	12.4106
Q8N163	Cell cycle and apoptosis regulator protein 2 OS=Homo sapiens OX=9606 GN=CCAR2 PE=1 SV=2 - [CCAR2_HUMAN]	19.83	1	13	13	34	6.1534e+07	6.47865e+07	5.13671e+07	2.68898e+07	0	0	25.6146	10.62	8	8	31.9246	13	8	9	33.0291	15.93	9	9	28	13.65	7	8		0				0			923	102.838	5.22412
Q13206	Probable ATP-dependent RNA helicase DDX10 OS=Homo sapiens OX=9606 GN=DDX10 PE=1 SV=2 - [DDX10_HUMAN]	15.09	1	11	11	23	4.61166e+07	6.00712e+07	5.13204e+07	2.4686e+07	0	0	28.5036	10.29	7	8	29.2534	10.17	8	8	15.423	7.2	5	5	5.8719	2.29	2	2		0							875	100.825	8.63135
O43414	ERI1 exoribonuclease 3 OS=Homo sapiens OX=9606 GN=ERI3 PE=1 SV=2 - [ERI3_HUMAN]	5.04	1	2	2	4	9.87123e+07	1.00112e+08	51304811	0	0	0	2.59316	2.67	1	1	5.36296	5.04	2	2	2.50482	2.37	1	1		0				0							337	37.2137	8.07471
O00139	Kinesin-like protein KIF2A OS=Homo sapiens OX=9606 GN=KIF2A PE=1 SV=3 - [KIF2A_HUMAN]	28.33	1	17	17	39	8.43864e+07	9.67044e+07	5.1133e+07	5.13769e+07	0	0	39.3334	21.67	12	12	44.7055	22.52	10	11	31.2693	16.01	9	9	22.3049	15.01	7	7		0				0			706	79.9046	6.68311
Q13765	Nascent polypeptide-associated complex subunit alpha OS=Homo sapiens OX=9606 GN=NACA PE=1 SV=1 - [NACA_HUMAN]	25.58	3	4	4	11	3.01094e+07	3.68747e+07	5.1111e+07	4.33398e+07	0	0	8.13576	13.02	2	2	12.3751	19.53	3	3	8.71127	13.49	2	2	15.3459	25.58	4	4									215	23.3697	4.56396
Q96GM8	Target of EGR1 protein 1 OS=Homo sapiens OX=9606 GN=TOE1 PE=1 SV=1 - [TOE1_HUMAN]	13.53	1	4	4	9	4.00291e+07	1.70862e+07	5.08034e+07	2.22343e+07	0	0	6.49045	8.63	2	2	7.09512	7.25	2	2	8.06961	9.22	3	3	6.43807	7.25	2	2		0				0			510	56.512	7.18115
Q9UHR4	Brain-specific angiogenesis inhibitor 1-associated protein 2-like protein 1 OS=Homo sapiens OX=9606 GN=BAIAP2L1 PE=1 SV=2 - [BI2L1_HUMAN]	23.09	1	9	9	25	5.61753e+07	4.62894e+07	5.05875e+07	2.44305e+07	0	123488	28.2882	18.98	8	9	22.1033	16.24	6	7	15.7344	12.72	5	5	9.65516	8.22	3	3		0			2.10372	2.15	1	1	511	56.8471	8.67529
Q7Z478	ATP-dependent RNA helicase DHX29 OS=Homo sapiens OX=9606 GN=DHX29 PE=1 SV=2 - [DHX29_HUMAN]	16	1	16	16	24	4.65753e+07	3.22193e+07	5.00288e+07	3.71778e+07	0	0	23.1801	6.57	7	7	26.4047	8.77	8	8	15.8049	5.33	5	5	13.4859	4.46	4	4		0				0			1369	155.139	8.08936
P35659	Protein DEK OS=Homo sapiens OX=9606 GN=DEK PE=1 SV=1 - [DEK_HUMAN]	14.67	1	5	5	8	6.08527e+06	4.02161e+07	4.99657e+07	1.33957e+07	0	0	4.91632	5.33	2	2	2.59457	3.2	1	1	5.08672	5.87	2	2	9.59285	9.6	3	3						0			375	42.6479	8.55811
Q8TEQ6	Gem-associated protein 5 OS=Homo sapiens OX=9606 GN=GEMIN5 PE=1 SV=3 - [GEMI5_HUMAN]	23.14	1	24	24	43	1.07637e+08	1.09158e+08	4.98085e+07	6.98559e+06	0	0	74.3626	18.7	18	21	42.1391	11.27	12	12	23.3426	7.49	7	7	9.25517	2.85	3	3		0							1508	168.483	6.62451
O95171	Sciellin OS=Homo sapiens OX=9606 GN=SCEL PE=1 SV=2 - [SCEL_HUMAN]	19.91	1	10	11	19	5.09057e+07	6.54286e+08	4.97154e+07	3.58797e+07	0	0	19.8713	13.37	6	6	31.6887	18.17	10	10	3.09487	1.74	1	1	6.29974	3.2	2	2									688	77.5044	9.37842
Q9BRD0	BUD13 homolog OS=Homo sapiens OX=9606 GN=BUD13 PE=1 SV=1 - [BUD13_HUMAN]	14.38	1	8	8	20	7.51395e+07	1.0736e+08	4.96796e+07	3.88683e+07	0	0	20.6709	11.95	6	7	25.8976	9.05	5	7	12.9284	6.62	3	4	6.1491	3.72	2	2						0			619	70.4783	9.86182
Q99873	Protein arginine N-methyltransferase 1 OS=Homo sapiens OX=9606 GN=PRMT1 PE=1 SV=3 - [ANM1_HUMAN]	32.61	2	10	10	32	1.07003e+08	1.45045e+08	4.9671e+07	4.27322e+07	0	0	33.7271	22.91	6	9	25.1706	22.91	7	7	23.6516	21.56	7	7	32.8794	23.18	6	9		0							371	42.4339	5.35107
Q9HC35	Echinoderm microtubule-associated protein-like 4 OS=Homo sapiens OX=9606 GN=EML4 PE=1 SV=3 - [EMAL4_HUMAN]	14.17	1	11	11	18	3.59398e+07	6.0442e+07	4.92279e+07	4.29307e+07	0	0	23.4986	9.79	8	8	16.2534	6.63	4	4	12.4671	6.12	4	4	6.3559	3.26	2	2		0				0			981	108.848	6.40479
Q2TAY7	WD40 repeat-containing protein SMU1 OS=Homo sapiens OX=9606 GN=SMU1 PE=1 SV=2 - [SMU1_HUMAN]	24.76	1	10	10	18	6.76849e+07	5.29882e+07	4.89229e+07	4.2426e+07	0	0	24.8122	17.54	7	7	13.8678	9.94	4	4	12.3803	9.94	4	4	11.8269	7.99	3	3		0							513	57.5072	7.18115
Q6KB66	Keratin, type II cytoskeletal 80 OS=Homo sapiens OX=9606 GN=KRT80 PE=1 SV=2 - [K2C80_HUMAN]	31.86	1	13	13	31	5.27979e+07	6.95489e+07	4.88493e+07	1.13241e+08	0	0	28.0529	21.9	8	8	31.2568	21.68	9	9	22.2687	17.48	7	7	24.3126	18.14	7	7		0				0			452	50.4938	5.66846
Q6UXN9	WD repeat-containing protein 82 OS=Homo sapiens OX=9606 GN=WDR82 PE=1 SV=1 - [WDR82_HUMAN]	21.09	1	6	6	18	4.66548e+07	3.27416e+07	4.86664e+07	3.79196e+07	0	0	24.4898	17.57	5	6	13.2843	10.54	2	3	10.7756	7.67	2	3	20.6574	9.9	3	6		0							313	35.0565	7.69385
Q14671	Pumilio homolog 1 OS=Homo sapiens OX=9606 GN=PUM1 PE=1 SV=3 - [PUM1_HUMAN]	17.37	1	14	16	42	5.5679e+07	9.34672e+07	4.86563e+07	2.65031e+07	0	0	39.6781	11.89	11	12	50.1375	15.85	14	14	29.6777	11.13	9	9	25.9372	8.85	7	7		0				0			1186	126.395	6.84424
Q9Y295	Developmentally-regulated GTP-binding protein 1 OS=Homo sapiens OX=9606 GN=DRG1 PE=1 SV=1 - [DRG1_HUMAN]	38.15	1	12	12	21	3.49074e+07	1.02457e+08	4.83501e+07	7.00404e+07	0	0	18.3913	22.62	5	5	19.1203	22.89	6	6	11.7388	10.9	3	4	19.055	20.71	6	6		0				0			367	40.5168	8.89502
P39748	Flap endonuclease 1 OS=Homo sapiens OX=9606 GN=FEN1 PE=1 SV=1 - [FEN1_HUMAN]	39.47	1	12	12	33	2.02052e+08	1.3815e+08	4.79921e+07	1.87818e+08	0	0	35.5492	39.47	10	11	27.7688	26.05	7	7	22.6243	15	5	6	30.2741	28.95	7	9		0				0			380	42.5661	8.6167
Q9Y5V0	Zinc finger protein 706 OS=Homo sapiens OX=9606 GN=ZNF706 PE=1 SV=1 - [ZN706_HUMAN]	14.47	1	1	1	1	0	0	4.79387e+07	0	0	0		0				0			3.03982	14.47	1	1		0				0							76	8.49245	10.0083
Q9BYK8	Helicase with zinc finger domain 2 OS=Homo sapiens OX=9606 GN=HELZ2 PE=1 SV=6 - [HELZ2_HUMAN]	18.72	1	36	36	71	5.83929e+07	6.28788e+07	4.7745e+07	1.99207e+07	0	0	79.1631	13.02	24	25	82.6623	13.02	23	24	51.7295	8.76	16	16	19.3211	3.28	6	6		0				0			2649	294.465	7.48877
P49757	Protein numb homolog OS=Homo sapiens OX=9606 GN=NUMB PE=1 SV=2 - [NUMB_HUMAN]	20.89	1	8	9	21	3.88762e+07	5.61124e+07	4.7043e+07	1.9743e+06	0	0	25.8369	17.05	7	8	17.1026	9.68	5	5	18.1601	7.99	4	5	10.1105	7.83	3	3		0				0			651	70.7594	8.51416
Q86TB9	Protein PAT1 homolog 1 OS=Homo sapiens OX=9606 GN=PATL1 PE=1 SV=2 - [PATL1_HUMAN]	14.81	1	9	9	18	5.65391e+07	3.82393e+07	4.66409e+07	6.12741e+06	0	0	20.7492	8.31	6	7	20.1226	10.26	5	6	11.0013	5.58	4	4	2.71893	1.82	1	1						0			770	86.7956	6.66846
P58107	Epiplakin OS=Homo sapiens OX=9606 GN=EPPK1 PE=1 SV=3 - [EPIPL_HUMAN]	21.93	1	28	34	73	2.14089e+07	2.13647e+08	4.66314e+07	6.08552e+07	0	0	42.9428	9.06	13	14	72.7429	14.98	20	22	53.4221	13.5	14	16	72.5733	15.63	19	21		0				0			5088	555.316	5.61768
O75676	Ribosomal protein S6 kinase alpha-4 OS=Homo sapiens OX=9606 GN=RPS6KA4 PE=1 SV=1 - [KS6A4_HUMAN]	17.1	1	10	10	26	3.20359e+07	3.33096e+07	4.65159e+07	1.39485e+07	0	0	26.8415	13.08	7	8	19.946	8.94	5	6	29.7531	14.64	8	9	8.37005	5.05	3	3		0							772	85.5523	8.27979
Q13573	SNW domain-containing protein 1 OS=Homo sapiens OX=9606 GN=SNW1 PE=1 SV=1 - [SNW1_HUMAN]	28.54	1	13	13	26	6.06359e+07	6.71243e+07	4.61802e+07	1.75507e+07	0	0	24.4167	16.23	8	8	18.3058	15.3	6	6	24.4797	17.35	8	8	12.2293	11.75	4	4		0				0			536	61.4565	9.5249
Q9H5Q4	Dimethyladenosine transferase 2, mitochondrial OS=Homo sapiens OX=9606 GN=TFB2M PE=1 SV=1 - [TFB2M_HUMAN]	8.33	1	3	3	5	1.62152e+06	1.97029e+06	4.61176e+07	0	0	0	2.8551	4.04	1	1	2.81155	4.04	1	1	5.18857	4.29	2	2	2.95824	4.04	1	1		0				0			396	45.3198	9.18799
Q04637	Eukaryotic translation initiation factor 4 gamma 1 OS=Homo sapiens OX=9606 GN=EIF4G1 PE=1 SV=4 - [IF4G1_HUMAN]	19.07	1	15	19	45	5.66954e+07	1.23823e+08	4.59912e+07	1.13706e+08	0	0	27.7385	8.19	9	9	44.7715	12.07	13	13	38.4546	10.82	11	11	41.3426	11.94	12	12		0				0			1599	175.382	5.32568
Q13263	Transcription intermediary factor 1-beta OS=Homo sapiens OX=9606 GN=TRIM28 PE=1 SV=5 - [TIF1B_HUMAN]	17.6	1	10	10	28	6.6916e+07	7.04818e+07	4.59863e+07	3.04429e+07	0	0	29.0305	14.49	8	9	28.8098	14.49	8	8	16.7523	9.46	5	5	20.4393	11.14	6	6		0				0			835	88.4934	5.77002
P27824	Calnexin OS=Homo sapiens OX=9606 GN=CANX PE=1 SV=2 - [CALX_HUMAN]	8.78	1	5	5	9	21851432	9.62513e+06	4.59654e+07	0	0	0	6.35466	4.22	2	2	11.2609	6.25	4	4	5.7218	2.03	1	2	3.25013	2.53	1	1		0							592	67.5259	4.60205
O60832	H/ACA ribonucleoprotein complex subunit DKC1 OS=Homo sapiens OX=9606 GN=DKC1 PE=1 SV=3 - [DKC1_HUMAN]	14.2	1	5	5	19	8.62053e+07	1.32876e+08	4.58631e+07	30872000	0	0	25.7661	14.2	5	7	29.9641	14.2	5	8	7.42841	6.61	2	2	7.26876	5.84	2	2		0				0			514	57.6378	9.42236
Q9UGR2	Zinc finger CCCH domain-containing protein 7B OS=Homo sapiens OX=9606 GN=ZC3H7B PE=1 SV=1 - [Z3H7B_HUMAN]	11.68	1	9	11	19	2.08223e+07	2.9609e+07	4.57155e+07	0	0	0	19.9705	7.15	5	6	26.2501	6.85	6	7	18.7858	7.25	6	6		0				0				0			993	111.506	7.1665
P56182	Ribosomal RNA processing protein 1 homolog A OS=Homo sapiens OX=9606 GN=RRP1 PE=1 SV=1 - [RRP1_HUMAN]	21.26	1	7	7	15	5.65609e+07	6.71055e+07	4.55638e+07	2.84814e+07	0	0	6.30375	6.29	2	2	16.6064	14.32	5	5	9.8948	5.42	2	3	18.3037	16.05	5	5		0							461	52.8066	9.33447
Q9HCE1	Putative helicase MOV-10 OS=Homo sapiens OX=9606 GN=MOV10 PE=1 SV=2 - [MOV10_HUMAN]	28.22	1	22	22	42	5.59495e+07	5.14082e+07	4.53049e+07	1.67173e+07	0	0	43.6234	17.65	14	14	30.0171	12.86	10	10	38.7033	14.56	11	12	19.1126	7.28	6	6		0							1003	113.599	8.82178
P06746	DNA polymerase beta OS=Homo sapiens OX=9606 GN=POLB PE=1 SV=3 - [DPOLB_HUMAN]	23.58	1	7	7	14	4.15148e+06	6.94503e+07	4.52013e+07	7.758e+07	0	0	7.41493	4.48	2	2	26.3857	23.58	7	7	7.4409	8.36	2	2	11.4678	8.36	2	3						0			335	38.1538	8.95361
P49368	T-complex protein 1 subunit gamma OS=Homo sapiens OX=9606 GN=CCT3 PE=1 SV=4 - [TCPG_HUMAN]	31.93	1	14	14	23	3.66835e+07	4.52932e+07	4.46383e+07	6.55545e+07	0	0	24.1189	17.8	8	8	16.1518	12.29	5	5	16.9048	12.48	6	6	11.546	8.26	4	4		0				0			545	60.4953	6.49365
Q8NCA5	Protein FAM98A OS=Homo sapiens OX=9606 GN=FAM98A PE=1 SV=1 - [FA98A_HUMAN]	18.88	1	7	9	24	4.32432e+07	5.81314e+07	4.45138e+07	2.41575e+07	0	0	28.9153	16.57	7	7	35.5754	15.99	6	8	14.3287	9.44	4	4	17.7609	11.75	4	5		0							519	55.3663	9.02686
Q9P0V9	Septin-10 OS=Homo sapiens OX=9606 GN=SEPT10 PE=1 SV=2 - [SEP10_HUMAN]	18.5	1	6	8	16	6.23743e+07	5.76139e+07	4.45033e+07	27295551	0	0	26.2507	18.5	7	8	14.2589	11.01	4	4	10.2236	5.29	3	3	4.31641	3.08	1	1		0				0			454	52.5596	6.80029
P23528	Cofilin-1 OS=Homo sapiens OX=9606 GN=CFL1 PE=1 SV=3 - [COF1_HUMAN]	6.63	2	1	1	4	4.00823e+07	47924217	4.43263e+07	2.92989e+07	0	0	2.71787	6.63	1	1	3.06637	6.63	1	1	3.1402	6.63	1	1	3.0407	6.63	1	1									166	18.4907	8.08936
P50990	T-complex protein 1 subunit theta OS=Homo sapiens OX=9606 GN=CCT8 PE=1 SV=4 - [TCPQ_HUMAN]	34.12	1	15	15	31	3.10127e+07	4.28419e+07	4.41411e+07	4.42554e+07	0	0	21.77	19.71	7	7	27.8916	22.81	9	9	24.9184	17.88	8	8	19.8677	16.97	7	7		0				0			548	59.5825	5.60498
Q8IWC1	MAP7 domain-containing protein 3 OS=Homo sapiens OX=9606 GN=MAP7D3 PE=1 SV=2 - [MA7D3_HUMAN]	23.17	1	17	17	34	3.17318e+07	4.06195e+07	4.38918e+07	3.3044e+07	0	0	29.0488	13.93	9	9	24.0176	11.19	7	7	18.145	8.68	6	6	36.9638	17.35	12	12		0							876	98.3682	9.31982
P50552	Vasodilator-stimulated phosphoprotein OS=Homo sapiens OX=9606 GN=VASP PE=1 SV=3 - [VASP_HUMAN]	24.47	1	8	8	19	1.40542e+08	4.91553e+07	4.37019e+07	0	0	0	32.7642	24.47	7	10	19.2508	21.32	6	6	6.7017	7.63	2	2	3.81065	3.42	1	1						0			380	39.8051	8.93896
P50991	T-complex protein 1 subunit delta OS=Homo sapiens OX=9606 GN=CCT4 PE=1 SV=4 - [TCPD_HUMAN]	28.2	1	12	13	25	3.96402e+07	4.32029e+07	4.36246e+07	2.00031e+07	0	0	20.717	18.74	7	7	31.5094	22.08	10	10	17.15	10.58	5	5	8.46033	6.68	3	3									539	57.8878	7.82568
O14776	Transcription elongation regulator 1 OS=Homo sapiens OX=9606 GN=TCERG1 PE=1 SV=2 - [TCRG1_HUMAN]	7.19	2	7	7	11	3.01889e+07	3.16008e+07	43558219	2.31819e+07	0	0	11.8129	4.1	4	4	11.5953	3.92	4	4	2.41172	0.91	1	1	5.52328	2	2	2		0				0			1098	123.823	8.646
O60885	Bromodomain-containing protein 4 OS=Homo sapiens OX=9606 GN=BRD4 PE=1 SV=2 - [BRD4_HUMAN]	1.91	1	1	2	3	36043813	0	4.35538e+07	0	0	0	5.65612	1.91	2	2		0			2.47048	0.66	1	1		0				0				0			1362	152.124	9.18799
Q13610	Periodic tryptophan protein 1 homolog OS=Homo sapiens OX=9606 GN=PWP1 PE=1 SV=1 - [PWP1_HUMAN]	11.18	1	4	4	5	8.67448e+07	7.0106e+07	43467041	0	0	0	5.27977	3.99	2	2	6.56089	7.19	2	2	3.03174	2.59	1	1		0											501	55.7931	4.76709
P22392	Nucleoside diphosphate kinase B OS=Homo sapiens OX=9606 GN=NME2 PE=1 SV=1 - [NDKB_HUMAN]	31.58	3	4	4	11	3.59308e+07	2.49216e+07	4.34602e+07	4.07855e+07	0	0	5.57674	14.47	2	2	8.02414	25	3	3	11.9792	25.66	3	4	6.13476	17.76	2	2		0							152	17.2869	8.41162
P05023	Sodium/potassium-transporting ATPase subunit alpha-1 OS=Homo sapiens OX=9606 GN=ATP1A1 PE=1 SV=1 - [AT1A1_HUMAN]	17.2	6	14	14	27	3.17738e+07	5.02275e+07	4.29056e+07	3.08399e+07	0	0	25.0167	11.24	8	8	25.5609	9.19	7	7	19.0347	8.02	6	6	20.8083	8.11	6	6		0							1023	112.824	5.49072
Q96C57	Protein CUSTOS OS=Homo sapiens OX=9606 GN=CUSTOS PE=1 SV=2 - [CSTOS_HUMAN]	40.84	1	9	9	19	2.45297e+07	5.2566e+07	4.27257e+07	4.60305e+07	0	0	17.0982	33.59	5	5	25.1375	31.68	7	7	16.5811	25.57	4	4	15.5018	23.28	3	3		0							262	28.1535	9.42236
P62847	40S ribosomal protein S24 OS=Homo sapiens OX=9606 GN=RPS24 PE=1 SV=1 - [RS24_HUMAN]	21.05	1	4	4	26	165053322	8.41868e+07	4.24892e+07	1.06091e+08	0	0	21.345	21.05	4	6	10.6749	20.3	3	3	20.1259	21.05	4	6	36.9247	21.05	4	11		0				0			133	15.4134	10.7847
Q9ULR0	Pre-mRNA-splicing factor ISY1 homolog OS=Homo sapiens OX=9606 GN=ISY1 PE=1 SV=3 - [ISY1_HUMAN]	14.39	1	4	4	8	1.20817e+07	2.92046e+07	4.24584e+07	2.53134e+07	0	0	5.85506	9.47	2	2	14.8035	9.82	3	4	3.24872	4.56	1	1	3.77915	4.56	1	1									285	32.9719	5.17334
Q7Z739	YTH domain-containing family protein 3 OS=Homo sapiens OX=9606 GN=YTHDF3 PE=1 SV=1 - [YTHD3_HUMAN]	14.19	1	3	5	14	4.36135e+07	9.40398e+07	4.23526e+07	20828426	0	0	16.5957	14.19	5	5	19.5077	14.19	5	5	9.81746	8.03	3	3	3.23219	2.74	1	1		0							585	63.8218	9.0415
Q9Y2X3	Nucleolar protein 58 OS=Homo sapiens OX=9606 GN=NOP58 PE=1 SV=1 - [NOP58_HUMAN]	27.03	1	11	11	25	4.34379e+07	7.6362e+07	4.23256e+07	3.35015e+07	0	0	22.9086	18.15	7	7	36.2333	21.17	8	10	11.7231	8.7	4	4	12.4892	10.4	4	4		0				0			529	59.5405	8.92432
P13861	cAMP-dependent protein kinase type II-alpha regulatory subunit OS=Homo sapiens OX=9606 GN=PRKAR2A PE=1 SV=2 - [KAP2_HUMAN]	16.09	2	5	5	7	1.80546e+07	2.52924e+06	42240505	396666	0	0	11.0935	11.88	4	4	3.2191	3.47	1	1	3.57315	2.97	1	1	2.70686	4.21	1	1		0							404	45.49	5.07178
O75152	Zinc finger CCCH domain-containing protein 11A OS=Homo sapiens OX=9606 GN=ZC3H11A PE=1 SV=3 - [ZC11A_HUMAN]	23.7	1	14	15	28	5.27421e+07	4.09824e+07	4.21389e+07	0	0	0	42.6616	21.11	12	12	32.1411	15.93	9	9	22.3995	11.85	7	7		0				0							810	89.076	8.36768
Q96P11	Probable 28S rRNA (cytosine-C(5))-methyltransferase OS=Homo sapiens OX=9606 GN=NSUN5 PE=1 SV=2 - [NSUN5_HUMAN]	13.05	2	4	4	9	2.81123e+07	1.5327e+07	42095538	2.07182e+07	0	0	11.1198	13.05	4	4	3.23822	2.56	1	1	5.49151	6.06	2	2	5.7563	5.36	2	2									429	46.6623	8.6167
Q69YN2	CWF19-like protein 1 OS=Homo sapiens OX=9606 GN=CWF19L1 PE=1 SV=2 - [C19L1_HUMAN]	17.84	1	8	8	14	2.83561e+07	5.48579e+07	4.20543e+07	1.45013e+07	0	0	9.04563	5.95	2	3	17.4634	13.01	5	5	16.7042	10.78	5	5	4.21039	3.35	1	1		0							538	60.5808	7.23975
Q15293	Reticulocalbin-1 OS=Homo sapiens OX=9606 GN=RCN1 PE=1 SV=1 - [RCN1_HUMAN]	18.13	1	6	6	13	2.18072e+07	28706807	42034999	5.5302e+06	0	0	11.0142	14.2	3	3	7.27109	9.37	2	2	10.5739	13.29	3	3	17.3665	12.08	4	5									331	38.8662	4.99561
Q9UPT8	Zinc finger CCCH domain-containing protein 4 OS=Homo sapiens OX=9606 GN=ZC3H4 PE=1 SV=3 - [ZC3H4_HUMAN]	14.2	1	10	10	18	2.1127e+07	1.32763e+08	4.19745e+07	2.73233e+06	0	0	11.9243	3.84	3	3	30.5237	9.98	8	9	9.29453	4.3	3	3	14.5083	6.37	3	3		0				0			1303	140.169	6.26514
P54577	Tyrosine--tRNA ligase, cytoplasmic OS=Homo sapiens OX=9606 GN=YARS PE=1 SV=4 - [SYYC_HUMAN]	18.94	1	8	8	12	3.84192e+07	3.5256e+07	4.15524e+07	0	0	0	9.48931	7.39	3	3	15.1091	13.64	5	5	12.7773	9.09	4	4		0											528	59.1061	7.04932
O15056	Synaptojanin-2 OS=Homo sapiens OX=9606 GN=SYNJ2 PE=1 SV=3 - [SYNJ2_HUMAN]	5.82	1	5	5	7	6.47993e+06	1.22072e+07	4.12098e+07	3.33438e+06	0	0	9.74966	4.14	3	3	3.54305	0.8	1	1	4.93993	1.67	2	2	4.06595	1.87	1	1		0							1496	165.435	7.34229
Q96EV2	RNA-binding protein 33 OS=Homo sapiens OX=9606 GN=RBM33 PE=1 SV=3 - [RBM33_HUMAN]	8.97	1	6	6	11	2.98889e+07	3.85072e+07	4.11745e+07	3.209e+06	0	0	5.80113	2.65	2	2	13.1483	5.38	4	4	7.08698	3.25	2	2	10.258	5.21	3	3		0				0			1170	129.906	6.93213
Q6ZUT6	Coiled-coil domain-containing protein 9B OS=Homo sapiens OX=9606 GN=CCDC9B PE=1 SV=1 - [CCD9B_HUMAN]	17.79	1	5	5	13	6.00588e+07	1.04491e+08	4.08222e+07	4.61307e+07	0	0	14.8063	15.17	4	4	14.4129	13.48	4	4	8.12785	7.87	2	2	11.754	12.17	3	3						0			534	57.2898	9.12939
Q9Y4P3	Transducin beta-like protein 2 OS=Homo sapiens OX=9606 GN=TBL2 PE=1 SV=1 - [TBL2_HUMAN]	30.87	1	11	11	19	4.27889e+07	6.48997e+07	4.077e+07	1.98734e+07	0	0	22.6441	13.2	5	6	32.29	26.85	8	8	10.618	9.4	3	3	8.47874	8.05	2	2		0				0			447	49.7662	9.43701
Q9Y3B3	Transmembrane emp24 domain-containing protein 7 OS=Homo sapiens OX=9606 GN=TMED7 PE=1 SV=2 - [TMED7_HUMAN]	15.18	1	3	3	7	3.99052e+07	3.47947e+07	4.07302e+07	5.12536e+07	0	0	10.4128	15.18	3	3	6.76891	9.82	2	2	3.62871	5.36	1	1	3.46427	5.36	1	1									224	25.1556	6.88818
Q9UGM6	Tryptophan--tRNA ligase, mitochondrial OS=Homo sapiens OX=9606 GN=WARS2 PE=1 SV=1 - [SYWM_HUMAN]	6.39	1	2	2	3	7.01546e+06	45688316	4.07141e+07	0	0	0	3.00661	3.33	1	1	2.83101	3.06	1	1	2.70325	3.06	1	1		0											360	40.1214	9.27588
Q9HB71	Calcyclin-binding protein OS=Homo sapiens OX=9606 GN=CACYBP PE=1 SV=2 - [CYBP_HUMAN]	33.77	1	6	6	14	5.94984e+07	3.63036e+07	4.04279e+07	4.51074e+06	0	0	18.3602	33.77	5	5	18.5469	16.67	3	4	10.9224	25.44	3	3	7.40329	14.04	2	2		0							228	26.1936	8.25049
P03989	HLA class I histocompatibility antigen, B-27 alpha chain OS=Homo sapiens OX=9606 GN=HLA-B PE=1 SV=2 - [1B27_HUMAN]	10.22	29	1	2	6	3.11281e+07	804496	4.03754e+07	0	0	0	8.37982	10.22	2	2	5.3071	6.63	1	1	8.2025	10.22	2	2	3.13608	3.59	1	1		0				0			362	40.403	5.8208
Q5T9A4	ATPase family AAA domain-containing protein 3B OS=Homo sapiens OX=9606 GN=ATAD3B PE=1 SV=1 - [ATD3B_HUMAN]	10.96	1	1	7	13	4.76302e+07	5.53571e+07	4.02892e+07	44709520	0	0	11.5804	6.48	4	4	11.849	7.87	4	4	5.68479	2.93	2	2	8.52573	4.17	3	3		0				0			648	72.5273	9.20264
P60842	Eukaryotic initiation factor 4A-I OS=Homo sapiens OX=9606 GN=EIF4A1 PE=1 SV=1 - [IF4A1_HUMAN]	31.28	1	8	13	32	8.33938e+07	1.44027e+08	4.02599e+07	1.0085e+08	0	0	26.7686	19.7	7	8	25.681	17	5	7	34.9428	20.69	7	10	23.782	20.44	6	7		0							406	46.1246	5.47803
Q15428	Splicing factor 3A subunit 2 OS=Homo sapiens OX=9606 GN=SF3A2 PE=1 SV=2 - [SF3A2_HUMAN]	3.88	1	1	1	2	4.2253e+07	0	4.02507e+07	0	0	0	3.10928	3.88	1	1		0			3.56213	3.88	1	1		0				0							464	49.2243	9.64209
Q9UQE7	Structural maintenance of chromosomes protein 3 OS=Homo sapiens OX=9606 GN=SMC3 PE=1 SV=2 - [SMC3_HUMAN]	25.8	1	27	27	43	4.25458e+07	5.06868e+07	4.0135e+07	1.47602e+07	0	0	59.0095	15.45	16	18	43.46	12.49	11	13	16.065	5.51	5	5	23.6018	8.05	7	7		0				0			1217	141.454	7.18115
Q8WUQ7	Cactin OS=Homo sapiens OX=9606 GN=CACTIN PE=1 SV=3 - [CATIN_HUMAN]	16.49	1	9	9	18	3.44342e+07	7.29592e+07	4.00366e+07	1.00009e+07	0	0	18.8691	11.21	6	6	20.0057	9.37	5	6	6.74228	3.56	2	2	12.3337	7.65	4	4		0				0			758	88.6475	9.14404
Q8IZW8	Tensin-4 OS=Homo sapiens OX=9606 GN=TNS4 PE=1 SV=3 - [TENS4_HUMAN]	14.97	1	8	8	22	1.54071e+07	3.40939e+07	4.00281e+07	3.3265e+07	0	0	13.935	6.71	4	4	20.8729	11.05	6	6	21.8358	13.43	6	6	20.0587	11.33	6	6		0				0			715	76.715	7.34229
Q9NUL7	Probable ATP-dependent RNA helicase DDX28 OS=Homo sapiens OX=9606 GN=DDX28 PE=1 SV=2 - [DDX28_HUMAN]	22.22	1	9	9	22	4.37038e+07	5.77381e+07	3.99041e+07	2.15475e+07	0	0	22.6143	15.56	6	7	19.1348	15.37	6	6	13.0619	10.93	4	4	15.5175	13.15	5	5									540	59.5445	10.4185
Q01085	Nucleolysin TIAR OS=Homo sapiens OX=9606 GN=TIAL1 PE=1 SV=1 - [TIAR_HUMAN]	19.73	1	5	7	10	2.20594e+07	2.23635e+07	3.98e+07	2.92853e+06	0	0	9.72107	8.27	3	3	12.863	12.27	4	4	5.74447	5.87	2	2	3.11369	4.8	1	1		0							375	41.5641	7.73779
Q9HC36	rRNA methyltransferase 3, mitochondrial OS=Homo sapiens OX=9606 GN=MRM3 PE=1 SV=2 - [MRM3_HUMAN]	7.14	1	3	3	6	3.14723e+07	2.72501e+07	3.97985e+07	0	0	0	5.96239	6.19	2	2	9.12602	7.14	3	3	3.34986	2.86	1	1		0				0							420	46.9904	8.73389
P53621	Coatomer subunit alpha OS=Homo sapiens OX=9606 GN=COPA PE=1 SV=2 - [COPA_HUMAN]	23.53	1	23	23	47	5.09447e+07	4.64877e+07	3.9443e+07	2.11018e+07	0	0	51.8872	12.09	12	14	54.1283	17.24	17	17	27.6755	7.92	8	8	25.4341	8.91	8	8		0							1224	138.258	7.66455
O95831	Apoptosis-inducing factor 1, mitochondrial OS=Homo sapiens OX=9606 GN=AIFM1 PE=1 SV=1 - [AIFM1_HUMAN]	12.89	1	6	6	13	3.51163e+07	4.60561e+07	3.94255e+07	4.12105e+06	0	0	8.53539	6.2	3	3	11.7944	8.65	4	4	11.4686	8.48	4	4	5.18938	4.24	2	2									613	66.8589	8.95361
Q15434	RNA-binding motif, single-stranded-interacting protein 2 OS=Homo sapiens OX=9606 GN=RBMS2 PE=1 SV=1 - [RBMS2_HUMAN]	31.7	1	10	11	21	1.1182e+08	2.50158e+08	3.93338e+07	5.68846e+07	0	0	21.4169	16.95	6	6	27.013	22.36	6	7	11.1743	12.78	3	3	18.8857	21.38	5	5		0							407	43.9307	9.0708
Q15365	Poly(rC)-binding protein 1 OS=Homo sapiens OX=9606 GN=PCBP1 PE=1 SV=2 - [PCBP1_HUMAN]	27.25	1	4	6	17	1.00463e+08	3.126e+07	3.92037e+07	5.68281e+07	0	0	15.5882	23.6	5	5	9.50001	16.57	3	3	14.6218	18.54	4	5	14.7761	14.04	3	4		0				0			356	37.4739	7.09326
Q8N5C6	S1 RNA-binding domain-containing protein 1 OS=Homo sapiens OX=9606 GN=SRBD1 PE=1 SV=2 - [SRBD1_HUMAN]	20	1	18	18	39	5.26251e+07	8.42087e+07	3.91432e+07	3.88516e+07	0	0	40.4757	14.37	12	13	41.0117	11.36	11	12	22.9142	8.64	7	7	22.0624	9.15	7	7		0				0			995	111.705	8.71924
P45880	Voltage-dependent anion-selective channel protein 2 OS=Homo sapiens OX=9606 GN=VDAC2 PE=1 SV=2 - [VDAC2_HUMAN]	27.89	1	6	6	13	6.45515e+07	3.41131e+07	3.86524e+07	9.0473e+07	0	0	9.5105	13.61	3	3	13.7208	21.09	4	4	7.50258	10.2	2	2	13.7393	20.75	4	4						0			294	31.5465	7.56201
P52597	Heterogeneous nuclear ribonucleoprotein F OS=Homo sapiens OX=9606 GN=HNRNPF PE=1 SV=3 - [HNRPF_HUMAN]	25.3	1	6	7	25	1.39624e+08	1.41151e+08	3.86439e+07	5.82304e+07	0	0	33.8694	21.45	6	10	23.6858	18.31	5	6	10.0645	8.67	3	3	20.8579	14.22	4	6						0			415	45.6429	5.57959
Q15691	Microtubule-associated protein RP/EB family member 1 OS=Homo sapiens OX=9606 GN=MAPRE1 PE=1 SV=3 - [MARE1_HUMAN]	19.78	1	3	3	6	2.47653e+07	3.98885e+07	3.85987e+07	3.50709e+07	0	0	10.2773	19.78	3	3	4.87823	7.46	1	1	4.48891	7.46	1	1	4.87835	7.46	1	1		0				0			268	29.9802	5.13525
O95084	Serine protease 23 OS=Homo sapiens OX=9606 GN=PRSS23 PE=1 SV=1 - [PRS23_HUMAN]	19.32	1	5	5	8	50692987	6.11221e+07	3.80072e+07	3.20722e+07	0	0	10.1866	11.49	3	3	4.21956	4.44	1	1	8.96647	12.53	3	3	4.35041	5.74	1	1		0				0			383	42.9738	9.42236
Q9Y2P8	RNA 3'-terminal phosphate cyclase-like protein OS=Homo sapiens OX=9606 GN=RCL1 PE=1 SV=3 - [RCL1_HUMAN]	15.82	1	5	5	8	3.42861e+07	3.12521e+07	3.79521e+07	0	0	0	8.40372	9.38	3	3	6.10684	6.43	2	2	8.90286	9.38	3	3		0				0							373	40.8166	9.26123
P18887	DNA repair protein XRCC1 OS=Homo sapiens OX=9606 GN=XRCC1 PE=1 SV=2 - [XRCC1_HUMAN]	14.53	1	5	5	9	4.0393e+07	7.86828e+07	3.78308e+07	1.95132e+07	0	0	6.38286	2.21	1	2	2.61064	1.58	1	1	7.36571	2.21	1	2	14.7888	12.95	4	4		0							633	69.4339	6.39209
P00558	Phosphoglycerate kinase 1 OS=Homo sapiens OX=9606 GN=PGK1 PE=1 SV=3 - [PGK1_HUMAN]	32.13	2	9	9	17	3.06096e+07	2.21966e+07	3.78256e+07	1.20413e+07	0	0	13.6599	10.79	3	4	13.4969	14.39	4	4	20.9158	21.34	6	6	11.3244	14.15	3	3		0				0			417	44.5861	8.104
Q9Y2R4	Probable ATP-dependent RNA helicase DDX52 OS=Homo sapiens OX=9606 GN=DDX52 PE=1 SV=3 - [DDX52_HUMAN]	17.2	1	6	6	12	3.62752e+07	6.12415e+07	3.77944e+07	1.84592e+06	0	0	10.7374	7.18	3	3	14.6147	10.85	4	4	12.6126	7.18	3	3	6.01702	5.18	2	2		0				0			599	67.4559	9.67139
Q9UKV8	Protein argonaute-2 OS=Homo sapiens OX=9606 GN=AGO2 PE=1 SV=3 - [AGO2_HUMAN]	25.26	1	12	16	33	7.10528e+07	5.16624e+07	3.76812e+07	2.0787e+07	0	0	30.891	16.07	10	10	37.899	17.81	11	11	19.7913	10.36	7	7	15.1293	7.68	5	5		0				0			859	97.1459	9.18799
O15213	WD repeat-containing protein 46 OS=Homo sapiens OX=9606 GN=WDR46 PE=1 SV=3 - [WDR46_HUMAN]	11.31	1	4	4	6	2.31772e+07	8.4413e+06	3.75226e+07	15994943	0	0	9.77368	9.02	3	3	3.85971	2.3	1	1	3.27716	2.3	1	1	3.23675	2.3	1	1						0			610	68.0288	9.67139
Q6PI48	Aspartate--tRNA ligase, mitochondrial OS=Homo sapiens OX=9606 GN=DARS2 PE=1 SV=1 - [SYDM_HUMAN]	29.77	1	16	16	32	5.96372e+07	7.90967e+07	3.70556e+07	4.3897e+06	0	0	31.8018	19.22	10	10	45.1235	25.27	14	14	17.907	11.94	6	6	6.50498	2.33	1	2		0				0			645	73.5161	8.01611
Q53GQ0	Very-long-chain 3-oxoacyl-CoA reductase OS=Homo sapiens OX=9606 GN=HSD17B12 PE=1 SV=2 - [DHB12_HUMAN]	13.78	1	4	4	8	2.19137e+07	3.91489e+07	3.68575e+07	5.18677e+07	0	0	5.57557	8.65	2	2	11.675	8.97	3	3	3.96907	3.85	1	1	6.27126	3.85	1	2		0							312	34.3022	9.31982
Q14684	Ribosomal RNA processing protein 1 homolog B OS=Homo sapiens OX=9606 GN=RRP1B PE=1 SV=3 - [RRP1B_HUMAN]	17.28	1	9	9	24	2.84667e+07	4.97069e+07	3.6834e+07	2.95237e+07	0	0	16.1141	9.1	5	5	35.8303	17.28	9	10	14.127	9.63	4	4	16.3363	10.82	5	5		0				0			758	84.3752	9.75928
P35611	Alpha-adducin OS=Homo sapiens OX=9606 GN=ADD1 PE=1 SV=2 - [ADDA_HUMAN]	14.38	1	8	8	14	3.99784e+07	6.11655e+07	3.68052e+07	3.23581e+07	0	0	13.4181	8.14	4	4	20.2795	9.77	6	6	7.50035	4.61	2	2	5.89678	3.8	2	2		0				0			737	80.9047	5.8335
P26583	High mobility group protein B2 OS=Homo sapiens OX=9606 GN=HMGB2 PE=1 SV=2 - [HMGB2_HUMAN]	29.67	1	9	10	28	1.82262e+08	2.92193e+08	3.67651e+07	7.58855e+07	0	0	39.8171	25.84	9	12	36.756	29.67	9	10	17.5132	18.18	5	5	3.28177	5.26	1	1		0				0			209	24.0187	7.81104
O75934	Pre-mRNA-splicing factor SPF27 OS=Homo sapiens OX=9606 GN=BCAS2 PE=1 SV=1 - [SPF27_HUMAN]	22.67	1	4	4	11	5.64596e+07	6.58436e+07	3.67404e+07	1.57437e+07	0	0	16.5449	22.67	4	5	9.834	18.67	3	3	4.07611	7.11	1	1	6.07862	11.56	2	2		0							225	26.115	5.65576
Q9BU76	Multiple myeloma tumor-associated protein 2 OS=Homo sapiens OX=9606 GN=MMTAG2 PE=1 SV=1 - [MMTA2_HUMAN]	32.32	1	7	7	10	1.90981e+07	2.8769e+07	3.67327e+07	4.59805e+07	0	0	12.8744	17.11	4	4	11.8653	15.59	3	3	2.97445	5.32	1	1	5.39862	10.27	2	2		0				0			263	29.3939	10.0229
Q8WVV9	Heterogeneous nuclear ribonucleoprotein L-like OS=Homo sapiens OX=9606 GN=HNRNPLL PE=1 SV=1 - [HNRLL_HUMAN]	20.3	1	8	8	19	4.98381e+07	4.85928e+07	3.64783e+07	1.95223e+07	0	0	17.9243	12.73	5	5	26.2386	13.1	5	7	13.6425	9.78	4	4	11.765	5.72	2	3		0							542	60.0449	7.72314
P15924	Desmoplakin OS=Homo sapiens OX=9606 GN=DSP PE=1 SV=3 - [DESP_HUMAN]	16.72	1	36	37	70	4.42669e+07	7.96481e+07	3.64448e+07	7.30857e+07	0	0	64.109	8.22	20	20	70.8792	10.24	21	21	37.8795	4.63	10	11	59.4891	8.32	18	18		0				0			2871	331.569	6.81494
Q15029	116 kDa U5 small nuclear ribonucleoprotein component OS=Homo sapiens OX=9606 GN=EFTUD2 PE=1 SV=1 - [U5S1_HUMAN]	17.18	1	14	14	25	4.33482e+07	5.79146e+07	3.64412e+07	3.30817e+07	0	0	23.3921	9.47	8	8	29.9306	11.83	9	9	13.7756	5.66	4	4	12.3577	5.35	4	4		0							972	109.366	4.99561
Q9Y3Y2	Chromatin target of PRMT1 protein OS=Homo sapiens OX=9606 GN=CHTOP PE=1 SV=2 - [CHTOP_HUMAN]	11.69	1	2	2	6	2.64151e+07	49684787	3.63968e+07	7.64886e+06	0	0	3.7852	5.24	1	1	7.68093	11.69	2	2	3.99207	5.24	1	1	7.46325	11.69	2	2		0				0			248	26.3803	12.2349
Q9H2U1	ATP-dependent RNA helicase DHX36 OS=Homo sapiens OX=9606 GN=DHX36 PE=1 SV=2 - [DHX36_HUMAN]	26.59	1	19	20	46	5.98052e+07	1.07378e+08	3.62172e+07	8.3555e+07	0	0	41.3092	18.95	13	13	45.6301	15.67	11	12	25.765	12.9	8	8	48.267	15.08	10	13		0				0			1008	114.688	7.6792
P46778	60S ribosomal protein L21 OS=Homo sapiens OX=9606 GN=RPL21 PE=1 SV=2 - [RL21_HUMAN]	16.25	1	2	2	10	7.52035e+07	2.25023e+08	3.6177e+07	0	0	0	11.0683	16.25	2	3	11.0666	16.25	2	3	6.98061	16.25	2	2	8.03413	9.38	1	2		0				0			160	18.5531	10.4917
P78371	T-complex protein 1 subunit beta OS=Homo sapiens OX=9606 GN=CCT2 PE=1 SV=4 - [TCPB_HUMAN]	22.99	1	10	10	23	3.1407e+07	1.56052e+07	3.61292e+07	2.69126e+07	0	0	27.3663	17.2	8	8	20.2994	12.52	5	6	13.881	10.47	4	4	17.4687	11.78	4	5		0				0			535	57.4521	6.45557
Q9Y305	Acyl-coenzyme A thioesterase 9, mitochondrial OS=Homo sapiens OX=9606 GN=ACOT9 PE=1 SV=2 - [ACOT9_HUMAN]	18.22	1	6	6	12	6.37734e+07	3.72796e+07	3.58807e+07	1.44965e+07	0	0	11.1168	10.25	4	4	10.2078	11.62	3	3	8.62329	10.93	3	3	6.01539	5.92	2	2		0				0			439	49.8695	8.60205
Q92879	CUGBP Elav-like family member 1 OS=Homo sapiens OX=9606 GN=CELF1 PE=1 SV=2 - [CELF1_HUMAN]	17.49	2	8	8	17	2.08126e+08	1.45117e+08	3.56634e+07	1.64331e+07	0	0	27.0504	13.58	6	7	12.7184	7	4	4	12.6773	9.26	4	4	5.76178	4.73	2	2		0				0			486	52.0299	8.45557
Q9BZZ5	Apoptosis inhibitor 5 OS=Homo sapiens OX=9606 GN=API5 PE=1 SV=3 - [API5_HUMAN]	16.22	1	8	8	21	5.3248e+07	3.05115e+07	3.56438e+07	1.50681e+07	0	0	24.8252	16.22	8	8	16.2011	9.92	5	5	12.7637	6.3	3	4	11.0374	8.4	4	4									524	58.9679	7.34229
Q86VI3	Ras GTPase-activating-like protein IQGAP3 OS=Homo sapiens OX=9606 GN=IQGAP3 PE=1 SV=2 - [IQGA3_HUMAN]	16.55	1	21	22	38	2.44267e+07	9.61564e+07	3.55603e+07	4.10684e+07	0	0	32.9514	8.52	11	11	29.653	7.54	9	9	17.8006	4.35	6	6	37.5056	9.75	12	12		0				0			1631	184.584	7.6499
O75340	Programmed cell death protein 6 OS=Homo sapiens OX=9606 GN=PDCD6 PE=1 SV=1 - [PDCD6_HUMAN]	31.41	1	5	5	7	1.39429e+07	2.40663e+07	3.54889e+07	4.29989e+07	0	0	8.36061	17.28	3	3	3.43603	8.38	1	1	3.20037	5.76	1	1	7.02438	12.57	2	2		0							191	21.8548	5.40186
P37268	Squalene synthase OS=Homo sapiens OX=9606 GN=FDFT1 PE=1 SV=1 - [FDFT_HUMAN]	12.47	1	4	4	7	6260498	0	3.54785e+07	3.77051e+07	0	0	4.75578	6.95	2	2		0			6.02471	5.52	2	2	8.42245	8.15	3	3						0			417	48.0842	6.53662
P06730	Eukaryotic translation initiation factor 4E OS=Homo sapiens OX=9606 GN=EIF4E PE=1 SV=2 - [IF4E_HUMAN]	16.59	1	3	3	7	8.66878e+07	185843816	3.54681e+07	0	0	0	8.91189	11.52	2	3	7.17433	6.45	1	2	6.62299	11.52	2	2		0											217	25.0815	6.15088
Q7Z417	Nuclear fragile X mental retardation-interacting protein 2 OS=Homo sapiens OX=9606 GN=NUFIP2 PE=1 SV=1 - [NUFP2_HUMAN]	32.23	1	15	15	27	3.74608e+07	4.03131e+07	35329074	4.71705e+07	0	0	27.6871	14.96	7	8	25.2329	16.98	8	8	20.071	13.38	6	6	18.5357	12.52	5	5		0							695	76.0747	8.70459
Q9Y383	Putative RNA-binding protein Luc7-like 2 OS=Homo sapiens OX=9606 GN=LUC7L2 PE=1 SV=2 - [LC7L2_HUMAN]	24.74	1	6	9	22	6.77063e+07	1.0987e+08	3.51605e+07	5.86395e+07	0	0	25.3873	24.23	7	7	29.0901	20.66	7	8	13.4196	12.24	4	4	11.0616	8.42	2	3									392	46.4856	10.0083
Q9UMD9	Collagen alpha-1(XVII) chain OS=Homo sapiens OX=9606 GN=COL17A1 PE=1 SV=3 - [COHA1_HUMAN]	10.02	1	11	11	23	5.45855e+07	7.47639e+07	3.50507e+07	3.04244e+07	0	0	27.3507	6.68	7	8	33.3243	5.88	6	8	13.467	4.14	4	4	11.5236	3.34	3	3		0							1497	150.326	8.79248
P49756	RNA-binding protein 25 OS=Homo sapiens OX=9606 GN=RBM25 PE=1 SV=3 - [RBM25_HUMAN]	11.74	1	7	7	10	6.12526e+07	6.68758e+07	3.45222e+07	7.91401e+06	0	0	8.80086	3.32	2	3	9.87772	4.51	3	3	5.89351	3.8	2	2	6.25048	3.68	2	2		0							843	100.124	6.31592
Q9NRA8	Eukaryotic translation initiation factor 4E transporter OS=Homo sapiens OX=9606 GN=EIF4ENIF1 PE=1 SV=2 - [4ET_HUMAN]	11.57	1	6	6	10	2.12014e+07	3.44443e+07	3.44562e+07	3.02045e+07	0	0	3.551	1.93	1	1	16.5848	8.93	5	5	6.55428	3.05	2	2	7.63886	3.76	2	2		0							985	108.134	8.32373
P60228	Eukaryotic translation initiation factor 3 subunit E OS=Homo sapiens OX=9606 GN=EIF3E PE=1 SV=1 - [EIF3E_HUMAN]	19.33	1	8	8	19	2.93911e+07	4.38091e+07	3.4303e+07	4.74846e+07	0	0	17.4774	17.08	5	5	13.5071	11.91	4	4	16.7667	12.58	5	5	18.4207	14.16	5	5		0							445	52.1874	6.03662
O60306	RNA helicase aquarius OS=Homo sapiens OX=9606 GN=AQR PE=1 SV=4 - [AQR_HUMAN]	9.36	1	12	12	25	4.50513e+07	56896940	3.42533e+07	5.34367e+06	0	0	22.7132	6.26	7	7	26.9285	6.06	7	8	20.3065	5.45	7	7	7.85668	2.02	3	3						0			1485	171.186	6.3667
Q5C9Z4	Nucleolar MIF4G domain-containing protein 1 OS=Homo sapiens OX=9606 GN=NOM1 PE=1 SV=1 - [NOM1_HUMAN]	7.33	1	5	5	11	1.26829e+07	6.5476e+07	3.42449e+07	1.00071e+07	0	0	8.83363	4.3	3	3	3.18564	1.28	1	1	16.0863	7.33	5	5	6.34396	2.91	2	2		0				0			860	96.1976	8.104
Q5JSZ5	Protein PRRC2B OS=Homo sapiens OX=9606 GN=PRRC2B PE=1 SV=2 - [PRC2B_HUMAN]	2.83	1	3	5	14	1.25097e+07	5.85541e+07	3.40313e+07	0	0	0	12.8192	1.66	3	4	12.7744	1.7	4	4	9.44053	0.54	2	3	9.48214	1.12	2	3		0				0			2229	242.817	8.33838
O95782	AP-2 complex subunit alpha-1 OS=Homo sapiens OX=9606 GN=AP2A1 PE=1 SV=3 - [AP2A1_HUMAN]	17.4	1	9	13	28	5.44252e+07	8.09006e+07	3.39304e+07	3.30228e+07	0	0	26.1354	12.59	9	9	21.0131	9.52	7	7	18.9727	8.29	6	6	18.9352	7.57	6	6						0			977	107.478	7.03467
P57088	Transmembrane protein 33 OS=Homo sapiens OX=9606 GN=TMEM33 PE=1 SV=2 - [TMM33_HUMAN]	12.55	1	3	3	4	2.45698e+07	18388530	3.38722e+07	0	0	0	3.02226	4.05	1	1	3.22892	4.05	1	1	4.96913	8.5	2	2		0				0							247	27.9598	9.70068
O95400	CD2 antigen cytoplasmic tail-binding protein 2 OS=Homo sapiens OX=9606 GN=CD2BP2 PE=1 SV=1 - [CD2B2_HUMAN]	4.11	1	1	1	2	2.38834e+07	0	3.38283e+07	0	0	0	2.88014	4.11	1	1		0			2.83541	4.11	1	1		0								0			341	37.6232	4.61475
Q9BYD6	39S ribosomal protein L1, mitochondrial OS=Homo sapiens OX=9606 GN=MRPL1 PE=1 SV=2 - [RM01_HUMAN]	17.54	1	4	4	10	1.64036e+07	3.03641e+07	3.3818e+07	1.05988e+07	0	0	7.45197	10.77	2	2	9.67209	12.31	3	3	11.7959	14.46	3	3	6.97594	9.23	2	2		0				0			325	36.8854	8.77783
Q9BXK1	Krueppel-like factor 16 OS=Homo sapiens OX=9606 GN=KLF16 PE=1 SV=1 - [KLF16_HUMAN]	21.43	1	2	2	4	87199572	0	3.3776e+07	1.22936e+07	0	0	4.87295	6.75	1	1		0			8.23773	21.43	2	2	3.04898	6.75	1	1		0							252	25.4147	9.87646
Q9UBU9	Nuclear RNA export factor 1 OS=Homo sapiens OX=9606 GN=NXF1 PE=1 SV=1 - [NXF1_HUMAN]	17.77	1	10	10	20	3.14812e+07	4.18003e+07	3.34369e+07	2.22288e+07	0	0	8.6197	5.49	3	3	24.5837	14.86	7	8	15.5112	8.08	4	5	12.8472	7.75	4	4		0							619	70.1387	8.51416
P07910	Heterogeneous nuclear ribonucleoproteins C1/C2 OS=Homo sapiens OX=9606 GN=HNRNPC PE=1 SV=4 - [HNRPC_HUMAN]	16.01	4	6	6	12	7.01335e+07	4.95827e+07	3.33981e+07	2.04449e+07	0	0	6.15521	6.86	2	2	5.75345	6.54	2	2	18.136	16.01	6	6	6.55662	6.86	2	2									306	33.6495	5.08447
Q9NVI7	ATPase family AAA domain-containing protein 3A OS=Homo sapiens OX=9606 GN=ATAD3A PE=1 SV=2 - [ATD3A_HUMAN]	19.09	2	4	10	19	4.76302e+07	5.53571e+07	3.31609e+07	50113205	0	0	17.9425	12.62	6	6	14.6765	9.94	5	5	13.2588	7.57	4	4	11.311	5.68	4	4		0				0			634	71.3247	8.98291
P35232	Prohibitin OS=Homo sapiens OX=9606 GN=PHB PE=1 SV=1 - [PHB_HUMAN]	21.32	1	5	5	9	2.22769e+07	1.25144e+07	3.31447e+07	8.14195e+07	0	0	9.81725	13.24	3	3	5.80373	8.09	2	2	9.26288	12.5	3	3	3.35337	3.68	1	1									272	29.7859	5.75732
P51114	Fragile X mental retardation syndrome-related protein 1 OS=Homo sapiens OX=9606 GN=FXR1 PE=1 SV=3 - [FXR1_HUMAN]	24.96	1	12	15	36	1.18954e+08	7.0479e+07	3.3134e+07	1.32776e+08	0	0	40.9904	22.22	11	12	47.1711	18.36	11	13	16.4121	9.18	4	4	22.9571	10.63	5	7		0				0			621	69.6779	6.15088
Q9P206	Uncharacterized protein KIAA1522 OS=Homo sapiens OX=9606 GN=KIAA1522 PE=1 SV=2 - [K1522_HUMAN]	17.87	1	12	12	23	4.17788e+07	5.90827e+07	3.30093e+07	2.04952e+07	0	0	9.0819	3.29	2	2	32.7648	14.11	9	9	27.6453	11.3	7	7	17.9374	8.41	5	5		0				0			1035	107.03	9.72998
P78346	Ribonuclease P protein subunit p30 OS=Homo sapiens OX=9606 GN=RPP30 PE=1 SV=1 - [RPP30_HUMAN]	12.31	1	4	4	7	1.82012e+07	5.7101e+06	3.29788e+07	5.92415e+06	0	0	8.77411	11.57	3	3	5.49153	4.48	2	2	2.86383	3.73	1	1	2.55618	3.73	1	1									268	29.3027	8.90967
P53582	Methionine aminopeptidase 1 OS=Homo sapiens OX=9606 GN=METAP1 PE=1 SV=2 - [MAP11_HUMAN]	9.33	1	3	3	6	1.91047e+07	8.35792e+06	3.29277e+07	2.12881e+06	0	0	5.65889	6.74	2	2	6.17644	6.48	2	2	2.49149	2.85	1	1	3.62799	3.89	1	1									386	43.1873	7.1665
Q5JTH9	RRP12-like protein OS=Homo sapiens OX=9606 GN=RRP12 PE=1 SV=2 - [RRP12_HUMAN]	5.55	1	5	5	5	4.5139e+06	1.17624e+07	32837985	0	0	0	6.32495	1.7	2	2	3.13822	1	1	1	6.52007	2.85	2	2		0				0							1297	143.611	8.74854
O43790	Keratin, type II cuticular Hb6 OS=Homo sapiens OX=9606 GN=KRT86 PE=1 SV=1 - [KRT86_HUMAN]	11.32	4	4	5	15	3.32617e+07	3.55932e+07	3.25021e+07	6.73451e+06	0	0	14.2829	9.67	4	4	11.5972	7.61	3	3	9.5289	4.53	2	3	18.7513	9.26	4	5		0				0			486	53.4663	5.65576
Q9UJQ4	Sal-like protein 4 OS=Homo sapiens OX=9606 GN=SALL4 PE=1 SV=1 - [SALL4_HUMAN]	1.14	1	1	1	1	0	0	3.24315e+07	0	0	0		0				0			2.79545	1.14	1	1		0				0							1053	112.161	7.47412
Q9NVP1	ATP-dependent RNA helicase DDX18 OS=Homo sapiens OX=9606 GN=DDX18 PE=1 SV=2 - [DDX18_HUMAN]	27.61	1	14	14	38	7.19826e+07	7.61954e+07	3.23735e+07	6.47933e+07	0	0	42.314	24.33	12	13	38.3974	16.57	9	10	18.7963	12.54	5	5	34.3579	17.46	8	10		0				0			670	75.3594	9.49561
Q9BYG3	MKI67 FHA domain-interacting nucleolar phosphoprotein OS=Homo sapiens OX=9606 GN=NIFK PE=1 SV=1 - [MK67I_HUMAN]	37.54	1	11	11	31	7.29384e+07	7.89746e+07	3.23665e+07	3.49264e+07	0	0	31.392	30.38	8	9	18.7261	23.89	5	5	33.1484	37.2	10	10	26.1114	29.01	6	7		0							293	34.201	9.87646
Q13347	Eukaryotic translation initiation factor 3 subunit I OS=Homo sapiens OX=9606 GN=EIF3I PE=1 SV=1 - [EIF3I_HUMAN]	15.69	1	4	4	7	1.04906e+07	2.90731e+07	3.23346e+07	4.21982e+06	0	0	10.0276	11.08	3	3	6.92994	7.69	2	2	3.17063	2.77	1	1	3.1387	4.62	1	1									325	36.4786	5.64307
P49591	Serine--tRNA ligase, cytoplasmic OS=Homo sapiens OX=9606 GN=SARS PE=1 SV=3 - [SYSC_HUMAN]	24.71	1	9	9	19	6.7979e+07	7.28274e+07	3.23339e+07	4.73547e+06	0	0	27.7957	20.04	7	8	21.8524	16.34	6	6	15.857	12.84	4	4	5.01659	4.67	1	1		0							514	58.7401	6.43018
Q96G46	tRNA-dihydrouridine(47) synthase [NAD(P)(+)]-like OS=Homo sapiens OX=9606 GN=DUS3L PE=1 SV=2 - [DUS3L_HUMAN]	29.08	1	15	15	35	6.54253e+07	78811048	3.23007e+07	2.86208e+07	0	0	40.3095	25.54	12	12	40.4139	21.54	10	11	26.8643	12.92	7	8	13.3792	8.62	4	4		0				0			650	72.5479	8.04541
P85037	Forkhead box protein K1 OS=Homo sapiens OX=9606 GN=FOXK1 PE=1 SV=1 - [FOXK1_HUMAN]	10.5	1	6	7	12	4.20108e+07	5.11298e+07	3.22861e+07	3.61023e+07	0	0	9.11502	4.37	3	3	13.6199	7.37	5	5	7.45419	3.96	3	3	2.61353	1.23	1	1		0				0			733	75.4106	9.31982
Q7Z7H8	39S ribosomal protein L10, mitochondrial OS=Homo sapiens OX=9606 GN=MRPL10 PE=1 SV=3 - [RM10_HUMAN]	6.9	1	2	2	5	2.52814e+07	2.90683e+07	3.22672e+07	8.24096e+06	0	0	2.93863	3.83	1	1	5.35764	6.9	2	2	2.64387	3.83	1	1	2.47775	3.83	1	1									261	29.2637	9.5835
Q6PKG0	La-related protein 1 OS=Homo sapiens OX=9606 GN=LARP1 PE=1 SV=2 - [LARP1_HUMAN]	11.95	2	8	8	10	1.44712e+07	1.97755e+07	3.21467e+07	1.25462e+07	0	0	3.13493	1.28	1	1	8.31435	3.47	2	2	7.20132	3.19	2	2	15.4688	7.39	5	5		0				0			1096	123.434	8.82178
P06576	ATP synthase subunit beta, mitochondrial OS=Homo sapiens OX=9606 GN=ATP5F1B PE=1 SV=3 - [ATPB_HUMAN]	26.09	1	9	9	23	5.94732e+07	5.92507e+07	3.19904e+07	7.2575e+07	0	0	25.8249	21.93	7	8	18.0713	18.34	6	6	9.98971	8.51	3	3	19.6438	16.82	6	6		0				0			529	56.5246	5.40186
P20936	Ras GTPase-activating protein 1 OS=Homo sapiens OX=9606 GN=RASA1 PE=1 SV=1 - [RASA1_HUMAN]	13.94	1	11	11	22	1.90975e+07	7.4244e+06	3.19629e+07	9.27856e+06	0	0	24.0238	10.6	8	8	12.744	5.25	4	4	17.1778	7.07	6	6	13.2013	4.97	4	4		0				0			1047	116.329	6.53662
O43432	Eukaryotic translation initiation factor 4 gamma 3 OS=Homo sapiens OX=9606 GN=EIF4G3 PE=1 SV=2 - [IF4G3_HUMAN]	3.85	1	1	5	12	2.14859e+07	5.70845e+07	3.19623e+07	2.48499e+07	0	0	11.9685	3.09	4	4	6.16332	1.45	2	2	6.61646	1.45	2	2	12.852	3.03	4	4		0				0			1585	176.542	5.37646
P31483	Nucleolysin TIA-1 isoform p40 OS=Homo sapiens OX=9606 GN=TIA1 PE=1 SV=3 - [TIA1_HUMAN]	7.77	1	1	3	4	0	3.81299e+06	3.17694e+07	0	0	0		0			2.85673	3.37	1	1	8.2922	7.77	3	3		0								0			386	42.9356	7.73779
Q7Z2E3	Aprataxin OS=Homo sapiens OX=9606 GN=APTX PE=1 SV=2 - [APTX_HUMAN]	20.22	1	6	6	14	3.16214e+07	1.84717e+07	3.17316e+07	7.03546e+07	0	0	6.2074	8.71	2	2	7.35614	5.9	2	2	14.1697	16.29	4	4	21.9698	20.22	6	6		0				0			356	40.7141	9.17334
Q6PIY7	Poly(A) RNA polymerase GLD2 OS=Homo sapiens OX=9606 GN=TENT2 PE=1 SV=1 - [GLD2_HUMAN]	12.4	1	5	5	12	1.24291e+07	4.04662e+07	3.17224e+07	2.57402e+07	0	0	4.8622	4.75	2	2	12.2372	9.5	4	4	8.56452	6.4	3	3	8.8893	6.4	3	3		0							484	55.9924	9.37842
O94851	[F-actin]-monooxygenase MICAL2 OS=Homo sapiens OX=9606 GN=MICAL2 PE=1 SV=1 - [MICA2_HUMAN]	18.51	2	20	20	45	4.60998e+07	2.81358e+07	3.16883e+07	2.12742e+07	0	0	34.1177	9.88	11	11	49.2581	14.06	13	15	35.551	11.3	11	11	25.5413	9.52	8	8		0				0			1124	126.609	8.646
Q8N3C7	CAP-Gly domain-containing linker protein 4 OS=Homo sapiens OX=9606 GN=CLIP4 PE=1 SV=1 - [CLIP4_HUMAN]	17.73	1	9	9	18	3.07921e+07	5.18617e+07	3.16291e+07	1.82642e+07	0	0	13.9874	8.37	4	4	18.0677	9.79	5	5	14.7598	9.22	5	5	12.646	8.37	4	4		0							705	76.2686	8.70459
P23258	Tubulin gamma-1 chain OS=Homo sapiens OX=9606 GN=TUBG1 PE=1 SV=2 - [TBG1_HUMAN]	14.19	2	6	6	13	4.93622e+07	5.64839e+07	3.15601e+07	4.11741e+06	0	0	11.3797	11.31	4	4	13.6459	10.2	3	4	12.6237	11.31	4	4	3.96922	3.99	1	1		0				0			451	51.1378	6.13818
P27708	CAD protein OS=Homo sapiens OX=9606 GN=CAD PE=1 SV=3 - [PYR1_HUMAN]	7.28	1	12	12	23	8.45356e+06	6.06025e+06	3.14661e+07	5.95795e+06	0	0	21.6256	4.13	6	6	27.5623	4.76	7	8	15.3266	3.28	5	5	15.8665	3.55	4	4		0				0			2225	242.829	6.45557
Q15637	Splicing factor 1 OS=Homo sapiens OX=9606 GN=SF1 PE=1 SV=4 - [SF01_HUMAN]	10.49	1	6	6	18	4.36925e+08	4.8235e+08	3.13861e+07	0	0	0	25.5621	10.49	6	8	14.7746	7.82	3	4	19.688	8.14	3	6		0				0				0			639	68.2859	8.98291
Q6P1N0	Coiled-coil and C2 domain-containing protein 1A OS=Homo sapiens OX=9606 GN=CC2D1A PE=1 SV=1 - [C2D1A_HUMAN]	22.08	1	14	14	24	4.32012e+07	3.66856e+07	31357692	1.40979e+07	0	0	36.3619	15.77	10	11	25.3283	11.46	7	7	10.7122	4.31	3	3	8.32682	3.47	3	3						0			951	103.998	8.08936
Q6ZSJ8	Uncharacterized protein C1orf122 OS=Homo sapiens OX=9606 GN=C1orf122 PE=4 SV=2 - [CA122_HUMAN]	10	1	1	1	4	0	30731891	3.12934e+07	7.61336e+06	0	0	3.02508	10	1	1	3.34008	10	1	1	2.93741	10	1	1	3.45598	10	1	1									110	11.4638	6.72705
Q14204	Cytoplasmic dynein 1 heavy chain 1 OS=Homo sapiens OX=9606 GN=DYNC1H1 PE=1 SV=5 - [DYHC1_HUMAN]	12.96	1	46	46	93	3.77168e+07	2.85055e+07	3.12718e+07	2.50592e+07	0	0	82.8658	7	23	25	84.0184	7.55	25	25	71.0802	6.41	22	22	73.2814	6.48	21	21		0				0			4646	532.072	6.40479
Q9H9L3	Interferon-stimulated 20 kDa exonuclease-like 2 OS=Homo sapiens OX=9606 GN=ISG20L2 PE=1 SV=1 - [I20L2_HUMAN]	12.46	1	4	4	6	6.21779e+07	2.92027e+07	3.12223e+07	0	0	0	2.52092	3.4	1	1	9.44152	7.65	3	3	8.50867	8.78	2	2		0				0							353	39.1296	9.93506
Q9UI10	Translation initiation factor eIF-2B subunit delta OS=Homo sapiens OX=9606 GN=EIF2B4 PE=1 SV=2 - [EI2BD_HUMAN]	18.74	1	7	7	12	2.00609e+07	30168588	3.12079e+07	11876889	0	0	9.1319	6.88	3	3	9.60208	8.22	3	3	5.63023	4.97	2	2	12.6888	11.47	4	4		0				0			523	57.5213	9.37842
Q8WWM7	Ataxin-2-like protein OS=Homo sapiens OX=9606 GN=ATXN2L PE=1 SV=2 - [ATX2L_HUMAN]	15.26	1	15	15	24	2.32071e+07	3.82267e+07	3.11767e+07	1.91991e+07	0	0	17.8913	5.3	6	6	25.8033	11.16	8	8	15.6755	7.53	5	5	16.8495	7.26	5	5									1075	113.304	8.5874
Q9H8V3	Protein ECT2 OS=Homo sapiens OX=9606 GN=ECT2 PE=1 SV=4 - [ECT2_HUMAN]	5.25	1	4	4	6	1.58174e+07	2.683e+07	3.11244e+07	543319	0	0	5.79534	2.41	2	2	6.17602	2.74	2	2	2.97511	1.42	1	1	2.44357	1.42	1	1		0				0			914	103.439	7.7085
P21333	Filamin-A OS=Homo sapiens OX=9606 GN=FLNA PE=1 SV=4 - [FLNA_HUMAN]	14.02	1	23	24	54	4.5759e+07	4.25531e+07	3.11113e+07	4.17184e+07	0	0	53.553	10.05	16	16	47.0783	8.05	13	13	38.3973	6.5	12	12	49.3656	7.59	12	13		0				0			2647	280.564	6.06201
Q9H078	Caseinolytic peptidase B protein homolog OS=Homo sapiens OX=9606 GN=CLPB PE=1 SV=1 - [CLPB_HUMAN]	21.92	1	13	13	20	5.51218e+07	4.09113e+07	3.10571e+07	4.36201e+06	0	0	27.2542	14.14	8	9	17.0034	9.9	5	5	12.0613	6.51	4	4	6.22875	3.96	2	2		0							707	78.68	9.01221
P67870	Casein kinase II subunit beta OS=Homo sapiens OX=9606 GN=CSNK2B PE=1 SV=1 - [CSK2B_HUMAN]	15.81	1	2	2	4	0	2.5995e+07	3.10369e+07	416660	0	0		0			7.1808	15.81	2	2	3.15452	5.12	1	1	2.93829	10.7	1	1		0							215	24.926	5.5542
P78345	Ribonuclease P protein subunit p38 OS=Homo sapiens OX=9606 GN=RPP38 PE=1 SV=2 - [RPP38_HUMAN]	18.73	1	5	5	8	2.06368e+07	23389366	30933921	9.517e+06	0	0	8.01244	10.95	3	3	2.6418	3.53	1	1	3.09726	3.53	1	1	8.46025	11.31	3	3		0							283	31.8146	9.92041
O00411	DNA-directed RNA polymerase, mitochondrial OS=Homo sapiens OX=9606 GN=POLRMT PE=1 SV=2 - [RPOM_HUMAN]	16.59	1	16	16	33	4.96e+07	3.59837e+07	3.09237e+07	2.14846e+07	0	0	49.7482	14.31	13	14	20.2689	6.34	5	5	26.7301	9.02	7	8	20.1417	5.85	6	6		0				0			1230	138.532	8.98291
Q99459	Cell division cycle 5-like protein OS=Homo sapiens OX=9606 GN=CDC5L PE=1 SV=2 - [CDC5L_HUMAN]	30.8	1	19	19	43	6.66313e+07	5.86224e+07	3.0726e+07	3.98843e+07	0	0	48.2923	18.08	12	15	36.4192	16.58	9	11	25.6003	14.09	7	8	31.1466	17.08	9	9		0				0			802	92.1937	8.17725
Q5H9U9	Probable ATP-dependent RNA helicase DDX60-like OS=Homo sapiens OX=9606 GN=DDX60L PE=2 SV=2 - [DDX6L_HUMAN]	8.15	1	12	12	22	1.02086e+07	2.52403e+07	3.05543e+07	7.10554e+06	0	0	14.9087	2.75	4	4	28.1999	5.92	9	9	10.8234	2.4	4	4	13.205	3.52	5	5		0				0			1706	197.547	8.29443
Q8IZ69	tRNA (uracil-5-)-methyltransferase homolog A OS=Homo sapiens OX=9606 GN=TRMT2A PE=1 SV=2 - [TRM2A_HUMAN]	27.84	1	15	15	23	4.05673e+07	1.89102e+07	3.05155e+07	3.53332e+07	0	0	24.7496	18.56	8	8	18.6613	10.08	5	5	11.4733	7.84	4	4	22.1111	14.24	6	6		0				0			625	68.6822	7.94287
P13489	Ribonuclease inhibitor OS=Homo sapiens OX=9606 GN=RNH1 PE=1 SV=2 - [RINI_HUMAN]	19.09	1	7	7	17	2.16479e+07	2.76742e+07	3.0513e+07	7.78629e+07	0	0	13.57	11.71	4	4	17.8245	14.1	5	5	6.89763	5.64	2	2	20.9029	16.92	6	6						0			461	49.9411	4.81787
Q9BYJ9	YTH domain-containing family protein 1 OS=Homo sapiens OX=9606 GN=YTHDF1 PE=1 SV=1 - [YTHD1_HUMAN]	15.03	1	4	6	13	3.46811e+07	7.84165e+07	3.03898e+07	32581256	0	0	18.0739	12.34	5	5	17.9498	12.34	4	4	12.7752	8.59	3	3	4.50889	2.68	1	1		0				0			559	60.8358	8.79248
P61513	60S ribosomal protein L37a OS=Homo sapiens OX=9606 GN=RPL37A PE=1 SV=2 - [RL37A_HUMAN]	32.61	1	2	2	5	5.25968e+07	3.37603e+06	3.03837e+07	87643994	0	0	2.90496	19.57	1	1	2.8277	13.04	1	1	6.71162	32.61	2	2	3.94599	19.57	1	1									92	10.2685	10.4331
Q9NSD9	Phenylalanine--tRNA ligase beta subunit OS=Homo sapiens OX=9606 GN=FARSB PE=1 SV=3 - [SYFB_HUMAN]	16.81	1	9	9	19	3.57033e+07	7.10395e+07	3.03821e+07	3.32673e+07	0	0	13.1416	9	5	5	18.4246	12.05	6	6	15.2211	9.85	5	5	8.64015	5.94	3	3						0			589	66.0735	6.84424
P62910	60S ribosomal protein L32 OS=Homo sapiens OX=9606 GN=RPL32 PE=1 SV=2 - [RL32_HUMAN]	29.63	1	5	5	16	8.10598e+07	8.89673e+07	3.02141e+07	3.89011e+07	0	0	9.47399	21.48	3	3	12.9821	22.22	4	4	22.1781	28.15	4	7	6.395	11.85	2	2		0							135	15.8498	11.3267
O75396	Vesicle-trafficking protein SEC22b OS=Homo sapiens OX=9606 GN=SEC22B PE=1 SV=4 - [SC22B_HUMAN]	20.47	1	4	4	7	1.68108e+07	6.59354e+06	30211305	1.98866e+07	0	0	7.34803	15.35	2	2	7.62382	20.47	2	2	3.72969	6.51	1	1	7.84779	15.35	2	2									215	24.5775	6.91748
Q9NRW3	DNA dC->dU-editing enzyme APOBEC-3C OS=Homo sapiens OX=9606 GN=APOBEC3C PE=1 SV=2 - [ABC3C_HUMAN]	13.68	3	2	2	6	3.82411e+07	5.10943e+07	3.00734e+07	17344880	0	0	5.79428	13.68	2	2	7.08145	13.68	2	2	3.35901	7.37	1	1	3.2367	6.32	1	1		0							190	22.811	7.59131
P46013	Proliferation marker protein Ki-67 OS=Homo sapiens OX=9606 GN=MKI67 PE=1 SV=2 - [KI67_HUMAN]	17.08	1	34	35	71	3.68079e+07	7.4517e+07	2.99148e+07	2.96673e+07	0	0	77.4478	11.55	23	25	76.1929	11.92	22	24	34.4865	5.96	10	10	39.5002	6.14	11	12		0				0			3256	358.474	9.45166
Q12899	Tripartite motif-containing protein 26 OS=Homo sapiens OX=9606 GN=TRIM26 PE=1 SV=1 - [TRI26_HUMAN]	16.14	1	7	7	13	3.09873e+07	3.80871e+07	2.98774e+07	0	0	0	15.5594	9.65	5	5	17.6051	13.73	5	5	9.22052	5.57	3	3		0											539	62.1271	5.03369
P49916	DNA ligase 3 OS=Homo sapiens OX=9606 GN=LIG3 PE=1 SV=2 - [DNLI3_HUMAN]	25.67	1	19	19	30	4.63937e+07	6.05791e+07	2.98114e+07	8.596e+07	0	0	12.8026	4.66	5	5	35.6311	14.57	11	11	16.0843	7.63	5	5	25.7376	10.8	9	9		0				0			1009	112.835	9.01221
Q3MHD2	Protein LSM12 homolog OS=Homo sapiens OX=9606 GN=LSM12 PE=1 SV=2 - [LSM12_HUMAN]	6.67	1	1	1	4	2.88413e+07	3.18402e+07	2.97855e+07	3.75321e+07	0	0	3.59154	6.67	1	1	3.95966	6.67	1	1	4.04645	6.67	1	1	2.93025	6.67	1	1									195	21.6871	7.73779
P62491	Ras-related protein Rab-11A OS=Homo sapiens OX=9606 GN=RAB11A PE=1 SV=3 - [RB11A_HUMAN]	16.2	2	3	3	8	3.33828e+07	4.71615e+07	2.97805e+07	7.43192e+07	0	0	5.88789	11.11	2	2	9.15953	16.2	3	3	5.80663	10.19	2	2	3.11285	5.09	1	1									216	24.3784	6.56592
P62854	40S ribosomal protein S26 OS=Homo sapiens OX=9606 GN=RPS26 PE=1 SV=3 - [RS26_HUMAN]	31.3	2	3	3	3	1.94952e+08	0	2.97496e+07	0	0	0	6.34189	18.26	2	2		0			3.93404	13.04	1	1		0				0				0			115	13.0071	11.0044
Q99623	Prohibitin-2 OS=Homo sapiens OX=9606 GN=PHB2 PE=1 SV=2 - [PHB2_HUMAN]	30.77	1	7	7	11	20393944	5.3547e+07	2.97231e+07	5.22598e+07	0	0	3.23066	5.69	1	1	9.36987	11.71	3	3	8.14272	11.37	3	3	13.5325	18.73	4	4		0							299	33.2759	9.83252
Q92974	Rho guanine nucleotide exchange factor 2 OS=Homo sapiens OX=9606 GN=ARHGEF2 PE=1 SV=4 - [ARHG2_HUMAN]	15.72	1	12	12	27	3.49191e+07	2.58226e+07	2.96441e+07	2.92546e+07	0	0	38.6259	15.21	11	12	16.9589	6.9	4	4	21.4866	8.01	6	6	20.3982	8.01	5	5		0							986	111.473	7.26904
Q7L2J0	7SK snRNA methylphosphate capping enzyme OS=Homo sapiens OX=9606 GN=MEPCE PE=1 SV=1 - [MEPCE_HUMAN]	19.45	1	9	9	18	3.03652e+07	4.66489e+07	2.95868e+07	3.34899e+07	0	0	18.9531	14.37	6	6	7.0448	4.21	2	2	17.5544	10.45	5	5	16.3574	9.43	5	5		0				0			689	74.3096	9.56885
Q6P2Q9	Pre-mRNA-processing-splicing factor 8 OS=Homo sapiens OX=9606 GN=PRPF8 PE=1 SV=2 - [PRP8_HUMAN]	13.83	1	25	25	48	4.4022e+07	5.48104e+07	2.93521e+07	2.81916e+07	0	0	37.5773	6.72	12	12	35.9312	6.08	11	11	40.5757	5.05	10	13	39.7003	7.28	12	12		0				0			2335	273.427	8.83643
Q07352	mRNA decay activator protein ZFP36L1 OS=Homo sapiens OX=9606 GN=ZFP36L1 PE=1 SV=1 - [TISB_HUMAN]	23.96	3	8	8	16	7.06483e+07	1.13452e+08	2.93115e+07	7.04368e+06	0	0	18.5463	14.79	5	5	19.8128	17.46	5	6	14.5019	8.28	3	4	2.95727	4.73	1	1									338	36.2908	7.95752
Q9UK45	U6 snRNA-associated Sm-like protein LSm7 OS=Homo sapiens OX=9606 GN=LSM7 PE=1 SV=1 - [LSM7_HUMAN]	7.77	1	1	1	1	0	0	2.92997e+07	0	0	0		0				0			2.43723	7.77	1	1		0								0			103	11.595	5.2749
Q9Y618	Nuclear receptor corepressor 2 OS=Homo sapiens OX=9606 GN=NCOR2 PE=1 SV=2 - [NCOR2_HUMAN]	17.07	1	27	27	44	3.6289e+07	5.31074e+07	2.92271e+07	5.2852e+07	0	0	32.2938	5.5	10	10	62.4891	11.92	17	17	25.9386	4.91	8	8	29.5925	4.87	9	9		0							2525	274.635	7.59131
O60524	Nuclear export mediator factor NEMF OS=Homo sapiens OX=9606 GN=NEMF PE=1 SV=4 - [NEMF_HUMAN]	8.46	1	8	8	12	2.12034e+07	1.41672e+07	2.91846e+07	8.79487e+06	0	0	12.1549	4.74	4	4	7.81641	2.79	3	3	7.31901	2.79	3	3	5.79757	2.32	2	2		0				0			1076	122.878	6.354
Q8IYA6	Cytoskeleton-associated protein 2-like OS=Homo sapiens OX=9606 GN=CKAP2L PE=1 SV=4 - [CKP2L_HUMAN]	21.61	1	12	12	21	3.72553e+07	4.89507e+07	2.91823e+07	1.36839e+07	0	0	28.4146	13.96	7	8	31.2172	16.24	8	8	10.0494	6.44	3	3	8.36743	4.7	2	2		0				0			745	83.5352	9.83252
Q9Y4Z0	U6 snRNA-associated Sm-like protein LSm4 OS=Homo sapiens OX=9606 GN=LSM4 PE=1 SV=1 - [LSM4_HUMAN]	15.83	1	2	2	5	1.54742e+08	2.34065e+08	2.91545e+07	0	0	0	3.27121	8.63	1	1	6.66363	8.63	1	2	5.73902	15.83	2	2		0				0				0			139	15.3399	9.99365
Q53GS9	U4/U6.U5 tri-snRNP-associated protein 2 OS=Homo sapiens OX=9606 GN=USP39 PE=1 SV=2 - [SNUT2_HUMAN]	13.81	1	6	6	10	3.66204e+07	1.88054e+07	2.91531e+07	4.96745e+06	0	0	10.9631	8.5	4	4	2.86794	2.12	1	1	11.7528	9.91	4	4	4.20362	2.65	1	1		0							565	65.3397	8.90967
Q14320	Protein FAM50A OS=Homo sapiens OX=9606 GN=FAM50A PE=1 SV=2 - [FA50A_HUMAN]	23.01	1	7	7	17	6.25295e+07	7.01766e+07	2.90092e+07	2.4651e+07	0	0	10.7794	13.86	4	4	24.3963	23.01	6	7	12.5909	15.04	4	4	5.14163	7.08	2	2		0							339	40.2165	6.82959
Q9HC07	Transmembrane protein 165 OS=Homo sapiens OX=9606 GN=TMEM165 PE=1 SV=1 - [TM165_HUMAN]	14.81	1	3	3	5	2.32355e+07	18774927	2.8688e+07	0	0	0	2.8441	6.17	1	1	9.12451	14.81	2	2	3.61265	6.17	1	1	5.32382	7.72	1	1									324	34.8835	7.02002
P26368	Splicing factor U2AF 65 kDa subunit OS=Homo sapiens OX=9606 GN=U2AF2 PE=1 SV=4 - [U2AF2_HUMAN]	21.89	1	7	7	16	3.80768e+07	1.79047e+07	2.86585e+07	1.51549e+06	0	0	18.985	21.89	6	6	17.7633	15.79	4	5	10.1544	11.16	3	3	6.26675	9.05	2	2		0							475	53.4672	9.08545
Q5K651	Sterile alpha motif domain-containing protein 9 OS=Homo sapiens OX=9606 GN=SAMD9 PE=1 SV=1 - [SAMD9_HUMAN]	14.1	2	19	20	48	9.81179e+07	8.18379e+07	2.84268e+07	1.9248e+07	0	0	57.793	11.39	15	17	54.7473	8.06	11	14	34.6918	6.42	8	10	24.0788	6.29	7	7		0				0			1589	184.165	7.82568
Q9Y3B9	RRP15-like protein OS=Homo sapiens OX=9606 GN=RRP15 PE=1 SV=2 - [RRP15_HUMAN]	7.8	1	2	2	2	0	0	2.83776e+07	7.8425e+06	0	0		0				0			3.17585	3.9	1	1	2.55045	3.9	1	1		0							282	31.4645	5.51611
P68400	Casein kinase II subunit alpha OS=Homo sapiens OX=9606 GN=CSNK2A1 PE=1 SV=1 - [CSK21_HUMAN]	21.99	2	6	6	14	1.4768e+07	3.27883e+07	2.82271e+07	1.54866e+07	0	0	14.8397	14.83	4	5	18.1236	14.83	4	5	7.97409	6.91	2	2	7.75811	7.67	2	2		0							391	45.1148	7.73779
P31689	DnaJ homolog subfamily A member 1 OS=Homo sapiens OX=9606 GN=DNAJA1 PE=1 SV=2 - [DNJA1_HUMAN]	6.55	1	2	2	5	2.61315e+07	13620440	2.81714e+07	0	0	0	6.55497	6.55	2	2	3.6053	3.27	1	1	7.48891	6.55	2	2		0				0							397	44.8395	7.07861
Q7Z7H5	Transmembrane emp24 domain-containing protein 4 OS=Homo sapiens OX=9606 GN=TMED4 PE=1 SV=1 - [TMED4_HUMAN]	11.45	1	2	3	3	2.03688e+07	1.80193e+07	2.8103e+07	0	0	0	3.17038	4.85	1	1	4.37991	7.49	1	1	2.50328	3.96	1	1		0								0			227	25.9263	8.27979
Q8N884	Cyclic GMP-AMP synthase OS=Homo sapiens OX=9606 GN=CGAS PE=1 SV=2 - [CGAS_HUMAN]	21.07	1	9	9	13	3.44628e+07	3.03878e+07	2.8061e+07	2.64926e+07	0	0	5.31689	4.41	2	2	12.4632	9.77	4	4	6.30663	4.98	2	2	14.2677	13.41	5	5		0							522	58.7774	9.48096
O60568	Procollagen-lysine,2-oxoglutarate 5-dioxygenase 3 OS=Homo sapiens OX=9606 GN=PLOD3 PE=1 SV=1 - [PLOD3_HUMAN]	8.54	1	5	5	10	2.08909e+07	3.48093e+07	2.78211e+07	1.23681e+07	0	0	11.5282	7.18	4	4	5.63671	3.25	2	2	5.87507	3.25	2	2	5.64822	3.25	2	2									738	84.7315	6.04932
O94906	Pre-mRNA-processing factor 6 OS=Homo sapiens OX=9606 GN=PRPF6 PE=1 SV=1 - [PRP6_HUMAN]	16.15	1	13	13	25	2.85116e+07	4.9666e+07	2.78012e+07	2.65396e+07	0	0	17.034	7.01	6	6	23.2576	7.97	6	7	16.9344	5.1	4	5	21.2638	8.82	7	7		0				0			941	106.858	8.25049
Q6PK04	Coiled-coil domain-containing protein 137 OS=Homo sapiens OX=9606 GN=CCDC137 PE=1 SV=1 - [CC137_HUMAN]	28.37	1	6	6	15	3.81083e+07	3.53738e+07	2.77925e+07	1.22575e+07	0	0	22.0715	28.37	6	6	15.1809	20.42	4	4	6.97697	7.96	2	2	9.78632	14.19	3	3		0							289	33.2111	10.9312
Q9NW64	Pre-mRNA-splicing factor RBM22 OS=Homo sapiens OX=9606 GN=RBM22 PE=1 SV=1 - [RBM22_HUMAN]	20.95	1	7	7	14	6.26778e+07	4.77804e+07	2.77345e+07	0	0	0	20.7053	13.1	4	6	16.2577	11.19	4	5	9.05683	5.48	2	3		0											420	46.8654	8.54346
Q8N3U4	Cohesin subunit SA-2 OS=Homo sapiens OX=9606 GN=STAG2 PE=1 SV=3 - [STAG2_HUMAN]	5.28	1	5	5	6	4.2685e+07	2.06948e+07	2.77142e+07	0	0	0	4.48021	1.06	1	1	13.7713	4.55	4	4	2.46309	0.73	1	1		0				0				0			1231	141.235	5.42725
Q9NYL9	Tropomodulin-3 OS=Homo sapiens OX=9606 GN=TMOD3 PE=1 SV=1 - [TMOD3_HUMAN]	11.93	1	3	3	4	2.7836e+06	5.55735e+06	27648850	0	0	0	2.69005	3.98	1	1	6.91799	8.81	2	2	2.68369	3.13	1	1		0				0							352	39.5703	5.18604
P08621	U1 small nuclear ribonucleoprotein 70 kDa OS=Homo sapiens OX=9606 GN=SNRNP70 PE=1 SV=2 - [RU17_HUMAN]	19.22	1	6	6	14	9.28648e+07	1.07242e+08	2.76019e+07	0	0	0	13.2204	13.27	4	4	21.5667	19.22	6	7	9.12638	10.07	3	3		0											437	51.5258	9.93506
Q9Y3E0	Vesicle transport protein GOT1B OS=Homo sapiens OX=9606 GN=GOLT1B PE=1 SV=1 - [GOT1B_HUMAN]	9.42	1	1	1	2	0	0	2.74117e+07	4.60787e+07	0	0									3.14806	9.42	1	1	2.99534	9.42	1	1									138	15.4154	10.3599
Q9Y6K5	2'-5'-oligoadenylate synthase 3 OS=Homo sapiens OX=9606 GN=OAS3 PE=1 SV=3 - [OAS3_HUMAN]	20.15	1	23	23	42	8.79815e+07	7.45752e+07	2.73625e+07	6.75317e+07	0	0	45.9965	14.35	16	16	29.5364	9.11	10	10	14.7311	5.15	5	5	33.5209	11.22	11	11		0							1087	121.093	8.39697
Q92769	Histone deacetylase 2 OS=Homo sapiens OX=9606 GN=HDAC2 PE=1 SV=2 - [HDAC2_HUMAN]	10.04	1	1	4	9	4.89768e+07	1.95005e+07	2.73595e+07	4.29896e+06	0	0	12.3592	10.04	3	4	7.16853	6.15	2	2	5.62721	6.35	2	2	3.06272	3.89	1	1		0				0			488	55.3288	5.90967
P04439	HLA class I histocompatibility antigen, A-3 alpha chain OS=Homo sapiens OX=9606 GN=HLA-A PE=1 SV=2 - [1A03_HUMAN]	21.92	28	2	4	10	2.0725e+07	3.44884e+07	27319189	1.86918e+07	0	0	13.3001	17.26	3	3	6.72744	6.58	1	1	10.0071	10.14	2	2	18.4314	21.92	4	4						0			365	40.8152	5.99854
P30501	HLA class I histocompatibility antigen, Cw-2 alpha chain OS=Homo sapiens OX=9606 GN=HLA-C PE=1 SV=1 - [1C02_HUMAN]	13.93	38	1	3	8	2.86726e+07	3.44884e+07	27319189	5.04928e+07	0	0	8.8509	10.11	2	2	6.72744	6.56	1	1	13.7042	13.93	3	3	9.01268	10.11	2	2		0				0			366	41.0693	6.11279
O75475	PC4 and SFRS1-interacting protein OS=Homo sapiens OX=9606 GN=PSIP1 PE=1 SV=1 - [PSIP1_HUMAN]	13.21	1	6	6	12	8.36911e+06	3.44847e+07	2.7298e+07	2.0227e+07	0	0	10.1051	8.68	3	3	14.987	8.3	4	4	8.86825	4.91	3	3	6.13082	4.72	2	2		0							530	60.0667	9.12939
P52209	6-phosphogluconate dehydrogenase, decarboxylating OS=Homo sapiens OX=9606 GN=PGD PE=1 SV=3 - [6PGD_HUMAN]	13.04	1	4	4	9	3.47535e+07	8.36512e+06	2.72472e+07	1.79302e+07	0	0	3.20219	2.28	1	1	6.35946	6.42	2	2	13.6639	13.04	4	4	7.06131	5.8	2	2		0				0			483	53.106	7.2251
Q9H936	Mitochondrial glutamate carrier 1 OS=Homo sapiens OX=9606 GN=SLC25A22 PE=1 SV=1 - [GHC1_HUMAN]	7.12	2	2	2	4	3.29798e+06	4.53489e+06	2.72418e+07	6.50429e+06	0	0	3.3292	4.64	1	1	3.32132	4.64	1	1	2.41866	2.48	1	1	3.23563	4.64	1	1						0			323	34.4483	9.29053
Q99832	T-complex protein 1 subunit eta OS=Homo sapiens OX=9606 GN=CCT7 PE=1 SV=2 - [TCPH_HUMAN]	22.65	1	10	10	19	1.72846e+07	2.03397e+07	2.71784e+07	3.63603e+07	0	0	19.5891	15.65	6	6	19.4172	16.02	6	6	10.1684	7.37	3	3	11.8828	8.29	4	4		0				0			543	59.3289	7.6499
Q9UN86	Ras GTPase-activating protein-binding protein 2 OS=Homo sapiens OX=9606 GN=G3BP2 PE=1 SV=2 - [G3BP2_HUMAN]	15.15	1	4	4	9	1.753e+08	6.97765e+07	2.69111e+07	9.83804e+07	0	0	7.76239	8.3	2	2	21.2685	9.13	2	3	3.45053	3.32	1	1	17.4725	12.66	3	3						0			482	54.0878	5.5542
Q06787	Synaptic functional regulator FMR1 OS=Homo sapiens OX=9606 GN=FMR1 PE=1 SV=1 - [FMR1_HUMAN]	15.03	1	4	6	10	7.74511e+07	4.73538e+06	2.68969e+07	3.51022e+08	0	0	16.2581	12.34	5	5	6.64919	6.17	2	2	5.91991	5.85	2	2	2.48453	1.27	1	1		0				0			632	71.1309	7.41553
Q8WUA2	Peptidyl-prolyl cis-trans isomerase-like 4 OS=Homo sapiens OX=9606 GN=PPIL4 PE=1 SV=1 - [PPIL4_HUMAN]	5.49	1	2	2	3	0	0	2.68495e+07	0	0	0		0				0			6.60262	5.49	2	2	2.82664	2.85	1	1		0				0			492	57.1895	5.92236
Q9Y265	RuvB-like 1 OS=Homo sapiens OX=9606 GN=RUVBL1 PE=1 SV=1 - [RUVB1_HUMAN]	27.63	1	9	9	13	1.91614e+07	1.03602e+07	2.6785e+07	6.2804e+07	0	0	6.26723	6.36	2	2	8.98672	10.53	3	3	10.4992	10.31	4	4	13.5847	13.82	4	4		0							456	50.1963	6.41748
Q13045	Protein flightless-1 homolog OS=Homo sapiens OX=9606 GN=FLII PE=1 SV=2 - [FLII_HUMAN]	11.03	1	10	10	20	2.79971e+07	2.46693e+07	2.6686e+07	9.08762e+06	0	0	21.9218	7.17	7	7	23.5566	7.25	6	6	13.7051	4.73	4	4	10.7362	4.26	3	3		0				0			1269	144.66	6.04932
Q8NI36	WD repeat-containing protein 36 OS=Homo sapiens OX=9606 GN=WDR36 PE=1 SV=1 - [WDR36_HUMAN]	12.72	1	8	8	12	2.01888e+07	3.65717e+07	2.66486e+07	1.71192e+07	0	0	5.44612	2.31	2	2	15.3224	8.2	5	5	8.96539	4.52	3	3	5.85287	3.26	2	2		0				0			951	105.255	7.53271
P04083	Annexin A1 OS=Homo sapiens OX=9606 GN=ANXA1 PE=1 SV=2 - [ANXA1_HUMAN]	3.18	1	1	1	1	0	0	2.65197e+07	0	0	0		0							3.04004	3.18	1	1		0											346	38.69	7.02002
Q9BXS6	Nucleolar and spindle-associated protein 1 OS=Homo sapiens OX=9606 GN=NUSAP1 PE=1 SV=1 - [NUSAP_HUMAN]	17.23	1	5	5	13	2.82298e+07	4.12971e+07	2.6464e+07	0	0	0	16.7615	17.23	5	5	14.8943	12.7	4	4	10.0909	8.16	3	3	2.62468	2.49	1	1						0			441	49.4219	9.90576
P62314	Small nuclear ribonucleoprotein Sm D1 OS=Homo sapiens OX=9606 GN=SNRPD1 PE=1 SV=1 - [SMD1_HUMAN]	15.13	1	2	2	4	2.4059e+07	47011042	26408120	0	0	0	7.3867	15.13	2	2	3.69176	10.92	1	1	4.27811	10.92	1	1		0											119	13.2734	11.561
Q9UI30	Multifunctional methyltransferase subunit TRM112-like protein OS=Homo sapiens OX=9606 GN=TRMT112 PE=1 SV=1 - [TR112_HUMAN]	21.6	1	2	2	5	2.4529e+07	0	2.63401e+07	2.60741e+07	0	0	6.2962	21.6	2	2		0			6.07483	21.6	2	2	2.82538	10.4	1	1		0							125	14.1903	5.26221
P16615	Sarcoplasmic/endoplasmic reticulum calcium ATPase 2 OS=Homo sapiens OX=9606 GN=ATP2A2 PE=1 SV=1 - [AT2A2_HUMAN]	11.8	3	10	10	28	5.58213e+07	3.46679e+07	2.62837e+07	8.06491e+07	0	0	27.9407	7.97	7	8	22.4814	9.12	7	7	15.9978	6.62	5	5	27.0423	9.4	8	8		0				0			1042	114.683	5.33838
Q9HD33	39S ribosomal protein L47, mitochondrial OS=Homo sapiens OX=9606 GN=MRPL47 PE=1 SV=2 - [RM47_HUMAN]	4.4	1	1	1	4	5.2112e+06	2.55444e+07	2.62378e+07	7.3099e+06	0	0	2.72435	4.4	1	1	2.53068	4.4	1	1	3.25656	4.4	1	1	3.24231	4.4	1	1		0				0			250	29.4319	10.3745
Q92900	Regulator of nonsense transcripts 1 OS=Homo sapiens OX=9606 GN=UPF1 PE=1 SV=2 - [RENT1_HUMAN]	27.46	1	22	22	51	4.31967e+07	4.76149e+07	2.61953e+07	8.40561e+07	0	0	52.6603	18.42	14	16	51.6508	17.01	14	16	29.6213	10.81	9	10	30.4281	11.87	9	9		0							1129	124.267	6.60986
P23368	NAD-dependent malic enzyme, mitochondrial OS=Homo sapiens OX=9606 GN=ME2 PE=1 SV=1 - [MAOM_HUMAN]	15.75	1	7	7	19	2.56115e+07	4.81788e+07	2.61454e+07	0	0	0	21.2823	11.64	5	7	23.7092	13.53	6	7	17.2078	9.59	4	5		0				0				0			584	65.4018	7.60596
P48729	Casein kinase I isoform alpha OS=Homo sapiens OX=9606 GN=CSNK1A1 PE=1 SV=2 - [KC1A_HUMAN]	20.18	2	6	6	12	5.74618e+07	4.01542e+07	2.59922e+07	1.14441e+08	0	0	8.24954	9.5	3	3	6.01858	6.53	2	2	11.1447	13.65	4	4	7.70822	9.79	3	3		0				0			337	38.8899	9.56885
P35221	Catenin alpha-1 OS=Homo sapiens OX=9606 GN=CTNNA1 PE=1 SV=1 - [CTNA1_HUMAN]	22.52	3	14	14	28	2.79647e+07	3.45498e+07	2.59767e+07	3.07799e+07	0	0	27.086	13.69	8	8	30.7126	12.14	8	9	18.8167	8.28	6	6	16.4951	7.73	5	5		0							906	100.009	6.29053
Q13084	39S ribosomal protein L28, mitochondrial OS=Homo sapiens OX=9606 GN=MRPL28 PE=1 SV=4 - [RM28_HUMAN]	8.59	1	2	2	4	1.37158e+06	2.20853e+07	2.59297e+07	0	0	0	5.36691	8.59	2	2	3.58561	4.69	1	1	3.70712	4.69	1	1		0				0							256	30.1379	8.29443
O43172	U4/U6 small nuclear ribonucleoprotein Prp4 OS=Homo sapiens OX=9606 GN=PRPF4 PE=1 SV=2 - [PRP4_HUMAN]	29.5	1	12	12	24	5.36962e+07	4.48552e+07	2.57633e+07	5.99431e+06	0	0	31.8348	22.99	9	10	24.6393	21.46	7	7	9.7852	4.21	2	3	13.465	9.77	4	4		0				0			522	58.4124	7.41553
Q8TCS8	Polyribonucleotide nucleotidyltransferase 1, mitochondrial OS=Homo sapiens OX=9606 GN=PNPT1 PE=1 SV=2 - [PNPT1_HUMAN]	23.75	1	19	19	41	3.70197e+07	6.64501e+07	2.573e+07	5.61576e+07	0	0	39.1019	13.92	11	12	53.5487	20.05	14	15	20.2367	8.56	6	6	27.1573	11.75	8	8		0				0			783	85.8966	7.76709
Q7Z4H7	HAUS augmin-like complex subunit 6 OS=Homo sapiens OX=9606 GN=HAUS6 PE=1 SV=2 - [HAUS6_HUMAN]	6.81	1	5	6	8	1.14122e+07	9.44778e+06	2.57237e+07	2.20658e+06	0	0	9.01915	4.19	3	3	9.32249	3.98	3	3	3.40599	1.05	1	1	2.5638	1.47	1	1		0				0			955	108.553	6.46826
Q9UNX4	WD repeat-containing protein 3 OS=Homo sapiens OX=9606 GN=WDR3 PE=1 SV=1 - [WDR3_HUMAN]	5.09	1	4	4	5	27043943	6.61218e+06	2.56386e+07	3.81725e+06	0	0	3.17448	1.38	1	1	5.69511	2.55	2	2	2.40666	1.17	1	1	2.82431	1.48	1	1						0			943	106.032	6.63916
Q8IV48	3'-5' exoribonuclease 1 OS=Homo sapiens OX=9606 GN=ERI1 PE=1 SV=3 - [ERI1_HUMAN]	17.19	1	5	5	11	2.11315e+07	9.28127e+06	25455770	2.11231e+07	0	0	9.18734	10.32	3	3	5.50916	6.88	2	2	6.07234	7.16	2	2	12.2753	10.32	3	4		0				0			349	40.0382	6.69775
Q9BPW8	Protein NipSnap homolog 1 OS=Homo sapiens OX=9606 GN=NIPSNAP1 PE=1 SV=1 - [NIPS1_HUMAN]	13.03	1	3	3	5	4.40859e+07	0	2.53563e+07	2.29161e+07	0	0	2.92735	3.17	1	1		0			5.64974	8.1	2	2	6.0232	8.1	2	2									284	33.2888	9.30518
Q5T6F2	Ubiquitin-associated protein 2 OS=Homo sapiens OX=9606 GN=UBAP2 PE=1 SV=1 - [UBAP2_HUMAN]	7.51	1	5	5	12	21400103	3.96945e+07	2.53378e+07	3.81104e+07	0	0	7.2867	3.04	2	2	15.341	6.08	4	4	12.0388	4.83	3	3	10.6006	4.83	3	3		0				0			1119	117.044	7.34229
Q9Y580	RNA-binding protein 7 OS=Homo sapiens OX=9606 GN=RBM7 PE=1 SV=1 - [RBM7_HUMAN]	9.02	1	2	2	5	31907770	1.63839e+07	2.5223e+07	0	0	0	6.93661	9.02	2	2	4.65218	5.26	1	1	6.89152	9.02	2	2		0				0							266	30.4847	9.56885
Q8TDD1	ATP-dependent RNA helicase DDX54 OS=Homo sapiens OX=9606 GN=DDX54 PE=1 SV=2 - [DDX54_HUMAN]	13.62	1	9	9	22	3.27852e+07	3.41794e+07	2.50419e+07	1.14966e+07	0	0	28.2939	13.62	9	9	21.0316	10.44	6	6	13.0963	6.36	4	4	10.1523	5.22	3	3		0				0			881	98.5342	10.0229
Q6UN15	Pre-mRNA 3'-end-processing factor FIP1 OS=Homo sapiens OX=9606 GN=FIP1L1 PE=1 SV=1 - [FIP1_HUMAN]	9.93	1	5	5	14	9.80203e+06	2.41001e+07	2.47452e+07	2.75953e+07	0	0	7.46637	2.53	2	2	16.9434	9.93	5	5	13.2716	9.6	4	4	10.2784	7.24	3	3									594	66.4865	5.59229
P55884	Eukaryotic translation initiation factor 3 subunit B OS=Homo sapiens OX=9606 GN=EIF3B PE=1 SV=3 - [EIF3B_HUMAN]	13.51	1	9	9	22	1.681e+07	5.93207e+07	2.47192e+07	5.27028e+07	0	0	14.6773	8.35	5	5	20.0146	9.09	6	6	12.8957	5.77	4	4	20.8298	10.2	7	7		0				0			814	92.4238	4.99561
P78406	mRNA export factor OS=Homo sapiens OX=9606 GN=RAE1 PE=1 SV=1 - [RAE1L_HUMAN]	28.53	1	8	8	16	2.17467e+07	2.70055e+07	2.44761e+07	1.29099e+07	0	0	12.0802	17.66	4	4	17.1781	20.92	5	5	14.4414	14.95	4	4	10.5202	12.77	3	3		0				0			368	40.9419	7.82568
Q9Y6R0	Numb-like protein OS=Homo sapiens OX=9606 GN=NUMBL PE=1 SV=1 - [NUMBL_HUMAN]	3.78	1	1	2	5	2.30558e+07	3.97135e+07	2.42433e+07	0	0	0	6.40026	3.78	2	2	2.58698	1.97	1	1	3.57888	1.97	1	1	2.92951	1.97	1	1		0							609	64.8508	8.85107
P18615	Negative elongation factor E OS=Homo sapiens OX=9606 GN=NELFE PE=1 SV=3 - [NELFE_HUMAN]	29.74	1	9	9	13	1.55546e+07	9.34526e+06	2.41418e+07	2.04931e+07	0	0	19.1011	21.58	6	6	6.63361	8.16	2	2	12.5168	15.79	4	4	4.2433	4.74	1	1						0			380	43.2137	9.33447
O60884	DnaJ homolog subfamily A member 2 OS=Homo sapiens OX=9606 GN=DNAJA2 PE=1 SV=1 - [DNJA2_HUMAN]	2.43	1	1	1	2	2.02648e+07	0	2.40716e+07	0	0	0	2.58247	2.43	1	1		0			2.88654	2.43	1	1		0				0							412	45.7166	6.48096
P55060	Exportin-2 OS=Homo sapiens OX=9606 GN=CSE1L PE=1 SV=3 - [XPO2_HUMAN]	4.84	1	4	4	7	2.0538e+06	1.14715e+07	2.38239e+07	2.91225e+07	0	0	2.91231	1.34	1	1	9.58422	3.91	3	3	3.16196	1.13	1	1	5.89678	2.06	2	2		0				0			971	110.346	5.77002
Q9BZI7	Regulator of nonsense transcripts 3B OS=Homo sapiens OX=9606 GN=UPF3B PE=1 SV=1 - [REN3B_HUMAN]	7.66	1	3	3	3	4.40308e+06	0	2.37304e+07	0	0	0	5.62629	5.8	2	2		0			2.54655	1.86	1	1		0				0							483	57.7271	9.48096
Q9Y3B7	39S ribosomal protein L11, mitochondrial OS=Homo sapiens OX=9606 GN=MRPL11 PE=1 SV=1 - [RM11_HUMAN]	50.52	1	9	9	25	4.1085e+07	6.71189e+07	2.37018e+07	3.95703e+07	0	0	22.6001	38.54	7	7	33.1887	50.52	9	10	10.7858	22.92	3	3	13.8759	34.38	5	5		0							192	20.6704	9.90576
P12268	Inosine-5'-monophosphate dehydrogenase 2 OS=Homo sapiens OX=9606 GN=IMPDH2 PE=1 SV=2 - [IMDH2_HUMAN]	11.09	1	6	6	15	3.05889e+07	3.49054e+07	2.37018e+07	7.15941e+06	0	0	17.1315	7.2	4	5	13.1119	9.14	4	4	13.5049	7.39	4	4	6.76171	5.06	2	2		0				0			514	55.7696	6.90283
Q96EY1	DnaJ homolog subfamily A member 3, mitochondrial OS=Homo sapiens OX=9606 GN=DNAJA3 PE=1 SV=2 - [DNJA3_HUMAN]	8.96	1	4	4	8	2.74258e+07	2.94125e+07	2.36917e+07	5.1821e+07	0	0	9.29851	5.63	3	3	2.85273	3.33	1	1	2.96235	3.33	1	1	8.5502	5.83	2	3		0				0			480	52.4555	9.26123
Q5JVF3	PCI domain-containing protein 2 OS=Homo sapiens OX=9606 GN=PCID2 PE=1 SV=2 - [PCID2_HUMAN]	6.77	1	2	2	6	35694204	5.32354e+07	2.36731e+07	1.08212e+07	0	0	7.03944	4.01	1	2	6.25169	6.77	2	2	4.13425	4.01	1	1	3.41393	4.01	1	1									399	45.9998	8.52881
Q06330	Recombining binding protein suppressor of hairless OS=Homo sapiens OX=9606 GN=RBPJ PE=1 SV=3 - [SUH_HUMAN]	11.2	1	4	4	5	1.464e+07	2.86577e+07	2.36158e+07	0	0	0	5.40875	4.6	2	2	7.60348	6.6	2	2	2.55151	2.2	1	1		0											500	55.6015	7.18115
P48047	ATP synthase subunit O, mitochondrial OS=Homo sapiens OX=9606 GN=ATP5O PE=1 SV=1 - [ATPO_HUMAN]	22.54	1	4	4	8	10795461	0	2.35888e+07	3.00561e+07	0	0	3.01618	5.16	1	1		0			13.4004	22.54	4	4	10.3922	17.37	3	3		0							213	23.2627	9.96436
Q9ULX6	A-kinase anchor protein 8-like OS=Homo sapiens OX=9606 GN=AKAP8L PE=1 SV=3 - [AKP8L_HUMAN]	8.2	1	4	4	7	1.6259e+07	2.53401e+07	2.35383e+07	3.12083e+07	0	0	9.54647	5.88	3	3	2.89799	1.39	1	1	2.83349	1.39	1	1	6.5386	4.33	2	2		0				0			646	71.6037	5.07178
P51571	Translocon-associated protein subunit delta OS=Homo sapiens OX=9606 GN=SSR4 PE=1 SV=1 - [SSRD_HUMAN]	20.81	1	4	4	11	2.80543e+07	3.40154e+07	2.33268e+07	3.39001e+07	0	0	13.8078	20.81	3	4	15.0735	15.03	3	4	3.03691	6.36	1	1	5.62442	12.14	2	2		0							173	18.9866	6.15088
P43246	DNA mismatch repair protein Msh2 OS=Homo sapiens OX=9606 GN=MSH2 PE=1 SV=1 - [MSH2_HUMAN]	9.42	1	9	9	15	3.15132e+07	4.08353e+07	2.33081e+07	1.63989e+07	0	0	15.869	6.64	5	5	13.4657	5.57	4	4	9.24812	2.57	3	3	9.28509	3.85	3	3		0							934	104.677	5.77002
Q9C0C2	182 kDa tankyrase-1-binding protein OS=Homo sapiens OX=9606 GN=TNKS1BP1 PE=1 SV=4 - [TB182_HUMAN]	24.75	1	28	28	58	2.98336e+07	2.98635e+07	2.32638e+07	4.11533e+07	0	0	43.162	10.82	12	13	57.0934	13.19	17	17	33.5388	8.85	11	11	60.1371	16.19	17	17		0				0			1729	181.685	4.85596
Q9C002	Normal mucosa of esophagus-specific gene 1 protein OS=Homo sapiens OX=9606 GN=NMES1 PE=2 SV=1 - [NMES1_HUMAN]	43.37	1	3	3	9	1.18941e+08	5.23002e+07	2.32184e+07	2.29766e+07	0	0	4.64208	20.48	1	1	11.6839	43.37	3	3	6.91704	20.48	2	2	9.98193	43.37	3	3									83	9.61118	9.46631
P17987	T-complex protein 1 subunit alpha OS=Homo sapiens OX=9606 GN=TCP1 PE=1 SV=1 - [TCPA_HUMAN]	18.17	1	9	9	19	4.00779e+07	4.42124e+07	2.3197e+07	3.8773e+07	0	0	22.2941	14.03	7	7	21.9857	12.95	7	7	7.18031	4.86	2	2	8.31972	4.68	3	3		0							556	60.3056	6.11279
Q8TDB6	E3 ubiquitin-protein ligase DTX3L OS=Homo sapiens OX=9606 GN=DTX3L PE=1 SV=1 - [DTX3L_HUMAN]	28.38	1	15	15	28	3.49322e+07	3.33942e+07	2.31908e+07	2.62379e+07	0	0	29.4964	17.03	9	9	39.9967	19.86	10	10	8.54279	4.32	3	3	20.0077	10.41	6	6		0				0			740	83.5013	8.06006
Q05519	Serine/arginine-rich splicing factor 11 OS=Homo sapiens OX=9606 GN=SRSF11 PE=1 SV=1 - [SRS11_HUMAN]	10.33	1	4	4	7	3.41123e+07	4.64326e+07	2.30975e+07	2.47267e+06	0	0	10.3864	10.33	3	3	7.95292	6.4	2	2	2.56987	2.89	1	1	3.0752	3.93	1	1		0							484	53.5102	10.521
Q969G5	Caveolae-associated protein 3 OS=Homo sapiens OX=9606 GN=CAVIN3 PE=1 SV=3 - [CAVN3_HUMAN]	18.39	1	4	4	10	2.6068e+07	6.48887e+07	2.30801e+07	4.26941e+06	0	0	5.79911	9.58	2	2	10.1591	13.79	3	3	13.0506	14.56	3	4	3.11695	4.6	1	1		0							261	27.6845	6.43018
Q15393	Splicing factor 3B subunit 3 OS=Homo sapiens OX=9606 GN=SF3B3 PE=1 SV=4 - [SF3B3_HUMAN]	13.72	1	12	12	22	3.353e+07	2.8904e+07	2.29581e+07	1.58421e+07	0	0	17.0854	6.33	6	6	27.7891	9.45	8	8	17.4028	6.08	5	5	10.5946	3.94	3	3		0				0			1217	135.492	5.26221
Q9UPN3	Microtubule-actin cross-linking factor 1, isoforms 1/2/3/5 OS=Homo sapiens OX=9606 GN=MACF1 PE=1 SV=4 - [MACF1_HUMAN]	6.02	1	33	34	54	2.89989e+07	1.99407e+07	2.29381e+07	6.78339e+06	0	0	63.6902	3.9	20	20	43.4154	2.31	13	13	30.3768	1.53	9	10	35.7286	2.1	11	11		0				0			7388	837.787	5.38916
P62258	14-3-3 protein epsilon OS=Homo sapiens OX=9606 GN=YWHAE PE=1 SV=1 - [1433E_HUMAN]	10.98	1	2	2	3	0	2.56177e+06	2.28698e+07	0	0	0		0			3.09496	6.67	1	1	3.13108	4.31	1	1	3.89258	6.67	1	1		0							255	29.1554	4.7417
P36873	Serine/threonine-protein phosphatase PP1-gamma catalytic subunit OS=Homo sapiens OX=9606 GN=PPP1CC PE=1 SV=1 - [PP1G_HUMAN]	26.93	1	1	8	22	9.37067e+07	6.09997e+07	2.28514e+07	2.19547e+07	0	0	23.7683	18.27	6	7	17.1272	17.65	5	5	16.3286	17.96	5	5	19.4009	20.43	4	5		0							323	36.9597	6.53662
P62136	Serine/threonine-protein phosphatase PP1-alpha catalytic subunit OS=Homo sapiens OX=9606 GN=PPP1CA PE=1 SV=1 - [PP1A_HUMAN]	31.82	1	2	9	23	1.21962e+08	1.49874e+08	2.28514e+07	2.19547e+07	0	0	26.3121	20.91	7	8	20.0515	22.73	6	6	13.546	14.55	4	4	19.4009	20	4	5		0							330	37.4878	6.32861
P40926	Malate dehydrogenase, mitochondrial OS=Homo sapiens OX=9606 GN=MDH2 PE=1 SV=3 - [MDHM_HUMAN]	23.67	1	6	6	14	3.77669e+07	1.41477e+07	2.28176e+07	6.40594e+06	0	0	8.90212	11.24	3	3	13.1302	12.72	3	4	11.9488	15.38	4	4	8.93109	11.54	3	3		0							338	35.4807	8.67529
P19105	Myosin regulatory light chain 12A OS=Homo sapiens OX=9606 GN=MYL12A PE=1 SV=2 - [ML12A_HUMAN]	6.43	3	1	1	1	0	0	2.28099e+07	0	0	0		0							2.64064	6.43	1	1		0								0			171	19.7815	4.80518
O60220	Mitochondrial import inner membrane translocase subunit Tim8 A OS=Homo sapiens OX=9606 GN=TIMM8A PE=1 SV=1 - [TIM8A_HUMAN]	22.68	1	2	2	5	8.47501e+06	1.4298e+07	2.27862e+07	0	0	0	6.05923	22.68	2	2	5.34374	22.68	2	2	2.4572	11.34	1	1		0											97	10.9913	5.16064
P84022	Mothers against decapentaplegic homolog 3 OS=Homo sapiens OX=9606 GN=SMAD3 PE=1 SV=1 - [SMAD3_HUMAN]	13.65	3	4	4	8	22358522	3.50865e+07	2.2742e+07	2.25375e+07	0	0	2.86737	5.88	1	1	5.72169	4.71	2	2	6.60107	8.47	2	2	10.375	11.53	3	3		0							425	48.0498	7.15186
Q9UKM9	RNA-binding protein Raly OS=Homo sapiens OX=9606 GN=RALY PE=1 SV=1 - [RALY_HUMAN]	13.73	2	4	4	6	2.05197e+07	2.57222e+07	2.26503e+07	0	0	0	7.3158	6.86	2	2	9.15921	10.13	3	3	3.33704	3.59	1	1		0											306	32.4436	9.17334
O15504	Nucleoporin-like protein 2 OS=Homo sapiens OX=9606 GN=NUPL2 PE=1 SV=1 - [NUPL2_HUMAN]	21.99	1	6	6	12	7.79362e+06	2.33978e+07	22453492	1.93604e+07	0	0	7.25801	8.75	2	2	24.3926	21.99	6	6	6.12501	6.15	2	2	6.75614	7.33	2	2									423	44.844	9.18799
O00515	Ladinin-1 OS=Homo sapiens OX=9606 GN=LAD1 PE=1 SV=2 - [LAD1_HUMAN]	26.11	1	12	12	21	2.82328e+07	3.73284e+07	2.24169e+07	2.57578e+07	0	0	13.3513	10.44	4	4	23.966	18.76	6	6	24.3046	19.54	6	7	13.0209	11.61	4	4		0							517	57.0968	9.67139
P61604	10 kDa heat shock protein, mitochondrial OS=Homo sapiens OX=9606 GN=HSPE1 PE=1 SV=2 - [CH10_HUMAN]	13.73	1	1	1	2	0	1.04847e+07	22378143	0	0	0		0			2.47477	13.73	1	1	3.15049	13.73	1	1		0											102	10.9249	8.92432
Q9BZF9	Uveal autoantigen with coiled-coil domains and ankyrin repeats OS=Homo sapiens OX=9606 GN=UACA PE=1 SV=2 - [UACA_HUMAN]	20.9	1	24	24	39	3.75239e+07	2.56387e+07	2.22799e+07	5.74375e+06	0	0	57.6528	17.51	18	18	36.3196	8.47	9	10	23.7883	6.43	7	8	10.0065	3.32	3	3		0				0			1416	162.404	7.03467
Q8WYQ5	Microprocessor complex subunit DGCR8 OS=Homo sapiens OX=9606 GN=DGCR8 PE=1 SV=1 - [DGCR8_HUMAN]	7.37	1	5	5	9	1.62741e+07	1.77216e+07	2.21952e+07	3.11384e+07	0	0	5.9925	3.23	2	2	11.7362	5.69	4	4	5.80584	3.23	2	2	3.07526	1.68	1	1		0							773	85.9912	5.94775
Q9Y448	Small kinetochore-associated protein OS=Homo sapiens OX=9606 GN=KNSTRN PE=1 SV=2 - [SKAP_HUMAN]	11.39	1	2	2	4	0	19731959	2.21564e+07	8.78915e+06	0	0		0			3.7592	4.43	1	1	7.04906	11.39	2	2	3.43083	4.43	1	1						0			316	35.4162	6.30322
P02768	Serum albumin OS=Homo sapiens OX=9606 GN=ALB PE=1 SV=2 - [ALBU_HUMAN]	4.6	1	2	2	5	1.4368e+07	4.878e+07	22087859	2.81557e+07	0	0	6.54606	4.6	2	2	3.97035	2.46	1	1	4.39564	2.46	1	1	4.08908	2.46	1	1		0				0			609	69.3215	6.27783
P62826	GTP-binding nuclear protein Ran OS=Homo sapiens OX=9606 GN=RAN PE=1 SV=3 - [RAN_HUMAN]	20.83	1	4	4	5	2.36133e+07	0	22034690	0	0	0	7.8265	15.74	3	3		0			4.92651	9.72	2	2		0											216	24.4076	7.48877
Q96T60	Bifunctional polynucleotide phosphatase/kinase OS=Homo sapiens OX=9606 GN=PNKP PE=1 SV=1 - [PNKP_HUMAN]	11.32	1	5	5	8	2.49799e+07	2.53085e+06	2.20263e+07	2.0314e+07	0	0	2.35504	1.92	1	1	5.20134	4.41	2	2	6.47459	4.99	2	2	10.1443	6.91	3	3		0							521	57.0405	8.45557
Q9BST9	Rhotekin OS=Homo sapiens OX=9606 GN=RTKN PE=1 SV=2 - [RTKN_HUMAN]	17.23	1	6	6	17	1.59255e+07	2.3404e+07	2.19934e+07	1.77144e+07	0	0	12.6937	13.5	4	4	14.8588	13.5	4	4	18.5551	17.23	6	6	9.86666	6.39	2	3						0			563	62.6277	7.44482
P09429	High mobility group protein B1 OS=Homo sapiens OX=9606 GN=HMGB1 PE=1 SV=3 - [HMGB1_HUMAN]	28.37	2	6	8	23	1.9417e+08	2.09938e+08	2.18347e+07	3.07329e+07	0	0	28.1457	27.91	6	8	18.5836	27.91	5	5	29.9306	19.53	5	8	8.83085	6.98	1	2		0				0			215	24.8782	5.74463
P20810	Calpastatin OS=Homo sapiens OX=9606 GN=CAST PE=1 SV=4 - [ICAL_HUMAN]	14.55	1	7	7	14	2.34798e+07	41876543	2.18224e+07	3.39732e+07	0	0	16.7939	12.01	5	5	18.0683	12.57	5	5	11.4949	4.94	2	3	4.47998	2.54	1	1		0				0			708	76.5263	5.07178
O43663	Protein regulator of cytokinesis 1 OS=Homo sapiens OX=9606 GN=PRC1 PE=1 SV=2 - [PRC1_HUMAN]	9.35	1	4	4	7	2.30266e+07	1.1775e+07	2.18176e+07	1.58896e+07	0	0	3.92812	2.1	1	1	10.9209	7.26	3	3	6.44045	4.19	2	2	3.97566	2.1	1	1		0				0			620	71.5616	6.68311
P04843	Dolichyl-diphosphooligosaccharide--protein glycosyltransferase subunit 1 OS=Homo sapiens OX=9606 GN=RPN1 PE=1 SV=1 - [RPN1_HUMAN]	24.05	1	11	11	18	1.9823e+07	5.10876e+07	2.17868e+07	2.3417e+07	0	0	22.35	14.99	7	7	16.1523	9.88	5	5	6.82179	3.95	2	2	13.9962	9.56	4	4		0				0			607	68.5268	6.37939
Q9Y2X9	Zinc finger protein 281 OS=Homo sapiens OX=9606 GN=ZNF281 PE=1 SV=1 - [ZN281_HUMAN]	19.66	1	11	11	20	3.8152e+07	4.06834e+07	2.17416e+07	4.47127e+07	0	0	24.4626	9.83	6	7	18.4967	9.94	5	5	13.4426	5.14	2	3	20.5459	8.83	4	5		0				0			895	96.8547	8.48486
P10620	Microsomal glutathione S-transferase 1 OS=Homo sapiens OX=9606 GN=MGST1 PE=1 SV=1 - [MGST1_HUMAN]	27.1	1	4	4	12	4.46447e+07	6.0492e+07	2.17325e+07	5.27426e+07	0	0	9.88569	19.35	3	3	17.246	27.1	4	5	7.46612	9.03	2	2	6.4047	9.03	2	2		0				0			155	17.5872	9.39307
P61160	Actin-related protein 2 OS=Homo sapiens OX=9606 GN=ACTR2 PE=1 SV=1 - [ARP2_HUMAN]	24.62	1	7	7	11	7.18087e+06	1.45004e+07	2.16574e+07	1.82769e+07	0	0	14.2135	15.48	4	4	6.35252	6.85	2	2	5.94324	6.35	2	2	9.63794	9.64	3	3		0							394	44.7322	6.7417
Q14257	Reticulocalbin-2 OS=Homo sapiens OX=9606 GN=RCN2 PE=1 SV=1 - [RCN2_HUMAN]	33.44	1	8	8	15	4.60348e+07	3.12933e+07	2.16144e+07	5.12328e+07	0	0	7.93346	10.09	2	2	12.7429	16.09	3	3	12.7366	14.2	4	4	21.1962	33.12	6	6		0				0			317	36.8536	4.39893
P20585	DNA mismatch repair protein Msh3 OS=Homo sapiens OX=9606 GN=MSH3 PE=1 SV=4 - [MSH3_HUMAN]	14.25	1	14	14	29	2.49944e+07	2.43227e+07	2.13192e+07	8.27591e+06	0	0	27.4361	9.32	8	9	30.2377	10.99	10	10	19.9497	7.83	7	7	8.44903	3.34	3	3		0				0			1137	127.332	8.01611
O94842	TOX high mobility group box family member 4 OS=Homo sapiens OX=9606 GN=TOX4 PE=1 SV=1 - [TOX4_HUMAN]	5.31	3	3	3	7	1.98267e+07	2.47304e+07	2.12103e+07	0	0	0	8.25441	3.22	2	2	12.5111	5.31	3	3	2.69907	2.09	1	1	3.89833	3.22	1	1		0							621	66.1531	5.05908
Q9Y320	Thioredoxin-related transmembrane protein 2 OS=Homo sapiens OX=9606 GN=TMX2 PE=1 SV=1 - [TMX2_HUMAN]	15.2	1	3	3	6	13179991	3.53179e+07	2.12078e+07	0	0	0	13.6451	15.2	3	4	4.33043	9.12	1	1	4.57032	9.12	1	1		0											296	34.0156	8.68994
P05026	Sodium/potassium-transporting ATPase subunit beta-1 OS=Homo sapiens OX=9606 GN=ATP1B1 PE=1 SV=1 - [AT1B1_HUMAN]	12.54	1	3	3	4	1.03318e+07	8.0405e+06	2.11524e+07	0	0	0	5.17176	8.25	2	2	3.0374	4.29	1	1	2.5279	4.62	1	1		0											303	35.0389	8.52881
Q6NZY4	Zinc finger CCHC domain-containing protein 8 OS=Homo sapiens OX=9606 GN=ZCCHC8 PE=1 SV=2 - [ZCHC8_HUMAN]	20.65	1	9	9	17	2.48087e+07	2.62236e+07	2.11418e+07	1.04294e+07	0	0	17.4068	12.73	5	5	20.399	10.04	4	5	15.3012	10.75	5	5	7.36481	4.95	2	2		0							707	78.5285	4.86865
Q15369	Elongin-C OS=Homo sapiens OX=9606 GN=ELOC PE=1 SV=1 - [ELOC_HUMAN]	49.11	1	5	5	8	3.45693e+07	3.57339e+07	2.10686e+07	0	0	0	12.1447	31.25	4	4	7.19568	29.46	2	2	7.38875	30.36	2	2		0				0							112	12.465	4.77979
P11182	Lipoamide acyltransferase component of branched-chain alpha-keto acid dehydrogenase complex, mitochondrial OS=Homo sapiens OX=9606 GN=DBT PE=1 SV=3 - [ODB2_HUMAN]	10.58	1	4	4	6	8.38778e+06	4.96465e+06	2.10497e+07	0	0	0	5.64012	4.77	2	2	5.6127	5.81	2	2	5.88251	4.56	2	2		0											482	53.4529	8.51416
Q9UEY8	Gamma-adducin OS=Homo sapiens OX=9606 GN=ADD3 PE=1 SV=1 - [ADDG_HUMAN]	10.06	1	6	6	9	1.58663e+07	8.97522e+06	2.10102e+07	5.04965e+06	0	0	6.19825	4.25	2	2	11.7869	5.81	4	4	3.45786	1.98	1	1	6.14484	3.82	2	2		0				0			706	79.1052	6.31592
Q9NR48	Histone-lysine N-methyltransferase ASH1L OS=Homo sapiens OX=9606 GN=ASH1L PE=1 SV=2 - [ASH1L_HUMAN]	0.47	1	1	1	1	0	0	2.09646e+07	0	0	0		0				0			3.2648	0.47	1	1		0				0				0			2969	332.582	9.39307
P04792	Heat shock protein beta-1 OS=Homo sapiens OX=9606 GN=HSPB1 PE=1 SV=2 - [HSPB1_HUMAN]	13.17	1	2	2	5	1.02717e+07	9.39432e+06	2.09447e+07	1.78916e+07	0	0	5.85722	13.17	2	2	4.64708	8.29	1	1	2.49643	4.88	1	1	4.18437	8.29	1	1		0				0			205	22.7685	6.40479
P51149	Ras-related protein Rab-7a OS=Homo sapiens OX=9606 GN=RAB7A PE=1 SV=1 - [RAB7A_HUMAN]	23.19	1	4	4	8	1.92013e+07	1.7452e+07	2.09259e+07	1.99519e+07	0	0	5.18546	12.08	2	2	9.52045	17.87	3	3	6.47444	11.59	2	2	3.69512	6.76	1	1		0							207	23.4748	6.69775
O75616	GTPase Era, mitochondrial OS=Homo sapiens OX=9606 GN=ERAL1 PE=1 SV=2 - [ERAL1_HUMAN]	18.31	1	6	6	9	1.68895e+07	627795	2.07843e+07	2.06936e+07	0	0	2.48715	2.06	1	1	6.08674	7.78	2	2	8.61103	8.47	3	3	8.8484	9.61	3	3		0							437	48.3195	8.83643
P59998	Actin-related protein 2/3 complex subunit 4 OS=Homo sapiens OX=9606 GN=ARPC4 PE=1 SV=3 - [ARPC4_HUMAN]	17.86	1	3	3	7	1.3072e+07	2.35433e+07	2.07788e+07	3.88052e+07	0	0	2.56962	6.55	1	1	6.08231	13.1	2	2	5.43134	13.1	2	2	5.51234	11.31	2	2		0				0			168	19.6543	8.42627
O43823	A-kinase anchor protein 8 OS=Homo sapiens OX=9606 GN=AKAP8 PE=1 SV=1 - [AKAP8_HUMAN]	6.36	1	2	2	4	0	2.81017e+07	2.07594e+07	2.0501e+07	0	0		0			3.06102	1.59	1	1	3.11783	1.59	1	1	6.56298	6.36	2	2		0							692	76.0611	5.14795
P62899	60S ribosomal protein L31 OS=Homo sapiens OX=9606 GN=RPL31 PE=1 SV=1 - [RL31_HUMAN]	35.2	1	4	4	10	1.05875e+09	1.95545e+09	20752532	2.26372e+07	0	0	11.8367	28	3	4	6.45408	18.4	2	2	7.96515	18.4	2	2	6.77338	18.4	2	2		0				0			125	14.4539	10.5356
O75821	Eukaryotic translation initiation factor 3 subunit G OS=Homo sapiens OX=9606 GN=EIF3G PE=1 SV=2 - [EIF3G_HUMAN]	4.06	1	1	1	3	0	2.04504e+07	2.06875e+07	1.70123e+07	0	0		0			3.57181	4.06	1	1	3.5018	4.06	1	1	3.48348	4.06	1	1		0							320	35.5889	6.12549
Q9Y230	RuvB-like 2 OS=Homo sapiens OX=9606 GN=RUVBL2 PE=1 SV=3 - [RUVB2_HUMAN]	27.86	1	11	11	20	3.0243e+07	3.85857e+07	2.05981e+07	2.9427e+07	0	0	21.92	18.36	7	7	14.7318	14.9	5	5	9.34543	7.56	3	3	15.3471	14.47	5	5		0							463	51.1246	5.64307
P26639	Threonine--tRNA ligase, cytoplasmic OS=Homo sapiens OX=9606 GN=TARS PE=1 SV=3 - [SYTC_HUMAN]	18.4	2	12	12	20	3.72843e+07	6.92973e+07	2.03589e+07	3.52223e+07	1.39362e+06	0	22.4485	14.38	7	7	22.2762	13.28	8	8	8.07788	6.09	3	3	4.10439	1.94	1	1	2.72057	1.94	1	1		0			723	83.3819	6.66846
Q7Z7M9	Polypeptide N-acetylgalactosaminyltransferase 5 OS=Homo sapiens OX=9606 GN=GALNT5 PE=1 SV=1 - [GALT5_HUMAN]	1.49	1	1	1	1	0	0	2.03253e+07	0	0	0		0				0			3.53389	1.49	1	1		0				0							940	106.199	9.46631
Q13889	General transcription factor IIH subunit 3 OS=Homo sapiens OX=9606 GN=GTF2H3 PE=1 SV=2 - [TF2H3_HUMAN]	12.34	1	3	3	3	9.07184e+06	0	2.03172e+07	0	0	0	2.837	4.55	1	1	3.38001	3.9	1	1	3.3826	3.9	1	1		0				0				0			308	34.3556	7.02002
O43818	U3 small nucleolar RNA-interacting protein 2 OS=Homo sapiens OX=9606 GN=RRP9 PE=1 SV=1 - [U3IP2_HUMAN]	6.11	1	2	2	5	7.68646e+06	1.53287e+07	2.03122e+07	2.54725e+07	0	0	3.11062	3.79	1	1	7.73907	6.11	2	2	2.76556	2.32	1	1	3.00701	2.32	1	1						0			475	51.8085	7.85498
Q96CW1	AP-2 complex subunit mu OS=Homo sapiens OX=9606 GN=AP2M1 PE=1 SV=2 - [AP2M1_HUMAN]	19.31	1	7	7	17	5.98142e+07	6.57404e+07	2.02713e+07	1.87972e+07	0	0	20.5771	14.48	5	6	22.6283	17.01	6	6	6.51435	5.98	2	2	11.2381	9.66	3	3		0				0			435	49.623	9.53955
Q15392	Delta(24)-sterol reductase OS=Homo sapiens OX=9606 GN=DHCR24 PE=1 SV=2 - [DHC24_HUMAN]	4.26	1	2	2	4	0	1.67989e+07	2.02233e+07	2.79702e+07	0	0		0			2.77056	2.52	1	1	5.0905	4.26	2	2	2.72798	1.74	1	1									516	60.062	8.1626
P63173	60S ribosomal protein L38 OS=Homo sapiens OX=9606 GN=RPL38 PE=1 SV=2 - [RL38_HUMAN]	51.43	1	4	4	23	7.11906e+07	7.04838e+07	2.01513e+07	9.41081e+07	0	0	20.8494	51.43	4	7	17.9784	51.43	4	6	11.8308	51.43	4	4	17.5136	51.43	4	6		0				0			70	8.21273	10.0962
O15258	Protein RER1 OS=Homo sapiens OX=9606 GN=RER1 PE=1 SV=1 - [RER1_HUMAN]	14.8	1	2	2	5	2.47558e+07	6176150	2.01339e+07	7773295	0	0	2.73481	5.61	1	1	7.19983	9.18	1	2	3.27426	5.61	1	1	3.44517	9.18	1	1		0							196	22.9429	9.53955
Q9H2K8	Serine/threonine-protein kinase TAO3 OS=Homo sapiens OX=9606 GN=TAOK3 PE=1 SV=2 - [TAOK3_HUMAN]	3.9	2	2	2	3	0	1.12386e+06	2.00827e+07	1.47358e+07	0	0		0			3.32791	2.45	1	1	2.90301	1.45	1	1	2.69125	1.45	1	1		0				0			898	105.34	7.29834
P14923	Junction plakoglobin OS=Homo sapiens OX=9606 GN=JUP PE=1 SV=3 - [PLAK_HUMAN]	15.03	1	7	8	17	1.43162e+07	1.91003e+07	1.98354e+07	1.45119e+07	0	0	12.4674	7.65	4	4	20.0729	12.08	6	6	11.7626	7.25	4	4	10.9302	6.58	3	3		0				0			745	81.6927	6.13818
Q96QE5	Transcription elongation factor, mitochondrial OS=Homo sapiens OX=9606 GN=TEFM PE=1 SV=1 - [TEFM_HUMAN]	10.28	1	3	3	4	1.55168e+07	2.04696e+07	1.97355e+07	0	0	0	6.04214	7.5	2	2	2.76008	2.78	1	1	2.79233	2.78	1	1		0				0							360	41.6497	9.31982
O75683	Surfeit locus protein 6 OS=Homo sapiens OX=9606 GN=SURF6 PE=1 SV=3 - [SURF6_HUMAN]	14.13	1	3	3	3	6.16424e+06	1.28962e+07	1.97036e+07	0	0	0	3.12745	4.99	1	1	5.88086	6.65	1	1	2.44422	2.49	1	1		0				0							361	41.4256	10.6382
Q9BVJ6	U3 small nucleolar RNA-associated protein 14 homolog A OS=Homo sapiens OX=9606 GN=UTP14A PE=1 SV=1 - [UT14A_HUMAN]	10.25	2	6	6	10	9.6838e+06	2.09249e+07	1.96903e+07	1.03809e+07	0	0	9.26407	5.06	3	3	11.5964	5.45	3	3	10.5638	5.32	3	3	3.63244	1.82	1	1									771	87.9241	7.86963
P61158	Actin-related protein 3 OS=Homo sapiens OX=9606 GN=ACTR3 PE=1 SV=3 - [ARP3_HUMAN]	16.75	1	5	5	9	28614566	2.09339e+07	1.96887e+07	1.85594e+07	0	0	8.6184	6.22	2	3	5.68866	7.42	2	2	5.18984	5.02	2	2	5.25061	5.26	2	2		0							418	47.341	5.88428
Q5VTL8	Pre-mRNA-splicing factor 38B OS=Homo sapiens OX=9606 GN=PRPF38B PE=1 SV=1 - [PR38B_HUMAN]	7.69	1	3	3	6	2.19263e+07	1.06011e+07	19328514	4.7406e+06	0	0	2.94459	2.2	1	1	9.28178	7.69	3	3	3.09214	2.2	1	1	2.6494	2.56	1	1		0				0			546	64.4292	10.5356
Q15678	Tyrosine-protein phosphatase non-receptor type 14 OS=Homo sapiens OX=9606 GN=PTPN14 PE=1 SV=2 - [PTN14_HUMAN]	18.2	1	15	16	31	5.39386e+07	7.07185e+07	1.92931e+07	1.99109e+07	0	0	33.6302	13.56	10	10	27.7487	9.94	8	8	20.2566	8.17	6	6	25.943	9.94	7	7		0							1187	135.175	8.30908
Q8N6H7	ADP-ribosylation factor GTPase-activating protein 2 OS=Homo sapiens OX=9606 GN=ARFGAP2 PE=1 SV=1 - [ARFG2_HUMAN]	15.16	1	6	6	10	1.56482e+07	2.16044e+07	1.9268e+07	0	0	0	5.55846	4.8	2	2	10.5237	8.25	3	3	11.8267	10.36	4	4	3.43542	2.11	1	1									521	56.6851	7.98682
Q12788	Transducin beta-like protein 3 OS=Homo sapiens OX=9606 GN=TBL3 PE=1 SV=2 - [TBL3_HUMAN]	21.78	1	12	12	23	2.12439e+07	2.75156e+07	1.9242e+07	2.27368e+07	0	0	20.7738	10.64	6	6	23.4629	13.12	7	7	17.6755	10.27	6	6	13.9665	7.05	4	4		0				0			808	88.9785	6.90283
Q8WWY3	U4/U6 small nuclear ribonucleoprotein Prp31 OS=Homo sapiens OX=9606 GN=PRPF31 PE=1 SV=2 - [PRP31_HUMAN]	13.03	1	4	4	12	3.1762e+07	2.17772e+07	1.92345e+07	1.62924e+07	0	0	3.366	2.2	1	1	13.6226	10.82	3	4	16.6609	13.03	4	5	7.45126	4.81	2	2		0							499	55.4214	5.78271
Q9NX24	H/ACA ribonucleoprotein complex subunit 2 OS=Homo sapiens OX=9606 GN=NHP2 PE=1 SV=1 - [NHP2_HUMAN]	37.91	1	3	3	8	0	1.66024e+07	1.91526e+07	6.27499e+06	0	0		0			7.05401	25.49	2	2	11.0177	37.91	3	3	10.8889	25.49	2	3									153	17.1899	8.22119
Q5F1R6	DnaJ homolog subfamily C member 21 OS=Homo sapiens OX=9606 GN=DNAJC21 PE=1 SV=2 - [DJC21_HUMAN]	17.14	1	6	7	12	3.32403e+07	1.7278e+07	1.88993e+07	0	0	0	11.8663	9.6	4	4	14.041	10.92	4	4	12.9954	10.36	4	4		0				0				0			531	61.9893	5.46533
Q00403	Transcription initiation factor IIB OS=Homo sapiens OX=9606 GN=GTF2B PE=1 SV=1 - [TF2B_HUMAN]	10.76	1	2	2	4	6.87611e+06	0	1.88484e+07	1.07912e+07	0	0	6.82694	10.76	2	2		0			3.9896	4.43	1	1	3.00557	4.43	1	1		0							316	34.8106	8.35303
Q14244	Ensconsin OS=Homo sapiens OX=9606 GN=MAP7 PE=1 SV=1 - [MAP7_HUMAN]	29.91	1	18	18	38	1.10619e+08	1.65246e+08	1.88433e+07	6.95329e+07	0	0	44.9436	18.69	12	13	43.8984	21.5	12	12	23.9809	14.69	7	7	22.0332	11.21	6	6						0			749	84.0015	9.61279
Q9NPI6	mRNA-decapping enzyme 1A OS=Homo sapiens OX=9606 GN=DCP1A PE=1 SV=2 - [DCP1A_HUMAN]	11.34	1	4	4	9	2.16423e+07	3.24337e+07	1.88137e+07	4.85794e+06	0	0	9.96117	8.42	3	3	11.0114	8.76	3	3	6.87794	5.84	2	2	3.29826	2.92	1	1		0				0			582	63.2702	6.25244
Q9BVP2	Guanine nucleotide-binding protein-like 3 OS=Homo sapiens OX=9606 GN=GNL3 PE=1 SV=2 - [GNL3_HUMAN]	8.2	1	3	3	5	3.93784e+06	1.02618e+07	1.87962e+07	1.77296e+07	0	0	3.46302	3.1	1	1	5.93348	5.1	2	2	2.42666	2	1	1	2.71885	2	1	1		0							549	61.9545	9.15869
O76021	Ribosomal L1 domain-containing protein 1 OS=Homo sapiens OX=9606 GN=RSL1D1 PE=1 SV=3 - [RL1D1_HUMAN]	16.12	1	7	7	11	3.45727e+07	1.05247e+07	18780161	0	0	0	15.199	10.82	5	5	11.8687	10.2	4	4	6.59847	6.53	2	2		0				0							490	54.9389	10.1255
Q7Z333	Probable helicase senataxin OS=Homo sapiens OX=9606 GN=SETX PE=1 SV=4 - [SETX_HUMAN]	5.57	1	12	12	25	1.22292e+08	1.24708e+07	1.8779e+07	8.35458e+06	0	0	25.8957	3.88	8	8	20.8472	3.06	7	7	19.4962	2.84	6	6	13.4916	1.98	4	4		0				0			2677	302.689	7.1665
O15446	DNA-directed RNA polymerase I subunit RPA34 OS=Homo sapiens OX=9606 GN=CD3EAP PE=1 SV=1 - [RPA34_HUMAN]	24.51	1	8	8	13	1.16984e+07	34531330	1.87741e+07	2.87687e+07	0	0	8.97137	9.8	3	3	10.4241	10.2	3	3	12.6169	10	4	4	11.7487	7.45	2	3									510	54.9514	8.51416
Q8WVM0	Dimethyladenosine transferase 1, mitochondrial OS=Homo sapiens OX=9606 GN=TFB1M PE=1 SV=1 - [TFB1M_HUMAN]	22.54	1	7	7	10	9.41753e+06	3.38016e+07	1.87554e+07	8.71219e+06	0	0	8.2714	11.27	3	3	6.39357	8.67	2	2	6.89671	6.36	2	2	9.73801	8.38	2	3		0							346	39.518	9.26123
Q9NWT1	p21-activated protein kinase-interacting protein 1 OS=Homo sapiens OX=9606 GN=PAK1IP1 PE=1 SV=2 - [PK1IP_HUMAN]	25.51	1	9	9	14	2.3453e+07	2.16101e+07	1.86612e+07	0	0	0	14.3379	16.33	5	5	8.48048	9.95	3	3	16.7846	15.56	5	6		0											392	43.9359	8.90967
Q14232	Translation initiation factor eIF-2B subunit alpha OS=Homo sapiens OX=9606 GN=EIF2B1 PE=1 SV=1 - [EI2BA_HUMAN]	10.16	1	2	2	3	2.16979e+07	0	1.85737e+07	0	0	0	3.37788	5.57	1	1	3.56022	5.57	1	1	3.6305	4.59	1	1		0				0							305	33.6908	7.32764
Q6ZN55	Zinc finger protein 574 OS=Homo sapiens OX=9606 GN=ZNF574 PE=1 SV=2 - [ZN574_HUMAN]	9.71	1	5	5	11	1.87053e+07	1.89057e+07	1.85146e+07	4.69234e+06	0	0	16.6221	7.37	4	4	13.9061	4.46	2	3	8.14479	4.8	2	2	8.3188	4.8	2	2		0							896	98.8371	8.07471
Q86U42	Polyadenylate-binding protein 2 OS=Homo sapiens OX=9606 GN=PABPN1 PE=1 SV=3 - [PABP2_HUMAN]	21.24	2	5	5	14	1.08224e+08	1.4309e+08	1.85102e+07	1.42823e+07	0	0	13.5968	20.59	4	4	10.7368	11.76	3	3	14.6216	14.71	3	4	9.72519	14.71	3	3						0			306	32.729	5.05908
Q5T0Z8	Uncharacterized protein C6orf132 OS=Homo sapiens OX=9606 GN=C6orf132 PE=1 SV=4 - [CF132_HUMAN]	12.12	1	10	10	21	4.29845e+07	3.09706e+07	1.83743e+07	2.58903e+07	0	0	20.2965	7.91	6	6	27.6142	9.68	7	8	12.1123	4.88	4	4	9.47617	3.54	3	3									1188	123.958	9.45166
Q9Y4F5	Centrosomal protein of 170 kDa protein B OS=Homo sapiens OX=9606 GN=CEP170B PE=1 SV=4 - [C170B_HUMAN]	15.23	1	16	16	27	1.73381e+07	2.53341e+07	1.83664e+07	1.36723e+07	0	0	26.8577	9	9	9	26.7871	6.86	8	8	21.1643	6.48	6	6	16.5521	4.22	4	4		0				0			1589	171.584	6.84424
O75533	Splicing factor 3B subunit 1 OS=Homo sapiens OX=9606 GN=SF3B1 PE=1 SV=3 - [SF3B1_HUMAN]	12.73	1	14	14	26	3.39725e+07	4.97703e+07	1.82642e+07	1.98387e+07	0	0	31.6486	7.36	9	10	25.6057	7.82	8	8	15.0043	4.68	4	4	12.2619	4.14	4	4		0				0			1304	145.738	7.09326
O75165	DnaJ homolog subfamily C member 13 OS=Homo sapiens OX=9606 GN=DNAJC13 PE=1 SV=5 - [DJC13_HUMAN]	10.03	1	17	17	29	1.40187e+07	1.42639e+07	1.82542e+07	2.01002e+07	0	0	25.9181	5.66	8	8	13.8174	3.12	4	4	37.4548	6.46	10	11	19.6477	4.32	6	6		0				0			2243	254.252	6.7417
O60828	Polyglutamine-binding protein 1 OS=Homo sapiens OX=9606 GN=PQBP1 PE=1 SV=1 - [PQBP1_HUMAN]	16.23	1	2	2	7	2.4256e+07	27109128	1.81465e+07	2.6199e+06	0	0	7.37136	16.23	2	2	6.60608	16.23	2	2	6.79113	16.23	2	2	3.37999	6.79	1	1									265	30.454	6.32861
Q96F86	Enhancer of mRNA-decapping protein 3 OS=Homo sapiens OX=9606 GN=EDC3 PE=1 SV=1 - [EDC3_HUMAN]	11.61	1	4	4	7	3.24545e+06	3.25914e+07	1.8139e+07	5.96412e+06	0	0	2.35894	1.77	1	1	14.2533	9.84	3	4	3.90978	3.94	1	1	4.88426	3.94	1	1									508	56.0424	7.10791
Q8NDV7	Trinucleotide repeat-containing gene 6A protein OS=Homo sapiens OX=9606 GN=TNRC6A PE=1 SV=2 - [TNR6A_HUMAN]	9.79	2	10	10	16	1.44966e+07	2.76193e+07	1.81207e+07	3.96257e+06	0	0	15.4194	4.99	5	5	24.7448	5.81	6	7	6.65186	1.63	2	2	9.38794	2.19	2	2		0				0			1962	210.169	7.00537
Q9NR12	PDZ and LIM domain protein 7 OS=Homo sapiens OX=9606 GN=PDLIM7 PE=1 SV=1 - [PDLI7_HUMAN]	22.1	1	6	6	14	5.2745e+07	4.43318e+07	1.80845e+07	6.86468e+07	0	0	16.2761	18.82	5	5	14.6794	12.69	4	4	7.55021	9.41	3	3	6.51515	5.91	2	2		0				0			457	49.8126	8.41162
P35613	Basigin OS=Homo sapiens OX=9606 GN=BSG PE=1 SV=2 - [BASI_HUMAN]	7.27	1	2	2	3	0	1.32243e+07	1.80627e+07	1.82293e+07	0	0		0			4.07275	4.68	1	1	2.67137	2.6	1	1	3.87745	4.68	1	1									385	42.1741	5.65576
Q9NTI5	Sister chromatid cohesion protein PDS5 homolog B OS=Homo sapiens OX=9606 GN=PDS5B PE=1 SV=1 - [PDS5B_HUMAN]	8.91	1	8	9	12	7.79045e+06	1.37495e+07	1.79907e+07	0	0	0	12.273	3.59	4	4	10.5575	3.25	3	3	16.6879	5.67	5	5		0				0				0			1447	164.563	8.47021
Q9HCS7	Pre-mRNA-splicing factor SYF1 OS=Homo sapiens OX=9606 GN=XAB2 PE=1 SV=2 - [SYF1_HUMAN]	16.26	1	11	11	19	4.5673e+07	3.05891e+07	1.79711e+07	0	0	0	27.4146	11.11	7	9	20.2956	8.3	5	6	9.78881	5.03	3	3	2.76901	1.52	1	1		0				0			855	99.9464	6.22705
Q9NWH9	SAFB-like transcription modulator OS=Homo sapiens OX=9606 GN=SLTM PE=1 SV=2 - [SLTM_HUMAN]	6.96	1	4	5	9	1.88772e+07	3.17383e+07	1.79421e+07	9.36238e+06	0	0	13.6599	5.8	4	4	4.00823	1.74	1	1	10.8568	4.45	3	3	3.55809	1.16	1	1		0				0			1034	117.079	7.86963
Q32P44	Echinoderm microtubule-associated protein-like 3 OS=Homo sapiens OX=9606 GN=EML3 PE=1 SV=1 - [EMAL3_HUMAN]	10.49	1	8	8	14	2.18755e+07	1.58857e+07	1.79388e+07	2.00374e+07	0	0	15.0948	5.92	5	5	7.10611	3.01	2	2	7.37912	3.35	2	2	17.0109	7.92	5	5		0							896	95.1375	7.12256
P13611	Versican core protein OS=Homo sapiens OX=9606 GN=VCAN PE=1 SV=3 - [CSPG2_HUMAN]	3.09	1	8	8	12	1.17032e+07	1.20113e+07	1.79168e+07	1.30206e+07	0	0	12.3846	1.53	4	4	9.19301	1.33	3	3	7.51247	1.12	3	3	6.43743	0.68	2	2		0				0			3396	372.59	4.51318
Q8N5I2	Arrestin domain-containing protein 1 OS=Homo sapiens OX=9606 GN=ARRDC1 PE=1 SV=1 - [ARRD1_HUMAN]	3.23	1	1	1	3	1.1489e+07	1.44469e+07	1.78332e+07	0	0	0	2.98298	3.23	1	1	2.97989	3.23	1	1	3.25071	3.23	1	1		0				0				0			433	45.9527	7.02002
Q6Y7W6	GRB10-interacting GYF protein 2 OS=Homo sapiens OX=9606 GN=GIGYF2 PE=1 SV=1 - [GGYF2_HUMAN]	15.01	1	13	13	24	2.33429e+07	4.41441e+07	1.77255e+07	5.53965e+07	0	0	14.7487	5.39	5	5	28.9746	9.47	8	8	16.1907	5.85	5	5	20.9841	6.62	6	6		0							1299	149.978	5.5415
Q56VL3	OCIA domain-containing protein 2 OS=Homo sapiens OX=9606 GN=OCIAD2 PE=1 SV=1 - [OCAD2_HUMAN]	11.69	1	2	2	5	3.11025e+07	3.48281e+07	1.76937e+07	0	0	0	5.86239	11.69	2	2	5.98095	11.69	2	2	3.87058	6.49	1	1		0											154	16.9426	9.02686
Q99613	Eukaryotic translation initiation factor 3 subunit C OS=Homo sapiens OX=9606 GN=EIF3C PE=1 SV=1 - [EIF3C_HUMAN]	16.43	2	14	14	27	3.71142e+07	4.84865e+07	1.76196e+07	1.12006e+07	0	0	22.5728	8.32	7	8	34.511	14.24	9	11	12.4214	5.7	4	4	12.8865	4.71	4	4		0				0			913	105.278	5.68115
Q86WR7	Proline and serine-rich protein 2 OS=Homo sapiens OX=9606 GN=PROSER2 PE=1 SV=2 - [PRSR2_HUMAN]	13.1	1	4	4	6	7.90888e+06	1.45171e+07	1.76152e+07	0	0	0	5.68037	6.21	2	2	8.84994	9.43	3	3	3.01291	3.68	1	1		0				0							435	45.774	7.1958
O15127	Secretory carrier-associated membrane protein 2 OS=Homo sapiens OX=9606 GN=SCAMP2 PE=1 SV=2 - [SCAM2_HUMAN]	9.73	1	2	2	3	0	0	1.75916e+07	0	0	0									8.37991	9.73	2	2	4.30583	6.08	1	1									329	36.6253	6.1001
Q9NUQ3	Gamma-taxilin OS=Homo sapiens OX=9606 GN=TXLNG PE=1 SV=2 - [TXLNG_HUMAN]	9.66	1	4	4	5	0	1.63983e+07	1.75873e+07	0	0	0		0			4.33929	3.6	1	1	12.3441	9.66	4	4		0				0				0			528	60.5481	7.51807
Q5VYS8	Terminal uridylyltransferase 7 OS=Homo sapiens OX=9606 GN=TUT7 PE=1 SV=1 - [TUT7_HUMAN]	11.91	1	13	13	26	4.14135e+07	5.76546e+07	1.7583e+07	5.81906e+07	0	0	23.0726	5.55	6	7	30.7221	7.09	8	9	14.1122	3.95	4	4	19.7667	5.35	6	6		0				0			1495	171.122	6.82959
Q6NUK4	Receptor expression-enhancing protein 3 OS=Homo sapiens OX=9606 GN=REEP3 PE=1 SV=1 - [REEP3_HUMAN]	7.84	1	2	2	4	1.12569e+07	0	1.75499e+07	1.11968e+07	0	0	2.35318	3.92	1	1		0			5.45809	7.84	2	2	2.6258	3.92	1	1									255	29.2452	9.56885
Q15427	Splicing factor 3B subunit 4 OS=Homo sapiens OX=9606 GN=SF3B4 PE=1 SV=1 - [SF3B4_HUMAN]	3.3	1	1	1	3	3.05929e+07	0	1.74586e+07	8.20324e+06	0	0	3.91148	3.3	1	1					4.07389	3.3	1	1	3.26629	3.3	1	1									424	44.3571	8.55811
Q13217	DnaJ homolog subfamily C member 3 OS=Homo sapiens OX=9606 GN=DNAJC3 PE=1 SV=1 - [DNJC3_HUMAN]	5.95	1	3	3	4	0	21420753	1.74205e+07	4.63895e+06	0	0	2.41614	3.37	1	1	2.74287	2.18	1	1	2.38674	2.18	1	1	3.88223	3.77	1	1		0				0			504	57.5442	6.15088
Q9P015	39S ribosomal protein L15, mitochondrial OS=Homo sapiens OX=9606 GN=MRPL15 PE=1 SV=1 - [RM15_HUMAN]	37.16	1	8	8	17	2.92247e+07	3.50504e+07	1.73053e+07	9.37121e+06	0	0	15.9233	16.55	4	5	13.1773	18.92	4	4	15.4283	21.62	5	5	9.64527	15.54	3	3		0				0			296	33.3989	10.0083
Q9ULV4	Coronin-1C OS=Homo sapiens OX=9606 GN=CORO1C PE=1 SV=1 - [COR1C_HUMAN]	14.14	1	6	6	9	5.57711e+06	2.68622e+07	1.7256e+07	1.66447e+07	0	0	9.27149	8.02	3	3	8.61959	6.12	3	3	5.51423	5.49	2	2	2.63778	2.11	1	1									474	53.2151	7.07861
Q6P1M3	Lethal(2) giant larvae protein homolog 2 OS=Homo sapiens OX=9606 GN=LLGL2 PE=1 SV=2 - [L2GL2_HUMAN]	11.76	1	8	8	12	1.35921e+07	1.02034e+07	1.71449e+07	1.12704e+07	0	0	15.2941	7.55	5	5	7.24053	3.24	2	2	5.73325	2.45	2	2	9.67586	4.22	3	3		0				0			1020	113.377	7.51807
Q9HD45	Transmembrane 9 superfamily member 3 OS=Homo sapiens OX=9606 GN=TM9SF3 PE=1 SV=2 - [TM9S3_HUMAN]	7.13	1	4	4	8	4.88123e+07	3.36065e+07	1.71341e+07	0	0	0	11.4756	7.13	4	4	9.32839	5.43	3	3	3.10247	1.7	1	1		0				0							589	67.8431	7.21045
P35658	Nuclear pore complex protein Nup214 OS=Homo sapiens OX=9606 GN=NUP214 PE=1 SV=2 - [NU214_HUMAN]	8.85	1	12	12	19	4.8766e+06	2.54651e+07	1.70521e+07	4.94753e+06	0	0	2.54088	0.67	1	1	27.3833	5.93	8	8	16.1738	3.54	5	5	13.9491	4.07	5	5		0							2090	213.488	7.47412
Q9BX40	Protein LSM14 homolog B OS=Homo sapiens OX=9606 GN=LSM14B PE=1 SV=1 - [LS14B_HUMAN]	18.18	1	6	6	10	2.57978e+07	6.62991e+07	1.70436e+07	5.18644e+06	0	0	15.5744	12.21	3	3	17.8863	15.32	4	4	5.7085	5.97	2	2	5.30698	5.19	1	1		0							385	42.0453	9.68604
Q13227	G protein pathway suppressor 2 OS=Homo sapiens OX=9606 GN=GPS2 PE=1 SV=3 - [GPS2_HUMAN]	3.36	1	1	1	1	0	0	1.6955e+07	0	0	0		0				0			2.5896	3.36	1	1						0							327	36.6655	9.5249
Q14692	Ribosome biogenesis protein BMS1 homolog OS=Homo sapiens OX=9606 GN=BMS1 PE=1 SV=1 - [BMS1_HUMAN]	10.69	1	10	10	17	2.73479e+07	1.9019e+07	1.69296e+07	1.29643e+07	0	0	13.619	3.74	4	4	16.1199	4.91	5	5	18.5789	6.55	6	6	7.10565	2.42	2	2		0							1282	145.716	6.44287
O15143	Actin-related protein 2/3 complex subunit 1B OS=Homo sapiens OX=9606 GN=ARPC1B PE=1 SV=3 - [ARC1B_HUMAN]	19.89	1	5	5	12	3.76255e+07	2.80057e+07	1.6886e+07	19293310	0	0	16.7141	15.32	4	5	15.1477	13.17	3	4	6.68263	8.06	2	2	2.71212	3.49	1	1		0				0			372	40.9234	8.35303
Q9P265	Disco-interacting protein 2 homolog B OS=Homo sapiens OX=9606 GN=DIP2B PE=1 SV=3 - [DIP2B_HUMAN]	14.97	1	17	17	29	1.85312e+07	2.07819e+07	1.68507e+07	4.81376e+06	0	0	30.0441	7.42	8	9	36.701	10.47	12	12	15.834	4.19	5	5	9.12469	3.24	3	3		0				0			1576	171.382	8.08936
O95786	Probable ATP-dependent RNA helicase DDX58 OS=Homo sapiens OX=9606 GN=DDX58 PE=1 SV=2 - [DDX58_HUMAN]	20	1	18	18	32	5.06869e+07	5.47112e+07	1.67886e+07	1.84034e+07	0	0	32.9391	10.81	9	10	48.1941	16.54	14	15	11.7645	4.86	4	4	9.44369	4.11	3	3		0				0			925	106.531	6.40479
Q9BTD8	RNA-binding protein 42 OS=Homo sapiens OX=9606 GN=RBM42 PE=1 SV=1 - [RBM42_HUMAN]	6.67	1	2	2	4	4.47773e+06	3.00911e+07	1.67738e+07	0	0	0	3.0362	3.54	1	1	3.78159	3.13	1	1	6.47664	6.67	2	2		0				0							480	50.382	9.62744
P25685	DnaJ homolog subfamily B member 1 OS=Homo sapiens OX=9606 GN=DNAJB1 PE=1 SV=4 - [DNJB1_HUMAN]	12.06	1	4	4	9	1.99611e+07	4.12928e+07	1.67588e+07	1.80412e+07	0	0	13.9977	12.06	3	4	7.2137	7.94	2	2	5.7894	7.94	2	2	3.6789	4.71	1	1						0			340	38.0204	8.63135
Q5VWQ0	Lysine-specific demethylase 9 OS=Homo sapiens OX=9606 GN=RSBN1 PE=1 SV=2 - [RSBN1_HUMAN]	19.2	1	12	12	17	3.82255e+07	5.40889e+07	1.66055e+07	0	0	0	23.2034	12.34	6	6	24.5	11.72	7	7	14.6543	5.61	4	4		0				0							802	90.0155	8.60205
Q16637	Survival motor neuron protein OS=Homo sapiens OX=9606 GN=SMN1 PE=1 SV=1 - [SMN_HUMAN]	9.52	1	2	2	4	1.00045e+07	4.44549e+07	1.66029e+07	0	0	0	6.0293	9.52	2	2	3.2742	3.4	1	1	2.7163	3.4	1	1		0				0				0			294	31.8285	6.55127
Q15370	Elongin-B OS=Homo sapiens OX=9606 GN=ELOB PE=1 SV=1 - [ELOB_HUMAN]	8.47	1	1	1	3	6.77862e+07	8.94012e+07	16570022	0	0	0	2.81767	8.47	1	1	2.82652	8.47	1	1	2.59727	8.47	1	1		0				0							118	13.1246	4.88135
Q08379	Golgin subfamily A member 2 OS=Homo sapiens OX=9606 GN=GOLGA2 PE=1 SV=3 - [GOGA2_HUMAN]	13.27	1	9	9	22	3.44118e+07	3.70968e+07	16482975	1.7425e+07	0	0	25.7285	10.88	6	7	16.9219	6.69	5	5	16.5286	7.09	5	5	17.0188	7.29	5	5		0				0			1002	113.017	5.021
P26358	DNA (cytosine-5)-methyltransferase 1 OS=Homo sapiens OX=9606 GN=DNMT1 PE=1 SV=2 - [DNMT1_HUMAN]	11.51	1	14	14	21	2.71429e+07	3.61203e+07	1.64317e+07	5.92683e+06	0	0	24.1036	5.38	7	8	22.1678	5.69	7	7	12.368	3.16	4	4	6.74345	2.48	2	2		0				0			1616	183.05	7.75244
P11388	DNA topoisomerase 2-alpha OS=Homo sapiens OX=9606 GN=TOP2A PE=1 SV=3 - [TOP2A_HUMAN]	10.65	2	12	12	21	1.43957e+07	1.75582e+07	1.64291e+07	3.66605e+06	0	0	11.2369	2.55	3	3	32.7327	8.69	10	10	19.2031	5.03	6	6	6.17632	1.76	2	2		0				0			1531	174.276	8.71924
P51858	Hepatoma-derived growth factor OS=Homo sapiens OX=9606 GN=HDGF PE=1 SV=1 - [HDGF_HUMAN]	10.83	1	2	2	3	0	2.82399e+07	1.63702e+07	0	0	0		0			2.46388	4.17	1	1	2.47098	4.17	1	1	2.5723	6.67	1	1		0							240	26.7719	4.729
Q9BVC5	Ashwin OS=Homo sapiens OX=9606 GN=C2orf49 PE=1 SV=1 - [ASHWN_HUMAN]	36.64	1	5	5	7	0	2.17142e+07	1.63553e+07	8.11457e+06	0	0		0			19.1854	36.64	5	5	3.07439	5.6	1	1	3.10572	5.6	1	1		0							232	25.8426	9.74463
Q08AD1	Calmodulin-regulated spectrin-associated protein 2 OS=Homo sapiens OX=9606 GN=CAMSAP2 PE=1 SV=3 - [CAMP2_HUMAN]	11.22	1	10	10	17	2.16855e+07	1.9082e+07	1.63546e+07	1.68722e+06	0	0	22.0487	6.72	6	7	16.2157	5.44	5	5	8.27228	2.82	3	3	5.8814	2.15	2	2		0							1489	167.984	6.80029
P17301	Integrin alpha-2 OS=Homo sapiens OX=9606 GN=ITGA2 PE=1 SV=1 - [ITA2_HUMAN]	5.59	1	5	5	9	1.51308e+07	2.94169e+07	1.62545e+07	2.10921e+07	0	0	5.96938	2.29	2	2	8.08079	2.62	2	2	12.1842	4.4	4	4	3.78349	1.52	1	1		0							1181	129.214	5.31299
O00401	Neural Wiskott-Aldrich syndrome protein OS=Homo sapiens OX=9606 GN=WASL PE=1 SV=2 - [WASL_HUMAN]	4.16	1	2	2	2	3.56265e+07	0	1.625e+07	0	0	0	4.00797	2.57	1	1		0			2.52045	1.58	1	1		0											505	54.7927	7.92822
P35869	Aryl hydrocarbon receptor OS=Homo sapiens OX=9606 GN=AHR PE=1 SV=2 - [AHR_HUMAN]	6.72	1	5	5	9	1.38256e+07	2.09395e+07	1.60944e+07	6536280	0	0	9.2654	3.77	3	3	10.0698	4.13	3	3	6.67068	3.42	2	2	3.40562	1.89	1	1		0							848	96.0862	6.37939
Q96GQ7	Probable ATP-dependent RNA helicase DDX27 OS=Homo sapiens OX=9606 GN=DDX27 PE=1 SV=2 - [DDX27_HUMAN]	6.03	1	4	4	7	1.18323e+07	1.63472e+07	1.59714e+07	0	0	0	2.65589	1.38	1	1	5.85862	2.89	2	2	11.1193	6.03	4	4		0				0				0			796	89.7792	9.27588
P61019	Ras-related protein Rab-2A OS=Homo sapiens OX=9606 GN=RAB2A PE=1 SV=1 - [RAB2A_HUMAN]	20.28	2	3	3	9	1.52375e+07	1.60786e+07	1.59677e+07	2.43808e+07	0	0	10.5128	20.28	3	3	7.91677	14.15	2	2	4.24535	7.55	1	1	13.5034	14.15	2	3		0				0			212	23.5308	6.53662
O00469	Procollagen-lysine,2-oxoglutarate 5-dioxygenase 2 OS=Homo sapiens OX=9606 GN=PLOD2 PE=1 SV=2 - [PLOD2_HUMAN]	6.24	1	4	4	5	8.32624e+06	1.50172e+06	1.57459e+07	8.38754e+06	0	0	5.10691	2.85	2	2	3.38888	1.49	1	1	3.76563	1.9	1	1	3.59722	1.9	1	1		0				0			737	84.6316	6.7124
P21980	Protein-glutamine gamma-glutamyltransferase 2 OS=Homo sapiens OX=9606 GN=TGM2 PE=1 SV=2 - [TGM2_HUMAN]	21.69	1	11	11	21	3.47671e+07	3.33676e+07	1.57401e+07	3.5301e+07	0	0	22.6268	12.52	7	7	18.7238	12.37	6	6	17.0453	9.9	4	4	12.9384	8.44	4	4		0							687	77.2797	5.22412
P21926	CD9 antigen OS=Homo sapiens OX=9606 GN=CD9 PE=1 SV=4 - [CD9_HUMAN]	4.39	1	1	1	1	0	0	1.57263e+07	0	0	0									2.86982	4.39	1	1													228	25.399	7.15186
Q9BZH6	WD repeat-containing protein 11 OS=Homo sapiens OX=9606 GN=WDR11 PE=1 SV=1 - [WDR11_HUMAN]	12.09	1	11	11	18	3.82037e+07	4.4119e+07	1.56648e+07	7.60807e+06	0	0	20.5199	7.27	7	7	17.6047	7.19	6	6	8.80194	3.43	3	3	5.96101	2.7	2	2		0				0			1224	136.598	6.91748
O75477	Erlin-1 OS=Homo sapiens OX=9606 GN=ERLIN1 PE=1 SV=1 - [ERLN1_HUMAN]	9.54	1	1	2	5	1.3474e+07	0	1.56503e+07	1.60346e+07	0	0	6.63399	9.54	2	2		0			8.05168	9.54	2	2	3.83574	3.47	1	1		0				0			346	38.9014	7.86963
O94905	Erlin-2 OS=Homo sapiens OX=9606 GN=ERLIN2 PE=1 SV=1 - [ERLN2_HUMAN]	7.96	1	1	2	4	1.41531e+07	0	1.56503e+07	1.60346e+07	0	0	3.52362	3.54	1	1	3.01605	4.42	1	1	3.80999	3.54	1	1	3.83574	3.54	1	1		0				0			339	37.8155	5.61768
Q01650	Large neutral amino acids transporter small subunit 1 OS=Homo sapiens OX=9606 GN=SLC7A5 PE=1 SV=2 - [LAT1_HUMAN]	3.55	1	1	1	2	0	0	15563196	2.84571e+07	0	0		0				0			2.59412	3.55	1	1	3.33133	3.55	1	1									507	54.9743	7.72314
P43243	Matrin-3 OS=Homo sapiens OX=9606 GN=MATR3 PE=1 SV=2 - [MATR3_HUMAN]	13.11	1	7	7	15	9.59115e+07	7.89525e+07	1.55318e+07	3.09435e+07	0	0	18.6987	7.44	4	5	19.4605	10.51	5	5	10.5273	5.08	3	3	6.90212	4.01	2	2		0				0			847	94.5648	6.25244
Q9HBE1	POZ-, AT hook-, and zinc finger-containing protein 1 OS=Homo sapiens OX=9606 GN=PATZ1 PE=1 SV=1 - [PATZ1_HUMAN]	6.7	1	3	3	5	6.16332e+06	1.18868e+07	1.55258e+07	16854243	0	0	2.55053	1.75	1	1	2.53892	2.33	1	1	2.76662	2.33	1	1	6.25386	4.95	2	2						0			687	74.0126	8.35303
Q86TN4	tRNA 2'-phosphotransferase 1 OS=Homo sapiens OX=9606 GN=TRPT1 PE=1 SV=2 - [TRPT1_HUMAN]	7.51	1	1	1	3	1.23284e+07	0	1.55149e+07	1.37004e+07	0	0	3.52344	7.51	1	1		0			3.34533	7.51	1	1	2.5922	7.51	1	1		0							253	27.7246	9.979
Q86WX3	Active regulator of SIRT1 OS=Homo sapiens OX=9606 GN=RPS19BP1 PE=1 SV=1 - [AROS_HUMAN]	25	1	2	2	3	0	9505221	1.54669e+07	1.24882e+07	0	0					3.72985	15.44	1	1	3.52039	9.56	1	1	3.65781	9.56	1	1		0				0			136	15.4244	10.7407
Q96T37	RNA-binding protein 15 OS=Homo sapiens OX=9606 GN=RBM15 PE=1 SV=2 - [RBM15_HUMAN]	10.64	1	6	7	10	1.85153e+07	2.11751e+07	1.54573e+07	2.53296e+06	0	0	12.395	6.45	4	4	8.89993	4.2	3	3	5.33307	3.07	2	2	2.90221	2.05	1	1		0				0			977	107.124	10.0815
Q86UU1	Pleckstrin homology-like domain family B member 1 OS=Homo sapiens OX=9606 GN=PHLDB1 PE=1 SV=1 - [PHLB1_HUMAN]	17.28	1	18	19	37	3.08838e+07	4.89371e+07	1.53688e+07	4.01571e+07	0	0	28.9234	8.64	8	8	54.8404	14.45	14	17	9.35726	2.9	3	3	30.5909	7.63	9	9		0				0			1377	151.068	8.63135
Q8NBJ5	Procollagen galactosyltransferase 1 OS=Homo sapiens OX=9606 GN=COLGALT1 PE=1 SV=1 - [GT251_HUMAN]	11.41	1	6	6	12	1.77082e+07	1.31378e+07	1.53651e+07	1.53043e+07	0	0	11.3673	7.23	4	4	13.0706	8.04	4	4	6.49419	4.5	2	2	5.63176	4.02	2	2		0				0			622	71.5905	7.31299
Q8NDT2	Putative RNA-binding protein 15B OS=Homo sapiens OX=9606 GN=RBM15B PE=1 SV=3 - [RB15B_HUMAN]	4.27	1	3	4	7	5.03414e+06	13861663	1.53067e+07	1.16231e+07	0	0	5.23821	2.7	2	2	5.04101	2.02	2	2	4.94937	2.02	2	2	2.43629	0.79	1	1		0				0			890	97.1465	9.84717
P48730	Casein kinase I isoform delta OS=Homo sapiens OX=9606 GN=CSNK1D PE=1 SV=2 - [KC1D_HUMAN]	12.05	2	4	4	8	6.17316e+07	3.97161e+07	1.53004e+07	1.4031e+07	0	0	3.07517	2.65	1	1	2.97346	3.37	1	1	8.51254	9.4	3	3	8.20108	8.92	3	3		0				0			415	47.3002	9.74463
Q6ZSZ5	Rho guanine nucleotide exchange factor 18 OS=Homo sapiens OX=9606 GN=ARHGEF18 PE=1 SV=3 - [ARHGI_HUMAN]	17.48	1	12	13	27	3.14579e+07	1.75773e+07	1.52571e+07	2.13734e+07	0	0	27.3719	10.06	8	8	19.1578	6.73	5	5	19.1496	7.59	6	6	25.2755	10.06	7	8		0				0			1173	130.7	7.07861
Q14677	Clathrin interactor 1 OS=Homo sapiens OX=9606 GN=CLINT1 PE=1 SV=1 - [EPN4_HUMAN]	28	1	15	15	25	3.23216e+07	8.90895e+07	1.51832e+07	6.20223e+07	0	0	17.4367	10.88	5	5	35.8379	18.72	10	10	24.9261	12	7	7	13.6662	8	3	3		0							625	68.2158	6.41748
O94875	Sorbin and SH3 domain-containing protein 2 OS=Homo sapiens OX=9606 GN=SORBS2 PE=1 SV=3 - [SRBS2_HUMAN]	3.91	1	3	3	4	0	0	1.51703e+07	4.33045e+06	0	0		0			2.78445	0.82	1	1	2.3754	1.18	1	1	7.349	1.91	1	2		0				0			1100	124.03	8.30908
Q96RT7	Gamma-tubulin complex component 6 OS=Homo sapiens OX=9606 GN=TUBGCP6 PE=1 SV=3 - [GCP6_HUMAN]	1.54	1	1	1	2	2.51471e+07	0	1.51416e+07	0	0	0	3.59731	1.54	1	1		0			3.60877	1.54	1	1		0				0				0			1819	200.372	6.31592
Q9BW19	Kinesin-like protein KIFC1 OS=Homo sapiens OX=9606 GN=KIFC1 PE=1 SV=2 - [KIFC1_HUMAN]	23.92	1	13	13	27	2.38964e+07	2.99357e+07	1.51295e+07	1.25183e+07	0	0	25.1171	18.42	8	8	35.2545	20.65	10	10	13.6747	9.51	4	4	15.6002	8.17	4	5									673	73.7023	8.98291
Q9Y277	Voltage-dependent anion-selective channel protein 3 OS=Homo sapiens OX=9606 GN=VDAC3 PE=1 SV=1 - [VDAC3_HUMAN]	24.03	1	6	7	17	3.54034e+07	2.85288e+07	1.51024e+07	5.49999e+07	0	0	21.9018	24.03	6	7	16.0972	19.43	4	5	5.29862	7.07	1	1	13.3425	19.79	4	4						0			283	30.6393	8.66064
Q96GC9	Vacuole membrane protein 1 OS=Homo sapiens OX=9606 GN=VMP1 PE=1 SV=1 - [VMP1_HUMAN]	1.72	1	1	1	3	1.16562e+07	0	1.50795e+07	1.70501e+07	0	0	2.55506	1.72	1	1					2.57241	1.72	1	1	2.67237	1.72	1	1									406	46.2079	6.94678
Q8IUD2	ELKS/Rab6-interacting/CAST family member 1 OS=Homo sapiens OX=9606 GN=ERC1 PE=1 SV=1 - [RB6I2_HUMAN]	14.07	2	12	12	17	1.91401e+07	6.83118e+06	1.5074e+07	1.0391e+07	0	0	23.6779	9.32	8	8	10.2091	3.67	3	3	15.7978	5.73	5	5	3.21694	1.43	1	1		0				0			1116	128.008	5.97314
Q05397	Focal adhesion kinase 1 OS=Homo sapiens OX=9606 GN=PTK2 PE=1 SV=2 - [FAK1_HUMAN]	6.84	1	5	5	7	1.86015e+07	1.24685e+07	1.50485e+07	0	0	0	7.381	2.76	2	2	13.1215	5.7	4	4	3.69438	1.43	1	1		0				0				0			1052	119.157	6.62451
Q01804	OTU domain-containing protein 4 OS=Homo sapiens OX=9606 GN=OTUD4 PE=1 SV=4 - [OTUD4_HUMAN]	9.07	1	6	6	16	1.52511e+07	2.34463e+07	1.50139e+07	1.91501e+07	0	0	15.3316	5.39	4	4	20.7497	6.55	4	5	12.1338	4.22	3	3	14.6124	5.39	4	4		0				0			1114	123.968	6.7124
P02751	Fibronectin OS=Homo sapiens OX=9606 GN=FN1 PE=1 SV=4 - [FINC_HUMAN]	5.28	1	8	8	18	1.81845e+07	2.42531e+07	1.48371e+07	1.20109e+07	0	0	15.3891	3.19	5	5	19.0787	4.15	6	6	11.0819	2.1	4	4	8.27315	1.63	3	3		0				0			2386	262.46	5.70654
P51610	Host cell factor 1 OS=Homo sapiens OX=9606 GN=HCFC1 PE=1 SV=2 - [HCFC1_HUMAN]	6.78	1	9	9	19	1.31023e+07	1.8693e+07	1.47736e+07	8.57113e+06	0	0	22.3991	5.16	7	7	16.281	3.49	5	5	10.3558	2.41	3	3	14.3038	2.9	4	4		0				0			2035	208.602	7.45947
Q9Y5K6	CD2-associated protein OS=Homo sapiens OX=9606 GN=CD2AP PE=1 SV=1 - [CD2AP_HUMAN]	20.5	1	9	9	16	3.92828e+07	5.66775e+07	1.4761e+07	1.13573e+07	0	0	15.9423	10.8	5	5	20.1025	13.77	6	6	9.18159	7.36	3	3	6.59093	5.16	2	2		0				0			639	71.4073	6.40479
Q9UPQ9	Trinucleotide repeat-containing gene 6B protein OS=Homo sapiens OX=9606 GN=TNRC6B PE=1 SV=4 - [TNR6B_HUMAN]	17.4	1	20	20	40	2.79478e+07	2.42563e+07	1.47262e+07	1.63155e+07	0	0	36.0852	9.77	11	11	46.6513	9.27	11	13	27.1178	6.22	8	8	26.8074	7.2	8	8		0							1833	193.883	6.75635
Q99598	Translin-associated protein X OS=Homo sapiens OX=9606 GN=TSNAX PE=1 SV=1 - [TSNAX_HUMAN]	9.66	1	2	2	5	1.44724e+07	1.72275e+07	1.47101e+07	1.21108e+07	0	0	3.40679	4.48	1	1	6.93035	9.66	2	2	3.77618	4.48	1	1	3.08166	4.48	1	1		0							290	33.0917	6.55127
O00541	Pescadillo homolog OS=Homo sapiens OX=9606 GN=PES1 PE=1 SV=1 - [PESC_HUMAN]	10.37	1	5	5	7	1.67578e+07	7.25284e+07	1.47039e+07	6.05769e+06	0	0	4.72217	2.72	1	1	8.22037	5.78	2	2	9.92573	5.61	3	3	2.6834	1.7	1	1		0				0			588	67.96	7.32764
Q13443	Disintegrin and metalloproteinase domain-containing protein 9 OS=Homo sapiens OX=9606 GN=ADAM9 PE=1 SV=1 - [ADAM9_HUMAN]	10.13	1	5	5	6	2.19086e+07	18963183	1.46872e+07	0	0	0	7.99495	3.42	2	2	10.125	7.45	3	3	2.45184	1.1	1	1		0				0				0			819	90.4971	7.51807
Q00688	Peptidyl-prolyl cis-trans isomerase FKBP3 OS=Homo sapiens OX=9606 GN=FKBP3 PE=1 SV=1 - [FKBP3_HUMAN]	33.04	1	9	9	20	6.67753e+07	6.55072e+07	1.46665e+07	8.79862e+06	0	0	28.2644	26.79	8	8	19.2143	25	6	6	12.1712	12.05	4	4	7.09332	11.16	2	2		0							224	25.1613	9.27588
Q9BSJ2	Gamma-tubulin complex component 2 OS=Homo sapiens OX=9606 GN=TUBGCP2 PE=1 SV=2 - [GCP2_HUMAN]	9.31	1	5	5	9	1.21604e+07	1.71494e+07	1.45729e+07	6.40655e+06	0	0	14.8943	6.43	3	4	7.32123	4.1	2	2	6.42148	4.1	2	2	2.64402	1.55	1	1		0							902	102.469	6.84424
Q8NHV4	Protein NEDD1 OS=Homo sapiens OX=9606 GN=NEDD1 PE=1 SV=1 - [NEDD1_HUMAN]	11.97	1	5	5	10	8.65069e+06	1.29608e+07	1.45353e+07	9.59426e+06	0	0	15.8928	10.3	4	4	12.2961	7.58	3	3	7.89222	4.39	2	2	4.73293	2.73	1	1		0				0			660	71.9212	7.97217
Q9UHB7	AF4/FMR2 family member 4 OS=Homo sapiens OX=9606 GN=AFF4 PE=1 SV=1 - [AFF4_HUMAN]	25.37	1	21	21	37	3.14288e+07	2.98274e+07	1.44765e+07	2.64317e+07	0	0	53.1791	14.88	13	16	29.5685	8	8	9	16.5981	6.62	5	5	22.4618	8.08	7	7		0				0			1163	127.382	9.30518
Q9BX10	GTP-binding protein 2 OS=Homo sapiens OX=9606 GN=GTPBP2 PE=1 SV=1 - [GTPB2_HUMAN]	9.3	1	4	4	7	1.02748e+07	1.17717e+07	1.44701e+07	1.8223e+07	0	0	3.41244	2.33	1	1	13.431	9.3	4	4	2.82683	2.33	1	1	3.65906	2.33	1	1		0				0			602	65.7271	8.04541
Q9NZM1	Myoferlin OS=Homo sapiens OX=9606 GN=MYOF PE=1 SV=1 - [MYOF_HUMAN]	7.91	1	11	11	15	4.43315e+06	6.76708e+06	1.4463e+07	1.05187e+07	0	0	15.775	3.69	5	5	12.0317	2.86	4	4	2.63414	0.44	1	1	15.6403	3.44	5	5		0				0			2061	234.561	6.17627
E9PRG8	Uncharacterized protein C11orf98 OS=Homo sapiens OX=9606 GN=C11orf98 PE=4 SV=1 - [CK098_HUMAN]	10.66	1	1	1	3	0	1.74308e+07	1.44297e+07	2.29311e+07	0	0					3.47424	10.66	1	1	3.47643	10.66	1	1	3.75017	10.66	1	1									122	13.7897	11.6929
Q96B97	SH3 domain-containing kinase-binding protein 1 OS=Homo sapiens OX=9606 GN=SH3KBP1 PE=1 SV=2 - [SH3K1_HUMAN]	19.85	1	10	10	15	6.6207e+07	49200025	14399326	5.03604e+06	0	0	21.696	13.83	6	6	17.0275	6.77	4	5	8.72923	6.02	3	3	3.72858	2.11	1	1		0							665	73.0817	6.62451
O95757	Heat shock 70 kDa protein 4L OS=Homo sapiens OX=9606 GN=HSPA4L PE=1 SV=3 - [HS74L_HUMAN]	5.01	2	2	3	5	9.88528e+06	0	1.43769e+07	1.34392e+07	0	0	3.11815	1.67	1	1		0			5.75686	3.34	2	2	7.03952	3.34	2	2		0				0			839	94.4525	5.88428
Q02809	Procollagen-lysine,2-oxoglutarate 5-dioxygenase 1 OS=Homo sapiens OX=9606 GN=PLOD1 PE=1 SV=2 - [PLOD1_HUMAN]	14.99	1	8	8	16	3.59231e+07	2.51652e+07	14357921	3.88223e+06	0	0	21.9927	11.14	6	7	11.9985	6.46	4	4	8.7415	5.64	3	3	5.36665	3.58	2	2		0							727	83.4974	6.94678
O94913	Pre-mRNA cleavage complex 2 protein Pcf11 OS=Homo sapiens OX=9606 GN=PCF11 PE=1 SV=3 - [PCF11_HUMAN]	6.88	1	9	9	19	2.30789e+07	1.96226e+07	1.43473e+07	1.08667e+07	0	0	22.6817	5.27	7	7	9.04307	2.25	3	3	12.2256	3.02	4	4	15.5244	4.12	5	5		0				0			1555	172.944	8.48486
O75369	Filamin-B OS=Homo sapiens OX=9606 GN=FLNB PE=1 SV=2 - [FLNB_HUMAN]	3.23	1	5	6	12	4.42716e+06	1.29104e+07	1.43416e+07	1.30173e+07	0	0	8.04538	1.69	3	3	9.9454	1.65	3	3	9.02026	1.27	3	3	10.9327	1.92	3	3		0				0			2602	277.99	5.73193
P49841	Glycogen synthase kinase-3 beta OS=Homo sapiens OX=9606 GN=GSK3B PE=1 SV=2 - [GSK3B_HUMAN]	22.14	1	5	5	7	7.09421e+06	2.99287e+07	14297757	0	0	0	6.98333	9.05	2	2	8.08405	8.57	2	2	10.5781	15.95	3	3		0				0				0			420	46.7149	8.77783
Q9Y237	Peptidyl-prolyl cis-trans isomerase NIMA-interacting 4 OS=Homo sapiens OX=9606 GN=PIN4 PE=1 SV=1 - [PIN4_HUMAN]	16.79	1	2	2	5	8.13075e+06	0	1.42968e+07	1.21114e+07	0	0	2.64667	9.16	1	1	2.72214	9.16	1	1	5.78467	16.79	2	2	2.60294	9.16	1	1		0							131	13.801	9.77393
Q96CW5	Gamma-tubulin complex component 3 OS=Homo sapiens OX=9606 GN=TUBGCP3 PE=1 SV=2 - [GCP3_HUMAN]	14.88	1	10	10	15	2.09635e+07	9.51445e+06	1.42935e+07	0	0	0	26.9574	12.24	8	8	10.5057	4.74	3	3	11.4106	6.5	4	4		0				0							907	103.506	8.11865
Q13243	Serine/arginine-rich splicing factor 5 OS=Homo sapiens OX=9606 GN=SRSF5 PE=1 SV=1 - [SRSF5_HUMAN]	14.34	1	3	4	6	8.60515e+07	1.69332e+07	1.42692e+07	6.23893e+06	0	0	8.95824	10.29	3	3	3.48099	5.51	1	1	3.6142	5.51	1	1	3.14828	4.04	1	1		0				0			272	31.2453	11.5903
O96013	Serine/threonine-protein kinase PAK 4 OS=Homo sapiens OX=9606 GN=PAK4 PE=1 SV=1 - [PAK4_HUMAN]	24.87	1	10	10	19	6.55298e+07	5.08797e+07	1.42498e+07	1.54438e+07	0	0	32.228	20.14	8	8	18.6572	12.18	5	5	14.6496	14.21	4	4	5.09916	4.57	2	2						0			591	64.0322	9.72998
O43175	D-3-phosphoglycerate dehydrogenase OS=Homo sapiens OX=9606 GN=PHGDH PE=1 SV=4 - [SERA_HUMAN]	17.82	1	8	8	11	7.55007e+06	7.30897e+06	1.42441e+07	6101754	0	0	22.91	17.64	7	7	6.23437	6.75	2	2	2.78199	2.44	1	1	3.28	3	1	1									533	56.6144	6.7124
Q96PU8	Protein quaking OS=Homo sapiens OX=9606 GN=QKI PE=1 SV=1 - [QKI_HUMAN]	19.65	1	5	5	8	8.56121e+06	6.2449e+06	1.42219e+07	0	0	0	8.92373	11.44	3	3	6.63991	9.09	2	2	9.99165	13.2	3	3		0				0				0			341	37.6467	8.55811
P62140	Serine/threonine-protein phosphatase PP1-beta catalytic subunit OS=Homo sapiens OX=9606 GN=PPP1CB PE=1 SV=3 - [PP1B_HUMAN]	25.99	1	2	8	21	8.60377e+07	5.55922e+07	1.4205e+07	4.81341e+06	0	0	23.5727	17.43	6	7	16.8342	16.21	5	5	15.6592	13.46	4	5	15.9327	15.9	3	4		0				0			327	37.1626	6.18896
P82979	SAP domain-containing ribonucleoprotein OS=Homo sapiens OX=9606 GN=SARNP PE=1 SV=3 - [SARNP_HUMAN]	31.43	1	6	6	10	3.88074e+07	3.93388e+07	14201891	1.22227e+07	0	0	12.8364	26.67	4	4	9.96563	19.05	3	3	7.55242	14.29	2	2	4.66652	9.05	1	1									210	23.6564	6.41748
A6NMZ7	Collagen alpha-6(VI) chain OS=Homo sapiens OX=9606 GN=COL6A6 PE=1 SV=2 - [CO6A6_HUMAN]	1.02	1	1	1	1	0	0	14199944	0	0	0		0				0			3.01583	1.02	1	1		0				0				0			2263	247.019	6.88818
P62312	U6 snRNA-associated Sm-like protein LSm6 OS=Homo sapiens OX=9606 GN=LSM6 PE=1 SV=1 - [LSM6_HUMAN]	26.25	1	2	2	4	8.75307e+07	6.7244e+07	14164507	0	0	0	2.74909	13.75	1	1	5.67163	26.25	2	2	2.65001	12.5	1	1													80	9.12177	9.5835
P41208	Centrin-2 OS=Homo sapiens OX=9606 GN=CETN2 PE=1 SV=1 - [CETN2_HUMAN]	7.56	2	1	1	2	18346050	0	1.41204e+07	0	0	0	3.55319	7.56	1	1		0			3.67908	7.56	1	1		0				0							172	19.7259	4.99561
Q14683	Structural maintenance of chromosomes protein 1A OS=Homo sapiens OX=9606 GN=SMC1A PE=1 SV=2 - [SMC1A_HUMAN]	23.84	1	24	24	40	7.37019e+07	7.5332e+07	1.41184e+07	2.46647e+07	0	0	60.9713	18.9	18	19	38.6061	11.11	11	12	17.8183	6.16	5	5	10.688	3.73	4	4		0				0			1233	143.144	7.63525
O15144	Actin-related protein 2/3 complex subunit 2 OS=Homo sapiens OX=9606 GN=ARPC2 PE=1 SV=1 - [ARPC2_HUMAN]	7.67	1	3	3	3	1.02038e+07	1.86357e+07	1.40106e+07	0	0	0	2.68134	3.67	1	1	2.84466	3.67	1	1	4.03147	4	1	1		0											300	34.3115	7.35693
Q86W50	U6 small nuclear RNA (adenine-(43)-N(6))-methyltransferase OS=Homo sapiens OX=9606 GN=METTL16 PE=1 SV=2 - [MET16_HUMAN]	8.01	1	4	4	8	1.42508e+07	4.07321e+07	1.39925e+07	0	0	0	7.39562	5.87	3	3	12.034	6.23	3	4	2.5203	1.78	1	1		0				0				0			562	63.5808	7.85498
Q15773	Myeloid leukemia factor 2 OS=Homo sapiens OX=9606 GN=MLF2 PE=1 SV=1 - [MLF2_HUMAN]	4.84	1	1	1	2	0	0	1.39603e+07	1.09704e+07	0	0						0			2.8903	4.84	1	1	2.75304	4.84	1	1									248	28.1292	6.90283
P58397	A disintegrin and metalloproteinase with thrombospondin motifs 12 OS=Homo sapiens OX=9606 GN=ADAMTS12 PE=1 SV=2 - [ATS12_HUMAN]	11.17	1	12	12	15	1.11666e+07	1.56183e+07	1.39246e+07	5.59136e+06	0	0	10.1658	3.01	3	3	19.4952	5.77	6	6	12.9453	3.58	4	4	5.15454	1.63	2	2		0							1594	177.56	7.86963
O94826	Mitochondrial import receptor subunit TOM70 OS=Homo sapiens OX=9606 GN=TOMM70 PE=1 SV=1 - [TOM70_HUMAN]	7.73	1	3	3	4	1.87667e+07	0	1.38682e+07	25723585	0	0	7.57092	5.92	2	2		0			3.35636	1.81	1	1	3.28588	1.81	1	1									608	67.412	7.12256
Q9H501	ESF1 homolog OS=Homo sapiens OX=9606 GN=ESF1 PE=1 SV=1 - [ESF1_HUMAN]	5.88	1	5	5	10	1.29406e+07	1.86725e+07	1.38188e+07	5.38106e+06	0	0	6.67193	2.7	2	2	13.3028	4.58	4	4	7.88396	3.88	3	3	2.50871	1.53	1	1		0							851	98.735	5.10986
Q9H5V9	UPF0428 protein CXorf56 OS=Homo sapiens OX=9606 GN=CXorf56 PE=1 SV=1 - [CX056_HUMAN]	27.48	1	7	7	13	1.23454e+07	1.12389e+07	1.38103e+07	1.55939e+07	0	0	2.46627	6.31	1	1	14.7435	21.17	5	5	14.8389	15.77	4	5	5.35292	10.81	2	2		0							222	25.608	8.73389
Q92540	Protein SMG7 OS=Homo sapiens OX=9606 GN=SMG7 PE=1 SV=2 - [SMG7_HUMAN]	2.99	1	3	3	6	2.03836e+06	0	1.3744e+07	1.81272e+07	0	0	2.91274	1.23	1	1		0			5.59217	1.76	2	2	8.82301	1.76	2	3		0							1137	127.202	8.71924
Q01196	Runt-related transcription factor 1 OS=Homo sapiens OX=9606 GN=RUNX1 PE=1 SV=3 - [RUNX1_HUMAN]	17	1	5	5	12	1.37578e+07	1.787e+07	1.3742e+07	7.50406e+06	0	0	9.77717	10.82	3	3	14.3028	15.01	4	4	11.0365	12.36	4	4	3.73759	4.19	1	1		0				0			453	48.7062	9.34912
Q9NP81	Serine--tRNA ligase, mitochondrial OS=Homo sapiens OX=9606 GN=SARS2 PE=1 SV=1 - [SYSM_HUMAN]	32.43	1	12	12	25	2.5716e+07	3.01394e+07	13720270	1.60033e+07	0	0	32.4562	20.85	8	9	27.1762	23.55	8	8	16.151	12.36	4	4	14.9808	12.36	4	4		0							518	58.2459	8.1333
O60563	Cyclin-T1 OS=Homo sapiens OX=9606 GN=CCNT1 PE=1 SV=1 - [CCNT1_HUMAN]	14.05	1	7	7	13	2.26991e+07	3.31858e+07	1.36245e+07	1.59275e+07	0	0	12.3285	6.06	3	3	15.2772	7.44	4	4	15.8471	8.82	4	4	9.28764	5.37	2	2									726	80.6345	8.77783
P51608	Methyl-CpG-binding protein 2 OS=Homo sapiens OX=9606 GN=MECP2 PE=1 SV=1 - [MECP2_HUMAN]	12.55	1	3	4	7	1.41818e+07	1.0647e+07	1.36173e+07	6.25878e+06	0	0	10.9788	9.26	3	3	3.41975	3.29	1	1	6.86374	6.58	2	2	3.9954	3.29	1	1		0							486	52.4087	9.94971
Q9Y5X2	Sorting nexin-8 OS=Homo sapiens OX=9606 GN=SNX8 PE=1 SV=1 - [SNX8_HUMAN]	15.7	1	5	5	11	1.57861e+07	1.956e+07	1.3576e+07	0	0	0	14.1014	12.9	4	4	14.059	12.9	4	4	6.05545	5.38	2	2	2.74428	2.8	1	1		0							465	52.5361	7.38623
Q8IZU8	Dermatan-sulfate epimerase-like protein OS=Homo sapiens OX=9606 GN=DSEL PE=2 SV=2 - [DSEL_HUMAN]	1.32	1	1	1	1	0	0	1.34769e+07	0	0	0		0				0			2.65921	1.32	1	1		0				0				0			1212	139.149	8.32373
Q13724	Mannosyl-oligosaccharide glucosidase OS=Homo sapiens OX=9606 GN=MOGS PE=1 SV=5 - [MOGS_HUMAN]	5.85	1	4	4	10	9.21449e+06	1.68381e+07	1.34307e+07	1.02603e+07	0	0	8.64457	4.78	3	3	5.95226	3.23	2	2	6.46763	1.55	1	2	9.23702	4.06	3	3									837	91.8606	8.89502
O94761	ATP-dependent DNA helicase Q4 OS=Homo sapiens OX=9606 GN=RECQL4 PE=1 SV=2 - [RECQ4_HUMAN]	5.13	1	4	4	7	1.4673e+07	1.6425e+08	1.34283e+07	0	0	0	15.2137	5.13	4	4	5.47998	2.32	2	2	4.47297	1.49	1	1		0				0				0			1208	132.983	8.08936
Q9NW81	Distal membrane-arm assembly complex protein 2 OS=Homo sapiens OX=9606 GN=DMAC2 PE=1 SV=3 - [DMAC2_HUMAN]	6.23	1	1	1	2	0	1.63245e+07	1.33584e+07	0	0	0		0			2.77356	6.23	1	1	2.65238	6.23	1	1		0											257	29.2488	6.43018
Q9Y4F3	Meiosis regulator and mRNA stability factor 1 OS=Homo sapiens OX=9606 GN=MARF1 PE=1 SV=6 - [MARF1_HUMAN]	10.16	1	12	12	21	2.21442e+07	1.33864e+07	1.33295e+07	6.44506e+06	0	0	20.7256	5.51	6	6	19.7978	5.17	6	6	20.0481	4.88	6	6	10.3967	2.81	3	3		0				0			1742	192.737	7.86963
O43395	U4/U6 small nuclear ribonucleoprotein Prp3 OS=Homo sapiens OX=9606 GN=PRPF3 PE=1 SV=2 - [PRPF3_HUMAN]	17.86	1	10	10	21	2.8742e+07	8.22559e+07	1.33162e+07	1.6218e+07	0	0	19.814	13.32	6	6	32.6187	15.23	8	9	13.8062	8.64	4	4	7.11365	4.1	2	2		0				0			683	77.4809	9.49561
Q9H814	Phosphorylated adapter RNA export protein OS=Homo sapiens OX=9606 GN=PHAX PE=1 SV=1 - [PHAX_HUMAN]	6.85	1	2	2	4	1.33707e+07	0	1.33056e+07	3.94675e+06	0	0	3.73305	4.06	1	1		0			6.55712	6.85	2	2	2.99494	2.79	1	1		0				0			394	44.3751	5.40186
O75367	Core histone macro-H2A.1 OS=Homo sapiens OX=9606 GN=H2AFY PE=1 SV=4 - [H2AY_HUMAN]	2.42	2	1	1	1	0	0	1.32938e+07	0	0	0		0				0			2.56291	2.42	1	1		0				0							372	39.5925	9.78857
Q17RY0	Cytoplasmic polyadenylation element-binding protein 4 OS=Homo sapiens OX=9606 GN=CPEB4 PE=1 SV=1 - [CPEB4_HUMAN]	16.46	3	9	9	17	2.51833e+07	3.10339e+07	1.32785e+07	1.83433e+07	0	0	16.6714	9.05	5	5	23.7798	11.93	5	6	3.30946	2.19	1	1	16.7773	8.64	5	5		0							729	80.1022	7.18115
Q13123	Protein Red OS=Homo sapiens OX=9606 GN=IK PE=1 SV=3 - [RED_HUMAN]	12.75	1	4	4	5	8.03088e+06	2.64531e+07	13229640	0	0	0	7.11192	7	2	2	7.31634	5.75	2	2	3.95477	3.59	1	1		0								0			557	65.5618	6.63916
Q8TB72	Pumilio homolog 2 OS=Homo sapiens OX=9606 GN=PUM2 PE=1 SV=2 - [PUM2_HUMAN]	12.01	1	7	9	14	2.78208e+07	2.83138e+07	1.32262e+07	0	0	0	17.7228	6.1	5	6	15.7594	5.53	4	4	11.7618	4.78	4	4		0				0				0			1066	114.145	7.07861
P52701	DNA mismatch repair protein Msh6 OS=Homo sapiens OX=9606 GN=MSH6 PE=1 SV=2 - [MSH6_HUMAN]	6.76	1	5	5	7	3.9969e+06	1.06549e+07	1.3198e+07	1.45528e+06	0	0	6.38071	3.46	2	2	5.88223	3.09	2	2	6.39668	2.94	2	2	2.72922	1.54	1	1		0				0			1360	152.689	6.90283
Q9NYZ3	G2 and S phase-expressed protein 1 OS=Homo sapiens OX=9606 GN=GTSE1 PE=1 SV=3 - [GTSE1_HUMAN]	5	1	2	2	4	13368105	0	1.3191e+07	5.69311e+06	0	0	6.54314	5	2	2		0			2.95445	2.22	1	1	3.12896	2.78	1	1		0							720	76.5976	9.39307
O95347	Structural maintenance of chromosomes protein 2 OS=Homo sapiens OX=9606 GN=SMC2 PE=1 SV=2 - [SMC2_HUMAN]	13.2	1	12	12	19	1.78434e+07	1.8258e+07	1.31904e+07	8.60214e+06	0	0	26.721	9.94	9	9	21.433	7.18	7	7	2.95374	1.09	1	1	6.51398	2.09	2	2		0							1197	135.572	8.42627
Q9NVV4	Poly(A) RNA polymerase, mitochondrial OS=Homo sapiens OX=9606 GN=MTPAP PE=1 SV=1 - [PAPD1_HUMAN]	18.73	1	7	7	10	1.26246e+07	2.28358e+07	1.31865e+07	5.33404e+07	0	0	6.89497	6.36	2	2	12.6086	11.51	4	4	9.16427	5.33	3	3	3.06011	2.06	1	1		0				0			582	66.13	9.0415
Q6RFH5	WD repeat-containing protein 74 OS=Homo sapiens OX=9606 GN=WDR74 PE=1 SV=1 - [WDR74_HUMAN]	10.39	1	3	3	7	1.46798e+07	0	1.31825e+07	1.74362e+07	0	0	10.4679	10.39	3	3	2.73351	3.64	1	1	3.569	3.38	1	1	7.60581	7.01	2	2									385	42.4147	8.32373
Q15631	Translin OS=Homo sapiens OX=9606 GN=TSN PE=1 SV=1 - [TSN_HUMAN]	19.3	1	5	5	13	7.1383e+07	6.47675e+07	1.31544e+07	8.25019e+06	0	0	13.8988	10.96	2	4	19.2345	19.3	5	6	8.36362	6.58	1	2	4.05719	6.58	1	1									228	26.1668	6.44287
P10606	Cytochrome c oxidase subunit 5B, mitochondrial OS=Homo sapiens OX=9606 GN=COX5B PE=1 SV=2 - [COX5B_HUMAN]	9.3	1	2	2	9	1.3233e+07	1.60608e+07	1.31492e+07	1.99742e+07	0	0	5.44658	9.3	2	2	6.62967	9.3	2	2	8.00153	9.3	2	3	5.7002	9.3	2	2		0							129	13.6869	8.80713
P16144	Integrin beta-4 OS=Homo sapiens OX=9606 GN=ITGB4 PE=1 SV=5 - [ITB4_HUMAN]	11.36	1	14	14	23	2.00978e+07	3.38226e+07	1.31241e+07	4.72507e+07	0	0	16.9405	4.5	5	5	19.2574	3.73	5	6	14.5354	3.73	5	5	21.6518	5.32	7	7		0				0			1822	202.039	6.0874
O75122	CLIP-associating protein 2 OS=Homo sapiens OX=9606 GN=CLASP2 PE=1 SV=2 - [CLAP2_HUMAN]	13.06	1	12	13	26	2.35644e+07	2.05874e+07	1.30815e+07	1.6705e+07	0	0	19.3088	6.18	6	6	25.8803	8.35	8	8	17.9986	6.41	6	6	20.2959	6.18	6	6		0				0			1294	141.046	8.47021
O00712	Nuclear factor 1 B-type OS=Homo sapiens OX=9606 GN=NFIB PE=1 SV=2 - [NFIB_HUMAN]	5.95	1	2	2	4	2.00876e+07	1.41604e+07	13051590	0	0	0	5.72359	5.95	2	2	2.59634	2.62	1	1	2.56789	2.62	1	1		0				0							420	47.412	8.86572
Q9H2G2	STE20-like serine/threonine-protein kinase OS=Homo sapiens OX=9606 GN=SLK PE=1 SV=1 - [SLK_HUMAN]	2.75	1	2	3	3	2.71812e+06	1.01659e+06	13044649	0	0	0	2.75976	0.81	1	1	2.70218	1.21	1	1	2.48333	0.73	1	1		0				0				0			1235	142.607	5.14795
O94804	Serine/threonine-protein kinase 10 OS=Homo sapiens OX=9606 GN=STK10 PE=1 SV=1 - [STK10_HUMAN]	5.17	1	2	3	5	4.91738e+06	5.58639e+06	13044649	4749083	0	0	2.64565	1.55	1	1	2.72086	1.55	1	1	6.72906	3.62	2	2	3.17164	2.69	1	1		0				0			968	112.065	6.94678
Q08426	Peroxisomal bifunctional enzyme OS=Homo sapiens OX=9606 GN=EHHADH PE=1 SV=3 - [ECHP_HUMAN]	14.8	1	10	10	15	1.61375e+07	1.0407e+07	1.29889e+07	7.63625e+06	0	0	11.9865	8.71	4	4	11.2996	7.05	3	3	14.9118	10.1	5	5	8.55848	5.95	3	3		0							723	79.4447	9.14404
P82650	28S ribosomal protein S22, mitochondrial OS=Homo sapiens OX=9606 GN=MRPS22 PE=1 SV=1 - [RT22_HUMAN]	18.61	1	7	7	14	1.80917e+07	2.16878e+07	1.29142e+07	3.59458e+06	0	0	14.5866	9.72	4	5	14.197	11.94	4	5	8.69658	9.72	3	3	3.15704	3.61	1	1		0							360	41.2544	7.89893
O15173	Membrane-associated progesterone receptor component 2 OS=Homo sapiens OX=9606 GN=PGRMC2 PE=1 SV=1 - [PGRC2_HUMAN]	15.25	1	3	3	8	1.69837e+07	2.02336e+07	1.29095e+07	7.42268e+06	0	0	9.20419	8.97	2	2	10.9901	8.97	2	2	10.6297	8.97	2	2	8.64612	15.25	2	2									223	23.8037	4.88135
Q15058	Kinesin-like protein KIF14 OS=Homo sapiens OX=9606 GN=KIF14 PE=1 SV=1 - [KIF14_HUMAN]	15.23	1	21	21	26	1.22069e+07	3.47584e+07	1.29045e+07	2.86918e+07	0	0	25.4155	5.04	8	8	43.6709	10.5	13	13	4.97288	1.58	2	2	12.5709	2.67	3	3		0				0			1648	186.375	7.91357
Q96RT1	Erbin OS=Homo sapiens OX=9606 GN=ERBIN PE=1 SV=2 - [ERBIN_HUMAN]	13.6	1	13	13	28	1.41156e+07	2.96404e+07	1.28754e+07	3.36744e+07	0	0	19.2153	6.8	6	6	24.0384	7.65	7	7	20.7836	6.44	6	6	29.6818	9.92	9	9		0				0			1412	158.2	5.50342
Q09028	Histone-binding protein RBBP4 OS=Homo sapiens OX=9606 GN=RBBP4 PE=1 SV=3 - [RBBP4_HUMAN]	16	2	5	5	8	3.508e+07	7.06202e+06	1.28724e+07	1.62763e+07	0	0	5.33264	6.35	1	1	3.48769	3.06	1	1	9.61888	11.06	3	3	8.41515	6.82	3	3									425	47.6261	4.89404
Q9H3P2	Negative elongation factor A OS=Homo sapiens OX=9606 GN=NELFA PE=1 SV=3 - [NELFA_HUMAN]	16.86	1	6	6	15	1.9694e+07	1.29761e+07	1.28649e+07	2.3049e+07	0	0	13.9808	9.47	3	4	5.98533	4.73	2	2	13.9128	9.28	3	4	17.0968	14.02	5	5		0				0			528	57.2408	9.02686
O60264	SWI/SNF-related matrix-associated actin-dependent regulator of chromatin subfamily A member 5 OS=Homo sapiens OX=9606 GN=SMARCA5 PE=1 SV=1 - [SMCA5_HUMAN]	6.75	1	3	7	10	7.27293e+06	1.25349e+07	1.28462e+07	7.64413e+06	0	0	10.3396	4.37	4	4	9.41385	3.33	3	3	2.81152	1.14	1	1	5.51156	1.9	2	2		0				0			1052	121.828	8.08936
Q9UL18	Protein argonaute-1 OS=Homo sapiens OX=9606 GN=AGO1 PE=1 SV=3 - [AGO1_HUMAN]	19.84	1	5	13	19	6.16017e+07	4.37412e+07	1.27892e+07	8.85745e+06	0	0	12.2302	6.07	4	4	19.2416	10.15	6	6	7.60554	4.55	3	3	19.5658	10.15	6	6		0				0			857	97.1521	9.15869
Q16891	MICOS complex subunit MIC60 OS=Homo sapiens OX=9606 GN=IMMT PE=1 SV=1 - [MIC60_HUMAN]	11.87	1	6	6	13	1.03059e+07	1.53513e+07	1.27837e+07	4.75999e+07	0	0	7.82708	3.56	2	2	15.0265	6.6	3	4	5.37333	4.35	2	2	15.4764	8.31	4	5		0							758	83.6264	6.48096
Q01081	Splicing factor U2AF 35 kDa subunit OS=Homo sapiens OX=9606 GN=U2AF1 PE=1 SV=3 - [U2AF1_HUMAN]	13.33	1	2	2	8	1.66765e+07	5.45821e+07	1.27414e+07	2.50023e+07	0	0	6.82974	5.83	1	2	8.68147	7.5	1	2	8.73347	13.33	2	2	7.12614	7.5	1	2									240	27.8545	8.80713
Q8IWR0	Zinc finger CCCH domain-containing protein 7A OS=Homo sapiens OX=9606 GN=ZC3H7A PE=1 SV=1 - [Z3H7A_HUMAN]	7.72	1	4	6	13	1.33051e+07	1.69519e+07	1.25577e+07	2.71034e+06	0	0	14.8179	5.66	3	4	13.0264	3.91	3	3	16.4849	7.62	5	5	3.89363	2.16	1	1									971	110.466	7.29834
Q13601	KRR1 small subunit processome component homolog OS=Homo sapiens OX=9606 GN=KRR1 PE=1 SV=4 - [KRR1_HUMAN]	14.96	1	5	5	6	1.50181e+07	4763083	1.25373e+07	0	0	0	7.93197	9.19	3	3	5.17412	5.77	2	2	3.1413	3.15	1	1		0				0							381	43.6377	9.77393
Q86V48	Leucine zipper protein 1 OS=Homo sapiens OX=9606 GN=LUZP1 PE=1 SV=2 - [LUZP1_HUMAN]	18.49	1	14	14	21	8.92236e+06	2.93959e+07	1.25224e+07	1.96472e+07	0	0	10.2232	4.93	3	3	32.2374	11.62	9	9	8.80955	3.9	3	3	19.935	7.71	6	6		0				0			1076	120.202	8.49951
Q9BRU9	rRNA-processing protein UTP23 homolog OS=Homo sapiens OX=9606 GN=UTP23 PE=1 SV=2 - [UTP23_HUMAN]	14.46	1	3	3	5	0	8.94601e+06	12520233	3.91664e+06	0	0		0			9.47141	14.46	3	3	2.9816	4.82	1	1	2.79602	4.82	1	1									249	28.3843	10.0669
P07900	Heat shock protein HSP 90-alpha OS=Homo sapiens OX=9606 GN=HSP90AA1 PE=1 SV=5 - [HS90A_HUMAN]	15.57	5	4	9	15	1.34522e+07	1.65318e+07	1.25116e+07	3.5922e+07	0	0	11.3614	6.28	4	4	10.5102	5.6	3	3	18.7212	10.25	6	6	7.8306	3.96	2	2									732	84.6067	5.021
Q9NY93	Probable ATP-dependent RNA helicase DDX56 OS=Homo sapiens OX=9606 GN=DDX56 PE=1 SV=1 - [DDX56_HUMAN]	14.63	1	6	6	14	1.04558e+07	2.91449e+07	1.25104e+07	1.61963e+07	0	0	13.4977	7.31	3	4	17.2469	9.32	4	5	10.8462	7.86	3	3	7.09956	5.48	2	2		0				0			547	61.551	9.26123
Q9UQ88	Cyclin-dependent kinase 11A OS=Homo sapiens OX=9606 GN=CDK11A PE=1 SV=4 - [CD11A_HUMAN]	8.94	3	6	6	10	9.00562e+06	1.16115e+07	1.24815e+07	1.61027e+07	0	0	8.15889	4.85	3	3	9.42855	4.47	3	3	2.71815	1.4	1	1	7.95576	4.6	3	3		0				0			783	91.3055	5.36377
O75330	Hyaluronan mediated motility receptor OS=Homo sapiens OX=9606 GN=HMMR PE=1 SV=2 - [HMMR_HUMAN]	10.91	1	5	5	8	1.71715e+07	2.31364e+07	1.24508e+07	5.16127e+06	0	0	14.52	9.67	4	4	8.53374	5.66	2	2	2.55674	1.24	1	1	4.26172	2.35	1	1		0				0			724	84.0487	5.8335
Q14669	E3 ubiquitin-protein ligase TRIP12 OS=Homo sapiens OX=9606 GN=TRIP12 PE=1 SV=1 - [TRIPC_HUMAN]	7.78	1	11	11	22	1.56521e+07	1.37456e+07	1.23156e+07	6.08262e+06	0	0	23.1776	4.97	7	8	20.4228	4.57	6	6	18.3837	3.26	5	6	6.80007	1.41	2	2		0				0			1992	220.296	8.48486
Q8WUH6	Transmembrane protein 263 OS=Homo sapiens OX=9606 GN=TMEM263 PE=1 SV=1 - [TM263_HUMAN]	21.55	1	2	2	3	6.41336e+06	0	1.23142e+07	3.28294e+06	0	0	2.54315	8.62	1	1		0			3.33951	8.62	1	1	2.74167	12.93	1	1									116	11.7411	9.31982
Q8N5F7	NF-kappa-B-activating protein OS=Homo sapiens OX=9606 GN=NKAP PE=1 SV=1 - [NKAP_HUMAN]	9.88	2	4	4	8	2.64581e+07	51958526	1.22975e+07	0	0	0	15.8813	9.88	4	5	3.81018	3.86	1	1	6.73479	6.99	2	2		0				0				0			415	47.1101	10.1108
P39656	Dolichyl-diphosphooligosaccharide--protein glycosyltransferase 48 kDa subunit OS=Homo sapiens OX=9606 GN=DDOST PE=1 SV=4 - [OST48_HUMAN]	4.39	1	2	2	4	0	6.10999e+07	1.22731e+07	4.18432e+07	0	0		0			3.08924	1.97	1	1	2.86816	2.41	1	1	5.88191	4.39	2	2		0				0			456	50.769	6.55127
Q9H9G7	Protein argonaute-3 OS=Homo sapiens OX=9606 GN=AGO3 PE=1 SV=2 - [AGO3_HUMAN]	20.47	1	5	13	24	6.16017e+07	4.37412e+07	1.22269e+07	7.38619e+06	0	0	17.5741	9.42	6	6	30.1518	15.35	9	9	10.2003	6.4	4	4	16.1717	8.49	5	5		0				0			860	97.298	9.11475
Q9H4B6	Protein salvador homolog 1 OS=Homo sapiens OX=9606 GN=SAV1 PE=1 SV=2 - [SAV1_HUMAN]	16.19	1	4	4	10	1.68092e+07	1.44803e+07	1.22188e+07	3.15965e+07	0	0	11.4487	16.19	4	4	7.83364	9.14	2	2	5.81245	7.31	2	2	8.22249	10.18	2	2						0			383	44.6062	9.08545
Q7L014	Probable ATP-dependent RNA helicase DDX46 OS=Homo sapiens OX=9606 GN=DDX46 PE=1 SV=2 - [DDX46_HUMAN]	8.15	1	7	8	12	1.70735e+07	2.18649e+07	1.21983e+07	2.00729e+07	0	0	8.62462	3.2	3	3	5.91273	2.42	2	2	9.29762	3.49	3	3	12.5986	3.98	3	4		0				0			1031	117.29	9.29053
O75643	U5 small nuclear ribonucleoprotein 200 kDa helicase OS=Homo sapiens OX=9606 GN=SNRNP200 PE=1 SV=2 - [U520_HUMAN]	9.64	1	17	17	25	3.46343e+07	5.66684e+07	12160001	3.79731e+07	0	0	20.25	4.07	7	7	24.5623	3.75	8	8	9.95065	1.83	3	3	21.0491	4.35	7	7		0				0			2136	244.353	6.06201
P24752	Acetyl-CoA acetyltransferase, mitochondrial OS=Homo sapiens OX=9606 GN=ACAT1 PE=1 SV=1 - [THIL_HUMAN]	19.91	1	6	6	13	8.83992e+06	1.52816e+07	1.20932e+07	0	0	0	15.871	12.18	3	4	24.8714	19.91	6	7	7.28699	7.26	2	2		0											427	45.1706	8.85107
Q9Y314	Nitric oxide synthase-interacting protein OS=Homo sapiens OX=9606 GN=NOSIP PE=1 SV=1 - [NOSIP_HUMAN]	27.57	1	5	5	11	1.65772e+07	2.53704e+07	1.20624e+07	2.12348e+06	0	0	12.9566	19.27	4	4	16.3315	21.59	4	4	7.80136	10.96	2	2	3.719	4.98	1	1		0				0			301	33.151	8.82178
Q86Y79	Probable peptidyl-tRNA hydrolase OS=Homo sapiens OX=9606 GN=PTRH1 PE=1 SV=1 - [PTH_HUMAN]	18.69	1	4	4	8	2.42186e+07	5.16036e+07	1.20497e+07	1.15532e+07	0	0	9.04755	17.76	3	3	10.0941	11.68	3	3	3.52827	7.01	1	1	2.94652	7.01	1	1		0							214	22.9221	10.5649
P18754	Regulator of chromosome condensation OS=Homo sapiens OX=9606 GN=RCC1 PE=1 SV=1 - [RCC1_HUMAN]	11.4	1	3	3	5	7.80135e+06	0	1.20464e+07	1.04298e+07	0	0	7.79551	8.08	2	2		0			9.18795	7.84	2	2	5.31321	4.51	1	1									421	44.9406	7.51807
P09913	Interferon-induced protein with tetratricopeptide repeats 2 OS=Homo sapiens OX=9606 GN=IFIT2 PE=1 SV=1 - [IFIT2_HUMAN]	7.63	1	3	3	4	1.45363e+07	3.56023e+07	1.2029e+07	0	0	0	6.57681	5.72	2	2	5.98959	3.6	1	1	2.60842	1.91	1	1		0				0							472	54.5975	6.75635
Q2VYF4	LETM1 domain-containing protein LETM2, mitochondrial OS=Homo sapiens OX=9606 GN=LETM2 PE=2 SV=2 - [LETM2_HUMAN]	2.85	1	1	1	8	1.21087e+07	1.63508e+07	1.19686e+07	6.25611e+06	0	0	2.79763	2.85	1	2	2.92796	2.85	1	2	2.86829	2.85	1	2	2.77029	2.85	1	2		0							491	55.8852	9.23193
P08238	Heat shock protein HSP 90-beta OS=Homo sapiens OX=9606 GN=HSP90AB1 PE=1 SV=4 - [HS90B_HUMAN]	10.91	5	1	6	10	1.03275e+07	1.65318e+07	1.19635e+07	64411700	0	0	8.15492	4.97	3	3	10.5102	5.66	3	3	6.38809	3.45	2	2	6.40949	4.01	2	2		0							724	83.2121	5.03369
P49755	Transmembrane emp24 domain-containing protein 10 OS=Homo sapiens OX=9606 GN=TMED10 PE=1 SV=2 - [TMEDA_HUMAN]	27.4	1	6	6	19	1.06075e+08	1.18042e+08	1.19502e+07	1.61791e+07	0	0	16.8157	17.35	3	4	17.9514	13.24	3	4	19.1398	20.09	3	5	22.8419	21.92	4	6						0			219	24.96	7.44482
O95070	Protein YIF1A OS=Homo sapiens OX=9606 GN=YIF1A PE=1 SV=2 - [YIF1A_HUMAN]	5.12	1	1	1	3	1.11188e+07	0	11917501	1.02434e+07	0	0	3.83343	5.12	1	1		0			3.10918	5.12	1	1	4.27341	5.12	1	1		0							293	31.9905	8.95361
Q14554	Protein disulfide-isomerase A5 OS=Homo sapiens OX=9606 GN=PDIA5 PE=1 SV=1 - [PDIA5_HUMAN]	9.83	1	5	5	7	9.90731e+06	2.89887e+07	1.18696e+07	0	0	0	4.91249	4.24	2	2	8.55307	5.59	3	3	5.44599	4.24	2	2		0				0							519	59.5561	7.91357
P30414	NK-tumor recognition protein OS=Homo sapiens OX=9606 GN=NKTR PE=1 SV=2 - [NKTR_HUMAN]	2.19	1	2	2	2	0	0	1.18634e+07	0	0	0		0				0			7.31045	2.19	2	2		0				0							1462	165.577	9.99365
O14647	Chromodomain-helicase-DNA-binding protein 2 OS=Homo sapiens OX=9606 GN=CHD2 PE=1 SV=2 - [CHD2_HUMAN]	4.05	1	6	6	10	2.19842e+07	1.98229e+07	1.18502e+07	6037077	0	0	9.01888	1.81	3	3	13.5429	2.9	4	4	5.69946	1.31	2	2	2.55982	0.77	1	1		0				0			1828	211.214	8.104
Q99848	Probable rRNA-processing protein EBP2 OS=Homo sapiens OX=9606 GN=EBNA1BP2 PE=1 SV=2 - [EBP2_HUMAN]	3.92	1	1	1	3	1.27476e+07	1.12739e+07	1.17974e+07	0	0	0	3.20795	3.92	1	1	3.44599	3.92	1	1	3.58909	3.92	1	1		0											306	34.8304	10.0962
P52907	F-actin-capping protein subunit alpha-1 OS=Homo sapiens OX=9606 GN=CAPZA1 PE=1 SV=3 - [CAZA1_HUMAN]	15.38	2	3	3	7	0	9.14016e+07	1.17936e+07	4.86035e+07	0	0	3.19237	6.29	1	1	2.99419	3.5	1	1	7.56711	11.89	2	2	10.793	15.38	3	3		0				0			286	32.9023	5.69385
Q9P258	Protein RCC2 OS=Homo sapiens OX=9606 GN=RCC2 PE=1 SV=2 - [RCC2_HUMAN]	22.61	1	10	10	26	1.20173e+08	1.38511e+08	1.17718e+07	2.49914e+07	0	0	20.9386	13.41	5	6	30.9578	22.61	8	9	19.2384	13.79	6	6	15.8588	14.18	5	5		0							522	56.0492	8.77783
Q13523	Serine/threonine-protein kinase PRP4 homolog OS=Homo sapiens OX=9606 GN=PRPF4B PE=1 SV=3 - [PRP4B_HUMAN]	1.09	1	1	1	1	0	0	1.17692e+07	0	0	0		0				0			2.8818	1.09	1	1		0				0				0			1007	116.916	10.2573
Q8IXQ6	Poly [ADP-ribose] polymerase 9 OS=Homo sapiens OX=9606 GN=PARP9 PE=1 SV=2 - [PARP9_HUMAN]	9.95	1	7	7	12	1.03135e+07	1.07727e+07	1.17571e+07	5.25646e+06	0	0	9.17265	3.86	3	3	18.1125	8.78	6	6	6.97205	3.28	2	2	3.35274	1.64	1	1		0				0			854	96.2814	7.91357
P51148	Ras-related protein Rab-5C OS=Homo sapiens OX=9606 GN=RAB5C PE=1 SV=2 - [RAB5C_HUMAN]	17.13	3	3	3	7	2.16017e+07	2.82643e+07	1.17527e+07	1.87415e+07	0	0	5.9443	12.04	2	2	8.8132	17.13	3	3	3.00783	6.48	1	1	3.20668	6.48	1	1		0				0			216	23.4678	8.41162
Q9BXF6	Rab11 family-interacting protein 5 OS=Homo sapiens OX=9606 GN=RAB11FIP5 PE=1 SV=1 - [RFIP5_HUMAN]	17.3	1	6	6	11	1.0418e+07	1.27006e+07	1.17262e+07	5.9238e+06	0	0	7.86269	6.58	2	2	8.98689	5.97	2	2	8.28201	5.67	2	2	21.2177	13.63	5	5									653	70.372	9.23193
O14578	Citron Rho-interacting kinase OS=Homo sapiens OX=9606 GN=CIT PE=1 SV=2 - [CTRO_HUMAN]	4.09	1	6	6	11	1.49733e+07	1.29944e+07	1.1715e+07	7.29377e+06	0	0	6.4881	1.58	2	2	13.7862	2.57	4	4	8.44671	1.73	3	3	6.08768	1.13	2	2		0				0			2027	231.286	6.56592
Q9UKS6	Protein kinase C and casein kinase substrate in neurons protein 3 OS=Homo sapiens OX=9606 GN=PACSIN3 PE=1 SV=2 - [PACN3_HUMAN]	9.67	1	3	3	6	5.59695e+06	5.83944e+06	1.17101e+07	3.62679e+06	0	0	6.16492	7.08	2	2	6.47898	6.37	2	2	3.61751	3.3	1	1	3.6557	3.77	1	1									424	48.4568	6.17627
Q9NYF8	Bcl-2-associated transcription factor 1 OS=Homo sapiens OX=9606 GN=BCLAF1 PE=1 SV=2 - [BCLF1_HUMAN]	15.43	1	9	10	15	3.74943e+07	9.85105e+07	1.16736e+07	9.07011e+06	0	0	12.1031	5.65	3	3	24.1406	10.76	7	7	12.936	7.07	4	4	2.67498	2.17	1	1		0				0			920	106.059	9.979
Q15785	Mitochondrial import receptor subunit TOM34 OS=Homo sapiens OX=9606 GN=TOMM34 PE=1 SV=2 - [TOM34_HUMAN]	20.71	1	4	4	12	8.12827e+06	8.77568e+06	1.16605e+07	8.1693e+06	0	0	13.3887	20.71	4	4	13.2938	20.71	4	4	8.20011	10.03	2	2	6.85571	10.03	2	2		0				0			309	34.5378	8.98291
P35606	Coatomer subunit beta' OS=Homo sapiens OX=9606 GN=COPB2 PE=1 SV=2 - [COPB2_HUMAN]	7.51	1	6	6	12	1.47014e+07	1.89216e+07	1.16327e+07	6.7046e+06	0	0	8.80881	2.32	3	3	10.3807	3.97	3	3	14.2926	4.86	3	4	7.80262	3.42	2	2		0				0			906	102.422	5.2749
P26640	Valine--tRNA ligase OS=Homo sapiens OX=9606 GN=VARS PE=1 SV=4 - [SYVC_HUMAN]	9.41	1	10	10	13	4.66659e+06	3.05493e+07	1.15944e+07	0	0	0	5.79464	2.37	2	2	21.1088	6.57	6	6	15.4768	3.96	5	5		0				0				0			1264	140.387	7.59131
Q96BK5	PIN2/TERF1-interacting telomerase inhibitor 1 OS=Homo sapiens OX=9606 GN=PINX1 PE=1 SV=2 - [PINX1_HUMAN]	14.94	1	3	3	5	1.57049e+07	2.24767e+07	1.15867e+07	0	0	0	6.76336	9.45	2	2	7.94162	11.28	2	2	3.83894	5.79	1	1		0				0							328	37.012	9.59814
Q8NEV8	Exophilin-5 OS=Homo sapiens OX=9606 GN=EXPH5 PE=1 SV=3 - [EXPH5_HUMAN]	7.04	1	9	10	12	6.87295e+06	1.14966e+07	1.15793e+07	1.71028e+07	0	0	3.4732	0.75	1	1	21.493	5.08	7	7	6.25194	1.46	2	2	5.54534	1.26	2	2		0				0			1989	222.382	7.86963
P11908	Ribose-phosphate pyrophosphokinase 2 OS=Homo sapiens OX=9606 GN=PRPS2 PE=1 SV=2 - [PRPS2_HUMAN]	11.01	3	3	3	6	2.57833e+07	8.57408e+06	1.15465e+07	8.75161e+06	0	0	8.30553	7.23	2	3	3.18635	3.77	1	1	2.46352	3.77	1	1	2.87024	3.77	1	1									318	34.747	6.60986
Q9H2D6	TRIO and F-actin-binding protein OS=Homo sapiens OX=9606 GN=TRIOBP PE=1 SV=3 - [TARA_HUMAN]	2.03	1	3	3	6	3.25344e+06	7.46145e+06	1.15385e+07	7.96725e+06	0	0	3.57675	0.76	1	1	3.79752	0.76	1	1	6.7974	1.27	2	2	6.34063	1.27	2	2		0				0			2365	261.217	8.48486
Q96N67	Dedicator of cytokinesis protein 7 OS=Homo sapiens OX=9606 GN=DOCK7 PE=1 SV=4 - [DOCK7_HUMAN]	4.77	2	8	8	13	1.60207e+07	1.51716e+07	1.15373e+07	6.5756e+06	0	0	10.1687	1.78	3	3	4.09757	0.65	1	1	12.3324	2.52	4	4	13.6675	2.99	5	5		0				0			2140	242.407	6.80029
Q9UJF2	Ras GTPase-activating protein nGAP OS=Homo sapiens OX=9606 GN=RASAL2 PE=1 SV=2 - [NGAP_HUMAN]	14.4	2	11	11	17	1.47101e+07	8.24963e+06	1.1537e+07	7.75723e+06	0	0	19.5256	8.25	6	6	9.16971	5.09	3	3	15.9532	5.44	5	5	9.28461	2.81	3	3		0				0			1139	128.477	8.23584
O15417	Trinucleotide repeat-containing gene 18 protein OS=Homo sapiens OX=9606 GN=TNRC18 PE=1 SV=3 - [TNC18_HUMAN]	2.22	1	5	5	8	5.99564e+06	7490230	1.1536e+07	6.09648e+06	0	0	9.53236	1.38	3	3	6.6681	0.91	2	2	5.43428	0.84	2	2	2.64126	0.4	1	1		0				0			2968	314.326	8.70459
A0FGR8	Extended synaptotagmin-2 OS=Homo sapiens OX=9606 GN=ESYT2 PE=1 SV=1 - [ESYT2_HUMAN]	8.9	1	6	6	10	1.02943e+07	1.29149e+07	1.15054e+07	4.7016e+06	0	0	4.48067	1.74	1	1	7.72366	3.8	3	3	13.089	6.08	4	4	7.04608	3.37	2	2		0				0			921	102.294	9.26123
Q03001	Dystonin OS=Homo sapiens OX=9606 GN=DST PE=1 SV=4 - [DYST_HUMAN]	2.01	1	9	10	14	1.48445e+07	1.07184e+07	1.14979e+07	0	0	0	18.7862	1.2	6	6	20.6376	1.2	6	6	6.75095	0.41	2	2		0				0				0			7570	860.127	5.24951
O95197	Reticulon-3 OS=Homo sapiens OX=9606 GN=RTN3 PE=1 SV=2 - [RTN3_HUMAN]	1.26	1	2	2	4	4.63973e+07	0	1.14593e+07	6.15536e+07	0	0	6.29902	1.26	2	2		0			3.86656	1.07	1	1	3.29889	1.07	1	1									1032	112.541	4.95752
P52948	Nuclear pore complex protein Nup98-Nup96 OS=Homo sapiens OX=9606 GN=NUP98 PE=1 SV=4 - [NUP98_HUMAN]	2.42	1	3	3	5	7338623	1.55867e+07	1.14271e+07	9.00357e+06	0	0	3.79514	0.72	1	1	3.67075	0.72	1	1	2.59457	0.77	1	1	5.64574	1.71	2	2		0				0			1817	197.457	6.40479
Q8TDM6	Disks large homolog 5 OS=Homo sapiens OX=9606 GN=DLG5 PE=1 SV=4 - [DLG5_HUMAN]	7.35	1	12	12	24	1.7758e+07	2.10139e+07	1.13963e+07	1.87108e+07	0	0	20.7797	4.43	7	7	18.4021	3.44	6	6	11.95	2.66	4	4	21.8937	3.86	6	7		0				0			1919	213.735	7.41553
Q9Y2Q9	28S ribosomal protein S28, mitochondrial OS=Homo sapiens OX=9606 GN=MRPS28 PE=1 SV=1 - [RT28_HUMAN]	10.7	1	2	2	2	0	0	1.13926e+07	5.36707e+06	0	0		0				0			2.73615	5.35	1	1	2.49591	5.35	1	1									187	20.8298	9.1001
Q9UDY2	Tight junction protein ZO-2 OS=Homo sapiens OX=9606 GN=TJP2 PE=1 SV=2 - [ZO2_HUMAN]	2.52	1	2	2	6	1.02684e+07	1.47688e+07	1.13779e+07	1.30988e+07	0	0	3.81181	1.01	1	1	8.33768	2.52	2	2	3.68473	1.01	1	1	6.86883	2.52	2	2		0				0			1190	133.876	7.40088
Q3KP66	Innate immunity activator protein OS=Homo sapiens OX=9606 GN=INAVA PE=1 SV=2 - [INAVA_HUMAN]	6.18	1	3	3	4	0	1.78749e+07	1.1365e+07	1.28019e+07	0	0		0			2.45487	1.81	1	1	3.09996	2.26	1	1	5.55189	4.37	2	2		0							663	72.8695	9.30518
Q9BQ61	Telomerase RNA component interacting RNase OS=Homo sapiens OX=9606 GN=TRIR PE=1 SV=1 - [TRIR_HUMAN]	17.05	1	2	2	3	1.03264e+07	0	1.13544e+07	0	0	0	8.79399	17.05	2	2		0			3.51758	7.39	1	1		0				0							176	18.4082	9.43701
Q6DKI1	60S ribosomal protein L7-like 1 OS=Homo sapiens OX=9606 GN=RPL7L1 PE=1 SV=1 - [RL7L_HUMAN]	16.26	1	3	3	10	1.35593e+07	4.43988e+07	1.13471e+07	4.74374e+07	0	0	6.73664	12.2	2	2	8.90757	16.26	3	3	5.81449	9.76	2	2	8.23765	16.26	3	3		0				0			246	28.6431	10.5063
Q2KHR3	Glutamine and serine-rich protein 1 OS=Homo sapiens OX=9606 GN=QSER1 PE=1 SV=3 - [QSER1_HUMAN]	6.57	1	9	9	16	7.95289e+06	7.87346e+06	1.13272e+07	1.50094e+07	0	0	16.0414	3.8	5	5	13.3889	3.4	4	4	13.1302	3.29	4	4	9.0031	2.77	3	3		0				0			1735	189.856	7.07861
Q8IUF8	Ribosomal oxygenase 2 OS=Homo sapiens OX=9606 GN=RIOX2 PE=1 SV=1 - [RIOX2_HUMAN]	12.04	1	4	4	8	8.66228e+06	8.53554e+06	1.13005e+07	1.26049e+07	0	0	5.34515	5.16	2	2	2.85365	3.01	1	1	10.5199	9.89	3	3	7.93651	7.53	2	2		0							465	52.767	6.69775
Q15459	Splicing factor 3A subunit 1 OS=Homo sapiens OX=9606 GN=SF3A1 PE=1 SV=1 - [SF3A1_HUMAN]	9.96	1	6	6	10	1.54537e+07	1.4183e+07	1.1261e+07	8.09708e+06	0	0	15.1823	7.69	4	4	6.83975	3.53	2	2	12.2863	7.06	3	3	2.94273	1.64	1	1		0				0			793	88.8305	5.22412
Q99584	Protein S100-A13 OS=Homo sapiens OX=9606 GN=S100A13 PE=1 SV=1 - [S10AD_HUMAN]	32.65	1	3	3	6	3.32188e+07	4.41959e+07	1.12137e+07	1.49411e+07	0	0	2.50704	9.18	1	1	5.82904	21.43	2	2	3.30893	12.24	1	1	5.02234	20.41	2	2									98	11.4641	6.16357
Q8IVT2	Mitotic interactor and substrate of PLK1 OS=Homo sapiens OX=9606 GN=MISP PE=1 SV=1 - [MISP_HUMAN]	13.84	1	7	7	10	9.82785e+06	9.57352e+06	1.11962e+07	1.52595e+07	0	0	8.52525	5.3	3	3	6.46727	3.98	2	2	7.76322	4.71	2	2	9.8426	6.33	3	3		0				0			679	75.311	6.82959
Q9NVN8	Guanine nucleotide-binding protein-like 3-like protein OS=Homo sapiens OX=9606 GN=GNL3L PE=1 SV=1 - [GNL3L_HUMAN]	10.31	1	5	5	6	4.99873e+06	1.14678e+07	1.116e+07	4.0759e+06	0	0	5.42334	4.47	2	2	5.44282	4.12	2	2	2.37803	1.72	1	1	2.6365	2.41	1	1		0				0			582	65.5316	8.44092
Q13813	Spectrin alpha chain, non-erythrocytic 1 OS=Homo sapiens OX=9606 GN=SPTAN1 PE=1 SV=3 - [SPTN1_HUMAN]	2.02	1	4	4	7	1.35893e+07	2.89314e+06	1.11495e+07	4.39095e+06	0	0	6.47667	1.13	2	2	6.25593	1.01	2	2	2.45897	0.36	1	1	5.3525	1.01	2	2		0				0			2472	284.364	5.35107
Q8IXK0	Polyhomeotic-like protein 2 OS=Homo sapiens OX=9606 GN=PHC2 PE=1 SV=1 - [PHC2_HUMAN]	2.56	1	2	2	4	1.25195e+07	1.51959e+07	1.11486e+07	0	0	0	5.5297	2.56	2	2	3.2684	1.52	1	1	3.217	1.52	1	1		0				0							858	90.6568	8.68994
Q5TBB1	Ribonuclease H2 subunit B OS=Homo sapiens OX=9606 GN=RNASEH2B PE=1 SV=1 - [RNH2B_HUMAN]	7.05	1	1	1	4	7.60358e+06	1.81058e+07	1.11322e+07	0	0	0	5.32519	7.05	1	1	4.46545	7.05	1	1	4.39378	7.05	1	1	5.05811	7.05	1	1									312	35.1164	9.12939
P23352	Anosmin-1 OS=Homo sapiens OX=9606 GN=ANOS1 PE=1 SV=3 - [KALM_HUMAN]	12.5	1	8	8	14	1.82669e+07	8.00523e+06	1.10159e+07	7.37441e+06	0	0	18.5703	10.59	5	6	7.26028	4.71	2	2	12.4275	7.5	4	4	5.91697	3.97	2	2		0				0			680	76.0636	9.15869
Q8N531	F-box/LRR-repeat protein 6 OS=Homo sapiens OX=9606 GN=FBXL6 PE=2 SV=1 - [FBXL6_HUMAN]	2.6	1	1	1	2	0	0	1.10059e+07	1.01217e+07	0	0		0				0			2.80152	2.6	1	1	2.89319	2.6	1	1		0							539	58.5507	9.29053
P47756	F-actin-capping protein subunit beta OS=Homo sapiens OX=9606 GN=CAPZB PE=1 SV=4 - [CAPZB_HUMAN]	26.71	1	5	5	8	5.7158e+07	4.37727e+07	1.10035e+07	3.72659e+07	0	0	6.21112	10.83	2	2	6.90577	8.66	2	2	4.49106	7.22	1	1	10.6445	15.88	3	3		0				0			277	31.3308	5.59229
P34932	Heat shock 70 kDa protein 4 OS=Homo sapiens OX=9606 GN=HSPA4 PE=1 SV=4 - [HSP74_HUMAN]	9.05	1	5	6	13	1.11021e+07	1.46026e+07	1.09879e+07	1.44922e+07	0	0	11.855	5.83	4	4	7.52983	3.33	2	2	13.0168	6.55	4	4	10.9649	5	3	3		0				0			840	94.2712	5.18604
Q96PZ2	Protein FAM111A OS=Homo sapiens OX=9606 GN=FAM111A PE=1 SV=2 - [F111A_HUMAN]	15.55	1	8	8	16	3.34998e+07	5.49494e+07	1.09612e+07	1.20632e+07	0	0	21.8361	10.31	5	6	18.7043	8.02	4	5	10.301	5.73	3	3	6.44274	5.56	2	2		0							611	70.1514	8.52881
Q9BYD2	39S ribosomal protein L9, mitochondrial OS=Homo sapiens OX=9606 GN=MRPL9 PE=1 SV=2 - [RM09_HUMAN]	18.73	1	5	5	7	6932379	6.46504e+06	1.09517e+07	0	0	0	2.42674	3.37	1	1	6.20798	5.24	2	2	11.2103	15.36	4	4		0				0							267	30.2244	10.0815
Q14165	Malectin OS=Homo sapiens OX=9606 GN=MLEC PE=1 SV=1 - [MLEC_HUMAN]	8.56	1	2	2	4	0	7.40178e+06	1.09343e+07	3.47327e+06	0	0	3.4319	4.45	1	1	3.643	4.45	1	1	3.34467	4.45	1	1	2.83475	4.11	1	1						0			292	32.2136	5.41455
Q92572	AP-3 complex subunit sigma-1 OS=Homo sapiens OX=9606 GN=AP3S1 PE=1 SV=1 - [AP3S1_HUMAN]	12.44	1	2	2	2	2.59519e+06	0	1.0888e+07	0	0	0	3.32693	7.77	1	1		0			2.58492	4.66	1	1		0											193	21.7181	5.38916
Q7Z2T5	TRMT1-like protein OS=Homo sapiens OX=9606 GN=TRMT1L PE=1 SV=2 - [TRM1L_HUMAN]	21.28	1	11	11	24	5.83979e+07	6.14135e+07	1.08875e+07	3.47352e+07	0	0	29.6809	16.23	9	9	28.1118	16.37	8	8	8.09144	3.82	2	3	12.1277	8.05	4	4		0							733	81.6952	7.88428
Q53ET0	CREB-regulated transcription coactivator 2 OS=Homo sapiens OX=9606 GN=CRTC2 PE=1 SV=2 - [CRTC2_HUMAN]	17.89	1	6	6	10	1.36129e+07	1.6964e+07	1.08678e+07	2.18588e+06	0	0	6.5669	5.77	2	2	10.8711	9.09	3	3	4.11931	2.74	1	1	14.0134	12.12	4	4						0			693	73.2564	7.10791
Q9NWU5	39S ribosomal protein L22, mitochondrial OS=Homo sapiens OX=9606 GN=MRPL22 PE=1 SV=1 - [RM22_HUMAN]	21.36	1	4	4	6	7.92005e+06	14242082	10854991	0	0	0	3.736	9.71	1	1	12.7912	21.36	4	4	2.53453	5.83	1	1		0				0							206	23.6256	9.93506
O00165	HCLS1-associated protein X-1 OS=Homo sapiens OX=9606 GN=HAX1 PE=1 SV=2 - [HAX1_HUMAN]	16.85	1	3	3	4	1.38776e+07	1.93592e+07	1.08386e+07	0	0	0	3.18383	3.94	1	1	5.52818	7.89	2	2	4.61184	8.96	1	1		0				0							279	31.6011	4.91943
Q13442	28 kDa heat- and acid-stable phosphoprotein OS=Homo sapiens OX=9606 GN=PDAP1 PE=1 SV=1 - [HAP28_HUMAN]	28.18	1	5	5	9	1.09168e+07	1.88091e+07	1.08133e+07	3.45885e+06	0	0	13.6735	24.86	4	4	11.3849	22.65	3	3	4.26977	8.84	1	1	3.72898	10.5	1	1		0							181	20.6176	8.86572
Q8IXB1	DnaJ homolog subfamily C member 10 OS=Homo sapiens OX=9606 GN=DNAJC10 PE=1 SV=2 - [DJC10_HUMAN]	11.6	1	8	8	15	2.96453e+07	2.9238e+07	1.07941e+07	0	0	0	13.3202	4.92	3	4	19.8772	9.46	6	6	9.64116	4.29	3	3	6.59826	3.53	2	2						0			793	91.0213	7.18115
Q9Y3D9	28S ribosomal protein S23, mitochondrial OS=Homo sapiens OX=9606 GN=MRPS23 PE=1 SV=2 - [RT23_HUMAN]	15.79	1	3	3	4	0	1.45891e+07	1.07875e+07	0	0	0		0			2.83971	5.26	1	1	7.37988	15.79	3	3		0				0							190	21.7573	8.89502
P53814	Smoothelin OS=Homo sapiens OX=9606 GN=SMTN PE=1 SV=7 - [SMTN_HUMAN]	22.14	1	14	14	24	2.38108e+07	1.47742e+07	1.07631e+07	4.76917e+07	0	0	29.5739	16.47	9	9	16.088	8.18	5	5	13.1221	6.43	4	4	19.8625	8.83	6	6		0							917	98.9982	9.0708
Q9NZN8	CCR4-NOT transcription complex subunit 2 OS=Homo sapiens OX=9606 GN=CNOT2 PE=1 SV=1 - [CNOT2_HUMAN]	2.96	1	1	1	2	0	0	1.07556e+07	1.90235e+07	0	0		0				0			2.86041	2.96	1	1	2.90552	2.96	1	1		0				0			540	59.6999	7.66455
P06400	Retinoblastoma-associated protein OS=Homo sapiens OX=9606 GN=RB1 PE=1 SV=2 - [RB_HUMAN]	7.44	1	5	5	5	1.40488e+07	15794902	1.07526e+07	8.10037e+06	0	0	2.92651	1.29	1	1	5.77637	2.48	2	2	2.51787	1.29	1	1	5.14267	2.37	1	1		0							928	106.092	7.94287
Q9NYT0	Pleckstrin-2 OS=Homo sapiens OX=9606 GN=PLEK2 PE=1 SV=1 - [PLEK2_HUMAN]	9.35	1	3	3	5	1.01199e+07	0	1.07419e+07	6170561	0	0	5.20657	7.08	2	2					5.18575	7.08	2	2	2.58929	4.82	1	1									353	39.9458	9.40771
Q12874	Splicing factor 3A subunit 3 OS=Homo sapiens OX=9606 GN=SF3A3 PE=1 SV=1 - [SF3A3_HUMAN]	10.18	1	4	4	8	4.61485e+07	2.79932e+07	1.07245e+07	17330295	0	0	7.46856	6.39	2	2	13.2957	8.38	3	4	2.47305	1.8	1	1	3.92188	3.99	1	1		0							501	58.8123	5.37646
Q14137	Ribosome biogenesis protein BOP1 OS=Homo sapiens OX=9606 GN=BOP1 PE=1 SV=2 - [BOP1_HUMAN]	9.65	1	5	5	7	5.58712e+06	3.88273e+07	1.07236e+07	0	0	0	3.68853	1.88	1	1	8.91145	5.09	3	3	8.61941	6.43	3	3		0				0				0			746	83.5772	6.18896
Q9Y3B2	Exosome complex component CSL4 OS=Homo sapiens OX=9606 GN=EXOSC1 PE=1 SV=1 - [EXOS1_HUMAN]	15.38	1	2	2	5	6.72268e+06	0	1.07028e+07	4.09058e+06	0	0	6.05351	15.38	2	2		0			7.96886	15.38	2	2	3.7202	8.21	1	1									195	21.438	8.23584
Q5T1J5	Putative coiled-coil-helix-coiled-coil-helix domain-containing protein CHCHD2P9, mitochondrial OS=Homo sapiens OX=9606 GN=CHCHD2P9 PE=5 SV=1 - [CHCH9_HUMAN]	18.54	2	1	1	3	0	1.94078e+07	1.06967e+07	1.70131e+07	0	0					4.76829	18.54	1	1	3.67091	18.54	1	1	5.81661	18.54	1	1									151	15.4797	9.89111
Q64LD2	WD repeat-containing protein 25 OS=Homo sapiens OX=9606 GN=WDR25 PE=1 SV=3 - [WDR25_HUMAN]	4.04	1	1	1	1	0	0	1.06815e+07	0	0	0		0				0			3.50735	4.04	1	1		0											544	60.1229	8.99756
Q96HB5	Coiled-coil domain-containing protein 120 OS=Homo sapiens OX=9606 GN=CCDC120 PE=1 SV=1 - [CC120_HUMAN]	14.76	1	7	7	15	1.76332e+07	3.27633e+07	1.06175e+07	1.12771e+07	0	0	9.90857	6.98	3	3	10.9879	6.67	3	3	12.1225	10.32	4	4	16.2493	12.86	5	5		0				0			630	67.5258	9.37842
P08574	Cytochrome c1, heme protein, mitochondrial OS=Homo sapiens OX=9606 GN=CYC1 PE=1 SV=3 - [CY1_HUMAN]	9.85	1	2	2	3	0	1.61628e+07	1.06091e+07	1.42599e+07	0	0		0			3.67919	4.92	1	1	3.20715	4.92	1	1	2.76569	4.92	1	1		0							325	35.399	8.99756
Q9Y262	Eukaryotic translation initiation factor 3 subunit L OS=Homo sapiens OX=9606 GN=EIF3L PE=1 SV=1 - [EIF3L_HUMAN]	16.84	1	8	8	14	4.56026e+06	1.31875e+07	1.0557e+07	9.14418e+06	0	0	7.92412	6.21	3	3	9.21218	7.09	3	3	13.9122	11.17	4	4	13.4768	10.28	4	4		0				0			564	66.6844	6.34131
O75147	Obscurin-like protein 1 OS=Homo sapiens OX=9606 GN=OBSL1 PE=1 SV=4 - [OBSL1_HUMAN]	2.16	1	3	3	3	0	5.25983e+06	1.05494e+07	0	0	0		0			6.08304	1.53	2	2	3.81991	0.63	1	1		0				0							1896	206.817	5.63037
O15269	Serine palmitoyltransferase 1 OS=Homo sapiens OX=9606 GN=SPTLC1 PE=1 SV=1 - [SPTC1_HUMAN]	8.46	1	3	3	6	3.25859e+07	2.84238e+07	1.05395e+07	0	0	0	4.42918	2.96	1	1	11.9829	8.46	3	3	4.57846	3.59	1	1	4.44207	3.59	1	1		0				0			473	52.7105	6.01123
Q96PZ0	Pseudouridylate synthase 7 homolog OS=Homo sapiens OX=9606 GN=PUS7 PE=1 SV=2 - [PUS7_HUMAN]	11.5	1	6	6	9	10209395	0	1.05192e+07	0	0	0	8.33665	5.45	3	3	2.65156	2.72	1	1	13.8248	8.02	4	5		0				0				0			661	74.9882	6.3667
Q07157	Tight junction protein ZO-1 OS=Homo sapiens OX=9606 GN=TJP1 PE=1 SV=3 - [ZO1_HUMAN]	4.41	1	5	5	6	6.38324e+06	8.20438e+06	1.05151e+07	3.21736e+06	0	0	8.42757	2.12	3	3	4.72979	0.86	1	1	2.807	0.69	1	1	4.81186	1.43	1	1		0				0			1748	195.34	6.69775
Q9BZJ0	Crooked neck-like protein 1 OS=Homo sapiens OX=9606 GN=CRNKL1 PE=1 SV=4 - [CRNL1_HUMAN]	13.33	1	9	9	13	1.0949e+07	2.5843e+07	1.0507e+07	4.86076e+06	0	0	5.52127	3.3	2	2	17.2155	8.61	6	6	8.93752	4.72	3	3	6.03805	2.83	2	2		0				0			848	100.389	8.00146
Q9NXW2	DnaJ homolog subfamily B member 12 OS=Homo sapiens OX=9606 GN=DNAJB12 PE=1 SV=4 - [DJB12_HUMAN]	17.87	1	5	5	11	9.05853e+06	1.37145e+07	10459472	1.32183e+07	0	0	8.70783	6.93	3	3	14.5303	17.6	4	4	3.19577	3.73	1	1	8.97594	6.93	3	3						0			375	41.7928	8.52881
Q9ULW3	Activator of basal transcription 1 OS=Homo sapiens OX=9606 GN=ABT1 PE=1 SV=1 - [ABT1_HUMAN]	11.4	1	2	2	5	1.65774e+07	2.32823e+07	1.04381e+07	1.10266e+07	0	0	2.90617	4.04	1	1	2.65479	4.04	1	1	5.25183	11.4	2	2	2.56712	4.04	1	1		0				0			272	31.06	9.87646
Q13136	Liprin-alpha-1 OS=Homo sapiens OX=9606 GN=PPFIA1 PE=1 SV=1 - [LIPA1_HUMAN]	9.9	4	8	8	17	9.63067e+06	1.6699e+07	1.04141e+07	7.06573e+06	0	0	16.8278	6.99	5	5	16.4886	5.49	5	5	14.3604	4.99	4	4	9.25321	3.74	3	3		0				0			1202	135.695	6.29053
P48643	T-complex protein 1 subunit epsilon OS=Homo sapiens OX=9606 GN=CCT5 PE=1 SV=1 - [TCPE_HUMAN]	18.11	1	8	9	14	4.69307e+07	2.50044e+07	1.0391e+07	0	0	0	16.4168	9.24	5	5	19.5444	13.49	6	6	5.23586	4.07	2	2	3.1805	2.59	1	1		0							541	59.6328	5.65576
O95819	Mitogen-activated protein kinase kinase kinase kinase 4 OS=Homo sapiens OX=9606 GN=MAP4K4 PE=1 SV=2 - [M4K4_HUMAN]	6.94	1	4	6	10	9.79427e+06	2.11773e+07	1.03468e+07	9.50818e+06	0	0	9.79874	3.71	3	3	3.84011	1.05	1	1	9.04698	3.23	3	3	9.38771	2.18	2	3		0				0			1239	142.013	7.45947
Q9Y4K1	Beta/gamma crystallin domain-containing protein 1 OS=Homo sapiens OX=9606 GN=CRYBG1 PE=1 SV=3 - [CRBG1_HUMAN]	7.54	1	8	8	16	3.20876e+07	3.6377e+07	1.02743e+07	2.43371e+07	0	0	15.5669	4.35	5	5	16.0364	4.82	5	5	5.69555	1.8	2	2	13.6355	3.42	4	4		0							1723	188.558	5.85889
O60488	Long-chain-fatty-acid--CoA ligase 4 OS=Homo sapiens OX=9606 GN=ACSL4 PE=1 SV=2 - [ACSL4_HUMAN]	4.64	1	1	2	5	9767227	5.40252e+06	1.02618e+07	8.44428e+06	0	0	3.86125	2.11	1	1	7.71319	4.64	2	2	4.00782	2.11	1	1	3.36333	2.11	1	1		0				0			711	79.1367	8.38232
Q9NQ29	Putative RNA-binding protein Luc7-like 1 OS=Homo sapiens OX=9606 GN=LUC7L PE=1 SV=1 - [LUC7L_HUMAN]	20.75	1	3	6	11	8.86544e+06	8.15388e+07	1.02522e+07	1.46803e+07	0	0	12.9669	13.48	4	4	17.8508	12.67	4	5	2.7075	2.96	1	1	2.66648	2.96	1	1		0							371	43.7013	9.92041
P58012	Forkhead box protein L2 OS=Homo sapiens OX=9606 GN=FOXL2 PE=1 SV=1 - [FOXL2_HUMAN]	3.72	1	1	1	3	1.0066e+07	0	1.00831e+07	0	0	0	5.86125	3.72	1	2		0			3.49161	3.72	1	1		0								0			376	38.7472	9.15869
P46977	Dolichyl-diphosphooligosaccharide--protein glycosyltransferase subunit STT3A OS=Homo sapiens OX=9606 GN=STT3A PE=1 SV=2 - [STT3A_HUMAN]	5.96	1	3	3	7	1.2257e+07	1.22525e+07	1.00556e+07	1.79574e+07	0	0	2.35881	1.84	1	1	6.51899	4.26	2	2	4.85637	3.55	2	2	6.5794	3.55	2	2		0				0			705	80.4768	8.07471
P51398	28S ribosomal protein S29, mitochondrial OS=Homo sapiens OX=9606 GN=DAP3 PE=1 SV=1 - [RT29_HUMAN]	14.82	1	6	6	12	1.23896e+07	1.05108e+07	1.00467e+07	1.28288e+07	0	0	5.79044	6.28	2	2	8.99787	6.78	3	3	5.9876	7.29	2	2	15.0157	14.32	5	5		0				0			398	45.5376	8.88037
O95639	Cleavage and polyadenylation specificity factor subunit 4 OS=Homo sapiens OX=9606 GN=CPSF4 PE=1 SV=1 - [CPSF4_HUMAN]	18.59	1	4	4	8	1.17813e+07	2.14558e+07	1.00425e+07	3.74683e+06	0	0	9.57268	14.13	3	3	6.37754	8.55	2	2	7.62272	10.78	2	2	2.87209	4.09	1	1						0			269	30.2346	8.30908
Q16698	2,4-dienoyl-CoA reductase, mitochondrial OS=Homo sapiens OX=9606 GN=DECR1 PE=1 SV=1 - [DECR_HUMAN]	13.43	1	3	3	5	1.07285e+07	0	1.00384e+07	1.69967e+07	0	0	3.09055	3.88	1	1		0			3.91741	6.57	1	1	9.06256	13.43	3	3		0							335	36.0448	9.27588
Q9GZS1	DNA-directed RNA polymerase I subunit RPA49 OS=Homo sapiens OX=9606 GN=POLR1E PE=1 SV=2 - [RPA49_HUMAN]	11.02	1	4	4	5	4.31325e+07	5.67699e+06	1.00145e+07	0	0	0	5.43822	5.41	2	2	6.6832	5.61	2	2	3.63072	2.7	1	1		0				0				0			481	53.9279	8.55811
Q9H223	EH domain-containing protein 4 OS=Homo sapiens OX=9606 GN=EHD4 PE=1 SV=1 - [EHD4_HUMAN]	15.53	1	7	7	11	1.55561e+07	1.37506e+07	9.98472e+06	1.03678e+07	0	0	8.1607	5.91	3	3	10.5235	7.95	3	3	3.28183	2.77	1	1	12.5307	9.98	4	4		0				0			541	61.1365	6.75635
Q86SQ0	Pleckstrin homology-like domain family B member 2 OS=Homo sapiens OX=9606 GN=PHLDB2 PE=1 SV=2 - [PHLB2_HUMAN]	17.48	1	16	16	24	3.74521e+07	2.65207e+07	9.89831e+06	1.19883e+07	0	0	28.5466	9.42	9	9	23.9376	8.62	7	7	14.5993	5.43	5	5	9.4163	3.43	3	3		0				0			1253	142.07	7.43018
P31946	14-3-3 protein beta/alpha OS=Homo sapiens OX=9606 GN=YWHAB PE=1 SV=3 - [1433B_HUMAN]	11.38	1	1	2	4	28558282	28262570	9.89726e+06	1.44373e+07	0	0	3.4024	6.5	1	1	3.02525	6.5	1	1	2.85718	4.88	1	1	2.88324	4.88	1	1		0							246	28.0648	4.83057
Q02978	Mitochondrial 2-oxoglutarate/malate carrier protein OS=Homo sapiens OX=9606 GN=SLC25A11 PE=1 SV=3 - [M2OM_HUMAN]	9.55	1	2	2	4	6.11807e+06	4.84468e+06	9.89422e+06	0	0	0	4.65818	5.1	1	1	7.09305	9.55	2	2	4.49978	5.1	1	1		0											314	34.0399	9.90576
Q13405	39S ribosomal protein L49, mitochondrial OS=Homo sapiens OX=9606 GN=MRPL49 PE=1 SV=1 - [RM49_HUMAN]	16.27	1	2	2	6	8.00895e+06	12738568	9.88533e+06	1.5063e+06	0	0	7.09228	16.27	2	2	3.87957	8.43	1	1	7.59515	16.27	2	2	2.89021	7.83	1	1		0							166	19.1859	9.45166
Q8WY36	HMG box transcription factor BBX OS=Homo sapiens OX=9606 GN=BBX PE=1 SV=1 - [BBX_HUMAN]	7.86	1	6	6	10	1.51725e+07	1.93626e+07	9.8714e+06	1.03587e+07	0	0	11.0302	6.59	3	3	11.6598	3.4	3	3	6.42406	2.55	2	2	8.879	2.55	2	2		0				0			941	105.064	8.79248
Q9H910	Jupiter microtubule associated homolog 2 OS=Homo sapiens OX=9606 GN=JPT2 PE=1 SV=1 - [JUPI2_HUMAN]	31.05	1	4	4	6	6.45751e+06	3.62518e+06	9.86502e+06	0	0	0	6.35393	16.32	2	2	6.48248	14.74	2	2	6.04629	14.74	2	2		0				0				0			190	20.051	9.26123
Q8IYB8	ATP-dependent RNA helicase SUPV3L1, mitochondrial OS=Homo sapiens OX=9606 GN=SUPV3L1 PE=1 SV=1 - [SUV3_HUMAN]	8.91	1	5	5	8	6.08751e+06	4.93532e+06	9.8197e+06	794597	0	0	3.4162	1.78	1	1	7.2638	2.04	1	2	13.4183	7.25	4	4	2.47814	1.65	1	1		0				0			786	87.9354	7.98682
Q9NRX1	RNA-binding protein PNO1 OS=Homo sapiens OX=9606 GN=PNO1 PE=1 SV=1 - [PNO1_HUMAN]	5.56	1	1	1	3	7.70744e+06	12395315	9.78485e+06	0	0	0	3.6536	5.56	1	1	3.38451	5.56	1	1	3.52046	5.56	1	1		0				0							252	27.9069	9.72998
Q8NEY1	Neuron navigator 1 OS=Homo sapiens OX=9606 GN=NAV1 PE=1 SV=2 - [NAV1_HUMAN]	9.96	1	10	10	19	1.56294e+07	1.21762e+07	9.75976e+06	1.14029e+07	0	0	18.668	5.65	6	6	13.4425	3.89	4	4	13.2239	3.94	4	4	16.3978	4.42	5	5		0				0			1877	202.347	8.07471
P61812	Transforming growth factor beta-2 OS=Homo sapiens OX=9606 GN=TGFB2 PE=1 SV=1 - [TGFB2_HUMAN]	5.8	1	2	2	4	1.21907e+07	9354761	9.75922e+06	0	0	0	6.33516	5.8	2	2	4.04833	3.86	1	1	3.74786	3.86	1	1		0											414	47.7172	8.52881
Q8WVX9	Fatty acyl-CoA reductase 1 OS=Homo sapiens OX=9606 GN=FAR1 PE=1 SV=1 - [FACR1_HUMAN]	5.05	1	2	2	4	6.17448e+06	0	9.75485e+06	0	0	0	5.56809	5.05	2	2		0			5.0014	5.05	2	2		0								0			515	59.3188	9.17334
Q99622	Protein C10 OS=Homo sapiens OX=9606 GN=C12orf57 PE=1 SV=1 - [C10_HUMAN]	22.22	1	2	2	4	0	0	9.73868e+06	7.52143e+06	0	0					3.66574	11.9	1	1	3.59182	11.9	1	1	6.24317	22.22	2	2									126	13.1697	5.13525
P24539	ATP synthase F(0) complex subunit B1, mitochondrial OS=Homo sapiens OX=9606 GN=ATP5F1 PE=1 SV=2 - [AT5F1_HUMAN]	5.86	1	1	1	3	3.34136e+07	35208397	9.6726e+06	0	0	0	2.89502	5.86	1	1	3.38945	5.86	1	1	3.69138	5.86	1	1		0											256	28.8903	9.36377
Q08AG7	Mitotic-spindle organizing protein 1 OS=Homo sapiens OX=9606 GN=MZT1 PE=1 SV=2 - [MZT1_HUMAN]	19.51	1	1	1	2	0	0	9.63298e+06	4.69136e+06	0	0									2.51724	19.51	1	1	3.75223	19.51	1	1									82	8.47331	4.77979
Q9NY61	Protein AATF OS=Homo sapiens OX=9606 GN=AATF PE=1 SV=1 - [AATF_HUMAN]	8.75	1	4	4	4	0	431979	9.56316e+06	0	0	0		0			2.68682	2.32	1	1	9.8708	6.43	3	3		0				0				0			560	63.0943	4.94482
Q96NE9	FERM domain-containing protein 6 OS=Homo sapiens OX=9606 GN=FRMD6 PE=1 SV=1 - [FRMD6_HUMAN]	17.68	1	11	11	25	3.32276e+07	5.67237e+07	9.56103e+06	1.62445e+07	0	0	24.6128	11.25	7	8	27.9426	13.18	8	8	10.3952	6.43	3	3	19.495	9.97	5	6		0				0			622	71.9981	7.45947
O14980	Exportin-1 OS=Homo sapiens OX=9606 GN=XPO1 PE=1 SV=1 - [XPO1_HUMAN]	5.32	1	4	4	10	7.64372e+06	6.07072e+06	9549499	4.42506e+06	0	0	5.6779	2.89	2	2	10.2244	4.2	3	3	10.2549	3.55	3	3	6.54934	2.43	2	2		0							1071	123.306	6.06201
O00468	Agrin OS=Homo sapiens OX=9606 GN=AGRN PE=1 SV=5 - [AGRIN_HUMAN]	7.5	1	10	10	16	1.08495e+07	1.47576e+07	9.54653e+06	8.44685e+06	0	0	11.7767	3	4	4	9.0813	2.47	3	3	9.43817	1.89	3	3	20.9464	4.26	6	6		0				0			2067	217.092	6.39209
Q8N0Z8	tRNA pseudouridine synthase-like 1 OS=Homo sapiens OX=9606 GN=PUSL1 PE=1 SV=1 - [PUSL1_HUMAN]	19.47	1	4	4	5	1.17334e+07	3.21551e+06	9.54494e+06	0	0	0	6.10329	10.56	2	2	6.55993	8.91	2	2	3.52718	4.62	1	1													303	33.2122	9.84717
Q96M96	FYVE, RhoGEF and PH domain-containing protein 4 OS=Homo sapiens OX=9606 GN=FGD4 PE=1 SV=2 - [FGD4_HUMAN]	9.4	1	5	5	6	1.09513e+07	1.12773e+07	9.53659e+06	1.07211e+07	0	0	3.29274	1.31	1	1	9.05594	6.14	3	3	2.93562	1.96	1	1	2.98424	1.7	1	1		0							766	86.5714	6.12549
Q03111	Protein ENL OS=Homo sapiens OX=9606 GN=MLLT1 PE=1 SV=2 - [ENL_HUMAN]	1.97	1	1	1	2	0	0	9.50495e+06	3.2146e+07	0	0		0				0			3.16636	1.97	1	1	2.54064	1.97	1	1		0							559	62.018	8.5874
P09914	Interferon-induced protein with tetratricopeptide repeats 1 OS=Homo sapiens OX=9606 GN=IFIT1 PE=1 SV=2 - [IFIT1_HUMAN]	15.9	1	6	6	10	2.74826e+07	5.85557e+06	9.50187e+06	0	0	0	20.7074	15.9	6	6	6.51476	5.23	2	2	7.42601	5.23	2	2		0				0				0			478	55.3252	7.1958
Q13144	Translation initiation factor eIF-2B subunit epsilon OS=Homo sapiens OX=9606 GN=EIF2B5 PE=1 SV=3 - [EI2BE_HUMAN]	9.85	1	4	4	7	1.16384e+07	9.94326e+06	9.4751e+06	0	0	0	10.0025	8.18	3	3	6.54794	4.72	2	2	7.81185	4.85	2	2		0								0			721	80.3293	5.08447
P28288	ATP-binding cassette sub-family D member 3 OS=Homo sapiens OX=9606 GN=ABCD3 PE=1 SV=1 - [ABCD3_HUMAN]	4.4	1	2	2	5	0	1.85387e+07	9.45184e+06	2.31937e+07	0	0		0			7.02413	4.4	2	2	3.71579	2.12	1	1	7.43022	4.4	2	2		0				0			659	75.4276	9.36377
Q9BSD7	Cancer-related nucleoside-triphosphatase OS=Homo sapiens OX=9606 GN=NTPCR PE=1 SV=1 - [NTPCR_HUMAN]	27.37	1	5	5	7	3.85007e+06	3.44015e+07	9.38417e+06	1.11505e+07	0	0	4.1523	8.42	1	1	8.73281	12.63	3	3	5.85587	12.11	2	2	3.38562	6.32	1	1		0							190	20.7001	9.53955
Q99700	Ataxin-2 OS=Homo sapiens OX=9606 GN=ATXN2 PE=1 SV=2 - [ATX2_HUMAN]	4.49	1	4	4	10	7.02795e+06	7.27565e+06	9.29648e+06	1.07661e+07	0	0	6.79063	2.44	2	2	7.4916	2.51	2	2	9.09161	3.2	3	3	9.56406	3.35	3	3		0				0			1313	140.196	9.56885
P98194	Calcium-transporting ATPase type 2C member 1 OS=Homo sapiens OX=9606 GN=ATP2C1 PE=1 SV=3 - [AT2C1_HUMAN]	8.81	1	5	5	12	3.92607e+06	1.99341e+06	9.29587e+06	8.18716e+06	0	0	11.9719	6.96	4	4	8.81344	5.22	3	3	5.85419	3.05	2	2	10.9206	5.66	3	3		0							919	100.512	6.7417
P16070	CD44 antigen OS=Homo sapiens OX=9606 GN=CD44 PE=1 SV=3 - [CD44_HUMAN]	3.5	1	2	2	5	1.14475e+07	1.1879e+07	9.29373e+06	1.25041e+07	0	0	3.06777	2.16	1	1	6.36542	3.5	2	2	2.75588	2.16	1	1	3.13154	2.16	1	1		0							742	81.4874	5.32568
Q6PJT7	Zinc finger CCCH domain-containing protein 14 OS=Homo sapiens OX=9606 GN=ZC3H14 PE=1 SV=1 - [ZC3HE_HUMAN]	6.11	1	3	3	9	6.89936e+06	1.4684e+07	9.24856e+06	1.16236e+07	0	0	2.68389	2.04	1	1	6.94106	3.94	2	2	11.0508	4.21	2	3	10.2511	4.21	2	3		0							736	82.8233	7.31299
Q9NW13	RNA-binding protein 28 OS=Homo sapiens OX=9606 GN=RBM28 PE=1 SV=3 - [RBM28_HUMAN]	6.72	1	4	4	6	6.01146e+06	7.03287e+06	9.22988e+06	0	0	0	3.51892	1.98	1	1	6.55445	3.82	2	2	8.67857	4.87	3	3		0				0							759	85.6847	9.21729
P50402	Emerin OS=Homo sapiens OX=9606 GN=EMD PE=1 SV=1 - [EMD_HUMAN]	29.92	1	6	6	13	1.17266e+08	5.46846e+07	9.21732e+06	6.863e+07	0	0	14.0919	21.26	4	4	12.9237	21.65	4	4	3.33029	6.69	1	1	13.4587	25.98	4	4									254	28.9759	5.50342
Q16850	Lanosterol 14-alpha demethylase OS=Homo sapiens OX=9606 GN=CYP51A1 PE=1 SV=3 - [CP51A_HUMAN]	11.33	1	4	4	12	4.372e+06	8.918e+06	9.08844e+06	1.16499e+07	0	0	9.42988	7.75	3	3	7.46786	4.77	2	2	13.2151	11.33	4	4	10.426	7.75	3	3		0							503	56.7695	8.52881
Q9UHB9	Signal recognition particle subunit SRP68 OS=Homo sapiens OX=9606 GN=SRP68 PE=1 SV=2 - [SRP68_HUMAN]	11.64	1	6	6	10	7.34266e+06	1.98944e+07	9.07382e+06	4.94932e+06	0	0	7.15117	4.63	2	2	9.05182	6.06	3	3	6.83759	4.15	2	2	9.12478	6.06	3	3		0				0			627	70.6856	8.55811
Q96KA5	Cleft lip and palate transmembrane protein 1-like protein OS=Homo sapiens OX=9606 GN=CLPTM1L PE=1 SV=1 - [CLP1L_HUMAN]	2.42	1	1	1	1	0	0	9.01108e+06	0	0	0		0				0			2.43825	2.42	1	1		0											538	62.189	8.55811
Q16563	Synaptophysin-like protein 1 OS=Homo sapiens OX=9606 GN=SYPL1 PE=1 SV=1 - [SYPL1_HUMAN]	4.25	1	1	1	1	0	0	8.98911e+06	0	0	0		0				0			2.6664	4.25	1	1										0			259	28.5467	8.42627
Q9P2K5	Myelin expression factor 2 OS=Homo sapiens OX=9606 GN=MYEF2 PE=1 SV=3 - [MYEF2_HUMAN]	11	1	5	5	6	1.60105e+07	1.6831e+07	8.97623e+06	0	0	0	8.42387	6	3	3	6.22324	4.5	2	2	3.59775	3	1	1		0				0				0			600	64.0805	8.74854
O95817	BAG family molecular chaperone regulator 3 OS=Homo sapiens OX=9606 GN=BAG3 PE=1 SV=3 - [BAG3_HUMAN]	2.26	1	1	1	2	0	7.86285e+06	8.96582e+06	0	0	0		0			3.35031	2.26	1	1	2.98595	2.26	1	1		0				0				0			575	61.5569	6.94678
P36957	Dihydrolipoyllysine-residue succinyltransferase component of 2-oxoglutarate dehydrogenase complex, mitochondrial OS=Homo sapiens OX=9606 GN=DLST PE=1 SV=4 - [ODO2_HUMAN]	2.65	1	1	1	2	0	9.40983e+06	8.89869e+06	0	0	0		0			2.83376	2.65	1	1	3.04335	2.65	1	1		0				0				0			453	48.7245	8.95361
Q14694	Ubiquitin carboxyl-terminal hydrolase 10 OS=Homo sapiens OX=9606 GN=USP10 PE=1 SV=2 - [UBP10_HUMAN]	11.53	1	7	7	15	1.16952e+07	1.60697e+07	8.86428e+06	1.43019e+07	0	0	5.97603	3.51	2	2	12.5743	6.89	4	4	12.3628	6.39	4	4	15.9646	6.89	4	5		0							798	87.0798	5.31299
Q92817	Envoplakin OS=Homo sapiens OX=9606 GN=EVPL PE=1 SV=3 - [EVPL_HUMAN]	5.16	1	8	8	12	8.006e+06	1.04357e+07	8.85765e+06	4.09221e+06	0	0	15.4801	3.59	5	5	2.61174	0.44	1	1	12.6345	2.26	4	4	6.8972	1.43	2	2		0				0			2033	231.463	6.96143
A7KAX9	Rho GTPase-activating protein 32 OS=Homo sapiens OX=9606 GN=ARHGAP32 PE=1 SV=1 - [RHG32_HUMAN]	2.73	1	3	3	3	7.11642e+06	0	8.84284e+06	0	0	0	2.90138	0.77	1	1		0			2.98481	0.62	1	1	3.70008	1.34	1	1		0				0			2087	230.385	6.7417
P07384	Calpain-1 catalytic subunit OS=Homo sapiens OX=9606 GN=CAPN1 PE=1 SV=1 - [CAN1_HUMAN]	12.18	1	9	9	18	9.73307e+06	2.14524e+07	8.83748e+06	4.9429e+07	0	0	9.33862	4.76	3	3	13.6705	6.16	4	5	8.7319	4.9	3	3	19.5617	10.22	7	7		0				0			714	81.8382	5.66846
Q13492	Phosphatidylinositol-binding clathrin assembly protein OS=Homo sapiens OX=9606 GN=PICALM PE=1 SV=2 - [PICAL_HUMAN]	3.68	1	2	2	6	5898822	8.07803e+06	8.83209e+06	1.412e+07	0	0	2.42565	1.69	1	1	5.60661	3.68	2	2	5.43334	3.68	2	2	2.83883	1.99	1	1						0			652	70.71	7.89893
P62937	Peptidyl-prolyl cis-trans isomerase A OS=Homo sapiens OX=9606 GN=PPIA PE=1 SV=2 - [PPIA_HUMAN]	38.79	2	4	4	9	4.44641e+06	9.48267e+06	8.79658e+06	1.30733e+07	0	0	2.42463	6.67	1	1	8.78847	22.42	3	3	5.77642	13.94	2	2	11.4738	32.12	3	3		0							165	18.0009	7.81104
Q96N66	Lysophospholipid acyltransferase 7 OS=Homo sapiens OX=9606 GN=MBOAT7 PE=1 SV=2 - [MBOA7_HUMAN]	6.14	1	2	2	8	6.57491e+06	3.08985e+06	8.794e+06	1.33278e+07	0	0	6.58369	6.14	2	2	7.18487	6.14	2	2	6.55857	6.14	2	2	6.07775	6.14	2	2		0							472	52.7303	8.96826
O14974	Protein phosphatase 1 regulatory subunit 12A OS=Homo sapiens OX=9606 GN=PPP1R12A PE=1 SV=1 - [MYPT1_HUMAN]	7.57	1	7	7	7	7.72127e+06	6.03366e+06	8.78884e+06	0	0	0	5.87732	2.72	2	2	10.6825	2.91	3	3	5.1016	1.94	2	2		0				0				0			1030	115.211	5.40186
P10809	60 kDa heat shock protein, mitochondrial OS=Homo sapiens OX=9606 GN=HSPD1 PE=1 SV=2 - [CH60_HUMAN]	10.47	1	5	5	9	1.07796e+07	2.39588e+07	8.73924e+06	2.89689e+07	0	0	3.04017	2.09	1	1	11.5559	8.38	4	4	3.43931	2.09	1	1	8.84045	5.76	3	3		0				0			573	61.0164	5.87158
Q9P0V3	SH3 domain-binding protein 4 OS=Homo sapiens OX=9606 GN=SH3BP4 PE=1 SV=1 - [SH3B4_HUMAN]	7.79	1	6	6	13	7.5948e+06	6.21701e+06	8.7299e+06	8.75244e+06	0	0	10.9998	5.3	4	4	8.695	3.84	3	3	8.31539	3.95	3	3	8.92235	4.15	3	3		0				0			963	107.428	7.7085
P54132	Bloom syndrome protein OS=Homo sapiens OX=9606 GN=BLM PE=1 SV=1 - [BLM_HUMAN]	5.22	1	5	5	6	4.86487e+06	2.48582e+06	8.70197e+06	0	0	0	6.3465	1.69	2	2	7.45635	2.54	2	2	6.16125	1.91	2	2		0				0				0			1417	158.901	7.48877
Q9HBD1	Roquin-2 OS=Homo sapiens OX=9606 GN=RC3H2 PE=1 SV=2 - [RC3H2_HUMAN]	5.63	1	3	4	6	9.22041e+06	1.02688e+07	8.65898e+06	0	0	0	6.56969	2.77	2	2	6.80416	3.11	2	2	5.5019	2.77	2	2		0				0							1191	131.586	6.88818
Q96E11	Ribosome-recycling factor, mitochondrial OS=Homo sapiens OX=9606 GN=MRRF PE=1 SV=1 - [RRFM_HUMAN]	20.99	1	4	4	6	1.02946e+07	0	8.65171e+06	4.96214e+06	0	0	7.60898	10.31	2	2		0			8.79198	15.27	3	3	3.70654	6.11	1	1		0							262	29.2586	9.78857
Q9Y5S2	Serine/threonine-protein kinase MRCK beta OS=Homo sapiens OX=9606 GN=CDC42BPB PE=1 SV=2 - [MRCKB_HUMAN]	6.08	2	9	9	13	2.19501e+07	2.90853e+07	8.55767e+06	8.73651e+06	0	0	18.1826	3.74	6	6	5.98466	1.17	2	2	11.349	3.16	4	4	3.38671	0.82	1	1		0				0			1711	194.193	6.3667
P98179	RNA-binding protein 3 OS=Homo sapiens OX=9606 GN=RBM3 PE=1 SV=1 - [RBM3_HUMAN]	33.12	1	3	3	16	1.12475e+07	5.00821e+07	8.55172e+06	4.7842e+07	0	0	6.98445	11.46	1	2	18.5182	21.02	2	5	18.7193	23.57	2	5	15.0398	21.02	2	4		0							157	17.16	8.90967
Q8N1W1	Rho guanine nucleotide exchange factor 28 OS=Homo sapiens OX=9606 GN=ARHGEF28 PE=1 SV=3 - [ARG28_HUMAN]	13.84	1	16	17	28	2.4367e+07	3.616e+07	8.54737e+06	5.82136e+07	0	0	24.7017	6.28	8	8	37.5124	10.67	12	12	6.16136	1.88	2	2	20.2625	4.05	5	6		0							1705	191.771	6.03662
O60216	Double-strand-break repair protein rad21 homolog OS=Homo sapiens OX=9606 GN=RAD21 PE=1 SV=2 - [RAD21_HUMAN]	13.15	1	5	5	10	6.10377e+06	8.76061e+06	8.50793e+06	0	0	0	11.8413	11.25	4	4	12.5168	10.14	4	4	6.53036	4.75	2	2		0				0							631	71.6447	4.65283
O43824	Putative GTP-binding protein 6 OS=Homo sapiens OX=9606 GN=GTPBP6 PE=2 SV=4 - [GTPB6_HUMAN]	13.18	1	5	5	8	3.71116e+06	5.86626e+06	8.44859e+06	1.0532e+06	0	0	5.70063	5.81	2	2	9.89111	8.14	3	3	6.10068	5.23	2	2	2.95949	3.68	1	1									516	56.8621	9.42236
Q9H8H2	Probable ATP-dependent RNA helicase DDX31 OS=Homo sapiens OX=9606 GN=DDX31 PE=1 SV=2 - [DDX31_HUMAN]	1.18	1	1	1	1	0	0	8.44635e+06	0	0	0		0				0			2.45789	1.18	1	1		0				0							851	94.0286	9.99365
O15014	Zinc finger protein 609 OS=Homo sapiens OX=9606 GN=ZNF609 PE=1 SV=2 - [ZN609_HUMAN]	9.57	1	7	7	11	1.5781e+07	1.587e+07	8.44324e+06	1.65071e+07	0	0	3.81801	1.13	1	1	17.558	6.8	5	5	6.73911	2.83	2	2	10.4534	4.11	3	3		0				0			1411	151.098	8.03076
Q9NX63	MICOS complex subunit MIC19 OS=Homo sapiens OX=9606 GN=CHCHD3 PE=1 SV=1 - [MIC19_HUMAN]	12.33	1	2	2	4	1.99526e+06	1.50757e+06	8.43156e+06	3.99632e+07	0	0	2.64612	5.73	1	1	3.15759	5.73	1	1	4.29262	6.61	1	1	3.99295	6.61	1	1		0							227	26.1362	8.27979
P39060	Collagen alpha-1(XVIII) chain OS=Homo sapiens OX=9606 GN=COL18A1 PE=1 SV=5 - [COIA1_HUMAN]	3.42	1	4	4	8	0	4.95828e+06	8.42239e+06	1.64773e+07	0	0		0			3.86518	0.97	1	1	10.4725	2.85	3	3	13.5032	3.42	4	4		0							1754	178.077	6.01123
Q8IVS2	Malonyl-CoA-acyl carrier protein transacylase, mitochondrial OS=Homo sapiens OX=9606 GN=MCAT PE=1 SV=2 - [FABD_HUMAN]	10.51	1	3	3	5	2.54249e+06	1.10672e+07	8.4207e+06	8.36032e+06	0	0	6.97987	6.92	2	2	2.90928	3.59	1	1	2.54911	3.59	1	1	2.87533	3.59	1	1		0							390	42.9341	8.71924
Q4G0J3	La-related protein 7 OS=Homo sapiens OX=9606 GN=LARP7 PE=1 SV=1 - [LARP7_HUMAN]	7.04	1	3	3	5	8.39364e+06	8.11815e+06	8.39222e+06	0	0	0	5.25863	4.64	2	2	2.55982	2.06	1	1	5.76869	4.98	2	2		0				0				0			582	66.8574	9.5542
Q9H4H8	Protein FAM83D OS=Homo sapiens OX=9606 GN=FAM83D PE=1 SV=3 - [FA83D_HUMAN]	11.11	1	4	4	8	7.42004e+06	5.28019e+06	8.35661e+06	1589173	0	0	11.4719	9.23	3	3	7.18849	6.5	2	2	7.11503	5.64	2	2	3.42304	3.76	1	1		0							585	64.3843	6.53662
Q96A33	Coiled-coil domain-containing protein 47 OS=Homo sapiens OX=9606 GN=CCDC47 PE=1 SV=1 - [CCD47_HUMAN]	4.97	1	3	3	5	1.47462e+07	12935264	8.35095e+06	1.37684e+07	0	0	5.52392	4.97	2	2	2.55321	1.86	1	1	2.51418	1.86	1	1	2.52946	1.86	1	1									483	55.8383	4.86865
O00264	Membrane-associated progesterone receptor component 1 OS=Homo sapiens OX=9606 GN=PGRMC1 PE=1 SV=3 - [PGRC1_HUMAN]	18.97	1	2	2	3	0	0	8.34603e+06	0	0	0	7.69536	18.97	2	2		0			2.6012	7.18	1	1		0											195	21.6578	4.70361
Q9Y333	U6 snRNA-associated Sm-like protein LSm2 OS=Homo sapiens OX=9606 GN=LSM2 PE=1 SV=1 - [LSM2_HUMAN]	41.05	1	3	3	8	2.09723e+07	2.58635e+07	8.33108e+06	4.71504e+06	0	0	10.0734	41.05	3	3	11.7861	41.05	3	3	3.80562	20	1	1	2.96686	20	1	1		0							95	10.8276	6.52197
Q7L576	Cytoplasmic FMR1-interacting protein 1 OS=Homo sapiens OX=9606 GN=CYFIP1 PE=1 SV=1 - [CYFP1_HUMAN]	7.26	2	8	8	13	1.12937e+07	1.02103e+07	8.32251e+06	1.68497e+07	0	0	11.2185	3.59	4	4	8.41974	2.55	3	3	10.1832	3.43	4	4	5.43582	1.92	2	2		0				0			1253	145.089	6.90283
Q9NS26	Sperm protein associated with the nucleus on the X chromosome A OS=Homo sapiens OX=9606 GN=SPANXA1 PE=1 SV=1 - [SPNXA_HUMAN]	23.71	4	2	2	6	9.91892e+06	2.43389e+07	8.30725e+06	1.60246e+07	0	0	3.52247	12.37	1	1	2.65813	11.34	1	1	5.1822	23.71	2	2	6.29486	23.71	2	2						0			97	11.0313	5.09717
Q14839	Chromodomain-helicase-DNA-binding protein 4 OS=Homo sapiens OX=9606 GN=CHD4 PE=1 SV=2 - [CHD4_HUMAN]	4.03	2	5	5	8	1.11099e+07	8.96861e+06	8.21815e+06	1.03084e+07	0	0	2.4362	0.68	1	1	10.7724	2.46	3	3	8.83527	2.25	3	3	3.79606	0.89	1	1		0				0			1912	217.867	5.85889
Q9NQ55	Suppressor of SWI4 1 homolog OS=Homo sapiens OX=9606 GN=PPAN PE=2 SV=1 - [SSF1_HUMAN]	5.92	1	2	2	3	4.66321e+06	2.7809e+06	8.19346e+06	0	0	0	3.87678	3.38	1	1	4.65999	3.38	1	1	2.47666	2.54	1	1		0				0				0			473	53.1608	10.1255
P78563	Double-stranded RNA-specific editase 1 OS=Homo sapiens OX=9606 GN=ADARB1 PE=1 SV=1 - [RED1_HUMAN]	8.77	1	4	4	11	1.14535e+07	11507377	8.19128e+06	2.33478e+06	0	0	16.0704	8.77	4	5	10.2533	3.91	2	3	6.81855	3.91	2	2	2.56562	1.75	1	1		0				0			741	80.7133	9.01221
P23743	Diacylglycerol kinase alpha OS=Homo sapiens OX=9606 GN=DGKA PE=1 SV=3 - [DGKA_HUMAN]	7.89	1	4	4	8	8.63777e+06	1.0783e+07	8.17553e+06	9.34147e+06	0	0	5.8106	3.4	2	2	6.05002	4.63	2	2	6.29873	3.4	2	2	6.01862	3.4	2	2		0				0			735	82.5767	6.72705
P29350	Tyrosine-protein phosphatase non-receptor type 6 OS=Homo sapiens OX=9606 GN=PTPN6 PE=1 SV=1 - [PTN6_HUMAN]	6.05	1	3	3	6	3.36408e+06	5.00438e+06	8.15216e+06	3.29131e+06	0	0	2.38074	2.02	1	1	5.05329	3.7	2	2	5.64527	4.37	2	2	2.67995	2.02	1	1		0				0			595	67.5191	7.78174
Q14980	Nuclear mitotic apparatus protein 1 OS=Homo sapiens OX=9606 GN=NUMA1 PE=1 SV=2 - [NUMA1_HUMAN]	4.07	1	6	6	7	4.20024e+06	3787976	8.14635e+06	0	0	0	6.68274	1.32	2	2	6.69215	1.56	2	2	6.60066	1.18	2	2	2.93552	0.66	1	1		0				0			2115	238.115	5.78271
O43148	mRNA cap guanine-N7 methyltransferase OS=Homo sapiens OX=9606 GN=RNMT PE=1 SV=1 - [MCES_HUMAN]	18.7	1	7	7	12	1.17228e+07	1.97792e+07	8.13029e+06	0	0	0	14.465	11.97	5	5	13.73	11.97	4	4	5.72219	4.83	2	2	3.49589	2.94	1	1		0							476	54.8093	6.60986
Q8NI27	THO complex subunit 2 OS=Homo sapiens OX=9606 GN=THOC2 PE=1 SV=2 - [THOC2_HUMAN]	6.47	1	7	7	12	1.28916e+07	1.00381e+07	8.12365e+06	9.49985e+06	0	0	11.8632	4.14	4	4	10.3002	3.7	3	3	6.85206	2.13	2	2	9.49397	2.57	3	3		0				0			1593	182.659	8.44092
Q9Y2L1	Exosome complex exonuclease RRP44 OS=Homo sapiens OX=9606 GN=DIS3 PE=1 SV=2 - [RRP44_HUMAN]	5.53	1	4	4	6	1.24253e+07	5.10551e+06	8.10083e+06	0	0	0	2.84094	1.15	1	1	9.10192	4.38	3	3	6.24166	2.71	2	2		0				0				0			958	108.934	7.13721
Q53EP0	Fibronectin type III domain-containing protein 3B OS=Homo sapiens OX=9606 GN=FNDC3B PE=1 SV=2 - [FND3B_HUMAN]	11.38	1	11	11	16	1.77834e+07	3.17975e+07	8.0717e+06	1.76523e+07	0	0	12.252	4.49	4	4	14.7517	5.07	5	5	10.9813	2.82	3	3	14.3815	5.15	4	4		0				0			1204	132.803	5.94775
Q08AF3	Schlafen family member 5 OS=Homo sapiens OX=9606 GN=SLFN5 PE=1 SV=1 - [SLFN5_HUMAN]	6.85	3	5	5	12	3.06111e+07	1.6846e+07	8.04512e+06	3.48635e+06	0	0	14.157	6.85	5	5	9.71904	4.71	3	3	6.43601	2.92	2	2	5.82716	2.92	2	2									891	100.99	8.22119
P00387	NADH-cytochrome b5 reductase 3 OS=Homo sapiens OX=9606 GN=CYB5R3 PE=1 SV=3 - [NB5R3_HUMAN]	5.65	1	1	1	2	5.77224e+06	0	8.02742e+06	0	0	0	4.0748	5.65	1	1		0			4.25172	5.65	1	1		0				0							301	34.2127	7.59131
Q96IZ0	PRKC apoptosis WT1 regulator protein OS=Homo sapiens OX=9606 GN=PAWR PE=1 SV=1 - [PAWR_HUMAN]	27.06	1	5	5	11	2.11661e+07	3.42102e+07	8.0242e+06	1.17706e+07	0	0	12.721	13.24	3	3	4.35612	5.59	1	1	12.8868	14.41	3	3	16.933	19.41	4	4		0				0			340	36.5454	5.41455
Q16540	39S ribosomal protein L23, mitochondrial OS=Homo sapiens OX=9606 GN=MRPL23 PE=1 SV=1 - [RM23_HUMAN]	9.8	1	1	1	4	8.39953e+06	9.66479e+06	8.01006e+06	4.28508e+06	0	0	3.13863	9.8	1	1	3.89295	9.8	1	1	3.68951	9.8	1	1	3.8783	9.8	1	1		0							153	17.7701	9.68604
Q14240	Eukaryotic initiation factor 4A-II OS=Homo sapiens OX=9606 GN=EIF4A2 PE=1 SV=2 - [IF4A2_HUMAN]	18.67	1	1	6	13	2.54897e+07	2.95303e+08	8.0083e+06	6.98217e+07	0	0	10.8591	9.58	3	3	7.22377	3.93	1	2	12.6745	9.58	3	4	14.9412	10.57	3	4		0				0			407	46.3728	5.47803
Q12986	Transcriptional repressor NF-X1 OS=Homo sapiens OX=9606 GN=NFX1 PE=1 SV=2 - [NFX1_HUMAN]	4.91	1	5	5	11	1.58612e+07	1.08688e+07	8.00788e+06	2.99856e+06	0	0	6.3974	2.86	2	2	6.689	2.86	2	2	13.8138	4.02	4	4	9.29508	3.75	3	3		0				0			1120	124.312	8.23584
P19447	General transcription and DNA repair factor IIH helicase subunit XPB OS=Homo sapiens OX=9606 GN=ERCC3 PE=1 SV=1 - [ERCC3_HUMAN]	3.2	1	2	2	2	0	25698706	8.00527e+06	0	0	0		0			3.33546	1.92	1	1	2.53151	1.28	1	1		0				0							782	89.221	7.2251
P02786	Transferrin receptor protein 1 OS=Homo sapiens OX=9606 GN=TFRC PE=1 SV=2 - [TFR1_HUMAN]	14.34	1	8	8	12	1.43179e+06	3.66275e+06	7.999e+06	9.61158e+06	0	0	5.40477	3.42	2	2	6.84706	3.29	2	2	14.8126	8.95	5	5	9.22736	5.26	3	3		0							760	84.8179	6.60986
P33992	DNA replication licensing factor MCM5 OS=Homo sapiens OX=9606 GN=MCM5 PE=1 SV=5 - [MCM5_HUMAN]	5.45	1	3	3	5	9360581	8.40468e+06	7.98532e+06	1.616e+06	0	0	4.12745	1.91	1	1	6.01669	3.54	2	2	3.40937	1.91	1	1	2.56107	1.5	1	1		0				0			734	82.2332	8.36768
P04844	Dolichyl-diphosphooligosaccharide--protein glycosyltransferase subunit 2 OS=Homo sapiens OX=9606 GN=RPN2 PE=1 SV=3 - [RPN2_HUMAN]	9.98	1	4	4	11	1.04678e+07	1.73138e+07	7.97375e+06	1.33975e+07	0	0	13.3298	9.98	4	4	10.9699	7.77	3	3	7.58041	4.91	2	2	8.103	4.91	2	2		0				0			631	69.241	5.69385
Q86XP3	ATP-dependent RNA helicase DDX42 OS=Homo sapiens OX=9606 GN=DDX42 PE=1 SV=1 - [DDX42_HUMAN]	7.68	1	6	6	13	1.87844e+07	1.65335e+07	7.95413e+06	8.53179e+06	0	0	14.2245	7.57	5	5	9.3569	4.8	3	3	5.70205	2.88	2	2	10.1119	4.8	3	3		0				0			938	102.912	7.02002
Q68CZ2	Tensin-3 OS=Homo sapiens OX=9606 GN=TNS3 PE=1 SV=2 - [TENS3_HUMAN]	3.39	1	3	3	5	8.43171e+06	8.95823e+06	7.91839e+06	8.20458e+06	0	0	3.78466	1.31	1	1	4.59682	1.31	1	1	2.97848	1.38	1	1	6.33225	2.08	2	2		0				0			1445	155.169	6.81494
P43155	Carnitine O-acetyltransferase OS=Homo sapiens OX=9606 GN=CRAT PE=1 SV=5 - [CACP_HUMAN]	13.58	1	6	6	6	4.26282e+06	1.60277e+07	7911251	0	0	0	7.05492	4.63	2	2	5.82548	4.79	2	2	6.10881	4.15	2	2						0				0			626	70.8123	8.44092
Q7L2H7	Eukaryotic translation initiation factor 3 subunit M OS=Homo sapiens OX=9606 GN=EIF3M PE=1 SV=1 - [EIF3M_HUMAN]	11.5	1	3	3	5	7.34082e+06	1.17199e+07	7.85197e+06	0	0	0	8.3384	11.5	3	3	4.04597	5.35	1	1	3.2271	5.35	1	1		0				0				0			374	42.4758	5.63037
Q92616	eIF-2-alpha kinase activator GCN1 OS=Homo sapiens OX=9606 GN=GCN1 PE=1 SV=6 - [GCN1_HUMAN]	4.87	1	9	9	12	5.10549e+06	5.03627e+06	7.7556e+06	7.32277e+06	0	0	10.3635	1.83	3	3	10.0463	1.61	3	3	7.94824	1.31	3	3	11.001	1.95	3	3		0				0			2671	292.572	7.47412
Q9ULH1	Arf-GAP with SH3 domain, ANK repeat and PH domain-containing protein 1 OS=Homo sapiens OX=9606 GN=ASAP1 PE=1 SV=4 - [ASAP1_HUMAN]	4.34	1	3	3	4	9176115	7.08932e+06	7.71311e+06	0	0	0	3.70612	1.59	1	1	5.11176	2.75	2	2	3.25107	1.33	1	1		0				0				0			1129	125.42	7.31299
Q96G23	Ceramide synthase 2 OS=Homo sapiens OX=9606 GN=CERS2 PE=1 SV=1 - [CERS2_HUMAN]	6.58	1	2	2	4	0	1.44064e+07	7.70819e+06	1.85299e+07	0	0		0			2.75461	2.37	1	1	5.91713	6.58	2	2	2.75887	2.37	1	1									380	44.8473	8.98291
P11233	Ras-related protein Ral-A OS=Homo sapiens OX=9606 GN=RALA PE=1 SV=1 - [RALA_HUMAN]	20.39	2	4	4	11	3.17931e+07	2.57435e+07	7.65134e+06	3.23699e+07	0	0	10.4615	20.39	3	3	15.4484	19.42	3	4	7.88548	14.08	2	2	7.20273	7.28	1	2		0							206	23.552	7.10791
P85298	Rho GTPase-activating protein 8 OS=Homo sapiens OX=9606 GN=ARHGAP8 PE=1 SV=1 - [RHG08_HUMAN]	7.33	1	3	3	4	4.11321e+06	2.6518e+06	7.61813e+06	0	0	0	6.4154	5.17	2	2	3.01124	2.8	1	1	2.47605	2.16	1	1		0											464	53.45	9.40771
Q5T3I0	G patch domain-containing protein 4 OS=Homo sapiens OX=9606 GN=GPATCH4 PE=1 SV=2 - [GPTC4_HUMAN]	33.18	1	9	10	23	7.01175e+07	6.943e+07	7.61418e+06	3.90392e+07	0	0	31.0188	28.03	8	9	32.3371	23.09	7	8	3.21306	4.26	1	1	17.5712	19.06	5	5		0							446	50.3508	9.62744
Q9Y285	Phenylalanine--tRNA ligase alpha subunit OS=Homo sapiens OX=9606 GN=FARSA PE=1 SV=3 - [SYFA_HUMAN]	13.39	1	5	5	9	2.90097e+07	4.05303e+07	7.57603e+06	4.89092e+06	0	0	14.099	10.63	4	4	6.46892	5.51	2	2	7.23554	5.31	2	2	4.12883	3.15	1	1						0			508	57.5275	7.79639
O43933	Peroxisome biogenesis factor 1 OS=Homo sapiens OX=9606 GN=PEX1 PE=1 SV=1 - [PEX1_HUMAN]	0.86	1	1	1	2	0	0	7.5691e+06	0	0	0	2.46463	0.86	1	1		0			3.17852	0.86	1	1		0				0				0			1283	142.778	6.32861
Q9UFH2	Dynein heavy chain 17, axonemal OS=Homo sapiens OX=9606 GN=DNAH17 PE=1 SV=2 - [DYH17_HUMAN]	0.27	1	1	1	1	0	0	7.56447e+06	0	0	0		0				0			2.52851	0.27	1	1		0				0				0			4485	511.46	5.77002
O00178	GTP-binding protein 1 OS=Homo sapiens OX=9606 GN=GTPBP1 PE=1 SV=3 - [GTPB1_HUMAN]	7.03	1	4	4	7	7.70561e+06	4.26556e+06	7.53793e+06	0	0	0	5.77929	4.04	2	2	3.04081	2.39	1	1	9.45445	5.38	3	3	2.96824	1.49	1	1		0							669	72.408	8.33838
O60437	Periplakin OS=Homo sapiens OX=9606 GN=PPL PE=1 SV=4 - [PEPL_HUMAN]	6.49	1	9	9	17	1.795e+07	1.48759e+07	7.53503e+06	6.45133e+06	0	0	20.0194	4.5	6	6	15.7626	3.53	5	5	9.04322	2.11	3	3	9.67892	2.28	3	3		0				0			1756	204.623	5.60498
Q9UK58	Cyclin-L1 OS=Homo sapiens OX=9606 GN=CCNL1 PE=1 SV=1 - [CCNL1_HUMAN]	2.85	1	1	1	3	0	8.86406e+06	7.51832e+06	9587816	0	0		0			4.4882	2.85	1	1	4.447	2.85	1	1	4.35495	2.85	1	1									526	59.5972	10.6968
Q9GZM7	Tubulointerstitial nephritis antigen-like OS=Homo sapiens OX=9606 GN=TINAGL1 PE=1 SV=1 - [TINAL_HUMAN]	2.78	1	1	1	2	0	0	7.45198e+06	8.53843e+06	0	0		0				0			2.97898	2.78	1	1	3.09138	2.78	1	1									467	52.353	6.99072
P52294	Importin subunit alpha-5 OS=Homo sapiens OX=9606 GN=KPNA1 PE=1 SV=3 - [IMA5_HUMAN]	5.95	2	2	2	3	1.40658e+06	8.73052e+06	7.43564e+06	0	0	0	3.03153	3.35	1	1	3.92681	2.6	1	1	3.39547	2.6	1	1		0								0			538	60.1836	5.0083
O43660	Pleiotropic regulator 1 OS=Homo sapiens OX=9606 GN=PLRG1 PE=1 SV=1 - [PLRG1_HUMAN]	20.04	1	7	7	13	5.04468e+07	4.47233e+07	7.3768e+06	1.32799e+06	0	0	18.0677	14.2	5	5	16.3049	11.87	4	4	12.1793	9.14	3	3	3.13389	2.14	1	1		0							514	57.1581	9.17334
Q9UPU9	Protein Smaug homolog 1 OS=Homo sapiens OX=9606 GN=SAMD4A PE=1 SV=3 - [SMAG1_HUMAN]	8.5	1	4	4	7	8.22941e+06	5.58207e+06	7.31244e+06	1.86225e+06	0	0	9.92374	6.41	3	3	7.01132	4.32	2	2	3.71021	2.09	1	1	3.12346	2.37	1	1		0							718	79.3648	8.32373
Q96FN4	Copine-2 OS=Homo sapiens OX=9606 GN=CPNE2 PE=1 SV=3 - [CPNE2_HUMAN]	1.46	1	1	1	2	0	8.14343e+06	7.29929e+06	0	0	0		0			2.7188	1.46	1	1	2.61088	1.46	1	1		0				0							548	61.1506	6.07471
P16422	Epithelial cell adhesion molecule OS=Homo sapiens OX=9606 GN=EPCAM PE=1 SV=2 - [EPCAM_HUMAN]	8.92	1	2	2	2	0	0	7.28453e+06	1.86118e+06	0	0		0				0			3.32854	3.5	1	1	4.16999	5.41	1	1									314	34.9097	7.45947
Q9Y5Q9	General transcription factor 3C polypeptide 3 OS=Homo sapiens OX=9606 GN=GTF3C3 PE=1 SV=1 - [TF3C3_HUMAN]	5.76	1	3	3	5	5498561	0	7.2783e+06	9.02472e+06	0	0	3.45789	2.71	1	1		0			6.9415	3.05	2	2	7.40374	3.05	2	2		0							886	101.208	5.07178
Q96DH6	RNA-binding protein Musashi homolog 2 OS=Homo sapiens OX=9606 GN=MSI2 PE=1 SV=1 - [MSI2H_HUMAN]	4.57	1	1	1	1	0	0	7.26467e+06	0	0	0		0				0			2.78116	4.57	1	1		0								0			328	35.1741	8.48486
A6NHR9	Structural maintenance of chromosomes flexible hinge domain-containing protein 1 OS=Homo sapiens OX=9606 GN=SMCHD1 PE=1 SV=2 - [SMHD1_HUMAN]	2.04	1	3	3	4	1.29286e+07	1.05275e+07	7229315	0	0	0	5.63805	1.1	2	2	3.99405	0.95	1	1	2.67345	0.5	1	1		0				0				0			2005	226.231	7.29834
Q86XN8	RNA-binding protein MEX3D OS=Homo sapiens OX=9606 GN=MEX3D PE=1 SV=3 - [MEX3D_HUMAN]	6.61	4	3	3	6	1.31532e+07	1.75773e+07	7.21568e+06	0	0	0	5.87576	5.22	2	2	6.42279	5.22	2	2	5.62356	4.3	2	2		0								0			651	64.8424	5.35107
Q13495	Mastermind-like domain-containing protein 1 OS=Homo sapiens OX=9606 GN=MAMLD1 PE=1 SV=2 - [MAMD1_HUMAN]	1.55	1	1	1	1	0	0	7.20027e+06	0	0	0		0				0			2.7886	1.55	1	1		0								0			774	83.1783	8.29443
O94992	Protein HEXIM1 OS=Homo sapiens OX=9606 GN=HEXIM1 PE=1 SV=1 - [HEXI1_HUMAN]	4.74	1	1	1	4	7.0747e+06	0	7.19582e+06	1.10628e+07	0	0	4.28207	4.74	1	1	3.84848	4.74	1	1	4.35977	4.74	1	1	3.71535	4.74	1	1									359	40.5985	4.89404
O60231	Pre-mRNA-splicing factor ATP-dependent RNA helicase DHX16 OS=Homo sapiens OX=9606 GN=DHX16 PE=1 SV=2 - [DHX16_HUMAN]	9.99	1	7	7	13	6.92547e+06	1.2164e+07	7.17465e+06	7.12018e+06	0	0	11.8877	6.05	4	4	5.75507	2.5	2	2	12.804	6.63	4	4	8.38134	4.23	3	3		0				0			1041	119.189	6.80029
Q6WCQ1	Myosin phosphatase Rho-interacting protein OS=Homo sapiens OX=9606 GN=MPRIP PE=1 SV=3 - [MPRIP_HUMAN]	12.78	1	9	9	14	2.52832e+07	1.33508e+07	7.16565e+06	2.6508e+06	0	0	24.546	10.15	7	7	10.4228	4.2	3	3	11.2839	5.07	3	3	3.64447	2.24	1	1		0				0			1025	116.461	6.21436
Q9H8Y5	Ankyrin repeat and zinc finger domain-containing protein 1 OS=Homo sapiens OX=9606 GN=ANKZF1 PE=1 SV=1 - [ANKZ1_HUMAN]	7.58	1	4	4	4	0	1.08064e+07	7.15203e+06	0	0	0		0			3.5044	1.24	1	1	10.4048	6.34	3	3		0											726	80.8772	8.41162
Q86X95	Corepressor interacting with RBPJ 1 OS=Homo sapiens OX=9606 GN=CIR1 PE=1 SV=1 - [CIR1_HUMAN]	5.56	1	2	2	4	1.20794e+07	1.37241e+07	7.14857e+06	0	0	0	2.36763	3.11	1	1	6.5287	5.56	2	2	2.85258	3.11	1	1		0				0				0			450	52.2813	9.86182
Q8N5A5	Zinc finger CCCH-type with G patch domain-containing protein OS=Homo sapiens OX=9606 GN=ZGPAT PE=1 SV=3 - [ZGPAT_HUMAN]	11.11	1	5	5	8	1.54327e+07	0	7.1114e+06	9.39954e+06	0	0	6.27589	6.21	2	2	3.08021	3.58	1	1	10.5402	7.53	3	3	8.17673	6.03	2	2		0				0			531	57.3236	5.42725
Q14527	Helicase-like transcription factor OS=Homo sapiens OX=9606 GN=HLTF PE=1 SV=2 - [HLTF_HUMAN]	11.1	1	8	8	17	3.49778e+07	3.44238e+07	7.10401e+06	2.65862e+06	0	0	16.2676	7.33	5	5	18.4105	6.24	4	5	12.4187	5.15	4	4	9.98419	4.36	3	3		0				0			1009	113.857	8.60205
P33176	Kinesin-1 heavy chain OS=Homo sapiens OX=9606 GN=KIF5B PE=1 SV=1 - [KINH_HUMAN]	8.31	3	5	5	8	1.15338e+07	0	7.06988e+06	8.85492e+06	0	0	10.5144	4.67	3	3		0			5.80517	3.32	2	2	10.0713	5.19	3	3		0				0			963	109.617	6.50732
Q9H4M9	EH domain-containing protein 1 OS=Homo sapiens OX=9606 GN=EHD1 PE=1 SV=2 - [EHD1_HUMAN]	12.36	1	6	6	9	5.86541e+06	0	7.03832e+06	4.81507e+06	0	0	10.5242	8.61	4	4		0			8.4084	5.99	3	3	5.61424	4.31	2	2						0			534	60.5887	6.82959
P19784	Casein kinase II subunit alpha' OS=Homo sapiens OX=9606 GN=CSNK2A2 PE=1 SV=1 - [CSK22_HUMAN]	12.57	1	3	3	6	1.41923e+06	3.99297e+07	7.03131e+06	0	0	0	6.61394	9.43	2	2	7.25795	8.86	2	2	3.8197	5.71	1	1	3.69632	5.71	1	1		0							350	41.1871	8.55811
Q15836	Vesicle-associated membrane protein 3 OS=Homo sapiens OX=9606 GN=VAMP3 PE=1 SV=3 - [VAMP3_HUMAN]	33	2	2	2	3	0	1.15835e+07	7.02864e+06	0	0	0		0			3.84081	17	1	1	7.09735	33	2	2						0							100	11.302	8.79248
Q16270	Insulin-like growth factor-binding protein 7 OS=Homo sapiens OX=9606 GN=IGFBP7 PE=1 SV=1 - [IBP7_HUMAN]	22.7	1	4	4	8	18610959	5.36154e+07	7.02109e+06	1.41176e+07	0	0	3.7968	7.09	1	1	11.7311	18.79	3	3	5.53049	10.99	2	2	9.14892	13.12	2	2		0							282	29.1114	7.89893
P18031	Tyrosine-protein phosphatase non-receptor type 1 OS=Homo sapiens OX=9606 GN=PTPN1 PE=1 SV=1 - [PTN1_HUMAN]	8.05	1	3	3	10	4.09813e+06	7.81667e+06	7.01481e+06	1.08694e+07	0	0	2.5479	2.53	1	1	8.88589	8.05	3	3	8.58454	8.05	3	3	8.82686	8.05	3	3		0							435	49.9348	6.26514
P62879	Guanine nucleotide-binding protein G(I)/G(S)/G(T) subunit beta-2 OS=Homo sapiens OX=9606 GN=GNB2 PE=1 SV=3 - [GBB2_HUMAN]	12.65	2	2	3	6	8.48542e+06	1.15564e+07	6.95504e+06	1.61201e+07	0	0	3.72599	5.88	1	1	3.49893	5.88	1	1	3.0892	5.88	1	1	9.4977	12.65	3	3		0							340	37.3071	5.99854
Q8NHQ9	ATP-dependent RNA helicase DDX55 OS=Homo sapiens OX=9606 GN=DDX55 PE=1 SV=3 - [DDX55_HUMAN]	10	1	6	6	6	1.96554e+07	7915089	6.9233e+06	0	0	0	7.79135	5	3	3	3.37317	2.17	1	1	6.9375	4.83	2	2		0				0				0			600	68.5031	9.24658
Q9P0K7	Ankycorbin OS=Homo sapiens OX=9606 GN=RAI14 PE=1 SV=2 - [RAI14_HUMAN]	5.2	1	4	4	6	6380369	4.30533e+06	6877783	5.50916e+06	0	0	2.59501	1.43	1	1	6.06441	2.45	2	2	7.23922	2.76	2	2	2.77233	1.43	1	1		0				0			980	109.973	6.21436
O95985	DNA topoisomerase 3-beta-1 OS=Homo sapiens OX=9606 GN=TOP3B PE=1 SV=1 - [TOP3B_HUMAN]	5.22	2	3	3	3	0	1.87604e+06	6.86019e+06	0	0	0		0			3.68988	2.44	1	1	6.71037	2.78	2	2		0				0				0			862	96.5992	8.11865
Q9UMY1	Nucleolar protein 7 OS=Homo sapiens OX=9606 GN=NOL7 PE=1 SV=2 - [NOL7_HUMAN]	19.84	1	4	4	10	7.82956e+06	4.21691e+07	6.84399e+06	1.60014e+07	0	0	10.1124	15.95	3	3	11.3858	16.73	3	3	6.45601	12.84	2	2	8.89664	12.84	2	2									257	29.4085	9.67139
Q9Y2R9	28S ribosomal protein S7, mitochondrial OS=Homo sapiens OX=9606 GN=MRPS7 PE=1 SV=2 - [RT07_HUMAN]	30.99	1	7	7	12	1.98931e+07	3.10051e+07	6.797e+06	6.87634e+06	0	0	6.2137	10.74	2	2	19.8565	30.58	6	6	8.02205	13.64	3	3	2.63291	4.55	1	1		0				0			242	28.116	9.99365
Q8WUA4	General transcription factor 3C polypeptide 2 OS=Homo sapiens OX=9606 GN=GTF3C2 PE=1 SV=2 - [TF3C2_HUMAN]	9.77	1	6	6	8	0	1.04122e+07	6.78116e+06	9.01054e+06	0	0	2.35027	1.32	1	1	11.2721	5.71	3	3	6.56034	4.17	2	2	6.52687	4.5	2	2		0				0			911	100.616	7.31299
Q96AY2	Crossover junction endonuclease EME1 OS=Homo sapiens OX=9606 GN=EME1 PE=1 SV=2 - [EME1_HUMAN]	6.14	1	3	3	4	3.29273e+07	4.46626e+06	6.77072e+06	0	0	0	2.87281	2.11	1	1	5.29739	4.04	2	2	2.48705	1.93	1	1		0				0							570	63.2122	7.04932
O94973	AP-2 complex subunit alpha-2 OS=Homo sapiens OX=9606 GN=AP2A2 PE=1 SV=2 - [AP2A2_HUMAN]	14.38	1	7	11	20	3.09551e+07	3.53441e+07	6.76124e+06	1.33485e+07	0	0	14.5084	6.28	5	5	14.607	6.6	5	5	8.44502	3.83	3	3	19.7179	8.95	7	7		0				0			939	103.895	6.96143
P35269	General transcription factor IIF subunit 1 OS=Homo sapiens OX=9606 GN=GTF2F1 PE=1 SV=2 - [T2FA_HUMAN]	5.61	1	2	2	2	0	0	6.75463e+06	3.98713e+06	0	0		0				0			3.16276	3.29	1	1	3.39382	2.32	1	1		0							517	58.2051	7.48877
Q17RS7	Flap endonuclease GEN homolog 1 OS=Homo sapiens OX=9606 GN=GEN1 PE=1 SV=2 - [GEN_HUMAN]	4.63	1	3	3	5	0	4.25803e+06	6.73701e+06	30647486	0	0		0			5.59774	3.3	2	2	5.6177	2.97	2	2	2.73146	1.65	1	1		0							908	102.819	7.81104
P38919	Eukaryotic initiation factor 4A-III OS=Homo sapiens OX=9606 GN=EIF4A3 PE=1 SV=4 - [IF4A3_HUMAN]	21.9	1	6	8	19	3.09251e+07	1.16004e+08	6.71534e+06	4.90188e+07	0	0	21.4685	19.22	7	7	13.3039	9.73	3	4	13.7824	10.22	3	4	14.0389	9.73	3	4						0			411	46.8412	6.72705
Q8IXH7	Negative elongation factor C/D OS=Homo sapiens OX=9606 GN=NELFCD PE=1 SV=2 - [NELFD_HUMAN]	6.95	1	3	3	7	8.2622e+06	1.27706e+07	6.6993e+06	0	0	0	9.09193	6.95	3	3	2.89084	1.86	1	1	9.05492	6.95	3	3		0				0							590	66.2043	5.09717
Q6NUQ4	Transmembrane protein 214 OS=Homo sapiens OX=9606 GN=TMEM214 PE=1 SV=2 - [TM214_HUMAN]	5.81	1	3	3	6	5.58378e+06	6.82576e+06	6692076	8.16424e+06	0	0	5.44691	4.06	2	2	5.21144	3.77	2	2	2.42149	1.74	1	1	3.2237	1.74	1	1		0							689	77.1014	9.14404
Q15054	DNA polymerase delta subunit 3 OS=Homo sapiens OX=9606 GN=POLD3 PE=1 SV=2 - [DPOD3_HUMAN]	5.79	1	2	2	2	0	0	6.69017e+06	0	0	0	2.40992	3	1	1		0			2.98818	2.79	1	1		0								0			466	51.3683	9.34912
Q658Y4	Protein FAM91A1 OS=Homo sapiens OX=9606 GN=FAM91A1 PE=1 SV=3 - [F91A1_HUMAN]	13.13	2	8	8	14	2.31522e+07	8.09077e+06	6.68833e+06	4.46368e+06	0	0	21.8543	10.38	5	6	11.9256	4.77	4	4	8.70429	4.42	3	3	3.37482	1.79	1	1		0				0			838	93.8497	6.39209
Q9H7D0	Dedicator of cytokinesis protein 5 OS=Homo sapiens OX=9606 GN=DOCK5 PE=1 SV=3 - [DOCK5_HUMAN]	4.22	1	5	6	8	4.35137e+06	3.99664e+06	6.65644e+06	2.05179e+06	0	0	8.49607	2.3	3	3	8.38009	2.03	3	3	2.40385	0.48	1	1	2.50437	0.75	1	1		0				0			1870	215.172	7.95752
Q53EZ4	Centrosomal protein of 55 kDa OS=Homo sapiens OX=9606 GN=CEP55 PE=1 SV=3 - [CEP55_HUMAN]	10.78	1	4	4	9	2.19245e+07	1.30095e+07	6.6527e+06	0	0	0	10.1272	5.39	2	3	7.54657	5.39	2	2	9.56815	7.76	3	3	2.61556	2.37	1	1		0							464	54.1452	7.00537
Q9BWJ5	Splicing factor 3B subunit 5 OS=Homo sapiens OX=9606 GN=SF3B5 PE=1 SV=1 - [SF3B5_HUMAN]	32.56	1	2	2	5	7.72523e+06	1.67642e+07	6.60829e+06	1.25387e+07	0	0	5.8825	32.56	2	2	2.94497	17.44	1	1	2.78155	17.44	1	1	2.83712	17.44	1	1									86	10.1288	6.354
P11047	Laminin subunit gamma-1 OS=Homo sapiens OX=9606 GN=LAMC1 PE=1 SV=3 - [LAMC1_HUMAN]	3.6	1	4	4	11	6.44343e+06	7.23193e+06	6.60302e+06	1.61204e+07	0	0	9.17441	2.42	3	3	9.15937	2.73	3	3	12.0249	3.6	4	4	3.63465	0.81	1	1		0				0			1609	177.489	5.12256
Q9HAZ1	Dual specificity protein kinase CLK4 OS=Homo sapiens OX=9606 GN=CLK4 PE=1 SV=1 - [CLK4_HUMAN]	2.91	2	1	1	3	7.55912e+06	0	6.58432e+06	8.1674e+06	0	0	3.38447	2.91	1	1		0			3.24551	2.91	1	1	3.34814	2.91	1	1		0							481	57.4554	8.67529
P17275	Transcription factor jun-B OS=Homo sapiens OX=9606 GN=JUNB PE=1 SV=1 - [JUNB_HUMAN]	19.88	1	5	5	10	3.1018e+07	4.00861e+07	6.54315e+06	0	0	0	24.0228	19.88	5	6	9.92995	11.82	2	2	8.47224	10.37	2	2		0				0				0			347	35.8572	9.21729
Q9H633	Ribonuclease P protein subunit p21 OS=Homo sapiens OX=9606 GN=RPP21 PE=1 SV=1 - [RPP21_HUMAN]	9.74	1	1	1	1	0	0	6.5417e+06	0	0	0		0				0			2.87351	9.74	1	1		0											154	17.5589	9.45166
Q8IZ73	RNA pseudouridylate synthase domain-containing protein 2 OS=Homo sapiens OX=9606 GN=RPUSD2 PE=1 SV=2 - [RUSD2_HUMAN]	3.85	1	1	1	2	0	0	6.5246e+06	0	0	0	3.0724	3.85	1	1		0			3.08036	3.85	1	1		0											545	61.2732	7.1665
Q6PJG2	ELM2 and SANT domain-containing protein 1 OS=Homo sapiens OX=9606 GN=ELMSAN1 PE=1 SV=2 - [EMSA1_HUMAN]	7.18	1	5	5	9	6.50588e+06	6.8909e+06	6.46657e+06	5.5644e+06	0	0	6.07048	2.58	2	2	9.84796	4.31	3	3	3.11525	1.24	1	1	9.57826	4.78	3	3		0							1045	114.918	9.18799
Q7Z6E9	E3 ubiquitin-protein ligase RBBP6 OS=Homo sapiens OX=9606 GN=RBBP6 PE=1 SV=1 - [RBBP6_HUMAN]	8.04	1	9	9	17	3.42835e+07	1.98628e+07	6.44542e+06	8.65091e+06	0	0	19.1295	4.3	5	5	25.0212	5.08	6	7	9.70198	1.79	2	3	7.50142	1.79	2	2		0							1792	201.442	9.64209
Q9UGN5	Poly [ADP-ribose] polymerase 2 OS=Homo sapiens OX=9606 GN=PARP2 PE=1 SV=2 - [PARP2_HUMAN]	7.2	1	3	3	5	6.18474e+06	1.77348e+07	6.43675e+06	0	0	0	4.43635	2.57	1	1	9.20049	7.2	3	3	2.65106	2.57	1	1		0				0				0			583	66.1636	8.88037
Q13322	Growth factor receptor-bound protein 10 OS=Homo sapiens OX=9606 GN=GRB10 PE=1 SV=2 - [GRB10_HUMAN]	7.74	1	3	3	5	5.42255e+06	4.58073e+06	6.42984e+06	5.52933e+06	0	0	2.57763	1.68	1	1	3.765	2.69	1	1	6.7559	5.05	2	2	4.31947	3.37	1	1						0			594	67.1888	7.86963
O60825	6-phosphofructo-2-kinase/fructose-2,6-bisphosphatase 2 OS=Homo sapiens OX=9606 GN=PFKFB2 PE=1 SV=2 - [F262_HUMAN]	11.88	4	5	5	9	1.45023e+07	1.27571e+07	6.42355e+06	9.4172e+06	0	0	5.29208	4.75	2	2	5.41746	4.55	2	2	5.36351	4.16	2	2	7.79878	7.92	3	3						0			505	58.4397	8.38232
P40305	Interferon alpha-inducible protein 27, mitochondrial OS=Homo sapiens OX=9606 GN=IFI27 PE=2 SV=3 - [IFI27_HUMAN]	10.92	1	1	1	2	0	0	6.3705e+06	2.24178e+06	0	0									2.9564	10.92	1	1	3.13497	10.92	1	1									119	11.2612	11.063
Q7Z460	CLIP-associating protein 1 OS=Homo sapiens OX=9606 GN=CLASP1 PE=1 SV=1 - [CLAP1_HUMAN]	12.81	1	14	15	26	1.62594e+07	1.30875e+07	6.3652e+06	9.83804e+06	0	0	19.9423	5.27	6	7	24.3159	7.15	8	8	12.1322	3.38	4	4	19.915	4.68	6	7		0				0			1538	169.346	9.02686
O00159	Unconventional myosin-Ic OS=Homo sapiens OX=9606 GN=MYO1C PE=1 SV=4 - [MYO1C_HUMAN]	10.35	1	8	8	10	1.64587e+07	1.12411e+07	6.36429e+06	7.06839e+06	0	0	12.5358	5.36	4	4	7.64768	3.29	2	2	2.5925	0.94	1	1	8.97721	4.05	3	3		0				0			1063	121.606	9.40771
Q9H7E2	Tudor domain-containing protein 3 OS=Homo sapiens OX=9606 GN=TDRD3 PE=1 SV=1 - [TDRD3_HUMAN]	14.44	1	6	6	10	8.43422e+06	9.58371e+06	6358080	7.15528e+06	0	0	8.58881	7.53	3	3	11.9749	9.68	4	4	2.57457	1.84	1	1	6.31136	5.38	2	2		0				0			651	73.1396	9.23193
Q8NDX5	Polyhomeotic-like protein 3 OS=Homo sapiens OX=9606 GN=PHC3 PE=1 SV=1 - [PHC3_HUMAN]	6.1	1	4	4	6	2.73135e+06	0	6.35585e+06	1.04298e+07	0	0	3.29787	2.34	1	1		0			6.48616	3.66	2	2	9.58367	4.78	3	3		0				0			983	106.096	6.62451
P62995	Transformer-2 protein homolog beta OS=Homo sapiens OX=9606 GN=TRA2B PE=1 SV=1 - [TRA2B_HUMAN]	17.36	1	4	5	9	1.87366e+07	1.01082e+08	6.35557e+06	3244846	0	0	16.222	16.32	4	5	6.44468	11.46	2	2	3.03714	5.9	1	1	4.13287	5.56	1	1		0				0			288	33.6456	11.2534
Q02241	Kinesin-like protein KIF23 OS=Homo sapiens OX=9606 GN=KIF23 PE=1 SV=3 - [KIF23_HUMAN]	10	1	7	7	12	9.27745e+06	1.50078e+07	6.35136e+06	9.95742e+06	0	0	9.25999	4.06	3	3	15.9889	7.29	5	5	6.40693	3.13	2	2	7.01856	2.6	2	2		0				0			960	109.99	8.51416
P51825	AF4/FMR2 family member 1 OS=Homo sapiens OX=9606 GN=AFF1 PE=1 SV=1 - [AFF1_HUMAN]	2.31	1	2	2	3	0	1.60699e+07	6.31882e+06	0	0	0		0			8.39281	2.31	2	2	2.55791	0.91	1	1		0								0			1210	131.341	9.20264
Q15652	Probable JmjC domain-containing histone demethylation protein 2C OS=Homo sapiens OX=9606 GN=JMJD1C PE=1 SV=2 - [JHD2C_HUMAN]	1.77	1	3	3	4	5.11867e+06	3.58382e+06	6.26834e+06	0	0	0	2.51951	0.51	1	1	7.24831	1.26	2	2	2.90869	0.51	1	1		0				0				0			2540	284.349	7.86963
Q8TB61	Adenosine 3'-phospho 5'-phosphosulfate transporter 1 OS=Homo sapiens OX=9606 GN=SLC35B2 PE=1 SV=1 - [S35B2_HUMAN]	5.56	1	2	2	4	1.75073e+07	0	6.26778e+06	4.83407e+06	0	0	6.76996	5.56	2	2		0			3.72799	3.24	1	1	3.51355	3.24	1	1		0							432	47.4836	9.15869
P22695	Cytochrome b-c1 complex subunit 2, mitochondrial OS=Homo sapiens OX=9606 GN=UQCRC2 PE=1 SV=3 - [QCR2_HUMAN]	8.61	1	3	3	4	8.89457e+06	4.9988e+06	6.26247e+06	0	0	0	4.18524	3.53	1	1	3.26798	2.87	1	1	5.56824	5.08	2	2		0				0							453	48.4129	8.63135
P20340	Ras-related protein Rab-6A OS=Homo sapiens OX=9606 GN=RAB6A PE=1 SV=3 - [RAB6A_HUMAN]	17.31	15	2	3	6	7.82807e+07	8.86867e+07	6.24517e+06	0	0	0	8.47657	12.02	2	3	5.43404	12.02	2	2	2.48992	5.29	1	1		0											208	23.5779	5.5415
P00533	Epidermal growth factor receptor OS=Homo sapiens OX=9606 GN=EGFR PE=1 SV=2 - [EGFR_HUMAN]	4.13	3	3	3	7	7.49845e+06	6.00789e+06	6.18304e+06	1.33686e+07	0	0	8.52648	4.13	3	3	3.82017	1.57	1	1	3.07124	1.57	1	1	6.78908	3.14	2	2		0							1210	134.19	6.68311
Q13185	Chromobox protein homolog 3 OS=Homo sapiens OX=9606 GN=CBX3 PE=1 SV=4 - [CBX3_HUMAN]	14.21	1	2	2	2	0	0	6.1743e+06	0	0	0		0				0			2.67355	6.56	1	1	2.45464	7.65	1	1		0							183	20.7984	5.32568
P04899	Guanine nucleotide-binding protein G(i) subunit alpha-2 OS=Homo sapiens OX=9606 GN=GNAI2 PE=1 SV=3 - [GNAI2_HUMAN]	7.32	9	1	2	6	2.06165e+07	25705013	6.12898e+06	6.58672e+07	0	0	5.56637	7.32	2	2	7.00105	7.32	2	2	3.86789	4.23	1	1	2.48859	3.1	1	1						0			355	40.4251	5.5415
P78347	General transcription factor II-I OS=Homo sapiens OX=9606 GN=GTF2I PE=1 SV=2 - [GTF2I_HUMAN]	15.83	1	14	14	26	3.18957e+07	3.4048e+07	6.11874e+06	2.94695e+07	0	0	32.6997	11.62	9	10	33.7185	11.12	10	10	5.82181	2.3	2	2	13.0649	4.31	4	4		0							998	112.346	6.39209
Q96HY6	DDRGK domain-containing protein 1 OS=Homo sapiens OX=9606 GN=DDRGK1 PE=1 SV=2 - [DDRGK_HUMAN]	6.05	1	1	1	3	7.24684e+06	13998354	6.10995e+06	0	0	0	4.37414	6.05	1	1	4.95771	6.05	1	1	4.21707	6.05	1	1		0				0							314	35.5895	5.12256
Q9Y6N5	Sulfide:quinone oxidoreductase, mitochondrial OS=Homo sapiens OX=9606 GN=SQOR PE=1 SV=1 - [SQOR_HUMAN]	12.89	1	4	4	12	1.15522e+07	8.9598e+06	6.07293e+06	1.42265e+07	0	0	2.53555	2.67	1	1	10.895	8.89	3	3	12.4179	12.89	4	4	13.5094	12.89	4	4		0				0			450	49.9289	9.11475
Q9BPZ7	Target of rapamycin complex 2 subunit MAPKAP1 OS=Homo sapiens OX=9606 GN=MAPKAP1 PE=1 SV=2 - [SIN1_HUMAN]	10.54	1	4	4	7	1.50647e+07	1.94762e+07	6.05526e+06	1.24428e+07	0	0	6.08105	6.32	2	2	9.49011	7.47	3	3	2.64266	3.26	1	1	2.66618	3.26	1	1		0				0			522	59.086	7.54736
Q14690	Protein RRP5 homolog OS=Homo sapiens OX=9606 GN=PDCD11 PE=1 SV=3 - [RRP5_HUMAN]	3.69	1	5	5	7	6.43967e+06	2.05224e+07	6.03997e+06	0	0	0	2.8931	0.64	1	1	6.53225	1.44	2	2	11.4007	2.89	4	4		0				0				0			1871	208.57	8.86572
Q9NP64	Nucleolar protein of 40 kDa OS=Homo sapiens OX=9606 GN=ZCCHC17 PE=1 SV=1 - [NO40_HUMAN]	21.16	1	5	5	9	2.62624e+07	4.77244e+07	6.01915e+06	4.98897e+07	0	0	10.7714	14.94	3	3	12.0761	15.35	3	3	3.2435	5.81	1	1	7.45163	12.03	2	2		0							241	27.5522	9.70068
Q8TC12	Retinol dehydrogenase 11 OS=Homo sapiens OX=9606 GN=RDH11 PE=1 SV=2 - [RDH11_HUMAN]	10.69	1	2	2	3	0	0	5.98278e+06	1.42975e+07	0	0	3.39034	6.29	1	1		0			2.69614	4.4	1	1	3.26131	4.4	1	1									318	35.3634	8.82178
Q96B70	Leukocyte receptor cluster member 9 OS=Homo sapiens OX=9606 GN=LENG9 PE=2 SV=2 - [LENG9_HUMAN]	2.79	1	1	1	4	5.97081e+06	5.50891e+06	5.97329e+06	2.79594e+06	0	0	3.42346	2.79	1	1	3.56741	2.79	1	1	3.55577	2.79	1	1	3.1633	2.79	1	1		0							501	53.1334	7.84033
Q6UB35	Monofunctional C1-tetrahydrofolate synthase, mitochondrial OS=Homo sapiens OX=9606 GN=MTHFD1L PE=1 SV=1 - [C1TM_HUMAN]	2.15	1	2	2	2	3.34448e+06	0	5.96115e+06	0	0	0	2.37502	1.02	1	1		0			2.77235	1.12	1	1		0				0				0			978	105.724	8.06006
Q16825	Tyrosine-protein phosphatase non-receptor type 21 OS=Homo sapiens OX=9606 GN=PTPN21 PE=1 SV=2 - [PTN21_HUMAN]	3.49	1	2	3	4	1.19432e+07	8.58151e+06	5.93385e+06	0	0	0	3.70773	1.11	1	1	6.89699	2.3	2	2	3.52413	1.19	1	1		0				0				0			1174	133.197	7.89893
Q9UPP1	Histone lysine demethylase PHF8 OS=Homo sapiens OX=9606 GN=PHF8 PE=1 SV=3 - [PHF8_HUMAN]	4.34	2	3	3	3	1.2819e+06	0	5925872	0	0	0	2.94816	1.89	1	1		0			3.23493	1.13	1	1	3.10391	1.32	1	1		0							1060	117.79	8.71924
Q9H270	Vacuolar protein sorting-associated protein 11 homolog OS=Homo sapiens OX=9606 GN=VPS11 PE=1 SV=1 - [VPS11_HUMAN]	5.63	1	3	3	4	20647199	7.48402e+06	5.91326e+06	0	0	0	3.03782	1.28	1	1	3.02271	1.59	1	1	7.19883	4.36	2	2		0				0							941	107.768	7.04932
Q15014	Mortality factor 4-like protein 2 OS=Homo sapiens OX=9606 GN=MORF4L2 PE=1 SV=1 - [MO4L2_HUMAN]	18.75	1	5	6	11	4.11926e+06	6.45446e+06	5.90475e+06	2.75941e+06	0	0	12.3431	14.58	4	4	12.8137	14.58	4	4	5.99019	8.33	2	2	3.31923	4.86	1	1		0				0			288	32.2878	9.71533
O00443	Phosphatidylinositol 4-phosphate 3-kinase C2 domain-containing subunit alpha OS=Homo sapiens OX=9606 GN=PIK3C2A PE=1 SV=2 - [P3C2A_HUMAN]	8.07	1	10	10	16	7.14747e+06	1.09102e+07	5.76866e+06	3.00359e+06	0	0	15.5675	3.56	5	5	16.3107	4.33	5	5	10.7582	2.79	3	3	9.21759	2.31	3	3		0				0			1686	190.559	8.01611
P35579	Myosin-9 OS=Homo sapiens OX=9606 GN=MYH9 PE=1 SV=4 - [MYH9_HUMAN]	6.68	3	9	9	13	2.08926e+06	1.63636e+07	5.74436e+06	7.50907e+06	0	0	6.34115	1.58	2	2	13.8171	3.11	4	4	10.4723	2.4	3	3	13.1454	2.81	4	4		0				0			1960	226.392	5.60498
O96028	Histone-lysine N-methyltransferase NSD2 OS=Homo sapiens OX=9606 GN=NSD2 PE=1 SV=1 - [NSD2_HUMAN]	0.95	1	1	1	1	0	0	5.74116e+06	0	0	0		0				0			3.07608	0.95	1	1		0				0				0			1365	152.16	8.68994
Q9Y6X9	MORC family CW-type zinc finger protein 2 OS=Homo sapiens OX=9606 GN=MORC2 PE=1 SV=2 - [MORC2_HUMAN]	7.56	1	6	6	16	8.317e+06	9.82147e+06	5.7136e+06	4.64703e+06	0	0	15.5593	5.14	4	4	22.2027	7.46	5	6	11.6378	4.36	3	3	10.2059	4.55	3	3		0				0			1032	117.75	8.38232
O95373	Importin-7 OS=Homo sapiens OX=9606 GN=IPO7 PE=1 SV=1 - [IPO7_HUMAN]	1.25	1	1	1	3	5576915	0	5.67132e+06	1.11624e+07	0	0	2.82766	1.25	1	1		0			3.47853	1.25	1	1	3.46607	1.25	1	1						0			1038	119.44	4.81787
Q53SF7	Cordon-bleu protein-like 1 OS=Homo sapiens OX=9606 GN=COBLL1 PE=1 SV=2 - [COBL1_HUMAN]	3.41	1	3	3	5	3.9001e+06	5.49583e+06	5.65075e+06	3998229	0	0	4.91286	1.83	2	2	2.65027	1.16	1	1	3.38657	1.58	1	1	3.8193	1.58	1	1		0				0			1204	131.705	6.66846
Q8WU90	Zinc finger CCCH domain-containing protein 15 OS=Homo sapiens OX=9606 GN=ZC3H15 PE=1 SV=1 - [ZC3HF_HUMAN]	17.14	1	6	6	14	2.78167e+07	6.19299e+07	5602423	4.75889e+07	0	0	8.47235	9.86	3	3	17.0593	16.67	5	5	8.46385	8.69	3	3	11.7919	9.62	3	3		0				0			426	48.5726	5.31299
Q9NWK9	Box C/D snoRNA protein 1 OS=Homo sapiens OX=9606 GN=ZNHIT6 PE=1 SV=1 - [BCD1_HUMAN]	11.91	1	4	4	10	7.55918e+06	9.42614e+06	5.58151e+06	6.12097e+06	0	0	5.82128	5.32	2	2	8.60045	7.45	3	3	9.28298	9.79	3	3	5.83105	5.32	2	2		0				0			470	53.8842	5.79541
Q8TAD8	Smad nuclear-interacting protein 1 OS=Homo sapiens OX=9606 GN=SNIP1 PE=1 SV=1 - [SNIP1_HUMAN]	3.28	1	1	1	1	0	0	5.57479e+06	0	0	0		0				0			2.97513	3.28	1	1		0								0			396	45.7503	9.99365
Q9HAU5	Regulator of nonsense transcripts 2 OS=Homo sapiens OX=9606 GN=UPF2 PE=1 SV=1 - [RENT2_HUMAN]	4.4	1	4	4	8	1.68562e+07	1.4825e+07	5.56895e+06	0	0	0	12.7965	3.38	3	4	9.11839	2.91	3	3	3.78985	1.49	1	1		0				0				0			1272	147.717	5.69385
Q29RF7	Sister chromatid cohesion protein PDS5 homolog A OS=Homo sapiens OX=9606 GN=PDS5A PE=1 SV=1 - [PDS5A_HUMAN]	15.26	1	13	14	23	1.60746e+07	1.9727e+07	5.4946e+06	5.05487e+06	0	0	22.8667	9.2	7	7	43.8973	11.67	11	11	13.6094	5.24	4	4	3.81176	0.97	1	1						0			1337	150.734	7.91357
Q8N228	Sex comb on midleg-like protein 4 OS=Homo sapiens OX=9606 GN=SCML4 PE=1 SV=2 - [SCML4_HUMAN]	7	1	1	1	1	0	0	5455520	0	0	0		0				0			4.06828	7	1	1		0				0				0			414	44.9942	9.74463
Q03468	DNA excision repair protein ERCC-6 OS=Homo sapiens OX=9606 GN=ERCC6 PE=1 SV=1 - [ERCC6_HUMAN]	8.37	2	9	9	13	6.29448e+06	1.20054e+07	5.42773e+06	5904513	0	0	5.02617	1.61	2	2	20.7645	6.23	6	6	9.10031	2.75	3	3	6.304	1.74	2	2		0				0			1493	168.311	8.08936
Q460N5	Poly [ADP-ribose] polymerase 14 OS=Homo sapiens OX=9606 GN=PARP14 PE=1 SV=3 - [PAR14_HUMAN]	4.22	1	5	5	9	5.60419e+06	3.7667e+06	5.41724e+06	2.01952e+06	0	0	7.99586	2.17	3	3	8.79932	2.61	3	3	2.73792	0.89	1	1	5.40001	1.55	2	2		0				0			1801	202.672	7.18115
O75044	SLIT-ROBO Rho GTPase-activating protein 2 OS=Homo sapiens OX=9606 GN=SRGAP2 PE=1 SV=3 - [SRGP2_HUMAN]	9.06	3	7	7	11	1.21444e+07	2.02958e+07	5.40718e+06	3.87522e+06	0	0	14.0968	4.3	3	4	14.7661	5.79	4	4	6.36191	2.33	2	2	2.73187	1.21	1	1						0			1071	120.795	6.69775
P49761	Dual specificity protein kinase CLK3 OS=Homo sapiens OX=9606 GN=CLK3 PE=1 SV=3 - [CLK3_HUMAN]	5.49	1	3	3	5	1.54835e+07	1.10913e+07	5405250	0	0	0	5.54849	3.29	2	2	5.30668	3.45	2	2	2.80591	2.19	1	1		0				0							638	73.4691	9.92041
Q15061	WD repeat-containing protein 43 OS=Homo sapiens OX=9606 GN=WDR43 PE=1 SV=3 - [WDR43_HUMAN]	2.36	1	1	1	3	9.75751e+06	1.08157e+07	5.39169e+06	0	0	0	2.87715	2.36	1	1	3.61799	2.36	1	1	3.20123	2.36	1	1		0				0				0			677	74.8434	5.56689
O15427	Monocarboxylate transporter 4 OS=Homo sapiens OX=9606 GN=SLC16A3 PE=1 SV=1 - [MOT4_HUMAN]	5.38	1	2	2	2	0	5.13225e+07	5388113	0	0	0		0			2.99372	2.8	1	1	2.45142	2.58	1	1		0				0							465	49.4369	7.95752
Q9NV31	U3 small nucleolar ribonucleoprotein protein IMP3 OS=Homo sapiens OX=9606 GN=IMP3 PE=1 SV=1 - [IMP3_HUMAN]	15.22	1	2	2	5	1.33781e+07	13095189	5.37517e+06	1.82024e+07	0	0	2.61038	8.15	1	1	3.45056	8.15	1	1	5.83222	15.22	2	2	3.50828	8.15	1	1									184	21.8366	9.49561
Q9UGP8	Translocation protein SEC63 homolog OS=Homo sapiens OX=9606 GN=SEC63 PE=1 SV=2 - [SEC63_HUMAN]	5.39	1	3	3	5	5.05955e+06	1.37074e+07	5.34076e+06	9.17615e+06	0	0	6.45001	3.95	2	2	2.85745	1.45	1	1	3.30668	2.24	1	1	2.98963	1.71	1	1		0							760	87.9416	5.31299
P48651	Phosphatidylserine synthase 1 OS=Homo sapiens OX=9606 GN=PTDSS1 PE=1 SV=1 - [PTSS1_HUMAN]	2.54	1	1	1	3	5745470	0	5.3259e+06	4.84993e+06	0	0	2.66481	2.54	1	1		0			2.48524	2.54	1	1	2.74398	2.54	1	1		0							473	55.4911	8.42627
Q9NTJ3	Structural maintenance of chromosomes protein 4 OS=Homo sapiens OX=9606 GN=SMC4 PE=1 SV=2 - [SMC4_HUMAN]	6.21	1	6	6	10	1.55656e+07	1.56629e+07	5.29733e+06	0	0	0	12.143	4.35	4	4	9.10156	2.8	3	3	9.88127	3.57	3	3		0				0				0			1288	147.091	6.78564
P43405	Tyrosine-protein kinase SYK OS=Homo sapiens OX=9606 GN=SYK PE=1 SV=1 - [KSYK_HUMAN]	3.15	3	2	2	3	0	9.11241e+06	5289428	0	0	0		0			5.59945	3.15	2	2	3.24143	1.89	1	1		0				0				0			635	72.0203	8.25049
Q13356	RING-type E3 ubiquitin-protein ligase PPIL2 OS=Homo sapiens OX=9606 GN=PPIL2 PE=1 SV=1 - [PPIL2_HUMAN]	5.77	1	2	2	4	9.67329e+06	5920568	5.24075e+06	5.21596e+06	0	0	3.10862	2.69	1	1	2.5492	3.08	1	1	2.888	3.08	1	1	2.87599	2.69	1	1						0			520	58.7866	8.77783
P49770	Translation initiation factor eIF-2B subunit beta OS=Homo sapiens OX=9606 GN=EIF2B2 PE=1 SV=3 - [EI2BB_HUMAN]	14.81	1	4	4	6	1.00124e+07	2.36265e+07	5214139	0	0	0	2.61986	2.56	1	1	12.9235	12.25	3	4	2.66468	4.56	1	1		0											351	38.9649	6.16357
Q16513	Serine/threonine-protein kinase N2 OS=Homo sapiens OX=9606 GN=PKN2 PE=1 SV=1 - [PKN2_HUMAN]	4.98	1	3	4	8	9.05506e+06	3.07026e+07	5.21277e+06	3.17979e+06	0	0	6.07218	2.44	2	2	10.2863	3.96	3	3	6.17552	2.85	2	2	3.51548	1.42	1	1		0				0			984	111.964	6.30322
Q7L8L6	FAST kinase domain-containing protein 5, mitochondrial OS=Homo sapiens OX=9606 GN=FASTKD5 PE=1 SV=1 - [FAKD5_HUMAN]	1.44	1	1	1	2	0	0	5.1919e+06	4.31221e+06	0	0		0				0			2.40101	1.44	1	1	2.77358	1.44	1	1		0							764	86.5186	8.1333
Q12824	SWI/SNF-related matrix-associated actin-dependent regulator of chromatin subfamily B member 1 OS=Homo sapiens OX=9606 GN=SMARCB1 PE=1 SV=2 - [SNF5_HUMAN]	3.38	1	1	1	1	0	0	5.17643e+06	0	0	0		0				0			2.4752	3.38	1	1		0				0							385	44.1132	6.22705
Q99755	Phosphatidylinositol 4-phosphate 5-kinase type-1 alpha OS=Homo sapiens OX=9606 GN=PIP5K1A PE=1 SV=1 - [PI51A_HUMAN]	5.16	4	2	2	3	0	8.50457e+06	5.15773e+06	2.90989e+06	0	0		0			3.44821	2.67	1	1	3.32121	2.49	1	1	3.2619	2.49	1	1		0							562	62.5936	8.20654
Q9NXZ2	Probable ATP-dependent RNA helicase DDX43 OS=Homo sapiens OX=9606 GN=DDX43 PE=2 SV=2 - [DDX43_HUMAN]	3.24	1	2	2	3	0	0	5.14557e+06	4.07944e+06	0	0		0				0			5.32448	3.24	2	2	2.78625	1.7	1	1		0				0			648	72.7984	8.74854
Q9P287	BRCA2 and CDKN1A-interacting protein OS=Homo sapiens OX=9606 GN=BCCIP PE=1 SV=1 - [BCCIP_HUMAN]	15.92	1	4	4	5	1.29066e+06	1.51432e+07	5.13961e+06	0	0	0	3.30109	4.46	1	1	6.34301	12.1	2	2	6.54018	8.6	2	2		0				0							314	35.9567	4.61475
Q8IWZ8	SURP and G-patch domain-containing protein 1 OS=Homo sapiens OX=9606 GN=SUGP1 PE=1 SV=2 - [SUGP1_HUMAN]	6.36	1	2	2	3	9.88352e+06	0	5.13489e+06	2.73471e+06	0	0	3.5746	4.03	1	1		0			2.92503	2.33	1	1	2.58141	2.33	1	1		0				0			645	72.4255	7.60596
Q7Z4S6	Kinesin-like protein KIF21A OS=Homo sapiens OX=9606 GN=KIF21A PE=1 SV=2 - [KI21A_HUMAN]	4.48	1	5	5	8	5.11206e+06	9.29824e+06	5.11258e+06	0	0	0	6.34456	2.21	2	2	6.38145	1.49	2	2	12.6672	3.7	4	4		0				0				0			1674	187.063	6.41748
P55196	Afadin OS=Homo sapiens OX=9606 GN=AFDN PE=1 SV=3 - [AFAD_HUMAN]	4	1	5	5	7	6.6033e+06	8.21377e+06	5.10709e+06	207028	0	0	5.26188	1.59	2	2	5.54471	1.43	2	2	6.02448	1.64	2	2	2.78958	0.99	1	1		0				0			1824	206.676	6.46826
Q96QC0	Serine/threonine-protein phosphatase 1 regulatory subunit 10 OS=Homo sapiens OX=9606 GN=PPP1R10 PE=1 SV=1 - [PP1RA_HUMAN]	3.3	1	2	2	6	7.39625e+06	2.64481e+07	5.09044e+06	0	0	0	5.67011	3.3	2	2	10.2448	3.3	2	3	4.17092	1.7	1	1		0				0				0			940	98.996	9.17334
P55084	Trifunctional enzyme subunit beta, mitochondrial OS=Homo sapiens OX=9606 GN=HADHB PE=1 SV=3 - [ECHB_HUMAN]	12.03	1	4	4	5	4.31152e+06	5770224	5.08309e+06	1.57693e+06	0	0	2.61896	2.32	1	1	5.72336	6.75	2	2	2.90727	2.32	1	1	4.01148	2.95	1	1		0							474	51.2615	9.40771
Q14562	ATP-dependent RNA helicase DHX8 OS=Homo sapiens OX=9606 GN=DHX8 PE=1 SV=1 - [DHX8_HUMAN]	12.62	1	11	11	19	1.90457e+07	1.29708e+07	5.08115e+06	9.08286e+06	0	0	15.7246	4.43	4	5	14.2299	5.9	5	5	8.1449	3.11	3	3	21.9728	7.38	6	6		0				0			1220	139.227	8.32373
Q9UHV9	Prefoldin subunit 2 OS=Homo sapiens OX=9606 GN=PFDN2 PE=1 SV=1 - [PFD2_HUMAN]	9.09	1	1	1	1	0	0	5.0741e+06	0	0	0		0				0			3.50815	9.09	1	1		0				0							154	16.6376	6.58057
O60293	Zinc finger C3H1 domain-containing protein OS=Homo sapiens OX=9606 GN=ZFC3H1 PE=1 SV=3 - [ZC3H1_HUMAN]	4.78	1	7	7	8	3.12477e+06	2.85849e+06	5.06639e+06	0	0	0	9.57471	2.36	3	3	12.5034	2.77	4	4	2.41995	0.4	1	1		0				0							1989	226.214	8.1333
Q86X29	Lipolysis-stimulated lipoprotein receptor OS=Homo sapiens OX=9606 GN=LSR PE=1 SV=4 - [LSR_HUMAN]	10.79	1	4	4	6	0	9.85342e+06	5.05352e+06	4.23515e+06	0	0		0			3.36699	2.31	1	1	3.62304	2.31	1	1	12.7739	10.79	4	4		0				0			649	71.3939	7.97217
Q9P1Y5	Calmodulin-regulated spectrin-associated protein 3 OS=Homo sapiens OX=9606 GN=CAMSAP3 PE=1 SV=2 - [CAMP3_HUMAN]	5.44	1	4	4	8	5.89578e+06	7.1157e+06	5.04732e+06	7.78574e+06	0	0	7.52267	2.96	2	2	9.60103	3.6	3	3	6.96792	2.56	2	2	3.31181	1.44	1	1		0				0			1249	134.666	8.35303
Q9BSC4	Nucleolar protein 10 OS=Homo sapiens OX=9606 GN=NOL10 PE=1 SV=1 - [NOL10_HUMAN]	5.81	1	3	3	6	6.28397e+06	5.20312e+06	5.03828e+06	2.97135e+06	0	0	6.2973	3.78	2	2	3.68045	2.03	1	1	3.69047	2.03	1	1	5.956	3.78	2	2									688	80.2514	8.45557
Q9BY27	Protein DGCR6L OS=Homo sapiens OX=9606 GN=DGCR6L PE=1 SV=2 - [DGC6L_HUMAN]	5.91	1	1	1	1	0	0	5.03414e+06	0	0	0						0			3.61955	5.91	1	1		0											220	24.917	7.50342
Q6P1M9	Armadillo repeat-containing X-linked protein 5 OS=Homo sapiens OX=9606 GN=ARMCX5 PE=1 SV=1 - [ARMX5_HUMAN]	3.23	1	1	1	1	0	0	5.01591e+06	0	0	0		0				0			3.15073	3.23	1	1		0								0			558	62.3066	8.73389
Q96AA3	Protein RFT1 homolog OS=Homo sapiens OX=9606 GN=RFT1 PE=1 SV=1 - [RFT1_HUMAN]	1.85	1	1	1	1	0	0	5.00973e+06	0	0	0						0			2.80211	1.85	1	1		0											541	60.2964	8.85107
Q9UHB6	LIM domain and actin-binding protein 1 OS=Homo sapiens OX=9606 GN=LIMA1 PE=1 SV=1 - [LIMA1_HUMAN]	20.82	1	10	10	13	3.8911e+07	7.21801e+06	4.99727e+06	1.25271e+07	0	0	9.72299	7.25	3	3	6.24561	3.29	2	2	13.5415	6.85	4	4	15.642	8.17	4	4		0							759	85.1734	6.84424
O15371	Eukaryotic translation initiation factor 3 subunit D OS=Homo sapiens OX=9606 GN=EIF3D PE=1 SV=1 - [EIF3D_HUMAN]	12.96	1	5	5	10	6.36985e+07	6.0347e+06	4.9882e+06	1.15627e+06	0	0	10.6342	4.93	2	3	8.29742	6.02	2	2	13.2516	9.49	4	4	3.67371	2.55	1	1		0							548	63.9324	6.04932
P54098	DNA polymerase subunit gamma-1 OS=Homo sapiens OX=9606 GN=POLG PE=1 SV=1 - [DPOG1_HUMAN]	6.05	1	5	5	11	7.6739e+06	6.62279e+06	4.98283e+06	4.3459e+06	0	0	14.5142	5	4	4	8.22684	2.66	2	2	11.5639	3.71	3	3	6.90479	2.66	2	2		0				0			1239	139.473	6.90283
Q99661	Kinesin-like protein KIF2C OS=Homo sapiens OX=9606 GN=KIF2C PE=1 SV=2 - [KIF2C_HUMAN]	12.97	1	8	8	18	2.134e+07	16412289	4.91985e+06	1.47054e+07	0	0	22.7246	12.83	7	7	17.0807	9.38	5	5	10.4495	6.21	3	3	8.62639	4.69	3	3		0				0			725	81.2612	7.82568
P09661	U2 small nuclear ribonucleoprotein A' OS=Homo sapiens OX=9606 GN=SNRPA1 PE=1 SV=2 - [RU2A_HUMAN]	14.9	1	3	3	4	13499264	8.84076e+06	4.91852e+06	3.51929e+06	0	0	3.18833	5.49	1	1	2.73358	4.71	1	1	2.56612	4.71	1	1	2.45907	4.71	1	1		0							255	28.3981	8.6167
Q8TF68	Zinc finger protein 384 OS=Homo sapiens OX=9606 GN=ZNF384 PE=1 SV=2 - [ZN384_HUMAN]	4.33	1	1	1	2	1.6449e+07	0	4.90518e+06	0	0	0	5.14627	4.33	1	1		0			5.60675	4.33	1	1										0			577	63.1789	8.95361
O75521	Enoyl-CoA delta isomerase 2, mitochondrial OS=Homo sapiens OX=9606 GN=ECI2 PE=1 SV=4 - [ECI2_HUMAN]	22.08	1	7	7	13	11571411	1.32904e+07	4.88128e+06	1.42072e+07	0	0	14.9491	14.72	5	5	11.3521	11.93	3	3	7.78744	7.61	2	2	10.3733	9.9	3	3		0							394	43.5574	8.99756
Q53GS7	Nucleoporin GLE1 OS=Homo sapiens OX=9606 GN=GLE1 PE=1 SV=2 - [GLE1_HUMAN]	9.89	1	4	4	9	4.59158e+06	9.01613e+06	4.86162e+06	2.58269e+06	0	0	2.96381	2.87	1	1	12.1616	9.89	4	4	6.37183	2.15	1	2	7.3175	5.01	2	2		0				0			698	79.7856	7.43018
O95568	Histidine protein methyltransferase 1 homolog OS=Homo sapiens OX=9606 GN=METTL18 PE=1 SV=1 - [MET18_HUMAN]	5.91	1	1	1	1	0	0	4.85221e+06	0	0	0		0				0			4.36156	5.91	1	1		0								0			372	42.1216	6.75635
O75190	DnaJ homolog subfamily B member 6 OS=Homo sapiens OX=9606 GN=DNAJB6 PE=1 SV=2 - [DNJB6_HUMAN]	16.87	4	4	4	8	9.96231e+06	9.07854e+06	4.84027e+06	1.09634e+07	0	0	5.07417	7.67	2	2	6.96507	8.59	2	2	6.83228	9.82	2	2	6.95578	9.82	2	2									326	36.0649	9.15869
Q8TAP8	Protein phosphatase 1 regulatory subunit 35 OS=Homo sapiens OX=9606 GN=PPP1R35 PE=1 SV=1 - [PPR35_HUMAN]	8.7	1	1	1	2	0	0	4.83758e+06	0	0	0		0			2.94839	8.7	1	1	3.7723	8.7	1	1		0				0							253	27.9356	8.67529
Q9Y606	tRNA pseudouridine synthase A OS=Homo sapiens OX=9606 GN=PUS1 PE=1 SV=3 - [TRUA_HUMAN]	7.03	1	3	3	5	1.5139e+07	18382445	4815795	2.04558e+06	0	0	5.89706	4.92	2	2	3.32064	2.58	1	1	2.98016	2.11	1	1	3.14406	2.58	1	1		0							427	47.4399	8.41162
Q9HAS0	Protein Njmu-R1 OS=Homo sapiens OX=9606 GN=C17orf75 PE=1 SV=2 - [NJMU_HUMAN]	6.57	1	2	2	3	1.0478e+07	332917	4.75891e+06	0	0	0	2.48211	3.03	1	1	3.01882	3.54	1	1	2.42793	3.03	1	1		0				0							396	44.5929	5.03369
Q9Y597	BTB/POZ domain-containing protein KCTD3 OS=Homo sapiens OX=9606 GN=KCTD3 PE=1 SV=2 - [KCTD3_HUMAN]	7.61	1	3	4	5	0	1.94767e+06	4.75257e+06	2.23477e+06	0	0		0			6.07004	3.56	2	2	2.55152	1.96	1	1	5.60918	4.05	2	2		0							815	88.9287	7.03467
Q8TBC3	SH3KBP1-binding protein 1 OS=Homo sapiens OX=9606 GN=SHKBP1 PE=1 SV=2 - [SHKB1_HUMAN]	5.23	1	1	2	3	0	3.25317e+06	4.75257e+06	0	0	0	3.00654	2.97	1	1	3.00753	2.26	1	1	2.55152	2.26	1	1		0											707	76.2959	8.27979
O75530	Polycomb protein EED OS=Homo sapiens OX=9606 GN=EED PE=1 SV=2 - [EED_HUMAN]	6.58	1	2	2	4	0	4.98395e+06	4.75246e+06	5.29521e+06	0	0		0			6.34626	6.58	2	2	3.39425	3.17	1	1	3.18362	3.17	1	1		0							441	50.1656	7.03467
P60903	Protein S100-A10 OS=Homo sapiens OX=9606 GN=S100A10 PE=1 SV=2 - [S10AA_HUMAN]	40.21	1	5	5	16	2.29389e+08	2.33978e+08	4.73488e+06	1.69088e+07	0	0	13.189	37.11	3	4	23.9598	40.21	5	7	11.9362	31.96	2	3	6.46468	31.96	2	2		0							97	11.1955	7.37158
Q96MU7	YTH domain-containing protein 1 OS=Homo sapiens OX=9606 GN=YTHDC1 PE=1 SV=3 - [YTDC1_HUMAN]	3.58	1	2	2	3	1.01765e+06	0	4.71899e+06	2.86549e+06	0	0	2.52723	1.79	1	1		0			3.45066	1.79	1	1	2.8286	1.79	1	1		0				0			727	84.6493	6.22705
Q14764	Major vault protein OS=Homo sapiens OX=9606 GN=MVP PE=1 SV=4 - [MVP_HUMAN]	11.87	1	7	7	10	9.39346e+06	2.02726e+07	4.70505e+06	3.33575e+07	0	0	8.54531	4.59	3	3	9.60479	4.93	3	3	3.74563	1.9	1	1	10.6247	5.71	3	3		0							893	99.2659	5.47803
Q8N9M1	Uncharacterized protein C19orf47 OS=Homo sapiens OX=9606 GN=C19orf47 PE=1 SV=1 - [CS047_HUMAN]	4.5	1	1	1	1	0	0	4.70336e+06	0	0	0		0				0			2.59046	4.5	1	1		0				0							422	44.7185	10.1108
O75817	Ribonuclease P protein subunit p20 OS=Homo sapiens OX=9606 GN=POP7 PE=1 SV=2 - [POP7_HUMAN]	10.71	1	1	1	3	4.80702e+06	5.49865e+06	4.69865e+06	0	0	0	4.22549	10.71	1	1	4.01017	10.71	1	1	3.78104	10.71	1	1		0											140	15.6412	8.93896
Q96R06	Sperm-associated antigen 5 OS=Homo sapiens OX=9606 GN=SPAG5 PE=1 SV=2 - [SPAG5_HUMAN]	5.7	1	5	5	5	0	5.4017e+06	4.69299e+06	0	0	0		0			6.17043	1.42	2	2	9.63138	4.27	3	3		0				0							1193	134.338	4.99561
Q8WY91	THAP domain-containing protein 4 OS=Homo sapiens OX=9606 GN=THAP4 PE=1 SV=2 - [THAP4_HUMAN]	2.95	1	1	1	3	1.22131e+06	3119178	4.67546e+06	0	0	0	4.74926	2.95	1	1	5.14593	2.95	1	1	4.63704	2.95	1	1		0				0							577	62.8506	9.27588
Q13670	Putative postmeiotic segregation increased 2-like protein 11 OS=Homo sapiens OX=9606 GN=PMS2P11 PE=5 SV=1 - [PM2PB_HUMAN]	5.19	1	1	1	2	0	5.86644e+06	4.64623e+06	0	0	0		0			3.69514	5.19	1	1	3.49999	5.19	1	1													270	28.536	6.69775
P51617	Interleukin-1 receptor-associated kinase 1 OS=Homo sapiens OX=9606 GN=IRAK1 PE=1 SV=2 - [IRAK1_HUMAN]	14.61	7	7	7	16	1.2262e+07	1.55192e+07	4.6345e+06	2.31307e+07	0	0	17.6927	13.06	6	6	13.4883	8.15	4	4	3.52634	1.69	1	1	18.2911	11.1	5	5		0							712	76.4886	6.62451
P14406	Cytochrome c oxidase subunit 7A2, mitochondrial OS=Homo sapiens OX=9606 GN=COX7A2 PE=1 SV=1 - [CX7A2_HUMAN]	27.71	1	2	2	3	0	0	4.62863e+06	8.3246e+06	0	0		0			3.07916	12.05	1	1	2.86838	15.66	1	1	2.48176	15.66	1	1									83	9.39011	9.75928
Q16851	UTP--glucose-1-phosphate uridylyltransferase OS=Homo sapiens OX=9606 GN=UGP2 PE=1 SV=5 - [UGPA_HUMAN]	2.36	1	1	1	1	0	0	4.61894e+06	0	0	0		0				0			2.92264	2.36	1	1		0				0							508	56.9047	8.14795
O75323	Protein NipSnap homolog 2 OS=Homo sapiens OX=9606 GN=NIPSNAP2 PE=1 SV=1 - [NIPS2_HUMAN]	8.04	1	2	2	3	0	4.73977e+07	4.61831e+06	7.05525e+06	0	0		0			2.69152	3.15	1	1	2.47358	4.9	1	1	2.68394	4.9	1	1						0			286	33.7212	9.36377
Q96I51	RCC1-like G exchanging factor-like protein OS=Homo sapiens OX=9606 GN=RCC1L PE=1 SV=2 - [RCC1L_HUMAN]	14.87	1	4	4	4	1.36777e+07	0	4.61382e+06	1.7615e+06	0	0	6.48376	7.54	2	2		0			3.69678	3.45	1	1	3.23048	3.88	1	1		0				0			464	49.9652	8.39697
Q8TEW0	Partitioning defective 3 homolog OS=Homo sapiens OX=9606 GN=PARD3 PE=1 SV=2 - [PARD3_HUMAN]	3.76	1	4	4	9	3.06902e+06	5.19968e+06	4.5436e+06	3.42595e+06	0	0	2.65433	0.88	1	1	9.72705	2.8	3	3	9.03331	2.88	3	3	5.47483	1.62	2	2		0				0			1356	151.33	7.6792
Q9BYC5	Alpha-(1,6)-fucosyltransferase OS=Homo sapiens OX=9606 GN=FUT8 PE=1 SV=2 - [FUT8_HUMAN]	10.61	1	3	3	5	0	0	4.49027e+06	3.56325e+06	0	0	3.0157	2.78	1	1	3.86993	3.48	1	1	3.54554	3.48	1	1	8.39334	7.83	2	2		0				0			575	66.474	7.66455
P63092	Guanine nucleotide-binding protein G(s) subunit alpha isoforms short OS=Homo sapiens OX=9606 GN=GNAS PE=1 SV=1 - [GNAS2_HUMAN]	6.09	10	1	2	5	3.37329e+07	4.39925e+07	4.43045e+06	3.66478e+07	0	0	2.47484	2.79	1	1	2.75602	2.79	1	1	3.18568	3.3	1	1	5.83241	6.09	2	2		0				0			394	45.6359	5.8208
Q6DD88	Atlastin-3 OS=Homo sapiens OX=9606 GN=ATL3 PE=1 SV=1 - [ATLA3_HUMAN]	7.39	1	2	2	3	0	8.08249e+06	4.42974e+06	0	0	0	3.833	3.51	1	1	4.3776	3.88	1	1	3.20603	3.88	1	1		0				0							541	60.5034	5.65576
P10070	Zinc finger protein GLI2 OS=Homo sapiens OX=9606 GN=GLI2 PE=1 SV=4 - [GLI2_HUMAN]	3.59	1	5	5	6	0	836027	4.41548e+06	0	0	0		0			3.27765	1.01	1	1	8.80571	2.84	3	3	5.82025	1.64	2	2		0				0			1586	167.678	7.32764
Q96DA6	Mitochondrial import inner membrane translocase subunit TIM14 OS=Homo sapiens OX=9606 GN=DNAJC19 PE=1 SV=3 - [TIM14_HUMAN]	12.07	1	1	1	3	4.37321e+06	0	4.40684e+06	5.66179e+06	0	0	2.7638	12.07	1	1		0			3.3019	12.07	1	1	3.04286	12.07	1	1						0			116	12.4907	10.0962
Q9BQ13	BTB/POZ domain-containing protein KCTD14 OS=Homo sapiens OX=9606 GN=KCTD14 PE=1 SV=2 - [KCD14_HUMAN]	14.12	1	3	3	5	2.47009e+07	1.43633e+07	4.40266e+06	0	0	0	4.28419	5.49	1	1	9.74723	14.12	3	3	2.71904	3.92	1	1		0				0							255	29.572	8.5874
Q9ULL5	Proline-rich protein 12 OS=Homo sapiens OX=9606 GN=PRR12 PE=1 SV=2 - [PRR12_HUMAN]	4.12	1	2	2	2	0	0	4.40173e+06	0	0	0		0				0			3.36048	1.89	1	1	4.75901	2.22	1	1		0							1215	129.911	8.00146
P13995	Bifunctional methylenetetrahydrofolate dehydrogenase/cyclohydrolase, mitochondrial OS=Homo sapiens OX=9606 GN=MTHFD2 PE=1 SV=2 - [MTDC_HUMAN]	9.43	1	2	2	2	0	0	4.39796e+06	0	0	0		0			3.8602	6	1	1	3.12586	3.43	1	1		0								0			350	37.8712	8.73389
O95628	CCR4-NOT transcription complex subunit 4 OS=Homo sapiens OX=9606 GN=CNOT4 PE=1 SV=3 - [CNOT4_HUMAN]	9.39	1	3	3	3	0	7.50408e+06	4.39441e+06	0	0	0		0			6.79334	6.78	2	2	3.17328	2.61	1	1		0											575	63.4703	7.03467
P21359	Neurofibromin OS=Homo sapiens OX=9606 GN=NF1 PE=1 SV=2 - [NF1_HUMAN]	2.32	1	6	6	11	6.17456e+06	5.25595e+06	4.39437e+06	3.62566e+06	0	0	12.2032	1.69	4	4	9.14874	1.16	3	3	5.2039	0.77	2	2	5.58624	0.77	2	2		0				0			2839	319.168	7.38623
Q9UKY7	Protein CDV3 homolog OS=Homo sapiens OX=9606 GN=CDV3 PE=1 SV=1 - [CDV3_HUMAN]	33.33	1	3	3	6	2.4019e+07	1.7187e+07	4.3753e+06	0	0	0	3.96083	18.99	1	1	16.9604	33.33	3	4	3.46742	5.43	1	1		0				0							258	27.3184	6.40479
O95239	Chromosome-associated kinesin KIF4A OS=Homo sapiens OX=9606 GN=KIF4A PE=1 SV=3 - [KIF4A_HUMAN]	6.82	1	4	7	10	6.46691e+06	1.15701e+07	4.36812e+06	0	0	0	15.3389	4.55	4	5	9.38835	3	3	3	2.6191	1.14	1	1	3.821	1.3	1	1		0				0			1232	139.794	6.26514
Q9NQT5	Exosome complex component RRP40 OS=Homo sapiens OX=9606 GN=EXOSC3 PE=1 SV=3 - [EXOS3_HUMAN]	5.45	1	1	1	5	4.97789e+06	5.34521e+06	4.36135e+06	3.18738e+06	0	0	3.00568	5.45	1	1	5.31127	5.45	1	2	2.40484	5.45	1	1	2.75037	5.45	1	1						0			275	29.5534	8.104
O75376	Nuclear receptor corepressor 1 OS=Homo sapiens OX=9606 GN=NCOR1 PE=1 SV=2 - [NCOR1_HUMAN]	3.4	1	6	6	8	2.63853e+06	5.39151e+06	4.35503e+06	1.91459e+06	0	0	5.22069	0.94	2	2	2.8514	0.53	1	1	2.55713	0.41	1	1	13.6303	2.46	4	4		0				0			2440	270.044	7.10791
Q92547	DNA topoisomerase 2-binding protein 1 OS=Homo sapiens OX=9606 GN=TOPBP1 PE=1 SV=3 - [TOPB1_HUMAN]	5.19	1	5	5	11	4.63673e+06	5.37564e+06	4.35432e+06	3.02419e+06	0	0	8.03053	2.56	2	2	14.7349	2.76	3	4	10.8153	1.97	2	3	6.33816	1.84	2	2		0				0			1522	170.571	6.96143
O00400	Acetyl-coenzyme A transporter 1 OS=Homo sapiens OX=9606 GN=SLC33A1 PE=1 SV=1 - [ACATN_HUMAN]	2.37	1	1	1	2	0	0	4.34776e+06	1.07477e+07	0	0		0				0			2.64886	2.37	1	1	3.21979	2.37	1	1		0							549	60.8698	7.32764
Q96T88	E3 ubiquitin-protein ligase UHRF1 OS=Homo sapiens OX=9606 GN=UHRF1 PE=1 SV=1 - [UHRF1_HUMAN]	7.19	1	4	4	5	7.34287e+06	1.25187e+07	4.34409e+06	0	0	0	3.14621	1.89	1	1	6.80103	3.4	2	2	5.44077	3.78	2	2		0				0							793	89.757	7.56201
P61981	14-3-3 protein gamma OS=Homo sapiens OX=9606 GN=YWHAG PE=1 SV=2 - [1433G_HUMAN]	12.15	1	1	2	3	28558282	28262570	4.33419e+06	0	0	0	3.4024	6.48	1	1	3.02525	6.48	1	1	4.26141	5.67	1	1		0											247	28.2849	4.89404
Q96K37	Solute carrier family 35 member E1 OS=Homo sapiens OX=9606 GN=SLC35E1 PE=1 SV=2 - [S35E1_HUMAN]	3.41	1	1	1	3	0	9.39958e+06	4322501	1.01861e+07	0	0		0			3.336	3.41	1	1	3.13392	3.41	1	1	3.35053	3.41	1	1									410	44.7437	9.78857
Q9NX70	Mediator of RNA polymerase II transcription subunit 29 OS=Homo sapiens OX=9606 GN=MED29 PE=1 SV=1 - [MED29_HUMAN]	8.5	1	1	1	2	0	4.36507e+06	4.31834e+06	0	0	0		0			4.56244	8.5	1	1	4.33195	8.5	1	1		0											200	21.0595	6.29053
P51116	Fragile X mental retardation syndrome-related protein 2 OS=Homo sapiens OX=9606 GN=FXR2 PE=1 SV=2 - [FXR2_HUMAN]	17.09	1	4	8	20	9.71108e+07	1.86197e+07	4.31632e+06	1.25045e+08	0	0	30.0686	17.09	8	9	18.953	10.85	4	5	3.48787	1.93	1	1	16.4129	5.05	3	5		0				0			673	74.178	6.22705
Q9H4A3	Serine/threonine-protein kinase WNK1 OS=Homo sapiens OX=9606 GN=WNK1 PE=1 SV=2 - [WNK1_HUMAN]	1.68	1	2	3	6	2.18101e+06	8.99965e+06	4.29744e+06	6.39372e+06	0	0	3.25875	0.55	1	1	2.73112	0.5	1	1	6.8771	1.18	2	2	6.52735	1.18	2	2		0				0			2382	250.64	6.34131
Q6IAA8	Ragulator complex protein LAMTOR1 OS=Homo sapiens OX=9606 GN=LAMTOR1 PE=1 SV=2 - [LTOR1_HUMAN]	25.47	1	3	3	4	8.32019e+06	0	4.29641e+06	9.38466e+06	0	0	6.428	18.01	2	2		0			3.56911	7.45	1	1	3.52733	8.07	1	1									161	17.7338	5.14795
P36542	ATP synthase subunit gamma, mitochondrial OS=Homo sapiens OX=9606 GN=ATP5F1C PE=1 SV=1 - [ATPG_HUMAN]	22.82	1	7	7	12	1.5595e+07	1.43353e+07	4.29251e+06	0	0	0	14.2413	15.44	5	5	13.3322	15.77	4	4	7.90956	7.38	3	3		0				0							298	32.9753	9.21729
Q8TAT6	Nuclear protein localization protein 4 homolog OS=Homo sapiens OX=9606 GN=NPLOC4 PE=1 SV=3 - [NPL4_HUMAN]	5.59	1	2	2	2	0	0	4.27878e+06	0	0	0	2.91738	3.29	1	1		0			2.48322	2.3	1	1		0											608	68.0769	6.37939
P01130	Low-density lipoprotein receptor OS=Homo sapiens OX=9606 GN=LDLR PE=1 SV=1 - [LDLR_HUMAN]	3.14	1	2	2	6	5.75053e+06	7.77255e+06	4.26612e+06	9.57226e+06	0	0	2.87535	1.63	1	1	6.28795	3.14	2	2	3.06643	1.63	1	1	6.83781	3.14	2	2									860	95.3136	5.04639
P62269	40S ribosomal protein S18 OS=Homo sapiens OX=9606 GN=RPS18 PE=1 SV=3 - [RS18_HUMAN]	23.68	1	5	5	12	72655424	9.68492e+07	4.25514e+06	1.43882e+08	0	0	12.5383	17.76	4	4	14.4913	17.76	4	4	4.16614	9.21	1	1	9.45189	22.37	3	3		0				0			152	17.7079	10.9897
P49748	Very long-chain specific acyl-CoA dehydrogenase, mitochondrial OS=Homo sapiens OX=9606 GN=ACADVL PE=1 SV=1 - [ACADV_HUMAN]	6.26	1	3	3	6	0	4.06461e+06	4.23952e+06	3.54302e+06	0	0		0			9.05691	6.26	3	3	6.6255	4.58	2	2	2.72181	1.68	1	1		0				0			655	70.3454	8.74854
Q1MSJ5	Centrosome and spindle pole-associated protein 1 OS=Homo sapiens OX=9606 GN=CSPP1 PE=1 SV=4 - [CSPP1_HUMAN]	3.11	1	3	3	3	0	0	4.23538e+06	4.4002e+06	0	0		0				0			5.40243	2.15	2	2	2.60493	0.96	1	1		0				0			1256	145.433	6.80029
Q96I25	Splicing factor 45 OS=Homo sapiens OX=9606 GN=RBM17 PE=1 SV=1 - [SPF45_HUMAN]	15.71	1	6	6	8	1.83192e+07	1.355e+07	4.19314e+06	0	0	0	9.42039	12.47	3	3	14.1495	11.72	4	4	2.78095	2.99	1	1		0				0				0			401	44.9339	5.97314
P10155	60 kDa SS-A/Ro ribonucleoprotein OS=Homo sapiens OX=9606 GN=TROVE2 PE=1 SV=2 - [RO60_HUMAN]	15.43	1	6	6	11	3.05327e+07	3.83431e+07	4.16685e+06	0	0	0	13.4384	10.04	4	4	16.3068	13.75	5	5	7.01835	7.06	2	2		0								0			538	60.6312	8.03076
O75947	ATP synthase subunit d, mitochondrial OS=Homo sapiens OX=9606 GN=ATP5H PE=1 SV=3 - [ATP5H_HUMAN]	10.56	1	1	1	3	0	4.33962e+06	4.14987e+06	5.99273e+06	0	0		0			2.88185	10.56	1	1	2.99822	10.56	1	1	3.02522	10.56	1	1		0							161	18.4795	5.30029
Q8IWU5	Extracellular sulfatase Sulf-2 OS=Homo sapiens OX=9606 GN=SULF2 PE=1 SV=1 - [SULF2_HUMAN]	1.49	1	1	1	1	0	0	4.14216e+06	0	0	0		0				0			2.97703	1.49	1	1		0				0				0			870	100.39	9.17334
Q96A65	Exocyst complex component 4 OS=Homo sapiens OX=9606 GN=EXOC4 PE=1 SV=1 - [EXOC4_HUMAN]	8.83	1	6	6	11	8.92202e+06	1.35496e+07	4140418	3.93705e+06	0	0	12.2768	6.26	4	4	9.25852	4.21	3	3	5.67371	3.29	2	2	6.13975	3.29	2	2		0							974	110.429	6.49365
Q15154	Pericentriolar material 1 protein OS=Homo sapiens OX=9606 GN=PCM1 PE=1 SV=5 - [PCM1_HUMAN]	4.59	1	5	6	6	7.22989e+06	9.88581e+06	4.08316e+06	8.59607e+06	0	0	9.25021	2.57	3	3	3.60415	0.99	1	1	2.98366	0.59	1	1	2.69918	0.44	1	1		0				0			2024	228.403	5.021
P83111	Serine beta-lactamase-like protein LACTB, mitochondrial OS=Homo sapiens OX=9606 GN=LACTB PE=1 SV=2 - [LACTB_HUMAN]	8.41	1	5	5	10	2.14225e+07	1.21516e+07	4.07334e+06	1.03456e+07	0	0	11.6716	6.22	4	4	8.7913	4.2	3	3	2.8699	2.01	1	1	5.42203	2.01	2	2						0			547	60.655	8.52881
Q8WV60	Pentatricopeptide repeat-containing protein 2, mitochondrial OS=Homo sapiens OX=9606 GN=PTCD2 PE=1 SV=3 - [PTCD2_HUMAN]	5.93	1	2	2	4	9.13351e+06	36872988	4.07143e+06	0	0	0	6.11006	5.93	2	2	2.73046	2.58	1	1	2.50807	2.58	1	1		0								0			388	43.9393	9.23193
Q9BT25	HAUS augmin-like complex subunit 8 OS=Homo sapiens OX=9606 GN=HAUS8 PE=1 SV=3 - [HAUS8_HUMAN]	2.44	1	1	1	2	0	0	4.06587e+06	6.46419e+06	0	0		0				0			2.74704	2.44	1	1	2.6088	2.44	1	1		0				0			410	44.83	7.06396
Q9NPA3	Mid1-interacting protein 1 OS=Homo sapiens OX=9606 GN=MID1IP1 PE=1 SV=1 - [M1IP1_HUMAN]	15.85	1	2	2	3	0	0	4.06423e+06	0	0	0					3.61956	10.38	1	1	6.16252	15.85	2	2						0							183	20.1889	5.50342
Q5HYI8	Rab-like protein 3 OS=Homo sapiens OX=9606 GN=RABL3 PE=1 SV=1 - [RABL3_HUMAN]	3.39	1	1	1	1	0	0	4.04338e+06	0	0	0		0				0			2.43928	3.39	1	1		0											236	26.4065	7.10791
Q9ULC4	Malignant T-cell-amplified sequence 1 OS=Homo sapiens OX=9606 GN=MCTS1 PE=1 SV=1 - [MCTS1_HUMAN]	16.57	1	2	2	4	1.59861e+07	0	4.02351e+06	0	0	0	5.55227	16.57	2	2	3.96051	10.5	1	1	3.24436	10.5	1	1		0				0				0			181	20.5418	8.82178
Q86YP4	Transcriptional repressor p66-alpha OS=Homo sapiens OX=9606 GN=GATAD2A PE=1 SV=1 - [P66A_HUMAN]	8.21	1	3	3	4	0	6.47555e+06	4.02282e+06	3.70048e+06	0	0		0			2.47681	2.05	1	1	6.81343	6.16	2	2	3.04903	3.63	1	1		0							633	68.0205	9.93506
Q15645	Pachytene checkpoint protein 2 homolog OS=Homo sapiens OX=9606 GN=TRIP13 PE=1 SV=2 - [PCH2_HUMAN]	6.02	1	2	2	3	0	0	4.01846e+06	6.47054e+06	0	0		0				0			2.54858	3.01	1	1	5.78529	6.02	2	2		0				0			432	48.5205	6.0874
Q9BPX6	Calcium uptake protein 1, mitochondrial OS=Homo sapiens OX=9606 GN=MICU1 PE=1 SV=1 - [MICU1_HUMAN]	11.13	1	4	4	8	1.57043e+07	1.78351e+07	3982876	4.07544e+06	0	0	9.36939	7.98	3	3	10.5876	9.66	3	3	3.29464	3.15	1	1	3.71586	3.99	1	1		0				0			476	54.3165	8.41162
Q9UQR1	Zinc finger protein 148 OS=Homo sapiens OX=9606 GN=ZNF148 PE=1 SV=2 - [ZN148_HUMAN]	7.05	1	3	3	4	0	6.33036e+06	3.96443e+06	2.26393e+06	0	0		0			3.55695	2.77	1	1	4.06396	1.76	1	1	6.29195	4.28	2	2		0				0			794	88.9206	6.48096
Q8NBX0	Saccharopine dehydrogenase-like oxidoreductase OS=Homo sapiens OX=9606 GN=SCCPDH PE=1 SV=1 - [SCPDL_HUMAN]	6.06	1	2	2	2	2.46833e+06	0	3957972	0	0	0	2.43226	3.03	1	1		0			2.46706	3.03	1	1		0				0				0			429	47.1215	9.14404
Q8WXE0	Caskin-2 OS=Homo sapiens OX=9606 GN=CASKIN2 PE=1 SV=2 - [CSKI2_HUMAN]	1.25	1	1	1	1	0	0	3.91245e+06	0	0	0		0				0			2.98884	1.25	1	1		0				0				0			1202	126.705	7.09326
Q99569	Plakophilin-4 OS=Homo sapiens OX=9606 GN=PKP4 PE=1 SV=2 - [PKP4_HUMAN]	6.21	1	5	5	6	0	5.26334e+06	3.89586e+06	2.7969e+06	0	0		0			5.73115	2.18	2	2	3.34664	1.17	1	1	9.81143	4.03	3	3		0				0			1192	131.787	8.93896
Q01082	Spectrin beta chain, non-erythrocytic 1 OS=Homo sapiens OX=9606 GN=SPTBN1 PE=1 SV=2 - [SPTB2_HUMAN]	5.63	1	8	9	16	1.08758e+07	5.46513e+07	3.88681e+06	5.88087e+07	0	0	18.072	3.89	6	6	15.2889	3.09	5	5	9.38389	1.65	3	3	5.80852	0.93	2	2		0				0			2364	274.439	5.56689
Q9UHN1	DNA polymerase subunit gamma-2, mitochondrial OS=Homo sapiens OX=9606 GN=POLG2 PE=1 SV=1 - [DPOG2_HUMAN]	4.95	1	2	2	4	6.87139e+06	1.99173e+07	3.88503e+06	1.56337e+06	0	0	2.55557	2.47	1	1	3.50014	2.47	1	1	2.59193	2.47	1	1	2.6684	2.47	1	1									485	54.8762	8.35303
Q8N357	Solute carrier family 35 member F6 OS=Homo sapiens OX=9606 GN=SLC35F6 PE=1 SV=1 - [S35F6_HUMAN]	3.77	1	1	1	2	0	4.86432e+06	3.88152e+06	0	0	0					2.96036	3.77	1	1	2.93067	3.77	1	1													371	40.1882	6.93213
P0DI83	Ras-related protein Rab-34, isoform NARR OS=Homo sapiens OX=9606 GN=RAB34 PE=1 SV=1 - [NARR_HUMAN]	9.09	1	1	1	1	0	0	3.86147e+06	0	0	0						0			4.12654	9.09	1	1		0								0			198	21.1056	12.1616
O14787	Transportin-2 OS=Homo sapiens OX=9606 GN=TNPO2 PE=1 SV=3 - [TNPO2_HUMAN]	1.34	2	1	1	2	0	0	3.85194e+06	5.08609e+06	0	0		0				0			2.7828	1.34	1	1	2.4559	1.34	1	1		0							897	101.322	5.0083
O95425	Supervillin OS=Homo sapiens OX=9606 GN=SVIL PE=1 SV=2 - [SVIL_HUMAN]	5.78	1	8	8	14	8.89236e+06	1.22865e+07	3.84961e+06	1.78335e+07	0	0	10.1073	2.35	3	3	20.4213	4.7	6	6	6.21493	1.54	2	2	9.12195	2.12	3	3		0				0			2214	247.593	6.97607
Q13428	Treacle protein OS=Homo sapiens OX=9606 GN=TCOF1 PE=1 SV=3 - [TCOF_HUMAN]	10.55	1	11	11	19	2.86398e+07	3.87886e+07	3.83363e+06	6.76732e+07	0	0	16.9411	5.58	5	5	27.6704	8.2	8	8	9.90805	4.3	3	3	12.2117	2.28	3	3		0				0			1488	152.015	9.0415
Q06587	E3 ubiquitin-protein ligase RING1 OS=Homo sapiens OX=9606 GN=RING1 PE=1 SV=2 - [RING1_HUMAN]	11.58	2	3	3	7	1.20834e+07	1.88667e+07	3.819e+06	3.345e+07	0	0	8.29692	8.13	2	2	7.51338	7.64	2	2	4.50038	4.19	1	1	5.82984	3.45	1	2		0				0			406	42.4028	5.61768
A1X283	SH3 and PX domain-containing protein 2B OS=Homo sapiens OX=9606 GN=SH3PXD2B PE=1 SV=3 - [SPD2B_HUMAN]	4.39	1	2	2	3	0	2.59876e+06	3.80485e+06	0	0	0	5.14591	2.2	1	1	2.97726	2.2	1	1	2.54915	2.2	1	1		0				0				0			911	101.516	8.68994
Q99081	Transcription factor 12 OS=Homo sapiens OX=9606 GN=TCF12 PE=1 SV=1 - [HTF4_HUMAN]	6.74	1	2	2	3	0	1.31587e+07	3.7966e+06	1.03281e+07	0	0		0			3.97831	2.79	1	1	3.52644	3.96	1	1	3.37176	2.79	1	1		0				0			682	72.9203	7.02002
Q9BSJ8	Extended synaptotagmin-1 OS=Homo sapiens OX=9606 GN=ESYT1 PE=1 SV=1 - [ESYT1_HUMAN]	5.62	1	4	4	5	2.46976e+07	0	3.78859e+06	5.08036e+06	0	0	5.14928	2.81	2	2					3.05305	1.09	1	1	7.16858	3.17	2	2		0				0			1104	122.78	5.8335
Q12802	A-kinase anchor protein 13 OS=Homo sapiens OX=9606 GN=AKAP13 PE=1 SV=2 - [AKP13_HUMAN]	2.17	1	4	4	4	0	0	3.78666e+06	2.1037e+06	0	0		0				0			5.53842	0.96	2	2	7.19488	1.21	2	2		0				0			2813	307.359	5.23682
Q9BR76	Coronin-1B OS=Homo sapiens OX=9606 GN=CORO1B PE=1 SV=1 - [COR1B_HUMAN]	2.04	1	1	1	2	0	3.16366e+06	3.76233e+06	0	0	0		0			3.01332	2.04	1	1	2.54259	2.04	1	1		0								0			489	54.2003	5.88428
P00750	Tissue-type plasminogen activator OS=Homo sapiens OX=9606 GN=PLAT PE=1 SV=1 - [TPA_HUMAN]	4.98	1	2	2	5	0	5.26068e+06	3.75997e+06	5.11335e+06	0	0		0			3.73593	2.85	1	1	7.09153	4.98	2	2	6.59721	4.98	2	2		0							562	62.8759	7.79639
P41162	ETS translocation variant 3 OS=Homo sapiens OX=9606 GN=ETV3 PE=1 SV=2 - [ETV3_HUMAN]	6.45	1	2	2	4	0	3.54625e+06	3.75685e+06	2765198	0	0		0			5.6881	6.45	2	2	2.43651	3.52	1	1	2.64203	3.52	1	1		0							512	56.9656	8.57275
Q9ULD2	Microtubule-associated tumor suppressor 1 OS=Homo sapiens OX=9606 GN=MTUS1 PE=1 SV=2 - [MTUS1_HUMAN]	12.28	1	10	10	14	1.07212e+07	5.93574e+06	3.75002e+06	3.11372e+06	0	0	11.6196	4.17	4	4	14.8193	6.77	4	4	9.01553	3.07	3	3	8.98025	4.57	3	3		0				0			1270	141.309	7.50342
P18583	Protein SON OS=Homo sapiens OX=9606 GN=SON PE=1 SV=4 - [SON_HUMAN]	2.06	1	3	3	3	0	2.19426e+07	3.74356e+06	0	0	0		0			6.06654	1.57	2	2	2.6325	0.49	1	1		0				0				0			2426	263.664	5.64307
Q6NZ67	Mitotic-spindle organizing protein 2B OS=Homo sapiens OX=9606 GN=MZT2B PE=1 SV=1 - [MZT2B_HUMAN]	24.05	2	2	2	3	5.85716e+06	0	3.74347e+06	0	0	0	4.19943	13.92	1	1	2.93781	10.13	1	1	3.42	13.92	1	1		0											158	16.2156	10.1548
Q8NI77	Kinesin-like protein KIF18A OS=Homo sapiens OX=9606 GN=KIF18A PE=1 SV=2 - [KI18A_HUMAN]	1.67	1	1	1	1	0	0	3.73951e+06	0	0	0		0				0			3.08051	1.67	1	1		0				0				0			898	102.216	8.90967
Q96KM6	Zinc finger protein 512B OS=Homo sapiens OX=9606 GN=ZNF512B PE=1 SV=1 - [Z512B_HUMAN]	2.24	1	1	1	1	0	0	3.73449e+06	0	0	0		0				0			4.69093	2.24	1	1		0				0				0			892	97.2024	9.83252
Q15032	R3H domain-containing protein 1 OS=Homo sapiens OX=9606 GN=R3HDM1 PE=1 SV=3 - [R3HD1_HUMAN]	2.27	1	2	2	5	6.77997e+06	4.93879e+06	3.72985e+06	4.27038e+06	0	0	5.50513	2.27	2	2	2.74757	1.18	1	1	2.52122	1.18	1	1	2.81457	1.18	1	1		0				0			1099	120.621	8.74854
Q12873	Chromodomain-helicase-DNA-binding protein 3 OS=Homo sapiens OX=9606 GN=CHD3 PE=1 SV=3 - [CHD3_HUMAN]	0.65	1	1	1	3	0	0	3.72858e+06	3.22681e+06	0	0		0			2.75782	0.65	1	1	2.98456	0.65	1	1	2.77241	0.65	1	1		0				0			2000	226.45	7.29834
P09758	Tumor-associated calcium signal transducer 2 OS=Homo sapiens OX=9606 GN=TACSTD2 PE=1 SV=3 - [TACD2_HUMAN]	9.91	1	2	2	5	3.96128e+06	4.60838e+06	3.71617e+06	9.93369e+06	0	0	3.51667	4.95	1	1	3.98015	4.95	1	1	4.25979	4.95	1	1	8.62048	9.91	2	2		0							323	35.6866	8.86572
O00257	E3 SUMO-protein ligase CBX4 OS=Homo sapiens OX=9606 GN=CBX4 PE=1 SV=3 - [CBX4_HUMAN]	11.43	1	4	4	7	2.76396e+06	1.0353e+07	3.7106e+06	0	0	0	6.36151	6.43	2	2	14.5262	8.21	3	4	3.45643	3.21	1	1		0				0				0			560	61.3295	9.36377
Q86US8	Telomerase-binding protein EST1A OS=Homo sapiens OX=9606 GN=SMG6 PE=1 SV=2 - [EST1A_HUMAN]	6.91	1	6	6	8	6.02216e+06	5.50658e+06	3.69309e+06	7.69758e+06	0	0	5.72894	1.9	2	2	2.78592	0.92	1	1	8.7335	3.66	3	3	5.72172	2.4	2	2						0			1419	160.363	7.04932
Q9H3U1	Protein unc-45 homolog A OS=Homo sapiens OX=9606 GN=UNC45A PE=1 SV=1 - [UN45A_HUMAN]	6.89	1	5	5	8	4.59739e+06	7.45942e+06	3.69151e+06	1.11133e+07	0	0	6.34846	3.28	2	2	6.30906	2.54	2	2	6.09989	2.75	2	2	6.57359	3.28	2	2		0							944	103.011	6.07471
O15160	DNA-directed RNA polymerases I and III subunit RPAC1 OS=Homo sapiens OX=9606 GN=POLR1C PE=1 SV=1 - [RPAC1_HUMAN]	8.38	1	2	2	4	2.2554e+06	0	3.66649e+06	0	0	0	4.37189	4.62	1	1	3.93157	4.62	1	1	2.44697	3.76	1	1	2.49626	3.76	1	1		0				0			346	39.225	5.50342
P30876	DNA-directed RNA polymerase II subunit RPB2 OS=Homo sapiens OX=9606 GN=POLR2B PE=1 SV=1 - [RPB2_HUMAN]	4.86	1	4	4	6	1.08013e+07	6.95329e+06	3.66291e+06	0	0	0	10.2956	3.83	3	3	4.98725	1.87	2	2	4.54663	1.87	1	1		0				0				0			1174	133.811	6.87354
Q99543	DnaJ homolog subfamily C member 2 OS=Homo sapiens OX=9606 GN=DNAJC2 PE=1 SV=4 - [DNJC2_HUMAN]	15.62	1	7	7	11	2.57215e+07	2.81965e+07	3.64849e+06	2.29494e+07	0	0	15.6408	10.47	5	5	8.57462	5.64	3	3	3.57747	3.22	1	1	5.58338	3.86	2	2		0				0			621	71.9516	8.70459
P49005	DNA polymerase delta subunit 2 OS=Homo sapiens OX=9606 GN=POLD2 PE=1 SV=1 - [DPOD2_HUMAN]	9.17	1	3	3	5	5.59189e+06	1.25721e+07	3647353	3.50653e+06	0	0	3.77242	2.99	1	1	3.52906	2.99	1	1	3.0398	3.2	1	1	6.07537	5.97	2	2		0							469	51.257	5.57959
Q6P2H3	Centrosomal protein of 85 kDa OS=Homo sapiens OX=9606 GN=CEP85 PE=1 SV=1 - [CEP85_HUMAN]	3.41	1	2	2	4	0	3.7777e+06	3.64444e+06	1.5689e+06	0	0		0			5.11947	3.41	2	2	2.7123	1.57	1	1	2.62691	1.84	1	1									762	85.5862	5.99854
Q5JUR7	Testis-expressed protein 30 OS=Homo sapiens OX=9606 GN=TEX30 PE=2 SV=1 - [TEX30_HUMAN]	3.96	1	1	1	2	0	5.48128e+06	3.62614e+06	0	0	0		0			2.55709	3.96	1	1	2.74954	3.96	1	1		0											227	25.5681	8.66064
Q2TB90	Putative hexokinase HKDC1 OS=Homo sapiens OX=9606 GN=HKDC1 PE=1 SV=3 - [HKDC1_HUMAN]	9.05	1	7	7	11	1.75597e+06	6.03757e+06	3.59292e+06	1.61327e+07	0	0	2.88385	1.53	1	1	15.6963	6.54	5	5	5.6892	2.84	2	2	8.46546	3.71	3	3		0				0			917	102.478	7.12256
Q8WUY9	DEP domain-containing protein 1B OS=Homo sapiens OX=9606 GN=DEPDC1B PE=1 SV=2 - [DEP1B_HUMAN]	2.08	1	1	1	1	0	0	3.58168e+06	0	0	0		0				0			2.64362	2.08	1	1		0								0			529	61.7312	8.85107
Q13618	Cullin-3 OS=Homo sapiens OX=9606 GN=CUL3 PE=1 SV=2 - [CUL3_HUMAN]	7.68	1	4	4	7	4.24696e+06	5.4281e+06	3.56243e+06	0	0	0	6.18156	4.43	2	2	3.79405	1.95	1	1	12.6075	7.68	4	4		0				0							768	88.8735	8.48486
Q8N1G1	RNA exonuclease 1 homolog OS=Homo sapiens OX=9606 GN=REXO1 PE=1 SV=3 - [REXO1_HUMAN]	6.96	1	5	5	6	7.40078e+06	1.41746e+07	3.54478e+06	6.92322e+06	0	0	4.16906	1.31	1	1	6.38237	2.87	2	2	2.55927	1.06	1	1	6.83866	2.78	2	2		0							1221	131.429	8.95361
P05556	Integrin beta-1 OS=Homo sapiens OX=9606 GN=ITGB1 PE=1 SV=2 - [ITB1_HUMAN]	4.01	1	3	3	5	4.88913e+06	2.10176e+07	3.53401e+06	4.51553e+06	0	0	2.63179	1.38	1	1	2.54869	1.25	1	1	2.75089	1.38	1	1	5.92193	2.76	2	2		0				0			798	88.357	5.38916
P81605	Dermcidin OS=Homo sapiens OX=9606 GN=DCD PE=1 SV=2 - [DCD_HUMAN]	12.73	1	2	2	4	120243486	5.8011e+07	3.52945e+06	0	0	0	7.78024	12.73	1	2	3.73077	12.73	1	1	2.62656	10	1	1													110	11.2768	6.53662
Q8WXA9	Splicing regulatory glutamine/lysine-rich protein 1 OS=Homo sapiens OX=9606 GN=SREK1 PE=1 SV=1 - [SREK1_HUMAN]	6.89	1	3	3	7	9.48611e+06	1.43586e+07	3.52383e+06	1.32621e+06	0	0	9.14974	3.94	2	2	11.9661	6.89	3	3	3.99314	3.15	1	1	3.4914	3.15	1	1		0							508	59.345	10.3892
Q6VY07	Phosphofurin acidic cluster sorting protein 1 OS=Homo sapiens OX=9606 GN=PACS1 PE=1 SV=2 - [PACS1_HUMAN]	7.27	1	5	5	8	9.6182e+06	2.03588e+07	3.51169e+06	1.71619e+06	0	0	10.1565	4.47	3	3	12.2743	5.09	3	3	3.34374	1.56	1	1	2.49024	1.25	1	1		0							963	104.833	7.73779
Q14680	Maternal embryonic leucine zipper kinase OS=Homo sapiens OX=9606 GN=MELK PE=1 SV=3 - [MELK_HUMAN]	4.45	1	2	2	5	6.46432e+06	5.29352e+06	3.50934e+06	4.5955e+06	0	0	5.32821	4.45	2	2	3.25041	2.76	1	1	2.76614	2.76	1	1	3.39773	2.76	1	1		0							651	74.5943	8.71924
Q07021	Complement component 1 Q subcomponent-binding protein, mitochondrial OS=Homo sapiens OX=9606 GN=C1QBP PE=1 SV=1 - [C1QBP_HUMAN]	24.11	1	5	5	11	1.65551e+07	1.40699e+07	3.46613e+06	2.11761e+07	0	0	11.8244	24.11	4	4	7.69159	10.28	2	2	2.41694	4.61	1	1	13.0379	14.89	4	4									282	31.3426	4.84326
Q8TBF4	Zinc finger CCHC-type and RNA-binding motif-containing protein 1 OS=Homo sapiens OX=9606 GN=ZCRB1 PE=1 SV=2 - [ZCRB1_HUMAN]	15.67	1	2	2	5	2.58224e+08	2.85883e+08	3.46241e+06	0	0	0	5.4572	6.91	1	2	5.45926	6.91	1	2	3.12673	8.76	1	1		0											217	24.5765	8.52881
Q5H9R7	Serine/threonine-protein phosphatase 6 regulatory subunit 3 OS=Homo sapiens OX=9606 GN=PPP6R3 PE=1 SV=2 - [PP6R3_HUMAN]	6.19	1	4	4	8	3.87791e+06	0	3.45144e+06	5.38836e+06	0	0	8.60817	4.47	3	3		0			2.7212	1.6	1	1	12.5945	6.19	4	4		0							873	97.6076	4.60205
Q6DN90	IQ motif and SEC7 domain-containing protein 1 OS=Homo sapiens OX=9606 GN=IQSEC1 PE=1 SV=1 - [IQEC1_HUMAN]	4.36	1	3	3	7	1.51233e+06	4.92508e+06	3.43768e+06	3.72161e+06	0	0	5.18277	2.8	2	2	6.41389	2.91	2	2	5.44491	2.8	2	2	3.42785	1.35	1	1		0				0			963	108.247	6.93213
Q96S97	Myeloid-associated differentiation marker OS=Homo sapiens OX=9606 GN=MYADM PE=1 SV=2 - [MYADM_HUMAN]	7.14	1	1	1	2	5.02519e+06	0	3.43577e+06	0	0	0	2.92647	7.14	1	1					3.43614	7.14	1	1						0				0			322	35.2503	8.14795
Q00587	Cdc42 effector protein 1 OS=Homo sapiens OX=9606 GN=CDC42EP1 PE=1 SV=1 - [BORG5_HUMAN]	20.97	1	5	5	9	9.23009e+06	7.79187e+06	3.43487e+06	1.25646e+07	0	0	9.37956	9.21	2	3	9.58272	13.04	3	3	5.71344	9.46	2	2	2.69803	3.32	1	1		0							391	40.27	7.15186
Q3ZCQ8	Mitochondrial import inner membrane translocase subunit TIM50 OS=Homo sapiens OX=9606 GN=TIMM50 PE=1 SV=2 - [TIM50_HUMAN]	7.93	1	3	3	7	2.72781e+07	3.63921e+07	3.41111e+06	2.96805e+07	0	0	3.12486	3.12	1	1	6.22329	7.65	2	2	3.17545	3.12	1	1	10.0521	7.93	3	3									353	39.6215	8.36768
P35222	Catenin beta-1 OS=Homo sapiens OX=9606 GN=CTNNB1 PE=1 SV=1 - [CTNB1_HUMAN]	4.1	1	2	3	4	0	0	3.40746e+06	7.0087e+06	0	0	2.49802	1.28	1	1		0			2.70102	1.54	1	1	5.22256	2.82	2	2		0				0			781	85.4422	5.85889
Q9HA38	Zinc finger matrin-type protein 3 OS=Homo sapiens OX=9606 GN=ZMAT3 PE=1 SV=1 - [ZMAT3_HUMAN]	13.15	1	2	2	3	0	0	3.40589e+06	0	0	0	4.44826	6.57	1	1		0			6.2918	13.15	2	2		0											289	32.0387	8.89502
O75420	GRB10-interacting GYF protein 1 OS=Homo sapiens OX=9606 GN=GIGYF1 PE=1 SV=2 - [GGYF1_HUMAN]	4.64	1	3	3	5	2.75099e+06	4841959	3.39351e+06	0	0	0	6.39382	2.8	2	2	6.91018	3.38	2	2	2.96063	1.55	1	1		0				0							1035	114.531	5.38916
Q99551	Transcription termination factor 1, mitochondrial OS=Homo sapiens OX=9606 GN=MTERF1 PE=1 SV=1 - [MTEF1_HUMAN]	3.01	1	1	1	2	0	0	3.36062e+06	15546647	0	0		0				0			3.75604	3.01	1	1	3.43535	3.01	1	1									399	45.749	9.42236
O60573	Eukaryotic translation initiation factor 4E type 2 OS=Homo sapiens OX=9606 GN=EIF4E2 PE=1 SV=1 - [IF4E2_HUMAN]	15.1	1	3	3	4	1.86408e+06	0	3.35774e+06	6.88955e+06	0	0	2.41009	5.31	1	1		0			5.00369	9.8	2	2	2.63097	4.49	1	1		0							245	28.3442	8.88037
Q70E73	Ras-associated and pleckstrin homology domains-containing protein 1 OS=Homo sapiens OX=9606 GN=RAPH1 PE=1 SV=3 - [RAPH1_HUMAN]	3.52	1	3	3	4	2.4124e+06	2.12438e+06	3.35152e+06	0	0	0	5.84743	2.48	2	2	3.24377	1.2	1	1	2.86705	1.04	1	1		0				0				0			1250	135.171	8.85107
Q96CX2	BTB/POZ domain-containing protein KCTD12 OS=Homo sapiens OX=9606 GN=KCTD12 PE=1 SV=1 - [KCD12_HUMAN]	15.38	1	3	3	4	4.35747e+06	4206186	3.33574e+06	0	0	0	3.13497	4.92	1	1	3.40293	4.92	1	1	6.51298	10.46	2	2		0								0			325	35.6787	5.64307
P30260	Cell division cycle protein 27 homolog OS=Homo sapiens OX=9606 GN=CDC27 PE=1 SV=2 - [CDC27_HUMAN]	1.82	1	1	1	2	3.19083e+06	0	3.32568e+06	0	0	0	3.3094	1.82	1	1		0			2.77554	1.82	1	1		0								0			824	91.8093	7.02002
Q01780	Exosome component 10 OS=Homo sapiens OX=9606 GN=EXOSC10 PE=1 SV=2 - [EXOSX_HUMAN]	4.97	1	3	3	6	1.63199e+06	1.65152e+06	3.30428e+06	2.64666e+06	0	0	2.90668	1.47	1	1	3.12959	1.47	1	1	9.21977	4.97	3	3	3.30875	1.81	1	1		0				0			885	100.768	8.45557
P52434	DNA-directed RNA polymerases I, II, and III subunit RPABC3 OS=Homo sapiens OX=9606 GN=POLR2H PE=1 SV=4 - [RPAB3_HUMAN]	18	1	2	2	3	3.16297e+07	0	3.29296e+06	2.41644e+06	0	0	3.80661	10.67	1	1		0			2.43773	7.33	1	1	2.43617	7.33	1	1									150	17.1324	4.67822
O14879	Interferon-induced protein with tetratricopeptide repeats 3 OS=Homo sapiens OX=9606 GN=IFIT3 PE=1 SV=1 - [IFIT3_HUMAN]	14.49	1	5	5	9	9.4164e+06	1.12562e+07	3.289e+06	0	0	0	10.1077	9.59	3	3	12.5624	11.84	4	4	6.81729	5.31	2	2		0				0							490	55.9495	5.19873
Q92908	Transcription factor GATA-6 OS=Homo sapiens OX=9606 GN=GATA6 PE=1 SV=2 - [GATA6_HUMAN]	2.35	1	1	1	2	3201513	0	3.26501e+06	0	0	0	3.96213	2.35	1	1		0			4.39665	2.35	1	1		0				0							595	59.995	8.35303
Q6P3X3	Tetratricopeptide repeat protein 27 OS=Homo sapiens OX=9606 GN=TTC27 PE=1 SV=1 - [TTC27_HUMAN]	5.93	1	3	3	3	0	0	3.24276e+06	0	0	0		0				0			3.33085	1.66	1	1	6.0516	4.27	2	2		0							843	96.5712	5.59229
O75382	Tripartite motif-containing protein 3 OS=Homo sapiens OX=9606 GN=TRIM3 PE=1 SV=2 - [TRIM3_HUMAN]	3.36	1	2	2	2	0	5.79063e+06	3203086	0	0	0		0			2.53288	1.34	1	1	3.07539	2.02	1	1		0											744	80.779	7.82568
Q99929	Achaete-scute homolog 2 OS=Homo sapiens OX=9606 GN=ASCL2 PE=1 SV=2 - [ASCL2_HUMAN]	8.29	1	1	1	1	0	0	3.17581e+06	0	0	0		0				0			3.28008	8.29	1	1		0											193	20.1725	11.1802
P07237	Protein disulfide-isomerase OS=Homo sapiens OX=9606 GN=P4HB PE=1 SV=3 - [PDIA1_HUMAN]	7.68	1	3	3	4	5.16153e+06	6.73682e+06	3.16762e+06	0	0	0	3.53684	3.15	1	1	2.83976	2.36	1	1	6.69101	5.31	2	2		0								0			508	57.0807	4.86865
P82933	28S ribosomal protein S9, mitochondrial OS=Homo sapiens OX=9606 GN=MRPS9 PE=1 SV=2 - [RT09_HUMAN]	13.89	1	4	4	6	2.66915e+06	8.34261e+06	3.16221e+06	0	0	0	6.43882	6.82	2	2	9.19214	9.85	3	3	3.51316	4.55	1	1		0				0				0			396	45.8058	9.51025
Q8N8S7	Protein enabled homolog OS=Homo sapiens OX=9606 GN=ENAH PE=1 SV=2 - [ENAH_HUMAN]	7.45	1	2	2	7	3.18637e+07	4.13778e+07	3.15721e+06	9.93768e+06	0	0	6.85575	7.45	2	2	7.77446	7.45	2	2	4.02385	3.55	1	1	7.78867	7.45	2	2		0				0			591	66.4699	6.93213
Q9HB19	Pleckstrin homology domain-containing family A member 2 OS=Homo sapiens OX=9606 GN=PLEKHA2 PE=1 SV=2 - [PKHA2_HUMAN]	10.12	1	3	3	7	9.73947e+06	4.49051e+06	3.15381e+06	4.35909e+06	0	0	8.08602	10.12	3	3	5.70224	7.29	2	2	2.56847	4.71	1	1	3.46998	4.71	1	1		0				0			425	47.225	8.66064
P42345	Serine/threonine-protein kinase mTOR OS=Homo sapiens OX=9606 GN=MTOR PE=1 SV=1 - [MTOR_HUMAN]	0.55	1	1	1	4	2.89595e+06	4.79812e+06	3.14426e+06	6.81456e+06	0	0	2.3491	0.55	1	1	2.69846	0.55	1	1	2.58303	0.55	1	1	2.79648	0.55	1	1		0				0			2549	288.707	7.1665
Q96T21	Selenocysteine insertion sequence-binding protein 2 OS=Homo sapiens OX=9606 GN=SECISBP2 PE=1 SV=2 - [SEBP2_HUMAN]	5.39	1	3	3	4	1.88779e+07	2.26684e+07	3.12567e+06	0	0	0	4.38846	1.87	1	1	4.03953	1.87	1	1	5.35836	3.51	2	2		0				0				0			854	95.4024	8.11865
P61619	Protein transport protein Sec61 subunit alpha isoform 1 OS=Homo sapiens OX=9606 GN=SEC61A1 PE=1 SV=2 - [S61A1_HUMAN]	6.51	2	3	3	5	1.23221e+08	1.19929e+08	3.11813e+06	0	0	0	5.22304	4.2	2	2	5.57483	4.62	2	2	2.75685	2.31	1	1		0								0			476	52.2305	8.06006
O15126	Secretory carrier-associated membrane protein 1 OS=Homo sapiens OX=9606 GN=SCAMP1 PE=1 SV=2 - [SCAM1_HUMAN]	3.85	1	1	1	1	0	0	3.10751e+06	0	0	0		0				0			3.19655	3.85	1	1													338	37.8958	7.41553
P40818	Ubiquitin carboxyl-terminal hydrolase 8 OS=Homo sapiens OX=9606 GN=USP8 PE=1 SV=1 - [UBP8_HUMAN]	2.77	1	2	2	4	0	3.19449e+06	3.07413e+06	0	0	0		0			5.89536	2.77	2	2	5.51641	2.77	2	2		0				0				0			1118	127.444	8.51416
P24928	DNA-directed RNA polymerase II subunit RPB1 OS=Homo sapiens OX=9606 GN=POLR2A PE=1 SV=2 - [RPB1_HUMAN]	1.42	1	1	1	2	0	0	3.07408e+06	7.61841e+06	0	0		0				0			3.04977	1.42	1	1	3.16283	1.42	1	1		0				0			1970	217.039	7.37158
Q13838	Spliceosome RNA helicase DDX39B OS=Homo sapiens OX=9606 GN=DDX39B PE=1 SV=1 - [DX39B_HUMAN]	8.41	2	3	3	9	3.00078e+07	5.97864e+07	3068830	2.13644e+07	0	0	11.5362	8.41	3	4	9.29102	5.14	2	3	2.85767	3.27	1	1	2.75398	2.34	1	1		0							428	48.9599	5.66846
Q9H583	HEAT repeat-containing protein 1 OS=Homo sapiens OX=9606 GN=HEATR1 PE=1 SV=3 - [HEAT1_HUMAN]	2.61	1	4	4	6	1.26746e+06	8.99965e+06	3.06771e+06	5.87624e+06	0	0	5.95458	1.26	2	2	2.55369	0.47	1	1	3.44021	0.65	1	1	6.26929	1.54	2	2		0							2144	242.215	6.53662
Q9Y2X0	Mediator of RNA polymerase II transcription subunit 16 OS=Homo sapiens OX=9606 GN=MED16 PE=1 SV=2 - [MED16_HUMAN]	4.68	1	3	3	7	7.69218e+06	5.79868e+06	3.05356e+06	7.24739e+06	0	0	8.84281	4.68	3	3	3.59748	1.37	1	1	3.0549	1.37	1	1	5.45072	2.62	2	2		0							877	96.7306	7.37158
P20020	Plasma membrane calcium-transporting ATPase 1 OS=Homo sapiens OX=9606 GN=ATP2B1 PE=1 SV=3 - [AT2B1_HUMAN]	3.18	4	3	3	3	0	0	3.0469e+06	0	0	0		0			2.72063	0.87	1	1	7.01939	2.31	2	2		0				0				0			1258	138.668	6.03662
Q71SY5	Mediator of RNA polymerase II transcription subunit 25 OS=Homo sapiens OX=9606 GN=MED25 PE=1 SV=2 - [MED25_HUMAN]	2.41	1	1	1	3	0	3.46503e+06	3.04268e+06	3.33411e+06	0	0		0			2.78048	2.41	1	1	2.61818	2.41	1	1	2.92594	2.41	1	1		0							747	78.1214	8.33838
O60583	Cyclin-T2 OS=Homo sapiens OX=9606 GN=CCNT2 PE=1 SV=2 - [CCNT2_HUMAN]	4.79	1	2	2	2	0	5.49216e+06	3.02075e+06	0	0	0		0			4.75593	2.33	1	1	4.61709	2.47	1	1		0				0							730	80.9785	8.92432
P04150	Glucocorticoid receptor OS=Homo sapiens OX=9606 GN=NR3C1 PE=1 SV=1 - [GCR_HUMAN]	8.37	1	4	4	8	6.17053e+06	6.00401e+06	3.01814e+06	4.80175e+06	0	0	7.77264	6.18	3	3	6.71541	5.02	2	2	7.86639	4.76	2	2	3.97106	2.19	1	1						0			777	85.6046	6.37939
O95340	Bifunctional 3'-phosphoadenosine 5'-phosphosulfate synthase 2 OS=Homo sapiens OX=9606 GN=PAPSS2 PE=1 SV=2 - [PAPS2_HUMAN]	4.89	1	2	2	4	0	5.62774e+06	3.00882e+06	3.48371e+06	0	0		0			3.85336	2.77	1	1	3.94478	2.77	1	1	5.9092	4.89	2	2									614	69.4566	8.03076
O76094	Signal recognition particle subunit SRP72 OS=Homo sapiens OX=9606 GN=SRP72 PE=1 SV=3 - [SRP72_HUMAN]	14.61	1	7	8	10	1.08795e+07	3.22528e+07	2.98212e+06	0	0	0	6.41161	4.17	2	2	18.2263	10.43	6	6	5.79146	3.58	2	2		0				0				0			671	74.56	9.26123
P52756	RNA-binding protein 5 OS=Homo sapiens OX=9606 GN=RBM5 PE=1 SV=2 - [RBM5_HUMAN]	8.59	1	4	5	5	6.41641e+06	3.89344e+06	2.97872e+06	0	0	0	6.46151	3.93	2	2	2.55763	1.47	1	1	5.64079	3.19	2	2		0				0				0			815	92.097	6.27783
Q14974	Importin subunit beta-1 OS=Homo sapiens OX=9606 GN=KPNB1 PE=1 SV=2 - [IMB1_HUMAN]	4.91	1	3	3	5	1.77559e+07	4.66425e+06	2.97735e+06	0	0	0	9.03753	4.91	3	3	3.40317	1.71	1	1	3.27551	1.71	1	1		0								0			876	97.108	4.77979
Q96HC4	PDZ and LIM domain protein 5 OS=Homo sapiens OX=9606 GN=PDLIM5 PE=1 SV=5 - [PDLI5_HUMAN]	8.05	1	4	4	5	735188	1.52174e+07	2.96918e+06	0	0	0	3.29203	3.19	1	1	7.66212	6.04	2	2	6.26408	5.37	2	2		0				0							596	63.9045	8.20654
P14635	G2/mitotic-specific cyclin-B1 OS=Homo sapiens OX=9606 GN=CCNB1 PE=1 SV=1 - [CCNB1_HUMAN]	13.39	1	4	4	6	3.76227e+07	6.70375e+06	2.96527e+06	1.20662e+07	0	0	6.74327	6.93	2	2	2.75712	3.93	1	1	2.41023	3.93	1	1	5.53602	6.47	2	2		0				0			433	48.3061	7.47412
Q9UPN4	Centrosomal protein of 131 kDa OS=Homo sapiens OX=9606 GN=CEP131 PE=1 SV=3 - [CP131_HUMAN]	5.91	1	4	4	4	1.12923e+07	0	2.91233e+06	0	0	0	3.39139	1.75	1	1	3.20552	1.57	1	1	3.7351	1.48	1	1	2.79461	1.11	1	1		0							1083	122.075	8.68994
Q13625	Apoptosis-stimulating of p53 protein 2 OS=Homo sapiens OX=9606 GN=TP53BP2 PE=1 SV=2 - [ASPP2_HUMAN]	2.48	1	2	2	2	0	811689	2.89572e+06	0	0	0		0			2.4484	1.06	1	1	3.01119	1.42	1	1		0				0							1128	125.538	6.07471
Q14315	Filamin-C OS=Homo sapiens OX=9606 GN=FLNC PE=1 SV=3 - [FLNC_HUMAN]	2.09	1	3	4	5	0	1.45227e+07	2.89257e+06	0	0	0		0			6.17475	0.81	2	2	2.70553	0.37	1	1	5.69047	1.28	2	2		0				0			2725	290.841	5.97314
Q9Y2G8	DnaJ homolog subfamily C member 16 OS=Homo sapiens OX=9606 GN=DNAJC16 PE=2 SV=3 - [DJC16_HUMAN]	4.09	1	2	2	2	0	0	2.88331e+06	1.97591e+06	0	0		0				0			2.59991	2.3	1	1	2.57389	1.79	1	1		0							782	90.5345	7.12256
Q15024	Exosome complex component RRP42 OS=Homo sapiens OX=9606 GN=EXOSC7 PE=1 SV=3 - [EXOS7_HUMAN]	5.15	1	1	1	4	3.39386e+06	1.87766e+06	2.87099e+06	1.30154e+06	0	0	2.81461	5.15	1	1	3.14891	5.15	1	1	3.14807	5.15	1	1	2.92723	5.15	1	1		0							291	31.8011	5.18604
P46783	40S ribosomal protein S10 OS=Homo sapiens OX=9606 GN=RPS10 PE=1 SV=1 - [RS10_HUMAN]	24.24	2	4	4	18	1.11358e+08	1.01196e+08	2.83955e+06	1.16649e+07	0	0	16.2492	18.79	3	4	24.7027	14.55	3	6	14.309	14.55	2	3	20.6491	14.55	3	5		0				0			165	18.8859	10.1548
O94929	Actin-binding LIM protein 3 OS=Homo sapiens OX=9606 GN=ABLIM3 PE=1 SV=3 - [ABLM3_HUMAN]	10.98	1	5	5	7	4.19451e+06	9.91118e+06	2.83494e+06	9.21065e+06	0	0	3.14662	1.9	1	1	9.25799	6.59	3	3	3.55896	1.9	1	1	6.84331	4.39	2	2						0			683	77.7516	8.54346
Q13868	Exosome complex component RRP4 OS=Homo sapiens OX=9606 GN=EXOSC2 PE=1 SV=2 - [EXOS2_HUMAN]	7.51	1	2	2	3	5.95848e+06	5.96381e+06	2.7801e+06	0	0	0	3.00241	3.41	1	1	2.90725	3.41	1	1	2.61717	4.1	1	1		0											293	32.7681	7.50342
O75427	Leucine-rich repeat and calponin homology domain-containing protein 4 OS=Homo sapiens OX=9606 GN=LRCH4 PE=1 SV=2 - [LRCH4_HUMAN]	4.83	1	2	2	3	4.3556e+06	0	2.75421e+06	0	0	0	6.19934	4.83	2	2		0			3.32535	2.05	1	1		0				0				0			683	73.405	8.22119
Q92925	SWI/SNF-related matrix-associated actin-dependent regulator of chromatin subfamily D member 2 OS=Homo sapiens OX=9606 GN=SMARCD2 PE=1 SV=3 - [SMRD2_HUMAN]	2.45	1	1	1	1	0	0	2750650	0	0	0		0				0			3.31499	2.45	1	1		0				0							531	58.8836	9.64209
Q9Y3M8	StAR-related lipid transfer protein 13 OS=Homo sapiens OX=9606 GN=STARD13 PE=1 SV=2 - [STA13_HUMAN]	5.57	1	4	4	7	6.49243e+06	0	2.7397e+06	2.89217e+06	0	0	7.74561	2.16	2	3		0			5.8283	2.61	2	2	6.22202	3.41	2	2		0				0			1113	124.889	7.02002
Q8N8D1	Programmed cell death protein 7 OS=Homo sapiens OX=9606 GN=PDCD7 PE=1 SV=1 - [PDCD7_HUMAN]	2.27	1	1	1	1	0	0	2730565	0	0	0		0				0			2.84018	2.27	1	1		0				0							485	54.6662	9.94971
P05412	Transcription factor AP-1 OS=Homo sapiens OX=9606 GN=JUN PE=1 SV=2 - [JUN_HUMAN]	8.76	1	2	2	3	0	4237358	2.65591e+06	0	0	0		0			3.01033	4.53	1	1	6.23469	8.76	2	2		0								0			331	35.6532	8.76318
O75607	Nucleoplasmin-3 OS=Homo sapiens OX=9606 GN=NPM3 PE=1 SV=3 - [NPM3_HUMAN]	8.43	1	1	1	1	0	0	2.63764e+06	0	0	0						0			3.71092	8.43	1	1		0											178	19.3314	4.62744
Q9H0B6	Kinesin light chain 2 OS=Homo sapiens OX=9606 GN=KLC2 PE=1 SV=1 - [KLC2_HUMAN]	2.73	1	1	1	1	0	0	2.62761e+06	0	0	0		0				0			2.99082	2.73	1	1		0				0				0			622	68.8923	7.15186
Q8N9T8	Protein KRI1 homolog OS=Homo sapiens OX=9606 GN=KRI1 PE=1 SV=3 - [KRI1_HUMAN]	3.7	1	2	2	2	0	2.35898e+06	2.62033e+06	0	0	0		0			2.81828	1.99	1	1	2.65367	1.71	1	1		0				0				0			703	82.5475	5.13525
Q96EU6	Ribosomal RNA processing protein 36 homolog OS=Homo sapiens OX=9606 GN=RRP36 PE=1 SV=1 - [RRP36_HUMAN]	6.18	1	1	1	3	0	3.98669e+06	2.60431e+06	0	0	0	2.84908	6.18	1	1	2.74911	6.18	1	1	3.12688	6.18	1	1		0				0							259	29.8049	10.1694
P40939	Trifunctional enzyme subunit alpha, mitochondrial OS=Homo sapiens OX=9606 GN=HADHA PE=1 SV=2 - [ECHA_HUMAN]	7.47	1	4	4	7	1.09184e+06	7.41929e+06	2.60421e+06	7075373	0	0	2.88093	2.1	1	1	12.3854	5.9	3	3	4.46158	1.83	1	1	7.10142	3.41	2	2						0			763	82.9469	9.0415
O43592	Exportin-T OS=Homo sapiens OX=9606 GN=XPOT PE=1 SV=2 - [XPOT_HUMAN]	2.39	1	2	2	2	0	0	2.60153e+06	0	0	0		0				0			4.94699	2.39	2	2		0				0				0			962	109.893	5.38916
Q92888	Rho guanine nucleotide exchange factor 1 OS=Homo sapiens OX=9606 GN=ARHGEF1 PE=1 SV=2 - [ARHG1_HUMAN]	3.95	1	3	3	4	6.97432e+06	0	2.57368e+06	0	0	0	8.46484	3.95	3	3		0			2.60156	1.54	1	1		0				0				0			912	102.371	5.65576
Q969V3	Nicalin OS=Homo sapiens OX=9606 GN=NCLN PE=1 SV=2 - [NCLN_HUMAN]	15.45	1	6	6	12	1.12964e+07	2.98394e+06	2.57038e+06	5.84844e+06	0	0	9.01249	4.97	2	3	7.83011	6.57	2	2	10.5657	8.53	3	3	13.6802	9.95	4	4		0							563	62.9346	6.88818
Q9Y2A7	Nck-associated protein 1 OS=Homo sapiens OX=9606 GN=NCKAP1 PE=1 SV=1 - [NCKP1_HUMAN]	6.83	1	6	6	6	3.22381e+06	8.18628e+06	2.55171e+06	0	0	0	7.54958	3.01	3	3	7.29682	2.66	2	2	2.9601	1.15	1	1		0				0				0			1128	128.707	6.62451
Q9NRC8	NAD-dependent protein deacetylase sirtuin-7 OS=Homo sapiens OX=9606 GN=SIRT7 PE=1 SV=1 - [SIR7_HUMAN]	8.25	1	2	2	4	2.99364e+06	3.11488e+06	2.53795e+06	3560821	0	0	2.86445	3.75	1	1	3.91936	4.5	1	1	3.791	4.5	1	1	3.56165	4.5	1	1						0			400	44.8704	9.74463
Q01813	ATP-dependent 6-phosphofructokinase, platelet type OS=Homo sapiens OX=9606 GN=PFKP PE=1 SV=2 - [PFKAP_HUMAN]	8.93	2	5	5	9	1.28113e+07	8.07818e+06	2.5207e+06	9.76551e+06	0	0	6.86208	3.83	2	2	9.74861	5.99	3	3	8.43305	4.59	3	3	4.24113	2.42	1	1									784	85.5415	7.54736
Q9Y3B4	Splicing factor 3B subunit 6 OS=Homo sapiens OX=9606 GN=SF3B6 PE=1 SV=1 - [SF3B6_HUMAN]	20.8	1	2	2	5	8.28163e+06	9.47364e+06	2.4738e+06	0	0	0	7.12648	20.8	2	2	6.30217	11.2	1	2	3.52453	9.6	1	1		0											125	14.5756	9.37842
Q96CF2	Charged multivesicular body protein 4c OS=Homo sapiens OX=9606 GN=CHMP4C PE=1 SV=1 - [CHM4C_HUMAN]	4.72	1	1	1	1	0	0	2.47379e+06	0	0	0		0				0			2.48794	4.72	1	1		0				0				0			233	26.3944	6.07471
Q8ND04	Protein SMG8 OS=Homo sapiens OX=9606 GN=SMG8 PE=1 SV=1 - [SMG8_HUMAN]	7.57	1	5	5	6	9.01918e+06	0	2.45678e+06	2.33674e+06	0	0	3.086	1.11	1	1		0			10.1649	5.15	3	3	5.62863	3.03	2	2									991	109.614	7.6792
O15042	U2 snRNP-associated SURP motif-containing protein OS=Homo sapiens OX=9606 GN=U2SURP PE=1 SV=2 - [SR140_HUMAN]	10.2	1	8	8	12	1.34122e+07	3.23868e+07	2.43813e+06	0	0	0	14.3852	6.8	5	5	16.1931	6.8	5	5	5.29285	2.53	2	2		0				0				0			1029	118.219	8.47021
P04233	HLA class II histocompatibility antigen gamma chain OS=Homo sapiens OX=9606 GN=CD74 PE=1 SV=3 - [HG2A_HUMAN]	9.46	1	2	2	4	2.25259e+06	1.6988e+06	2.4347e+06	0	0	0	6.34845	9.46	2	2	2.45448	4.73	1	1	3.28652	4.73	1	1		0								0			296	33.4937	8.44092
P14678	Small nuclear ribonucleoprotein-associated proteins B and B' OS=Homo sapiens OX=9606 GN=SNRPB PE=1 SV=2 - [RSMB_HUMAN]	9.58	2	2	2	5	7.25159e+06	1.38276e+07	2.41373e+06	0	0	0	7.10532	6.25	1	2	6.34749	9.58	2	2	2.7139	6.25	1	1		0											240	24.5937	11.1948
Q9Y6W5	Wiskott-Aldrich syndrome protein family member 2 OS=Homo sapiens OX=9606 GN=WASF2 PE=1 SV=3 - [WASF2_HUMAN]	6.43	1	2	2	5	6.83554e+06	9261713	2.38855e+06	0	0	0	8.8401	6.43	2	3	3.74556	3.82	1	1	3.26884	2.61	1	1		0				0				0			498	54.2504	5.52881
Q6PGP7	Tetratricopeptide repeat protein 37 OS=Homo sapiens OX=9606 GN=TTC37 PE=1 SV=1 - [TTC37_HUMAN]	3.07	1	4	4	7	7.93427e+06	3.8972e+06	2.31951e+06	6.25206e+06	0	0	5.58874	1.66	2	2	5.9462	1.66	2	2	2.51723	0.9	1	1	5.68467	1.53	2	2		0				0			1564	175.375	7.53271
Q96DV4	39S ribosomal protein L38, mitochondrial OS=Homo sapiens OX=9606 GN=MRPL38 PE=1 SV=2 - [RM38_HUMAN]	6.84	1	2	2	3	0	1.22069e+07	2.30739e+06	0	0	0	2.43488	2.37	1	1	2.9928	2.37	1	1	3.06339	4.47	1	1		0											380	44.5684	7.53271
Q8NEW0	Zinc transporter 7 OS=Homo sapiens OX=9606 GN=SLC30A7 PE=2 SV=1 - [ZNT7_HUMAN]	3.99	1	1	1	4	4.19838e+06	3.82758e+06	2.30684e+06	7.62551e+06	0	0	3.56752	3.99	1	1	3.83676	3.99	1	1	3.62887	3.99	1	1	3.20345	3.99	1	1									376	41.5993	6.94678
Q13887	Krueppel-like factor 5 OS=Homo sapiens OX=9606 GN=KLF5 PE=1 SV=2 - [KLF5_HUMAN]	5.03	1	1	1	3	0	0	2306615	7.75576e+06	0	0						0			8.55425	5.03	1	2	3.40271	5.03	1	1		0							457	50.7594	8.60205
O00116	Alkyldihydroxyacetonephosphate synthase, peroxisomal OS=Homo sapiens OX=9606 GN=AGPS PE=1 SV=1 - [ADAS_HUMAN]	17.93	1	8	8	13	1.18117e+07	7.81863e+06	2.30333e+06	1.08765e+07	0	0	16.7875	13.22	5	5	14.6925	9.88	4	4	9.23992	9.42	3	3	2.60151	1.82	1	1		0				0			658	72.8658	7.34229
O95714	E3 ubiquitin-protein ligase HERC2 OS=Homo sapiens OX=9606 GN=HERC2 PE=1 SV=2 - [HERC2_HUMAN]	0.31	1	1	1	2	0	2.86049e+06	2.24621e+06	0	0	0		0			3.16572	0.31	1	1	2.65622	0.31	1	1		0				0				0			4834	526.895	6.27783
Q99985	Semaphorin-3C OS=Homo sapiens OX=9606 GN=SEMA3C PE=2 SV=2 - [SEM3C_HUMAN]	7.46	1	5	5	5	1.1934e+06	11967373	2.23306e+06	0	0	0	2.50363	1.73	1	1	6.8237	4.13	2	2	5.95586	1.6	2	2		0				0							751	85.1526	8.68994
P51532	Transcription activator BRG1 OS=Homo sapiens OX=9606 GN=SMARCA4 PE=1 SV=2 - [SMCA4_HUMAN]	0.67	1	1	1	1	0	0	2.22319e+06	0	0	0		0				0			2.64993	0.67	1	1		0				0				0			1647	184.53	7.88428
Q9Y5S9	RNA-binding protein 8A OS=Homo sapiens OX=9606 GN=RBM8A PE=1 SV=1 - [RBM8A_HUMAN]	10.92	1	1	1	2	0	1.50013e+07	2.22044e+06	0	0	0		0			2.93426	10.92	1	1	3.17474	10.92	1	1		0											174	19.8767	5.71924
Q9NRZ9	Lymphoid-specific helicase OS=Homo sapiens OX=9606 GN=HELLS PE=1 SV=1 - [HELLS_HUMAN]	4.53	1	3	3	6	2.94448e+07	2.01819e+07	2.22038e+06	7.9442e+06	0	0	3.21818	1.31	1	1	6.5711	3.34	2	2	3.42804	2.03	1	1	5.89915	3.22	2	2		0							838	97.0122	7.92822
Q7L0Y3	tRNA methyltransferase 10 homolog C OS=Homo sapiens OX=9606 GN=TRMT10C PE=1 SV=2 - [TM10C_HUMAN]	8.19	1	3	3	5	0	3.73287e+06	2198292	0	0	0		0			8.03061	8.19	3	3	5.98346	5.96	2	2		0				0							403	47.3166	9.36377
P49760	Dual specificity protein kinase CLK2 OS=Homo sapiens OX=9606 GN=CLK2 PE=1 SV=1 - [CLK2_HUMAN]	2.81	1	1	1	3	0	3.98759e+06	2.19473e+06	7.78023e+06	0	0		0			2.56364	2.81	1	1	2.56413	2.81	1	1	2.60246	2.81	1	1		0				0			499	60.053	9.65674
P38435	Vitamin K-dependent gamma-carboxylase OS=Homo sapiens OX=9606 GN=GGCX PE=1 SV=2 - [VKGC_HUMAN]	2.11	1	1	1	1	0	0	2.19305e+06	0	0	0		0				0			3.01903	2.11	1	1		0				0							758	87.5048	8.01611
Q9UBP0	Spastin OS=Homo sapiens OX=9606 GN=SPAST PE=1 SV=1 - [SPAST_HUMAN]	10.23	1	4	4	7	0	4.97597e+06	2.1858e+06	0	0	0	3.40789	3.9	1	1	12.4853	10.23	4	4	6.63124	5.84	2	2		0				0				0			616	67.1552	9.64209
Q9P2R6	Arginine-glutamic acid dipeptide repeats protein OS=Homo sapiens OX=9606 GN=RERE PE=1 SV=2 - [RERE_HUMAN]	1.4	1	2	2	4	0	2.83778e+06	2.16064e+06	1.69238e+06	0	0		0			5.25606	1.4	2	2	2.50076	0.77	1	1	2.45374	0.64	1	1									1566	172.317	7.69385
O75128	Protein cordon-bleu OS=Homo sapiens OX=9606 GN=COBL PE=1 SV=2 - [COBL_HUMAN]	6.03	1	5	5	8	5.81361e+06	1.47957e+07	2.13215e+06	980740	0	0	12.4618	4.76	4	4	4.52232	1.27	1	1	7.3462	2.78	2	2	3.93294	1.35	1	1		0				0			1261	135.533	7.75244
Q9GZT9	Egl nine homolog 1 OS=Homo sapiens OX=9606 GN=EGLN1 PE=1 SV=1 - [EGLN1_HUMAN]	2.82	1	1	1	1	0	0	2.09575e+06	0	0	0		0				0			3.21336	2.82	1	1		0								0			426	45.9918	8.52881
O15270	Serine palmitoyltransferase 2 OS=Homo sapiens OX=9606 GN=SPTLC2 PE=1 SV=1 - [SPTC2_HUMAN]	2.31	1	1	1	1	0	0	2.09462e+06	0	0	0		0				0			2.4759	2.31	1	1		0				0							562	62.8839	7.78174
Q5J8M3	ER membrane protein complex subunit 4 OS=Homo sapiens OX=9606 GN=EMC4 PE=1 SV=2 - [EMC4_HUMAN]	8.74	1	1	1	2	0	0	2.0713e+06	0	0	0						0			2.52332	8.74	1	1	3.25251	8.74	1	1									183	20.0732	8.6167
Q5T5Y3	Calmodulin-regulated spectrin-associated protein 1 OS=Homo sapiens OX=9606 GN=CAMSAP1 PE=1 SV=2 - [CAMP1_HUMAN]	6.87	1	7	7	9	5.16557e+06	3.74597e+06	2.02992e+06	2.86939e+06	0	0	13.1199	3.25	4	4	7.20433	1.56	2	2	3.95043	1.81	1	1	5.63588	1.87	2	2		0				0			1602	177.861	6.72705
O95684	FGFR1 oncogene partner OS=Homo sapiens OX=9606 GN=FGFR1OP PE=1 SV=1 - [FR1OP_HUMAN]	4.51	1	1	1	2	0	0	2.02235e+06	5.40611e+06	0	0		0				0			3.83984	4.51	1	1	4.40569	4.51	1	1									399	43.0389	4.80518
Q9H0U9	Testis-specific Y-encoded-like protein 1 OS=Homo sapiens OX=9606 GN=TSPYL1 PE=1 SV=3 - [TSYL1_HUMAN]	8.01	1	2	2	5	0	2.03896e+06	1.9994e+06	3.59615e+06	0	0	4.03953	5.49	1	1	4.78051	5.49	1	1	3.98497	5.49	1	1	7.46322	8.01	2	2									437	49.1618	5.45264
Q5TC82	Roquin-1 OS=Homo sapiens OX=9606 GN=RC3H1 PE=1 SV=1 - [RC3H1_HUMAN]	6.27	1	3	4	4	1.46767e+07	0	1.99709e+06	1.95331e+07	0	0	3.22004	1.32	1	1		0			6.13782	3.18	2	2	4.23588	1.77	1	1		0				0			1133	125.658	7.26904
Q03164	Histone-lysine N-methyltransferase 2A OS=Homo sapiens OX=9606 GN=KMT2A PE=1 SV=5 - [KMT2A_HUMAN]	0.25	1	1	1	1	0	0	1.9553e+06	0	0	0		0				0			2.42398	0.25	1	1		0				0				0			3969	431.497	9.08545
P23193	Transcription elongation factor A protein 1 OS=Homo sapiens OX=9606 GN=TCEA1 PE=1 SV=2 - [TCEA1_HUMAN]	17.28	2	4	4	6	1.62725e+07	1.18024e+06	1.91691e+06	9.82985e+06	0	0	2.63374	2.66	1	1	2.72681	5.98	1	1	2.74845	4.32	1	1	8.83018	11.3	3	3									301	33.948	8.38232
Q9UJS0	Calcium-binding mitochondrial carrier protein Aralar2 OS=Homo sapiens OX=9606 GN=SLC25A13 PE=1 SV=2 - [CMC2_HUMAN]	10.67	1	3	5	6	0	2.04899e+06	1.90851e+06	1.4733e+07	0	0		0			5.94891	4.89	2	2	3.30104	2.81	1	1	7.66121	5.78	3	3		0							675	74.1286	8.6167
O15230	Laminin subunit alpha-5 OS=Homo sapiens OX=9606 GN=LAMA5 PE=1 SV=8 - [LAMA5_HUMAN]	2.06	1	5	5	6	7.12004e+06	4.61854e+06	1.90726e+06	0	0	0	9.1284	1.24	3	3	6.20788	0.78	2	2	3.24329	0.43	1	1		0				0				0			3695	399.479	7.02002
Q9ULJ3	Zinc finger and BTB domain-containing protein 21 OS=Homo sapiens OX=9606 GN=ZBTB21 PE=1 SV=2 - [ZBT21_HUMAN]	3.56	1	2	2	2	0	0	1.89911e+06	0	0	0	2.40616	1.78	1	1		0			2.6853	1.78	1	1		0				0				0			1066	118.796	8.29443
Q6PCB5	Round spermatid basic protein 1-like protein OS=Homo sapiens OX=9606 GN=RSBN1L PE=1 SV=2 - [RSBNL_HUMAN]	12.53	1	9	9	13	1.67626e+07	4.92264e+07	1.89495e+06	8.06723e+06	0	0	13.2317	7.21	4	4	19.0048	7.8	5	6	2.96554	1.77	1	1	5.76309	2.96	2	2									846	94.8105	8.77783
Q8IY37	Probable ATP-dependent RNA helicase DHX37 OS=Homo sapiens OX=9606 GN=DHX37 PE=1 SV=1 - [DHX37_HUMAN]	3.8	1	3	3	5	1.09234e+07	1.17174e+07	1.8651e+06	0	0	0	10.6223	3.8	3	3	3.69017	1.12	1	1	3.30828	1.56	1	1		0				0				0			1157	129.464	8.104
Q9BYD3	39S ribosomal protein L4, mitochondrial OS=Homo sapiens OX=9606 GN=MRPL4 PE=1 SV=1 - [RM04_HUMAN]	11.25	1	2	2	4	0	5.177e+06	1.86186e+06	2.87414e+06	0	0		0			5.73307	11.25	2	2	3.02818	6.11	1	1	2.84539	6.11	1	1		0							311	34.8973	9.71533
Q15477	Helicase SKI2W OS=Homo sapiens OX=9606 GN=SKIV2L PE=1 SV=3 - [SKIV2_HUMAN]	2.73	1	2	2	3	5.5935e+06	2.63636e+06	1.85709e+06	0	0	0	3.15145	1.69	1	1	2.48023	1.04	1	1	2.39449	1.04	1	1		0				0				0			1246	137.668	6.06201
Q8N8R3	Mitochondrial basic amino acids transporter OS=Homo sapiens OX=9606 GN=SLC25A29 PE=1 SV=2 - [MCATL_HUMAN]	3.96	1	1	1	1	0	0	1.80934e+06	0	0	0		0				0			3.51315	3.96	1	1		0											303	32.0418	8.74854
P78316	Nucleolar protein 14 OS=Homo sapiens OX=9606 GN=NOP14 PE=1 SV=3 - [NOP14_HUMAN]	12.37	1	8	8	11	0	1.83838e+07	1.80274e+06	845005	0	0	2.82296	1.28	1	1	14.9976	7.12	5	5	13.1531	6.18	4	4	3.0697	2.33	1	1		0				0			857	97.6074	7.57666
Q6P1X5	Transcription initiation factor TFIID subunit 2 OS=Homo sapiens OX=9606 GN=TAF2 PE=1 SV=3 - [TAF2_HUMAN]	2.59	1	2	2	4	2.93425e+06	3.25964e+06	1.79862e+06	0	0	0	2.9976	1.33	1	1	5.92567	2.59	2	2	3.60229	1.33	1	1		0				0				0			1199	136.883	8.19189
Q96ST3	Paired amphipathic helix protein Sin3a OS=Homo sapiens OX=9606 GN=SIN3A PE=1 SV=2 - [SIN3A_HUMAN]	10.05	1	10	10	12	1.03379e+07	1.12425e+07	1.79239e+06	1.91205e+07	0	0	14.1947	5.26	5	5	13.6648	3.77	4	4	2.42186	1.65	1	1	6.07269	1.89	2	2		0				0			1273	145.085	7.25439
P35568	Insulin receptor substrate 1 OS=Homo sapiens OX=9606 GN=IRS1 PE=1 SV=1 - [IRS1_HUMAN]	9.9	1	7	7	9	7.7602e+06	1.21592e+07	1.77844e+06	6.27145e+06	0	0	13.464	4.11	4	4	8.17355	3.3	2	2	6.61979	3.54	2	2	3.17134	0.97	1	1		0				0			1242	131.509	8.54346
O75962	Triple functional domain protein OS=Homo sapiens OX=9606 GN=TRIO PE=1 SV=2 - [TRIO_HUMAN]	2.87	1	6	6	9	4.94715e+06	986471	1.74679e+06	0	0	0	8.30629	1.42	3	3	9.76106	1.55	3	3	8.52589	1.49	3	3		0				0				0			3097	346.683	6.3667
Q7L4I2	Arginine/serine-rich coiled-coil protein 2 OS=Homo sapiens OX=9606 GN=RSRC2 PE=1 SV=1 - [RSRC2_HUMAN]	13.82	1	4	4	6	1.58877e+06	0	1.70393e+06	832683	0	0	7.62481	11.06	3	3	2.96376	3.69	1	1	2.67971	2.76	1	1	2.63989	5.07	1	1									434	50.5293	11.3267
Q9NXE8	Pre-mRNA-splicing factor CWC25 homolog OS=Homo sapiens OX=9606 GN=CWC25 PE=1 SV=1 - [CWC25_HUMAN]	9.65	1	4	4	6	1.36634e+07	4.2025e+06	1.69918e+06	0	0	0	6.97644	6.82	2	2	6.38929	3.29	2	2	2.73254	2.35	1	1	3.86223	3.29	1	1		0							425	49.617	10.1841
[truncated: 988 more rows]

## Sheet: 2-sample_info
	sample_name	sample_type
	GMCCPP_1	f-Luc_1
	GMCCPP_2	f-Luc_2
	GMCCPP_3	f-Luc_3
	GMCCPP_4	LINC_1
	GMCCPP_5	LINC_2
	GMCCPP_6	LINC_3

## Sheet: 3-quan_data
Accession	Description	GMCCPP_1	GMCCPP_2	GMCCPP_3	GMCCPP_4	GMCCPP_5	GMCCPP_6
[truncated: 2,530 more rows]

[truncated: 4 more sheets: 4-LINC00313 interacting prot , 5-prot localization (UniProt), 6-nuclear proteins, 7-CatRAPID prediction]
