# Supplementary material for: TGFβ-induced long non-coding RNA LINC00313 activates Wnt signaling and promotes cholangiocarcinoma
Source: EMBO Rep. 2024 Feb 8;25(3):11. doi: 10.1038/s44319-024-00075-z (PMC10933437; doi:10.1038/s44319-024-00075-z)
Supplement: Supplementary file 7 — Source Data Fig. 1 [file 44319_2024_75_MOESM7_ESM.zip]

Archive with 41 entries (28 files):
- Figure 1/
- Figure 1/.DS_Store
- __MACOSX/
- __MACOSX/Figure 1/
- __MACOSX/Figure 1/._.DS_Store
- Figure 1/1A/
- Figure 1/1A/.DS_Store
- __MACOSX/Figure 1/1A/
- __MACOSX/Figure 1/1A/._.DS_Store
- Figure 1/1A/LINC00313 expression microarray.xlsx
- __MACOSX/Figure 1/1A/._LINC00313 expression microarray.xlsx
- Figure 1/1A/~$Results-profiling-TGFb (1).xlsx
- __MACOSX/Figure 1/1A/._~$Results-profiling-TGFb (1).xlsx
- __MACOSX/Figure 1/._1A
- Figure 1/1B/
- Figure 1/1B/NHC vs CCA cell lines LINC00313 expression.xlsx
- __MACOSX/Figure 1/1B/
- __MACOSX/Figure 1/1B/._NHC vs CCA cell lines LINC00313 expression.xlsx
- __MACOSX/Figure 1/._1B
- Figure 1/1C/
- Figure 1/1C/HuCCT1 TGFb dose response.xlsx
- __MACOSX/Figure 1/1C/
- __MACOSX/Figure 1/1C/._HuCCT1 TGFb dose response.xlsx
- Figure 1/1C/Huh28 TGFb dose response.xlsx
- __MACOSX/Figure 1/1C/._Huh28 TGFb dose response.xlsx
- __MACOSX/Figure 1/._1C
- Figure 1/1D/
- Figure 1/1D/HuCCt1 TGFb time course.xlsx
- __MACOSX/Figure 1/1D/
- __MACOSX/Figure 1/1D/._HuCCt1 TGFb time course.xlsx
- Figure 1/1D/Huh28 TGFb time course.xlsx
- __MACOSX/Figure 1/1D/._Huh28 TGFb time course.xlsx
- __MACOSX/Figure 1/._1D
- Figure 1/1E/
- Figure 1/1E/qPCR cyto-nuclear fractionation HuCCT1.xlsx
- __MACOSX/Figure 1/1E/
- __MACOSX/Figure 1/1E/._qPCR cyto-nuclear fractionation HuCCT1.xlsx
- Figure 1/1E/qPCR cyto-nuclear fractionation Huh28.xlsx
- __MACOSX/Figure 1/1E/._qPCR cyto-nuclear fractionation Huh28.xlsx
- __MACOSX/Figure 1/._1E
- __MACOSX/._Figure 1
