# Supplementary material for: TGFβ-induced long non-coding RNA LINC00313 activates Wnt signaling and promotes cholangiocarcinoma
Source: EMBO Rep. 2024 Feb 8;25(3):11. doi: 10.1038/s44319-024-00075-z (PMC10933437; doi:10.1038/s44319-024-00075-z)
Supplement: Supplementary file 7 — Source Data Fig. 1 [file 44319_2024_75_MOESM7_ESM.zip › Figure 1/1A/LINC00313 expression microarray.xlsx]

## Sheet: graphs
	HuCCT1-C	HuCCT1-T	HuH28-C	HuH28-T	SD HuCCT1-C	SD HuCCT1-T	SD Huh28-C	SD Huh28-T	EntrezID	HuCCT1 p001 2FC	Fold-change	Huh28 p001 2FC	Fold-change	Sigma
LINC00313	1.00874	5.92651	2.28826	4.78654	0.136581	0.325837	0.123304	0.439334		1	5.88235	1	2.08333	2	A_23_P381489		NR_026863
	below: all relative to HuCCT1 ctrl
			LINC00313	SD
	HuCCT1
		Ctrl	1	0.135398
		TGFb	5.87517	0.323014
	Huh28	ctrl	2.26844	0.122236
		TGFb	4.74506	0.435527
	below: relative to respective ctrl
			LINC00313	SD
	HuCCT1
		ctrl	1	0.135398
		TGFb	5.87517	0.323014
	Huh28	ctrl	1	0.0538855
		TGFb	2.09178	0.191995
