# Supplementary material for: TGFβ-induced long non-coding RNA LINC00313 activates Wnt signaling and promotes cholangiocarcinoma
Source: EMBO Rep. 2024 Feb 8;25(3):11. doi: 10.1038/s44319-024-00075-z (PMC10933437; doi:10.1038/s44319-024-00075-z)
Supplement: Supplementary file 7 — Source Data Fig. 1 [file 44319_2024_75_MOESM7_ESM.zip › Figure 1/1B/NHC vs CCA cell lines LINC00313 expression.xlsx]

## Sheet: LINC00313
							Biological triplicate			Biological triplicate
	MANIP	Cell line	sample	Treatment	Target	Cт target	Cт target	Ref	Cт ref TBP	Cт ref TBP	dCT (Ct target-Ct ref)	Moyenne ctrl	DDCT (dCT-dCT ctrl)	2^-DDCT
		NHC	RT 577 Circ-R	Ctr BSA/HCl	LINC00313			TBP				7.02007			1.93354			LINC00313	NHC	NHC TGFβ	HuCCT1	HuCCT1 TGFβ	Huh28	Huh28 TGFβ	CCLP1	CCLP1 TGFβ	Egi-1	Egi-1 TGFβ	SG231	SG231 TGFβ	SkChA1	SkChA1 TGFβ	MzChA1	MzChA1 TGFβ
							32.3142			26.2454	6.06882		-0.951245	1.93354	0.860468	1.13169		Average	1.13169	4.39006	1.66328	10.7298	1.49317	3.67058	0.182743	0.0435003	1.09331	1.75035	1.17065	1.10417	4.14111	6.28639	17.7483	17.6904
															0.601052	0.706436		SD	0.706436	0.700853	0.615429	1.59228	0.208024	1.06269	0.00550361	0.0470253	0.252158	1.10479	0.495074	0.368204	1.07418	0.867704	0.747846	1.26309
			RT 578 Circ-R	Ctr BSA/HCl	LINC00313			TBP										TTEST		0.0348614		0.0126148		0.0539556							0.0531401		0.00246605
							33.6029			26.366	7.23687		0.216806	0.860468						NHC Ctr vs TGFb		HuCCT1 Ctr vs TGFb		Huh28 Ctr vs TGFb							NHC Ctr vs SkChA1 ctr		NHC Ctr vs MzChA1 ctr
			RT 579 Circ-R	Ctr BSA/HCl	LINC00313			TBP
							34.626			26.8715	7.75451		0.734439	0.601052
			RT 580 Circ-R	TGFb	LINC00313			TBP							4.39073
							31.4489			26.5633	4.8856		-2.13446	4.39073	3.68888	4.39006
															5.09058	0.700853
			RT 581 Circ-R	TGFb	LINC00313			TBP
							31.2832			26.1463	5.13688		-1.88318	3.68888
			RT 582 Circ-R	TGFb	LINC00313			TBP
							30.9464			26.2742	4.67224		-2.34783	5.09058
		HuCCT1	RT 717 Circ-R	Ctr BSA/HCl	LINC00313			TBP							1.88524
							31.1794			25.0741	6.10532		-0.914746	1.88524	2.13694	1.66328
															0.967659	0.615429
			RT 718 Circ-R	Ctr BSA/HCl	LINC00313			TBP
							31.1805			25.256	5.92452		-1.09555	2.13694
			RT 719 Circ-R	Ctr BSA/HCl	LINC00313			TBP
							32.2284			25.1609	7.0675		0.0474294	0.967659
																				LINC00313	HuCCT1	HuCCT1 TGFβ
			RT 720 Circ-R	TGFb	LINC00313			TBP							12.3862					Average	1.66328	10.7298
							28.927			25.5376	3.38941		-3.63066	12.3862	9.21047	10.7298				SD	0.615429	1.59228
															10.5926	1.59228					HuCCT1	HuCCT1 TGFβ
			RT 721 Circ-R	TGFb	LINC00313			TBP												Average	1	6.45097
							29.5254			25.7086	3.81679		-3.20327	9.21047						SD	0.37001	0.957316
			RT 722 Circ-R	TGFb	LINC00313			TBP
							29.5044			25.8893	3.61508		-3.40499	10.5926
		Huh28	RT 723 Circ-R	Ctr BSA/HCl	LINC00313			TBP							1.72986
							30.702			24.4725	6.22941		-0.790658	1.72986	1.33939	1.49317
															1.41024	0.208024
			RT 724 Circ-R	Ctr BSA/HCl	LINC00313			TBP
							30.7497			24.1512	6.59849		-0.421578	1.33939
			RT 725 Circ-R	Ctr BSA/HCl	LINC00313			TBP
							30.9843			24.4602	6.52412		-0.495944	1.41024
			RT 726 Circ-R	TGFb	LINC00313			TBP							4.73022
							29.237			24.4588	4.77816		-2.24191	4.73022	3.67666	3.67058
															2.60486	1.06269
			RT 727 Circ-R	TGFb	LINC00313			TBP
							29.3282			24.1865	5.14167		-1.8784	3.67666
			RT 728 Circ-R	TGFb	LINC00313			TBP
							30.4855			24.8467	5.63886		-1.38121	2.60486
		CCLP1	RT 729 Circ-R	Ctr BSA/HCl	LINC00313			TBP							0.187932
							32.7205			23.2887	9.43178		2.41172	0.187932	0.183326	0.182743
															0.176971	0.00550361
			RT 730 Circ-R	Ctr BSA/HCl	LINC00313			TBP
							32.9296			23.462	9.46759		2.44752	0.183326
			RT 731 Circ-R	Ctr BSA/HCl	LINC00313			TBP
							32.9451			23.4266	9.51848		2.49841	0.176971
			RT 732 Circ-R	TGFb	LINC00313			TBP							0.0123905
							37.0257			23.671	13.3547		6.33462	0.0123905	0.0975976	0.0435003
															0.0205129	0.0470253
			RT 733 Circ-R	TGFb	LINC00313			TBP
							34.032			23.6549	10.3771		3.35701	0.0975976
			RT 734 Circ-R	TGFb	LINC00313			TBP
							36.2781			23.6507	12.6274		5.60732	0.0205129
		Egi-1	RT 759 Circ-R	Ctr BSA/HCl	LINC00313			TBP							1.04443
							32.2087			25.2514	6.95735		-0.06272	1.04443	1.36632	1.09331
															0.869161	0.252158
			RT 760 Circ-R	Ctr BSA/HCl	LINC00313			TBP
							31.8526			25.2828	6.56977		-0.450297	1.36632
			RT 761 Circ-R	Ctr BSA/HCl	LINC00313			TBP
							32.3844			25.162	7.22237		0.202304	0.869161
			RT 762 Circ-R	TGFb	LINC00313			TBP							1.2215
							32.1028			25.3714	6.73141		-0.288651	1.2215	3.02016	1.75035
															1.00939	1.10479
			RT 763 Circ-R	TGFb	LINC00313			TBP
							30.7025			25.2771	5.42544		-1.59462	3.02016
			RT 764 Circ-R	TGFb	LINC00313			TBP
							32.2348			25.2282	7.00658		-0.0134818	1.00939
		SG231	RT 765 Circ-R	Ctr BSA/HCl	LINC00313			TBP							1.36127
							31.4143			24.8392	6.57511		-0.444958	1.36127	1.54208	1.17065
															0.608603	0.495074
			RT 766 Circ-R	Ctr BSA/HCl	LINC00313			TBP
							30.967			24.5718	6.39519		-0.62488	1.54208
			RT 767 Circ-R	Ctr BSA/HCl	LINC00313			TBP
							32.1125			24.376	7.73649		0.716426	0.608603
			RT 768 Circ-R	TGFb	LINC00313			TBP							1.37594
							31.4385			24.8788	6.55964		-0.460421	1.37594	1.25143	1.10417
															0.685122	0.368204
			RT 769 Circ-R	TGFb	LINC00313			TBP
							31.2287			24.5322	6.69648		-0.323582	1.25143
			RT 770 Circ-R	TGFb	LINC00313			TBP
							32.1321			24.5665	7.56563		0.545568	0.685122
		SkChA1	RT 771 Circ-R	Ctr BSA/HCl	LINC00313			TBP							4.43701
							30.4814			25.6109	4.87048		-2.14959	4.43701	2.94999	4.14111
															5.03632	1.07418
			RT 772 Circ-R	Ctr BSA/HCl	LINC00313			TBP
							31.083			25.6237	5.45936		-1.56071	2.94999
			RT 773 Circ-R	Ctr BSA/HCl	LINC00313			TBP
							30.3961			25.7084	4.6877		-2.33237	5.03632
			RT 774 Circ-R	TGFb	LINC00313			TBP							5.3107
							30.2006			25.5894	4.61116		-2.4089	5.3107	6.97155	6.28639
															6.57691	0.867704
			RT 775 Circ-R	TGFb	LINC00313			TBP
							29.8688			25.6502	4.21859		-2.80148	6.97155
			RT 776 Circ-R	TGFb	LINC00313			TBP
							30.1755			25.8728	4.30266		-2.71741	6.57691
		MzChA1	RT 777 Circ-R	Ctr BSA/HCl	LINC00313			TBP							16.8968
							28.681			25.7396	2.94139		-4.07868	16.8968	18.2984	17.7483
															18.0499	0.747846
			RT 778 Circ-R	Ctr BSA/HCl	LINC00313			TBP
							28.4642			25.6378	2.82642		-4.19364	18.2984
			RT 779 Circ-R	Ctr BSA/HCl	LINC00313			TBP
							28.5291			25.683	2.84615		-4.17392	18.0499
			RT 780 Circ-R	TGFb	LINC00313			TBP							18.6444
							28.5655			25.7661	2.7994		-4.22067	18.6444	18.1687	17.6904
															16.258	1.26309
			RT 781 Circ-R	TGFb	LINC00313			TBP
							28.6835			25.8468	2.83668		-4.18339	18.1687
			RT 782 Circ-R	TGFb	LINC00313			TBP
							28.8562			25.8593	2.99699		-4.02307	16.258

## Sheet: Feuil1
	LINC00313	NHC	NHC TGFβ	HuCCT1	HuCCT1 TGFβ	Huh28	Huh28 TGFβ	CCLP1	CCLP1 TGFβ	Egi-1	Egi-1 TGFβ	SG231	SG231 TGFβ	TFK1	TFK1 TGFβ	SkChA1	SkChA1 TGFβ	MzChA1	MzChA1 TGFβ
	Average	1.13169	4.39006	1.66328	10.7298	1.49317	3.67058	0.182743	0.0435003	1.09331	1.75035	1.17065	1.10417	1.01915	1.90001	4.14111	6.28639	17.7483	17.6904
	SD	0.706436	0.700853	0.615429	1.59228	0.208024	1.06269	0.00550361	0.0470253	0.252158	1.10479	0.495074	0.368204	0.230936	0.189742	1.07418	0.867704	0.747846	1.26309
	TTEST		0.0348614		0.0126148		0.0539556								0.00696018	0.0531401		0.00246605
			NHC Ctr vs TGFb		HuCCT1 Ctr vs TGFb		Huh28 Ctr vs TGFb								TFK1 Ctr vs TGFβ	NHC Ctr vs SkChA1 ctr		NHC Ctr vs MzChA1 ctr
