# Supplementary material for: TGFβ-induced long non-coding RNA LINC00313 activates Wnt signaling and promotes cholangiocarcinoma
Source: EMBO Rep. 2024 Feb 8;25(3):11. doi: 10.1038/s44319-024-00075-z (PMC10933437; doi:10.1038/s44319-024-00075-z)
Supplement: Supplementary file 7 — Source Data Fig. 1 [file 44319_2024_75_MOESM7_ESM.zip › Figure 1/1C/HuCCT1 TGFb dose response.xlsx]

## Sheet: LINC00313 
							biological triplicate			biological triplicate
	MANIP	Cell line	sample	Treatment	Target	Cт target	Cт target	Ref	Cт ref TBP	Cт ref TBP	dCT (Ct target-Ct ref)	Moyenne ctrl	DDCT (dCT-dCT ctrl)	2^-DDCT
		HuCCT1	LINC-RT374	BSA/HCl	LINC00313			TBP				8.52025			0.841132			LINC00313	0	0.1	1	10			HuCCT1	HuCCT1 TGFβ 1ng/ml
							29.6254			20.8555	8.76985		0.249596	0.841132	1.10319	1.00733		average	1.00733	1.86593	4.25109	5.09404		Average	1	6.45097
															1.07767	0.144497		SD	0.144497	0.247338	2.84429	0.385533		SD	0.37001	0.957316
			LINC-RT375	BSA/HCl	LINC00313			TBP										TTEST		0.00655418		6.71579e-05
							29.9087			21.5301	8.37857		-0.141681	1.10319
			LINC-RT376	BSA/HCl	LINC00313			TBP																LINC00313	0	0.1	0	1	0	10
							29.7411			21.3288	8.41233		-0.107915	1.07767										average	1.00733	1.86593	1	6.45097	1.00733	5.09404
																								SD	0.144497	0.247338	0.37001	0.957316	0.144497	0.385533
			LINC-RT377	TGFb 0.1 ng/ml	LINC00313			TBP							1.58656
							29.287			21.4327	7.85434		-0.665906	1.58656	2.05703	1.86593
															1.95418	0.247338
			LINC-RT378	TGFb 0.1 ng/ml	LINC00313			TBP
							28.7004			21.2207	7.47969		-1.04056	2.05703
			LINC-RT379	TGFb 0.1 ng/ml	LINC00313			TBP
							28.9264			21.3727	7.55369		-0.966564	1.95418
			LINC-RT380	TGFb 1 ng/ml	LINC00313			TBP							16.2104
							27.9501			23.4487	4.5014		-4.01885	16.2104	6.2623	4.25109
															2.23988	2.84429
			LINC-RT381	TGFb 1 ng/ml	LINC00313			TBP
							28.104			22.2304	5.87356		-2.64669	6.2623
			LINC-RT382	TGFb 1 ng/ml	LINC00313			TBP
							28.0719			20.7151	7.35683		-1.16342	2.23988
			LINC-RT383	TGFb 10 ng/ml	LINC00313			TBP							4.97725
							27.7902			21.5853	6.2049		-2.31535	4.97725	5.52446	5.09404
															4.7804	0.385533
			LINC-RT384	TGFb 10 ng/ml	LINC00313			TBP
							27.7182			21.6638	6.05442		-2.46583	5.52446
			LINC-RT385	TGFb 10 ng/ml	LINC00313			TBP
							27.6597			21.3966	6.26312		-2.25713	4.7804
