# Supplementary material for: TGFβ-induced long non-coding RNA LINC00313 activates Wnt signaling and promotes cholangiocarcinoma
Source: EMBO Rep. 2024 Feb 8;25(3):11. doi: 10.1038/s44319-024-00075-z (PMC10933437; doi:10.1038/s44319-024-00075-z)
Supplement: Supplementary file 7 — Source Data Fig. 1 [file 44319_2024_75_MOESM7_ESM.zip › Figure 1/1C/Huh28 TGFb dose response.xlsx]

## Sheet: LINC00313
							biological triplicate			biological triplicate
	MANIP	Cell line	sample	Treatment	Target	Cт target	Cт target	Ref	Cт ref TBP	Cт ref TBP	dCT (Ct target-Ct ref)	Moyenne ctrl	DDCT (dCT-dCT ctrl)	2^-DDCT				Huh28
		Huh28	LINC-RT488	BSA/HCl 0.1	LINC00313			TBP				7.72968			2.56296			Huh28	0.1		1		10		(ng/ml, 16h)
							29.222			22.8501	6.37187		-1.35781	2.56296	0.85247	1.29104		LINC00313	Ctr	TGFβ	Ctr	TGFβ	Ctr	TGFβ
															0.457698	1.11906		average	1.29104	1.93496	1.00492	3.29624	1.0019	3.03081
			LINC-RT489	BSA/HCl 0.1	LINC00313			TBP										SD	1.11906	0.481658	0.123949	0.828487	0.0762767	0.3593
							28.7344			20.7744	7.95996		0.230279	0.85247				TTEST				0.00905353		0.000666778
			LINC-RT490	BSA/HCl 0.1	LINC00313			TBP										average	1	1.49876	1	3.2801	1	3.02508
							29.8454			20.9882	8.85721		1.12753	0.457698				SD	0.866787	0.373077	0.123342	0.824429	0.0761323	0.35862
			LINC-RT491	TGFb 0.1 ng/ml	LINC00313			TBP							2.46074
							27.9639			21.5333	6.43059		-1.29909	2.46074	1.82912	1.93496
															1.51503	0.481658
			LINC-RT492	TGFb 0.1 ng/ml	LINC00313			TBP
							27.8392			20.9807	6.85853		-0.871148	1.82912
			LINC-RT493	TGFb 0.1 ng/ml	LINC00313			TBP
							28.0091			20.8787	7.13033		-0.599345	1.51503
			LINC-RT494	BSA/HCl 1	LINC00313			TBP				8.23964			0.909839
							29.4215			21.0455	8.37596		0.136316	0.909839	1.14511	1.00492
															0.959819	0.123949
			LINC-RT495	BSA/HCl 1	LINC00313			TBP
							29.0511			21.007	8.04416		-0.195482	1.14511
			LINC-RT496	BSA/HCl 1	LINC00313			TBP
							29.1058			20.807	8.29881		0.059166	0.959819
			LINC-RT497	TGFb 1 ng/ml	LINC00313			TBP							4.13635
							27.3702			21.1789	6.19128		-2.04836	4.13635	3.27249	3.29624
															2.47988	0.828487
			LINC-RT498	TGFb 1 ng/ml	LINC00313			TBP
							27.6355			21.1063	6.52925		-1.71039	3.27249
			LINC-RT499	TGFb 1 ng/ml	LINC00313			TBP
							27.9653			21.0359	6.92937		-1.31027	2.47988
			LINC-RT500	BSA/HCl 10	LINC00313			TBP				8.43542			0.976412
							29.5156			21.0458	8.46985		0.0344385	0.976412	0.941623	1.0019
															1.08765	0.0762767
			LINC-RT501	BSA/HCl 10	LINC00313			TBP
							29.6727			21.1505	8.52219		0.086778	0.941623
			LINC-RT502	BSA/HCl 10	LINC00313			TBP
							28.9717			20.6575	8.3142		-0.121216	1.08765
			LINC-RT503	TGFb 10 ng/ml	LINC00313			TBP							2.92433
							27.9691			21.0818	6.88731		-1.54811	2.92433	2.73679	3.03081
															3.43132	0.3593
			LINC-RT504	TGFb 10 ng/ml	LINC00313			TBP
							28.1387			21.1558	6.98293		-1.45248	2.73679
			LINC-RT505	TGFb 10 ng/ml	LINC00313			TBP
							27.6544			20.9978	6.65665		-1.77876	3.43132
