# Supplementary material for: TGFβ-induced long non-coding RNA LINC00313 activates Wnt signaling and promotes cholangiocarcinoma
Source: EMBO Rep. 2024 Feb 8;25(3):11. doi: 10.1038/s44319-024-00075-z (PMC10933437; doi:10.1038/s44319-024-00075-z)
Supplement: Supplementary file 7 — Source Data Fig. 1 [file 44319_2024_75_MOESM7_ESM.zip › Figure 1/1D/HuCCt1 TGFb time course.xlsx]

## Sheet: HuCCT1 LINC00313
							Biological triplicate			Biological triplicate
	MANIP	Cell line	sample	Treatment	Target	Cт target	Cт target	Ref	Cт ref TBP	Cт ref TBP	dCT (Ct target-Ct ref)	Moyenne ctrl	DDCT (dCT-dCT ctrl)	2^-DDCT
	TGFb time course experiment 5 ng/ml	HuCCT1	LINC-RT205	Ctr	LINC00313			TBP				6.78369			1.03011			LINC00313	0	3	6	24	48	72	(TGFb, h)
							31.2101			24.4692	6.7409		-0.0427926	1.03011	0.726203	1.03103		average	1.03103	1.4436	2.46031	3.05187	1.93325	2.03396
															1.33678	0.30529		SD	0.30529	0.0988674	0.622662	0.537048	0.545075	0.581147
			LINC-RT206	Ctr	LINC00313			TBP										TTEST		0.14431	0.0304043	0.00679295	0.153699	0.12688
							31.6782			24.433	7.24525		0.461556	0.726203
			LINC-RT207	Ctr	LINC00313			TBP
							31.2525			24.8876	6.36493		-0.418763	1.33678
			LINC-RT208	TGFb 3h	LINC00313			TBP							1.55626
							30.8337			24.6881	6.14561		-0.638084	1.55626	1.37129	1.4436
															1.40324	0.0988674
			LINC-RT209	TGFb 3h	LINC00313			TBP
							30.9448			24.6167	6.32816		-0.455537	1.37129
			LINC-RT210	TGFb 3h	LINC00313			TBP
							31.0827			24.7877	6.29493		-0.488763	1.40324
			LINC-RT211	TGFb 6h	LINC00313			TBP							1.98458
							30.6155			24.8207	5.79486		-0.988834	1.98458	2.23131	2.46031
															3.16505	0.622662
			LINC-RT212	TGFb 6h	LINC00313			TBP
							30.2631			24.6372	5.62581		-1.15789	2.23131
			LINC-RT213	TGFb 6h	LINC00313			TBP
							29.8897			24.7683	5.12147		-1.66223	3.16505
			LINC-RT214	TGFb 24h	LINC00313			TBP							2.78977
							29.7037			24.4002	5.30355		-1.48014	2.78977	2.69621	3.05187
															3.66964	0.537048
			LINC-RT215	TGFb 24h	LINC00313			TBP
							30.1913			24.8386	5.35276		-1.43093	2.69621
			LINC-RT216	TGFb 24h	LINC00313			TBP
							29.9227			25.0147	4.90805		-1.87564	3.66964
			LINC-RT217	TGFb 48h	LINC00313			TBP							2.53778
							30.3837			24.9436	5.44013		-1.34357	2.53778	1.78269	1.93325
															1.47928	0.545075
			LINC-RT218	TGFb 48h	LINC00313			TBP
							30.3175			24.3679	5.94964		-0.834056	1.78269
			LINC-RT219	TGFb 48h	LINC00313			TBP
							30.7141			24.4953	6.2188		-0.564899	1.47928
			LINC-RT220	TGFb 72h	LINC00313			TBP							1.36727
							30.8471			24.5148	6.3324		-0.451299	1.36727	2.43343	2.03396
															2.3012	0.581147
			LINC-RT221	TGFb 72h	LINC00313			TBP
							30.3908			24.8901	5.50071		-1.28299	2.43343
			LINC-RT222	TGFb 72h	LINC00313			TBP
							30.4739			24.8926	5.58131		-1.20238	2.3012
