# Supplementary material for: TGFβ-induced long non-coding RNA LINC00313 activates Wnt signaling and promotes cholangiocarcinoma
Source: EMBO Rep. 2024 Feb 8;25(3):11. doi: 10.1038/s44319-024-00075-z (PMC10933437; doi:10.1038/s44319-024-00075-z)
Supplement: Supplementary file 7 — Source Data Fig. 1 [file 44319_2024_75_MOESM7_ESM.zip › Figure 1/1D/Huh28 TGFb time course.xlsx]

## Sheet: LINC00313
							biological triplicate			biological triplicate
	MANIP	Cell line	sample	Treatment	Target	Cт target	Cт target	Ref	Cт ref TBP	Cт ref TBP	dCT (Ct target-Ct ref)	Moyenne ctrl	DDCT (dCT-dCT ctrl)	2^-DDCT
		Huh28	LINC-RT470	Ctr	LINC00313			TBP				8.09543			0.940417			Huh28
							29.4137			21.2296	8.18406		0.0886275	0.940417	1.1696	1.00639		LINC00313	0	3	6	24	48	72	(TGFb, h)
															0.909164	0.142202		average	1.00639	9.73032	7.94902	5.9443	3.91402	3.83497
			LINC-RT471	Ctr	LINC00313			TBP										SD	0.142202	2.9396	1.8559	0.989888	0.0212661	0.375584
							28.7695			20.9001	7.86941		-0.226014	1.1696				TTEST		0.00681842	0.00295626	0.00102622	0.00163013	0.010653
																				0 vs 3h	0 vs 6h	0 vs 24h	0 vs 48h	0 vs 72h
			LINC-RT472	Ctr	LINC00313			TBP
							28.8976			20.6648	8.23281		0.137387	0.909164
			LINC-RT473	TGFb 3h	LINC00313			TBP							13.0916
							26.0126			21.6278	4.38485		-3.71057	13.0916	7.6405	9.73032
															8.45882	2.9396
			LINC-RT474	TGFb 3h	LINC00313			TBP
							26.1351			20.9733	5.16176		-2.93367	7.6405
			LINC-RT475	TGFb 3h	LINC00313			TBP
							26.031			21.0161	5.01497		-3.08046	8.45882
			LINC-RT476	TGFb 6h	LINC00313			TBP							9.7027
							26.2492			21.4321	4.81704		-3.27839	9.7027	8.13885	7.94902
															6.0055	1.8559
			LINC-RT477	TGFb 6h	LINC00313			TBP
							26.1845			21.1139	5.0706		-3.02483	8.13885
			LINC-RT478	TGFb 6h	LINC00313			TBP
							26.4907			20.9815	5.50914		-2.58628	6.0055
			LINC-RT479	TGFb 24h	LINC00313			TBP							4.89914
							26.7831			20.9802	5.8029		-2.29253	4.89914	6.06614	5.9443
															6.86763	0.989888
			LINC-RT480	TGFb 24h	LINC00313			TBP
							26.657			21.1624	5.49465		-2.60078	6.06614
			LINC-RT481	TGFb 24h	LINC00313			TBP
							26.9839			21.6683	5.31561		-2.77981	6.86763
			LINC-RT482	TGFb 48h	LINC00313			TBP							16.5679
							27.0676			23.0225	4.04511		-4.05032	16.5679	3.92906	3.91402
															3.89898	0.0212661
			LINC-RT483	TGFb 48h	LINC00313			TBP
							26.9931			20.8718	6.12124		-1.97418	3.92906
			LINC-RT484	TGFb 48h	LINC00313			TBP
							27.0151			20.8828	6.13233		-1.9631	3.89898
			LINC-RT485	TGFb 72h	LINC00313			TBP							19.3182
							27.007			23.1835	3.82354		-4.27189	19.3182	3.56939	3.83497
															4.10055	0.375584
			LINC-RT486	TGFb 72h	LINC00313			TBP
							27.114			20.8543	6.25975		-1.83568	3.56939
			LINC-RT487	TGFb 72h	LINC00313			TBP
							27.1674			21.1078	6.05961		-2.03582	4.10055
																			0.1	1	10
