# Supplementary material for: TGFβ-induced long non-coding RNA LINC00313 activates Wnt signaling and promotes cholangiocarcinoma
Source: EMBO Rep. 2024 Feb 8;25(3):11. doi: 10.1038/s44319-024-00075-z (PMC10933437; doi:10.1038/s44319-024-00075-z)
Supplement: Supplementary file 7 — Source Data Fig. 1 [file 44319_2024_75_MOESM7_ESM.zip › Figure 1/1E/qPCR cyto-nuclear fractionation HuCCT1.xlsx]

## Sheet: normalization nuclear cyto frac
Cell line	sample	Treatment	Target	Cт target	Cт target									MALAT1		RNU48		GAPDH		LINC00313		LINC00313 exon1
HuCCT1	LINC-RT332	cyto	MALAT1					MALAT1	Ctr		TGFβ			MALAT1 nuclear (%)	MALAT1 cyto (%)	RNU48 nuclear (%)	RNU48 cyto (%)	GAPDH nuclear (%)	GAPDH cyto (%)	LINC00313 nuclear (%)	LINC00313 cyto (%)	LINC00313 exon1 nuclear (%)	LINC00313 exon1 cyto (%)
					18.3358			Ct nuclear-Ct cyto	-4.78354		-5.15034			96.5	3.5	89	11	20.5	79.5	87.8	12.2	95.4	4.6
									-4.18219		-6.61768			94.8	5.2	93.75	6.25	20.9	79.1	84.6	15.4	97.5	2.5
	LINC-RT333	cyto	MALAT1						-5.53062		3.13647			97.9	2.1	87.5	12.5	9.9	90.1	66.7	33.3	92.1	7.9
					17.836								average	96.4	3.6	90.0833	9.91667	17.1	82.9	79.7	20.3	95	5
									27.5504		35.5062		SD	1.55242	1.55242	3.2628	3.2628	6.23859	6.23859	11.3715	11.3715	2.72213	2.72213
	LINC-RT334	cyto	MALAT1						18.1513		98.2238
					19.1288				46.2378
	LINC-RT335	cyto TGFb	MALAT1					MALAT1nuclear+MALAT1cyto=MALAT1total
					18.6149			MALAT1n+ MALAT1c=100%
								27,55MALAT1c+MALAT1c=100
	LINC-RT336	cyto TGFb	MALAT1					MALAT1c=100/28,55=3,5%
					20.3386			MALAT1n=100-3,5=96,5%
	LINC-RT337	cyto TGFb	MALAT1					MALAT1nuclear+MALAT1cyto=MALAT1total
					19.9898			MALAT1n+ MALAT1c=100%
								18,15MALAT1c+MALAT1c=100
	LINC-RT338	nuclear	MALAT1					MALAT1c=100/19,15=5,2%
					13.5523			MALAT1n=100-5,2=94,8%
	LINC-RT339	nuclear	MALAT1					MALAT1nuclear+MALAT1cyto=MALAT1total
					13.6538			MALAT1n+ MALAT1c=100%
								46,24MALAT1c+MALAT1c=100
	LINC-RT340	nuclear	MALAT1					MALAT1c=100/47,24=2,1 %
					13.5982			MALAT1n=100-2,1=97,9%
	LINC-RT341	nuclear TGFb	MALAT1					MALAT1 nuclear (%)	MALAT1 cyto (%)
					13.4645			96.5	3.5
								94.8	5.2
	LINC-RT342	nuclear TGFb	MALAT1					97.9	2.1
					13.721		average	96.4	3.6
							SD	1.55242	1.55242
	LINC-RT343	nuclear TGFb	MALAT1
					23.1262
HuCCT1	LINC-RT332	cyto	LINC00313
					30.4297			LINC00313	Ctr		TGFβ
								Ct nuclear-Ct cyto	-2.84669		-3.24567
	LINC-RT333	cyto	LINC00313						-2.46082		-1.49202
					30.454				-1.02586		6.04358
	LINC-RT334	cyto	LINC00313						7.19503		9.48732
					29.9609				5.50598		2.81279
									2.03637
	LINC-RT335	cyto TGFb	LINC00313
					29.3375			LINC00313nuclear+LINC00313cyto=LINC00313total
								LINC00313n+ LINC00313c=100%
	LINC-RT336	cyto TGFb	LINC00313					7,2LINC00313c+LINC00313c=100
					27.9312			LINC00313c=100/8,2=12,2%
								LINC00313n=100-12,2=87,8%
	LINC-RT337	cyto TGFb	LINC00313
					27.8123			LINC00313nuclear+LINC00313cyto=LINC00313total
								LINC00313n+ LINC00313c=100%
	LINC-RT338	nuclear	LINC00313					5,5LINC00313c+LINC00313c=100
					27.583			LINC00313c=100/6,5=15,4%
								LINC00313n=100-15,4=84,6%
	LINC-RT339	nuclear	LINC00313
					27.9932			LINC00313nuclear+LINC00313cyto=LINC00313total
								LINC00313n+ LINC00313c=100%
	LINC-RT340	nuclear	LINC00313					2LINC00313c+LINC00313c=100
					28.935			LINC00313c=100/3= 33,3%
								LINC00313n=100-3=66,7%
	LINC-RT341	nuclear TGFb	LINC00313
					26.0919			LINC00313 nuclear (%)	LINC00313 cyto (%)
								87.8	12.2
	LINC-RT342	nuclear TGFb	LINC00313					84.6	15.4
					26.4392			66.7	33.3
							average	79.7	20.3
	LINC-RT343	nuclear TGFb	LINC00313				SD	11.3715	11.3715
					33.8559
HuCCT1	LINC-RT332	cyto	RNU48
					23.0852			RNU48	Ctr		TGFβ
								Ct nuclear-Ct cyto	-3.02392		-3.43619
	LINC-RT333	cyto	RNU48						-3.90819		-3.20509
					23.9455				-2.80714		1.80033
	LINC-RT334	cyto	RNU48						8.1342		10.8228
					23.458				15.0115		9.22149
									6.99828
	LINC-RT335	cyto TGFb	RNU48
					23.504			RNU48nuclear+RNU48cyto=RNU48total
								RNU48n+ RNU48c=100%
	LINC-RT336	cyto TGFb	RNU48					8,1RNU48c+RNU48c=100
					24.0674			RNU48c=100/9,1=11%
								RNU48n=100-11=89%
	LINC-RT337	cyto TGFb	RNU48
					24.1568			RNU48nuclear+RNU48cyto=RNU48total
								RNU48n+ RNU48c=100%
	LINC-RT338	nuclear	RNU48					15RNU48c+RNU48c=100
					20.0612			RNU48c=100/16=6,25%
								RNU48n=100-6,25=93,75%
	LINC-RT339	nuclear	RNU48
					20.0373			RNU48nuclear+RNU48cyto=RNU48total
								RNU48n+ RNU48c=100%
	LINC-RT340	nuclear	RNU48					7RNU48c+RNU48c=100
					20.6509			RNU48c=100/8=12,5%
								RNU48n=100-12,5=87,5%
	LINC-RT341	nuclear TGFb	RNU48
					20.0678			RNU48 nuclear (%)	RNU48 cyto (%)
								89	11
	LINC-RT342	nuclear TGFb	RNU48					93.75	6.25
					20.8623			87.5	12.5
							average	90.0833	9.91667
	LINC-RT343	nuclear TGFb	RNU48				SD	3.2628	3.2628
					25.9571
HuCCT1	LINC-RT332	cyto	GAPDH
					12.5575			GAPDH	Ctr		TGFβ
								Ct nuclear-Ct cyto	1.95565		1.49346
	LINC-RT333	cyto	GAPDH						1.91903		1.80294
					12.9902				3.18705		9.11125
	LINC-RT334	cyto	GAPDH						3.87985		2.81474
					12.5196				3.78161		3.48945
									9.10715
	LINC-RT335	cyto TGFb	GAPDH
					13.2326			GAPDHnuclear+GAPDHcyto=GAPDHtotal
								GAPDHn+ GAPDHc=100%
	LINC-RT336	cyto TGFb	GAPDH					3,88GAPDHn+GAPDHn=100
					12.9715			GAPDHn=100/4,88=20,5%
								GAPDHc=100-20,5=79,5%
	LINC-RT337	cyto TGFb	GAPDH
					12.8813			GAPDHnuclear+GAPDHcyto=GAPDHtotal
								GAPDHn+ GAPDHc=100%
	LINC-RT338	nuclear	GAPDH					3,78GAPDHn+GAPDHn=100
					14.5131			GAPDHn=100/4,78=20,9%
								GAPDHc=100-20,9=79,1%
	LINC-RT339	nuclear	GAPDH
					14.9092			GAPDHnuclear+GAPDHcyto=GAPDHtotal
								GAPDHn+ GAPDHc=100%
	LINC-RT340	nuclear	GAPDH					9,1GAPDHn+GAPDHn=100
					15.7066			GAPDHn=100/10,1=9,9%
								GAPDHc=100-9,9=90,1%
	LINC-RT341	nuclear TGFb	GAPDH
					14.726			GAPDH nuclear (%)	GAPDH cyto (%)
								20.5	79.5
	LINC-RT342	nuclear TGFb	GAPDH					20.9	79.1
					14.7744			9.9	90.1
							average	17.1	82.9
	LINC-RT343	nuclear TGFb	GAPDH				SD	6.23859	6.23859
					21.9925
HuCCT1	LINC-RT332	cyto	LINC00313 exon1
					30.2036			LINC00313 exon1	Ctr		TGFβ
								Ct nuclear-Ct cyto	-4.38824		-4.1888
	LINC-RT333	cyto	LINC00313 exon1						-5.25882		-5.98647
					30.4627				-3.53661		-5.34087
	LINC-RT334	cyto	LINC00313 exon1						20.9372		18.2396
					30.611				38.2928		63.3819
									11.6076
	LINC-RT335	cyto TGFb	LINC00313 exon1
					29.5916			LINC00313exon1nuclear+LINC00313exon1cyto=LINC00313exon1total
								LINC00313exon1n+ LINC00313exon1c=100%
	LINC-RT336	cyto TGFb	LINC00313 exon1					20,9LINC00313exon1c+LINC00313exon1c=100
					31.2273			LINC00313exon1c=100/21,9=4,6%
								LINC00313exon1n=100-4,6=95,4%
	LINC-RT337	cyto TGFb	LINC00313 exon1
					30.4197			LINC00313exon1nuclear+LINC00313exon1cyto=LINC00313exon1total
								LINC00313exon1n+ LINC00313exon1c=100%
	LINC-RT338	nuclear	LINC00313 exon1					38,3LINC00313exon1c+LINC00313exon1c=100
					25.8154			LINC00313exon1c=100/39,3=2,5%
								LINC00313exon1n=100-2,5=97,5%
	LINC-RT339	nuclear	LINC00313 exon1
					25.2039			LINC00313exon1nuclear+LINC00313exon1cyto=LINC00313exon1total
								LINC00313exon1n+ LINC00313exon1c=100%
	LINC-RT340	nuclear	LINC00313 exon1					11,6LINC00313exon1c+LINC00313exon1c=100
					27.0744			LINC00313exon1c=100/12,6=7,9%
								LINC00313exon1n=100-7,9=92,1%
	LINC-RT341	nuclear TGFb	LINC00313 exon1
					25.4028			LINC00313 exon1 nuclear (%)	LINC00313 exon1 cyto (%)
								95.4	4.6
	LINC-RT342	nuclear TGFb	LINC00313 exon1					97.5	2.5
					25.2409			92.1	7.9
							average	95	5
	LINC-RT343	nuclear TGFb	LINC00313 exon1				SD	2.72213	2.72213
					25.0788
