# Supplementary material for: TGFβ-induced long non-coding RNA LINC00313 activates Wnt signaling and promotes cholangiocarcinoma
Source: EMBO Rep. 2024 Feb 8;25(3):11. doi: 10.1038/s44319-024-00075-z (PMC10933437; doi:10.1038/s44319-024-00075-z)
Supplement: Supplementary file 7 — Source Data Fig. 1 [file 44319_2024_75_MOESM7_ESM.zip › Figure 1/1E/qPCR cyto-nuclear fractionation Huh28.xlsx]

## Sheet: normalization nuclear cyto frac
Cell line	sample	Treatment	Target	Cт target	Cт target									MALAT1		RNU48		GAPDH		LINC00313		LINC00313 exon1
Huh28	LINC-RT656	cyto	MALAT1					MALAT1	Ctr					MALAT1 nuclear (%)	MALAT1 cyto (%)	RNU48 nuclear (%)	RNU48 cyto (%)	GAPDH nuclear (%)	GAPDH cyto (%)	LINC00313 nuclear (%)	LINC00313 cyto (%)	LINC00313 exon1 nuclear (%)	LINC00313 exon1 cyto (%)
					17.4978			Ct nuclear-Ct cyto	-3.81027					93.33	6.67	96.73	3.27	36.63	63.37	86.02	13.98	97.07	2.93
									-6.12757					98.59	1.41	95.78	4.22	30.58	69.42	82.6	17.4	96.53	3.47
	LINC-RT657	cyto	MALAT1						-2.23471					82.46	17.54	96.03	3.97	31.35	68.65	90.15	9.85	97.34	2.66
					19.3096								average	91.46	8.54	96.18	3.82	32.8533	67.1467	86.2567	13.7433	96.98	3.02
									14.0257				SD	8.22599	8.22599	0.492443	0.492443	3.29327	3.29327	3.78056	3.78056	0.412432	0.412432
	LINC-RT658	cyto	MALAT1						69.9378
					17.5336				4.70763
	LINC-RT659	nuclear	MALAT1					MALAT1nuclear+MALAT1cyto=MALAT1total
					13.6876			MALAT1n+ MALAT1c=100%
								14MALAT1c+MALAT1c=100
	LINC-RT660	nuclear	MALAT1					MALAT1c=100/15= 6,67%
					13.182			MALAT1n=100-6,67=93,33%
	LINC-RT661	nuclear	MALAT1					MALAT1nuclear+MALAT1cyto=MALAT1total
					15.2989			MALAT1n+ MALAT1c=100%
								69,9MALAT1c+MALAT1c=100
Huh28	LINC-RT656	cyto	RNU48					MALAT1c=100/70,9= 1,41%
					24.0278			MALAT1n=100-1,41= 98,59%
	LINC-RT657	cyto	RNU48					MALAT1nuclear+MALAT1cyto=MALAT1total
					24.3168			MALAT1n+ MALAT1c=100%
								4,7MALAT1c+MALAT1c=100
	LINC-RT658	cyto	RNU48					MALAT1c=100/5,7= 17,54%
					24.4966			MALAT1n=100-17,54= 82,46%
	LINC-RT659	nuclear	RNU48					MALAT1 nuclear (%)	MALAT1 cyto (%)
					19.142			93.33	6.67
								98.59	1.41
	LINC-RT660	nuclear	RNU48					82.46	17.54
					19.8118		average	91.46	8.54
							SD	8.22599	8.22599
	LINC-RT661	nuclear	RNU48
					19.8991
Huh28	LINC-RT656	cyto	GAPDH
					18.5935			LINC00313	Ctr
								Ct nuclear-Ct cyto	-2.62098
	LINC-RT657	cyto	GAPDH						-2.24886
					18.1686				-3.19523
	LINC-RT658	cyto	GAPDH						6.15176
					18.0959				4.75353
									9.15779
	LINC-RT659	nuclear	GAPDH
					19.3858			LINC00313nuclear+LINC00313cyto=LINC00313total
								LINC00313n+ LINC00313c=100%
	LINC-RT660	nuclear	GAPDH					6,15LINC00313c+LINC00313c=100
					19.351			LINC00313c=100/7,15=13,98%
								LINC00313n=100-13,98=86,02%
	LINC-RT661	nuclear	GAPDH
					19.2257			LINC00313nuclear+LINC00313cyto=LINC00313total
								LINC00313n+ LINC00313c=100%
Huh28	LINC-RT656	cyto	LINC00313					4,75LINC00313c+LINC00313c=100
					30.0599			LINC00313c=100/5,75=17,4%
								LINC00313n=100-17,4=82,6%
	LINC-RT657	cyto	LINC00313
					29.8905			LINC00313nuclear+LINC00313cyto=LINC00313total
								LINC00313n+ LINC00313c=100%
	LINC-RT658	cyto	LINC00313					9,15LINC00313c+LINC00313c=100
					30.6229			LINC00313c=100/10,15= 9,85%
								LINC00313n=100-9,85= 90,15%
	LINC-RT659	nuclear	LINC00313
					27.4389			LINC00313 nuclear (%)	LINC00313 cyto (%)
								86.02	13.98
	LINC-RT660	nuclear	LINC00313					82.6	17.4
					27.6416			90.15	9.85
							average	86.2567	13.7433
	LINC-RT661	nuclear	LINC00313				SD	3.78056	3.78056
					27.4277
Huh28	LINC-RT656	cyto	LINC00313 exon 1
					30.9876			RNU48	Ctr
								Ct nuclear-Ct cyto	-4.88577
	LINC-RT657	cyto	LINC00313 exon 1						-4.50502
					30.9378				-4.5975
	LINC-RT658	cyto	LINC00313 exon 1						29.5687
					31.1554				22.706
									24.2179
	LINC-RT659	nuclear	LINC00313 exon 1
					25.9402			RNU48nuclear+RNU48cyto=RNU48total
								RNU48n+ RNU48c=100%
	LINC-RT660	nuclear	LINC00313 exon 1					29,6RNU48c+RNU48c=100
					26.1388			RNU48c=100/30,6= 3,27%
								RNU48n=100-3,27=96,73%
	LINC-RT661	nuclear	LINC00313 exon 1
					25.9589			RNU48nuclear+RNU48cyto=RNU48total
								RNU48n+ RNU48c=100%
								22,7RNU48c+RNU48c=100
								RNU48c=100/23,7=4,22%
								RNU48n=100-4,22=95,78%
								RNU48nuclear+RNU48cyto=RNU48total
								RNU48n+ RNU48c=100%
								24,2RNU48c+RNU48c=100
								RNU48c=100/25,2=3,97%
								RNU48n=100-3,97=96,03%
								RNU48 nuclear (%)	RNU48 cyto (%)
								96.73	3.27
								95.78	4.22
								96.03	3.97
							average	96.18	3.82
							SD	0.492443	0.492443
								GAPDH	Ctr
								Ct nuclear-Ct cyto	0.79232
									1.18234
									1.1298
									1.73147
									2.26891
									2.18859
								GAPDHnuclear+GAPDHcyto=GAPDHtotal
								GAPDHn+ GAPDHc=100%
								1,73GAPDHn+GAPDHn=100
								GAPDHn=100/2,73=36,63%
								GAPDHc=100-36,63=63,37%
								GAPDHnuclear+GAPDHcyto=GAPDHtotal
								GAPDHn+ GAPDHc=100%
								2,27GAPDHn+GAPDHn=100
								GAPDHn=100/3,27=30,58%
								GAPDHc=100-30,58=69,42%
								GAPDHnuclear+GAPDHcyto=GAPDHtotal
								GAPDHn+ GAPDHc=100%
								2,19GAPDHn+GAPDHn=100
								GAPDHn=100/3,19=31,35%
								GAPDHc=100-31,35=68,65%
								GAPDH nuclear (%)	GAPDH cyto (%)
								36.63	63.37
								30.58	69.42
								31.35	68.65
							average	32.8533	67.1467
							SD	3.29327	3.29327
								LINC00313 exon1	Ctr
								Ct nuclear-Ct cyto	-5.04736
									-4.79904
									-5.19646
									33.0597
									27.8383
									36.6566
								LINC00313exon1nuclear+LINC00313exon1cyto=LINC00313exon1total
								LINC00313exon1n+ LINC00313exon1c=100%
								33,1LINC00313exon1c+LINC00313exon1c=100
								LINC00313exon1c=100/34,1=2,93%
								LINC00313exon1n=100-2,93=97,07%
								LINC00313exon1nuclear+LINC00313exon1cyto=LINC00313exon1total
								LINC00313exon1n+ LINC00313exon1c=100%
								27,84LINC00313exon1c+LINC00313exon1c=100
								LINC00313exon1c=100/28,84=3,47%
								LINC00313exon1n=100-3,47=96,53%
								LINC00313exon1nuclear+LINC00313exon1cyto=LINC00313exon1total
								LINC00313exon1n+ LINC00313exon1c=100%
								36,66LINC00313exon1c+LINC00313exon1c=100
								LINC00313exon1c=100/37,66=2,66%
								LINC00313exon1n=100-2,66=97,34%
								LINC00313 exon1 nuclear (%)	LINC00313 exon1 cyto (%)
								97.07	2.93
								96.53	3.47
								97.34	2.66
							average	96.98	3.02
							SD	0.412432	0.412432
