# Supplementary material for: TGFβ-induced long non-coding RNA LINC00313 activates Wnt signaling and promotes cholangiocarcinoma
Source: EMBO Rep. 2024 Feb 8;25(3):11. doi: 10.1038/s44319-024-00075-z (PMC10933437; doi:10.1038/s44319-024-00075-z)
Supplement: Supplementary file 8 — Source Data Fig. 2 [file 44319_2024_75_MOESM8_ESM.zip]

Archive with 39 entries (26 files):
- Figure 2/
- Figure 2/.DS_Store
- __MACOSX/
- __MACOSX/Figure 2/
- __MACOSX/Figure 2/._.DS_Store
- Figure 2/2A/
- Figure 2/2A/qPCR_LINC00313_LY_inhibitor.xlsx
- __MACOSX/Figure 2/2A/
- __MACOSX/Figure 2/2A/._qPCR_LINC00313_LY_inhibitor.xlsx
- Figure 2/2A/~$qPCR_LINC00313_LY_inhibitor.xlsx
- __MACOSX/Figure 2/2A/._~$qPCR_LINC00313_LY_inhibitor.xlsx
- __MACOSX/Figure 2/._2A
- Figure 2/2B/
- Figure 2/2B/qPCR_LINC00313 SERPINE1_SIS3.xlsx
- __MACOSX/Figure 2/2B/
- __MACOSX/Figure 2/2B/._qPCR_LINC00313 SERPINE1_SIS3.xlsx
- __MACOSX/Figure 2/._2B
- Figure 2/2C/
- Figure 2/2C/qPCR LINC00313 siSMAD combination.xlsx
- __MACOSX/Figure 2/2C/
- __MACOSX/Figure 2/2C/._qPCR LINC00313 siSMAD combination.xlsx
- Figure 2/2C/qPCR LINC00313 siSMAD2 siSMAD3 siSMAD4.xlsx
- __MACOSX/Figure 2/2C/._qPCR LINC00313 siSMAD2 siSMAD3 siSMAD4.xlsx
- __MACOSX/Figure 2/._2C
- Figure 2/2D/
- Figure 2/2D/LINC00313 siSMAD combination Huh28.xlsx
- __MACOSX/Figure 2/2D/
- __MACOSX/Figure 2/2D/._LINC00313 siSMAD combination Huh28.xlsx
- Figure 2/2D/LINC00313 siSMAD Huh28.xlsx
- __MACOSX/Figure 2/2D/._LINC00313 siSMAD Huh28.xlsx
- __MACOSX/Figure 2/._2D
- Figure 2/2E (new EV2A)/
- Figure 2/2E (new EV2A)/HuCCT1 LINC00313 non canonical TGFb inhibitors.xlsx
- __MACOSX/Figure 2/2E (new EV2A)/
- __MACOSX/Figure 2/2E (new EV2A)/._HuCCT1 LINC00313 non canonical TGFb inhibitors.xlsx
- Figure 2/2E (new EV2A)/Huh28 LINC00313 non canonical TGFb inhibitors.xlsx
- __MACOSX/Figure 2/2E (new EV2A)/._Huh28 LINC00313 non canonical TGFb inhibitors.xlsx
- __MACOSX/Figure 2/._2E (new EV2A)
- __MACOSX/._Figure 2
