# Supplementary material for: TGFβ-induced long non-coding RNA LINC00313 activates Wnt signaling and promotes cholangiocarcinoma
Source: EMBO Rep. 2024 Feb 8;25(3):11. doi: 10.1038/s44319-024-00075-z (PMC10933437; doi:10.1038/s44319-024-00075-z)
Supplement: Supplementary file 8 — Source Data Fig. 2 [file 44319_2024_75_MOESM8_ESM.zip › Figure 2/2A/qPCR_LINC00313_LY_inhibitor.xlsx]

## Sheet: LINC00313
						Technical triplicate	Biological triplicate			Biological triplicate
	MANIP	Cell line	sample	Treatment	Target	Cт target	Cт target	Ref	Cт ref TBP	Cт ref TBP	dCT (Ct target-Ct ref)	Moyenne ctrl	DDCT (dCT-dCT ctrl)	2^-DDCT
		Huh28	RT1- Circ	Ctrl BSA/HCl	LINC00313			TBP				7.90155			0.841987			Huh28
							33.3984			25.2487	8.14968		0.24813	0.841987	0.829439	1.03444		LINC00313	Ctr	TGFb	LY	LY+TGFb
															1.43189	0.344261		average	1.03444	2.70927	0.532447	1.04667
			RT2- Circ	Ctrl BSA/HCl	LINC00313			TBP										SD	0.344261	0.203694	0.206677	0.0663319
							33.0614			24.8901	8.17134		0.269792	0.829439				TTEST		0.0023422	0.214368	0.00657513
																				Ctr vs TGFb	Ctr vs LY	TGFb vs LY+TGFb
			RT3- Circ	Ctrl BSA/HCl	LINC00313			TBP
							31.9501			24.5665	7.38363		-0.517922	1.43189
			RT4- Circ	TGFb1 1ng/mL	LINC00313			TBP							2.59893
							30.4348			23.9112	6.52363		-1.37792	2.59893	2.58455	2.70927
															2.94433	0.203694
			RT5- Circ	TGFb1 1ng/mL	LINC00313			TBP
							30.2213			23.6897	6.53164		-1.36992	2.58455
			RT6- Circ	TGFb1 1ng/mL	LINC00313			TBP
							29.9089			23.5652	6.34361		-1.55794	2.94433
			RT7- Circ	Galunisertib 10µM	LINC00313			TBP							0.412792
							32.4794			23.3014	9.17807		1.27651	0.412792	0.771098	0.532447
															0.413453	0.206677
			RT8- Circ	Galunisertib 10µM	LINC00313			TBP
							32.21			23.9334	8.27657		0.375015	0.771098
			RT9- Circ	Galunisertib 10µM	LINC00313			TBP
							33.483			24.3072	9.17576		1.27421	0.413453
			RT10- Circ	TGFb1+ Galunisertib	LINC00313			TBP							0.995248
							31.5062			23.5977	7.90842		0.00687154	0.995248	1.12154	1.04667
															1.02321	0.0663319
			RT11- Circ	TGFb1+ Galunisertib	LINC00313			TBP
							31.2371			23.501	7.73607		-0.16548	1.12154
			RT12- Circ	TGFb1+ Galunisertib	LINC00313			TBP
							31.5868			23.7183	7.86845		-0.0331065	1.02321
		HuCCT1	RNA 61- Circ	Ctrl BSA/HCl	LINC00313			TBP				4.4115			0.649685			HuCCT1
							30.8994			25.8657	5.03368		0.622187	0.649685	0.38162	0.515652		LINC00313	Ctr	TGFb	LY	LY+TGFb
															4.03335	0.189551		average	0.515652	3.01814	0.150793	0.155991
			RNA 62- Circ	Ctrl BSA/HCl	LINC00313			TBP										SD	0.189551	0.0630447	0.0199306	0.0108594
							30.8253			25.024	5.80129		1.38979	0.38162				TTEST		0.045361	0.245513	0.0116223
																				Ctr vs TGFb	Ctr vs LY	TGFb vs LY+TGFb
			RNA 63- Circ	Ctrl BSA/HCl	LINC00313			TBP
							30.8748			28.4753	2.39952		-2.01198	4.03335
			RNA 64- Circ	TGFb1 1ng/mL	LINC00313			TBP							2.97356
							28.8609			26.0216	2.8393		-1.57219	2.97356	3.06272	3.01814
															2.13464	0.0630447
			RNA 65- Circ	TGFb1 1ng/mL	LINC00313			TBP
							28.9681			26.1715	2.79668		-1.61481	3.06272
			RNA 66- Circ	TGFb1 1ng/mL	LINC00313			TBP
							29.7872			26.4697	3.3175		-1.094	2.13464
			RNA 67- Circ	Galunisertib 10µM	LINC00313			TBP							0.136699
							33.192			25.9096	7.28242		2.87092	0.136699	0.164886	0.150793
															0.224566	0.0199306
			RNA 68- Circ	Galunisertib 10µM	LINC00313			TBP
							32.4244			25.8581	6.56629		2.15479	0.224566
			RNA 69- Circ	Galunisertib 10µM	LINC00313			TBP
							32.942			25.9301	7.01196		2.60046	0.164886
			RNA 70- Circ	TGFb1+ Galunisertib	LINC00313			TBP							0.0113107
							36.9449			26.0672	10.8777		6.46616	0.0113107	0.16367	0.155991
															0.148312	0.0108594
			RNA 71- Circ	TGFb1+ Galunisertib	LINC00313			TBP
							33.8246			26.802	7.02264		2.61114	0.16367
			RNA 72- Circ	TGFb1+ Galunisertib	LINC00313			TBP
							32.8788			25.714	7.16479		2.75329	0.148312
