# Supplementary material for: TGFβ-induced long non-coding RNA LINC00313 activates Wnt signaling and promotes cholangiocarcinoma
Source: EMBO Rep. 2024 Feb 8;25(3):11. doi: 10.1038/s44319-024-00075-z (PMC10933437; doi:10.1038/s44319-024-00075-z)
Supplement: Supplementary file 8 — Source Data Fig. 2 [file 44319_2024_75_MOESM8_ESM.zip › Figure 2/2B/qPCR_LINC00313 SERPINE1_SIS3.xlsx]

## Sheet: LINC00313 SERPINE1
							biological triplicate			biological triplicate
	MANIP	Cell line	sample	Treatment	Target	Cт target	Cт target	Ref	Cт ref TBP	Cт ref TBP	dCT (Ct target-Ct ref)	Moyenne ctrl	DDCT (dCT-dCT ctrl)	2^-DDCT
		Huh28	LINC-RT392	DMSO	LINC00313			TBP				7.71314			1.02609
							30.1472			22.4712	7.67599		-0.0371513	1.02609	0.942841	1.00086
															1.03366	0.0503903
			LINC-RT393	DMSO	LINC00313			TBP
							30.5713			22.7732	7.79805		0.0849133	0.942841
			LINC-RT394	DMSO	LINC00313			TBP
							30.7262			23.0608	7.66537		-0.0477619	1.03366
			LINC-RT395	DMSO TGFb	LINC00313			TBP							1.45861
							29.8303			22.6617	7.16854		-0.544592	1.45861	1.87395	1.58622
															1.42612	0.249705
			LINC-RT396	DMSO TGFb	LINC00313			TBP
							29.255			22.4479	6.80706		-0.90608	1.87395
			LINC-RT397	DMSO TGFb	LINC00313			TBP
							29.7517			22.5507	7.20104		-0.512093	1.42612
			LINC-RT422	SIS3	LINC00313			TBP							33.1243			LINC00313	DMSO	DMSO TGFb	SIS3	SIS3 TGFb		LINC00313	DMSO	DMSO TGFb	SIS3	SIS3 TGFb
							26.4068			23.7435	2.66332		-5.04982	33.1243	39.7611	26.6979		average	1.00086	1.58622	26.6979	28.5208		average	1.00086	1.58622	26.6979	28.5208
															7.20813	17.2017		SD	0.0503903	0.249705	17.2017	6.17044		SD	0.0503903	0.249705	17.2017	6.17044
			LINC-RT423	SIS3	LINC00313			TBP												0.0164001
							26.5662			24.1663	2.39985		-5.31329	39.7611										average	1	1.58486	1	1.06828
																								SD	0.0503469	0.249489	0.64431	0.231121
			LINC-RT424	SIS3	LINC00313			TBP
							26.398			21.5345	4.86351		-2.84962	7.20813
			LINC-RT425	SIS3 TGFb	LINC00313			TBP							31.4085
							26.5043			23.7643	2.74005		-4.97308	31.4085	32.7178	28.5208
															21.436	6.17044
			LINC-RT426	SIS3 TGFb	LINC00313			TBP
							26.0137			23.3326	2.68113		-5.032	32.7178
			LINC-RT427	SIS3 TGFb	LINC00313			TBP
							25.806			22.5149	3.29118		-4.42196	21.436
		Huh28	LINC-RT392	DMSO	SERPINE1			TBP				-4.01873			0.87484
							18.6454			22.4712	-3.82582		0.192909	0.87484	0.924684	1.0119
															1.23617	0.195818
			LINC-RT393	DMSO	SERPINE1			TBP
							18.8675			22.7732	-3.90576		0.112968	0.924684
			LINC-RT394	DMSO	SERPINE1			TBP
							18.7362			23.0608	-4.32461		-0.305878	1.23617
			LINC-RT395	DMSO TGFb	SERPINE1			TBP							3.64543
							16.7769			22.6617	-5.88482		-1.86609	3.64543	2.79458	3.6855
															4.6165	0.911619
			LINC-RT396	DMSO TGFb	SERPINE1			TBP
							16.9465			22.4479	-5.50136		-1.48263	2.79458
			LINC-RT397	DMSO TGFb	SERPINE1			TBP
							16.3252			22.5507	-6.22553		-2.2068	4.6165
			LINC-RT422	SIS3	SERPINE1			TBP							2.58267			SERPINE1	DMSO	DMSO TGFb	SIS3	SIS3 TGFb			SERPINE1	DMSO	DMSO TGFb	SIS3	SIS3 TGFb
							18.3559			23.7435	-5.3876		-1.36887	2.58267	2.51994	1.87387		average	1.0119	3.6855	1.87387	2.58564			average	1.0119	3.6855	1.87387	2.58564
															0.518991	1.17378		SD	0.195818	0.911619	1.17378	0.412754			SD	0.195818	0.911619	1.17378	0.412754
			LINC-RT423	SIS3	SERPINE1			TBP										TTEST		0.00767061		0.377857
							18.8142			24.1663	-5.35212		-1.33339	2.51994						DMSO vs DMSO TGFb		SIS3 vs SIS3 TGFb
																									average	1	3.64217	1	1.37984
			LINC-RT424	SIS3	SERPINE1			TBP																	SD	0.193516	0.9009	0.626393	0.220268
							18.462			21.5345	-3.07251		0.946218	0.518991
			LINC-RT425	SIS3 TGFb	SERPINE1			TBP							3.02681
							18.1478			23.7643	-5.61653		-1.5978	3.02681	2.52122	2.58564
															2.20888	0.412754
			LINC-RT426	SIS3 TGFb	SERPINE1			TBP
							17.9797			23.3326	-5.35286		-1.33412	2.52122
			LINC-RT427	SIS3 TGFb	SERPINE1			TBP
							17.3528			22.5149	-5.16205		-1.14331	2.20888
																		HuCCT1						HuCCT1
		HuCCT1	LINC-RT428	DMSO	LINC00313			TBP				8.12844			1.00103			LINC00313	DMSO	DMSO TGFb	SIS3	SIS3 TGFb		LINC00313	DMSO	DMSO TGFb	SIS3	SIS3 TGFb
							30.4727			22.3457	8.12696		-0.00147947	1.00103	1.12708	1.00482		average	1.00482	6.98532	8.28474	8.4127		average	1.00482	6.98532	8.28474	8.4127
															0.886338	0.120416		SD	0.120416	2.17091	1.85969	2.83587		SD	0.120416	2.17091	1.85969	2.83587
			LINC-RT429	DMSO	LINC00313			TBP										TTEST		0.00887771
							30.2887			22.3328	7.95585		-0.172592	1.12708						DMSO vs DMSO TGFb				average	1	6.95185	1	1.01545
																								SD	0.119839	2.1605	0.224472	0.342301
			LINC-RT430	DMSO	LINC00313			TBP
							29.9961			21.6936	8.30251		0.174071	0.886338
			LINC-RT431	DMSO TGFb	LINC00313			TBP							7.18811
							27.1655			21.8827	5.28283		-2.84561	7.18811	4.72014	6.98532
															9.04772	2.17091
			LINC-RT432	DMSO TGFb	LINC00313			TBP
							27.5578			21.6682	5.88961		-2.23883	4.72014
			LINC-RT433	DMSO TGFb	LINC00313			TBP
							27.3001			22.3492	4.95089		-3.17755	9.04772
			LINC-RT434	SIS3	LINC00313			TBP							6.58961
							27.1845			21.7763	5.40825		-2.72019	6.58961	7.99065	8.28474
															10.274	1.85969
			LINC-RT435	SIS3	LINC00313			TBP
							26.9384			21.8082	5.13013		-2.99831	7.99065
			LINC-RT436	SIS3	LINC00313			TBP
							26.5776			21.8101	4.76752		-3.36092	10.274
			LINC-RT437	SIS3 TGFb	LINC00313			TBP							8.45141
							27.1229			22.0736	5.04925		-3.07919	8.45141	11.229	8.4127
															5.55767	2.83587
			LINC-RT438	SIS3 TGFb	LINC00313			TBP
							27.1327			22.4934	4.63928		-3.48916	11.229
			LINC-RT439	SIS3 TGFb	LINC00313			TBP
							27.2386			21.5846	5.65396		-2.47448	5.55767
																		HuCCT1						HuCCT1
		HuCCT1	LINC-RT428	DMSO	SERPINE1			TBP				-1.6673			1.12335			SERPINE1	DMSO	DMSO TGFb	SIS3	SIS3 TGFb		SERPINE1	DMSO	DMSO TGFb	SIS3	SIS3 TGFb
							20.5106			22.3457	-1.83511		-0.167804	1.12335	1.10951	1.01173		average	1.01173	21.72	1.41268	3.83873		average	1.01173	21.72	1.41268	3.83873
															0.802332	0.181476		SD	0.181476	4.85187	0.0601139	0.84357		SD	0.181476	4.85187	0.0601139	0.84357
			LINC-RT429	DMSO	SERPINE1			TBP										TTEST		0.00179023		0.00326546
							20.5156			22.3328	-1.81723		-0.149925	1.10951						DMSO vs DMSO TGFb		DMSO TGFb vs SIS3 TGFb		average	1	21.4682	1	2.71733
																						0.00765879		SD	0.179372	4.79562	0.042553	0.59714
			LINC-RT430	DMSO	SERPINE1			TBP														SIS3 vs SIS3 TGFb
							20.3441			21.6936	-1.34957		0.317729	0.802332
			LINC-RT431	DMSO TGFb	SERPINE1			TBP							19.0911
							15.9606			21.8827	-5.92213		-4.25483	19.0911	18.7499	21.72
															27.319	4.85187
			LINC-RT432	DMSO TGFb	SERPINE1			TBP
							15.7721			21.6682	-5.89611		-4.22881	18.7499
			LINC-RT433	DMSO TGFb	SERPINE1			TBP
							15.9101			22.3492	-6.43913		-4.77183	27.319
			LINC-RT434	SIS3	SERPINE1			TBP							1.34328
							19.6832			21.7763	-2.09306		-0.42576	1.34328	1.44631	1.41268
															1.44846	0.0601139
			LINC-RT435	SIS3	SERPINE1			TBP
							19.6086			21.8082	-2.19968		-0.532377	1.44631
			LINC-RT436	SIS3	SERPINE1			TBP
							19.6082			21.8101	-2.20182		-0.534517	1.44846
			LINC-RT437	SIS3 TGFb	SERPINE1			TBP							3.32347
							18.6736			22.0736	-3.39999		-1.73269	3.32347	4.81224	3.83873
															3.38048	0.84357
			LINC-RT438	SIS3 TGFb	SERPINE1			TBP
							18.5594			22.4934	-3.93401		-2.26671	4.81224
			LINC-RT439	SIS3 TGFb	SERPINE1			TBP
							18.1601			21.5846	-3.42453		-1.75723	3.38048
