# Supplementary material for: TGFβ-induced long non-coding RNA LINC00313 activates Wnt signaling and promotes cholangiocarcinoma
Source: EMBO Rep. 2024 Feb 8;25(3):11. doi: 10.1038/s44319-024-00075-z (PMC10933437; doi:10.1038/s44319-024-00075-z)
Supplement: Supplementary file 8 — Source Data Fig. 2 [file 44319_2024_75_MOESM8_ESM.zip › Figure 2/2C/qPCR LINC00313 siSMAD combination.xlsx]

## Sheet:  LINC00313 
							biological triplicate			biological triplicate
	MANIP	Cell line	sample	Treatment	Target	Cт target	Cт target	Ref	Cт ref TBP	Cт ref TBP	dCT (Ct target-Ct ref)	Moyenne ctrl	DDCT (dCT-dCT ctrl)	2^-DDCT
		HuCCT1	LINC-RT362	siNC	LINC00313			TBP				8.97058			0.84557			LINC00313	siNC	siNC TGFβ	siSMAD2/3/4	siSMAD2/3/4 TGFβ
							30.3355			21.1229	9.21258		0.242004	0.84557	0.904727	1.01916		average	1.01916	4.40259	0.603757	1.76406
															1.30717	0.251176		SD	0.251176	0.728919	0.0994327	0.627731
			LINC-RT363	siNC	LINC00313			TBP										TTEST		0.00160742	0.0561913	0.00896564
							30.5146			21.3996	9.11502		0.144445	0.904727
			LINC-RT364	siNC	LINC00313			TBP
							30.2755			21.6913	8.58413		-0.386449	1.30717
			LINC-RT365	siNC TGFb	LINC00313			TBP							4.18858
							28.2331			21.329	6.90412		-2.06646	4.18858	3.80464	4.40259
															5.21456	0.728919
			LINC-RT366	siNC TGFb	LINC00313			TBP
							28.1334			21.0906	7.04282		-1.92776	3.80464
			LINC-RT367	siNC TGFb	LINC00313			TBP
							28.2779			21.6899	6.58803		-2.38255	5.21456
			LINC-RT368	siSMAD2/3/4	LINC00313			TBP							0.584964
							30.9824			21.2383	9.74416		0.77358	0.584964	0.515062	0.603757
															0.711246	0.0994327
			LINC-RT369	siSMAD2/3/4	LINC00313			TBP
							31.4072			21.4795	9.92776		0.957181	0.515062
			LINC-RT370	siSMAD2/3/4	LINC00313			TBP
							30.4257			20.9636	9.46216		0.49158	0.711246
			LINC-RT371	siSMAD2/3/4 TGFb	LINC00313			TBP							1.51962
							29.654			21.2871	8.36687		-0.603713	1.51962	2.47723	1.76406
															1.29531	0.627731
			LINC-RT372	siSMAD2/3/4 TGFb	LINC00313			TBP
							29.3434			21.6815	7.66185		-1.30873	2.47723
			LINC-RT373	siSMAD2/3/4 TGFb	LINC00313			TBP
							29.4953			20.898	8.59728		-0.373297	1.29531
