# Supplementary material for: TGFβ-induced long non-coding RNA LINC00313 activates Wnt signaling and promotes cholangiocarcinoma
Source: EMBO Rep. 2024 Feb 8;25(3):11. doi: 10.1038/s44319-024-00075-z (PMC10933437; doi:10.1038/s44319-024-00075-z)
Supplement: Supplementary file 8 — Source Data Fig. 2 [file 44319_2024_75_MOESM8_ESM.zip › Figure 2/2C/qPCR LINC00313 siSMAD2 siSMAD3 siSMAD4.xlsx]

## Sheet:  LINC00313 
						Technical triplicate	Biological triplicate			Biological triplicate
	MANIP	Cell line	sample	Treatment	Target	Cт target	Cт target	Ref	Cт ref TBP	Cт ref TBP	dCT (Ct target-Ct ref)	Moyenne ctrl	DDCT (dCT-dCT ctrl)	2^-DDCT
		HuCCT1	LINC-RT1	siCtrl BSA/HCl	LINC00313			TBP				5.78546			1.08972		LINC00313	siC	siC TGFb	siSMAD3	siSMAD3 TGFb	siSMAD4	siSMAD4 TGFb
							31.3534			25.6919	5.6615		-0.123959	1.08972	1.00905	1.00274	average	1.00274	3.33454	1.06953	2.43019	0.456802	1.40025
															0.909433	0.0903099	SD	0.0903099	0.129991	0.135108	0.391122	0.106451	0.127867
			LINC-RT2	siCtrl BSA/HCl	LINC00313			TBP											1.40101e-05
							31.6954			25.923	5.77246		-0.0130011	1.00905
			LINC-RT3	siCtrl BSA/HCl	LINC00313			TBP																		TTEST
							31.7964			25.874	5.92242		0.13696	0.909433											siNC TGFb vs siSMAD3 TGFb	0.0948827
																									siNC TGFb vs siSMAD4 TGFb	0.00584848
			LINC-RT4	siCtr TGFb1 1ng/mL	LINC00313			TBP							3.26225										siNC vs siSMAD4	0.000297826
							29.978			25.8984	4.07959		-1.70587	3.26225	3.48461	3.33454
															3.25677	0.129991
			LINC-RT5	siCtr TGFb1 1ng/mL	LINC00313			TBP
							29.9289			25.9444	3.98446		-1.801	3.48461
			LINC-RT6	siCtr TGFb1 1ng/mL	LINC00313			TBP
							29.9684			25.8863	4.08202		-1.70344	3.25677
			LINC-RT7	siSMAD3 BSA/HCl	LINC00313			TBP							1.21257
							31.3488			25.8414	5.50739		-0.278063	1.21257	1.05195	1.06953
															0.94407	0.135108
			LINC-RT8	siSMAD3 BSA/HCl	LINC00313			TBP
							31.391			25.6786	5.71239		-0.0730693	1.05195
			LINC-RT9	siSMAD3 BSA/HCl	LINC00313			TBP
							31.6364			25.7679	5.86849		0.0830339	0.94407
			LINC-RT10	siSMAD3 TGFb1 1ng/mL	LINC00313			TBP							2.59407
							30.2751			25.8648	4.41024		-1.37522	2.59407	1.98379	2.43019
															2.71272	0.391122
			LINC-RT11	siSMAD3 TGFb1 1ng/mL	LINC00313			TBP
							30.6685			25.8713	4.7972		-0.988257	1.98379
			LINC-RT12	siSMAD3 TGFb1 1ng/mL	LINC00313			TBP
							30.1725			25.8268	4.34572		-1.43974	2.71272
			LINC-RT13	siSMAD4 BSA/HCl	LINC00313			TBP							0.557628
							32.231			25.603	6.62808		0.842626	0.557628	0.467278	0.456802
															0.3455	0.106451
			LINC-RT14	siSMAD4 BSA/HCl	LINC00313			TBP
							32.6468			25.7637	6.88311		1.09765	0.467278
			LINC-RT15	siSMAD4 BSA/HCl	LINC00313			TBP
							32.9623			25.6436	7.3187		1.53324	0.3455
			LINC-RT16	siSMAD4 TGFb1 1ng/mL	LINC00313			TBP							1.45451
							30.7936			25.5486	5.24492		-0.540538	1.45451	1.2542	1.40025
															1.49203	0.127867
			LINC-RT17	siSMAD4 TGFb1 1ng/mL	LINC00313			TBP
							31.1687			25.71	5.45869		-0.326766	1.2542
			LINC-RT18	siSMAD4 TGFb1 1ng/mL	LINC00313			TBP
							31.1509			25.9427	5.20818		-0.577281	1.49203
		HuCCT1	LINC-RT344	siNC	LINC00313			TBP				8.08684			0.65378			HuCCT1
							30.8231			22.1232	8.69996		0.613123	0.65378	1.05533	1.05283		LINC00313	siNC	siNC TGFb	siSMAD2	siSMAD2 TGFb
													-8.08684		1.44937	0.3978		average	1.05283	5.8931	1.86568	7.8848
			LINC-RT345	siNC	LINC00313			TBP					-8.08684					SD	0.3978	0.277544	0.210199	0.803695
							29.9654			21.9563	8.00914		-0.0776997	1.05533				TTEST		6.5758e-05		0.000231979
													-8.08684							siNC vs siNC TGFb		siSMAD2 vs siSMAD2 TGFb
			LINC-RT346	siNC	LINC00313			TBP					-8.08684
							29.5881			22.0366	7.55141		-0.535423	1.44937
													-8.08684
			LINC-RT347	siNC TGFb	LINC00313			TBP					-8.08684		6.21261
							27.9844			22.5328	5.45164		-2.6352	6.21261	5.75503	5.8931
													-8.08684		5.71168	0.277544
			LINC-RT348	siNC TGFb	LINC00313			TBP					-8.08684
							27.8365			22.2745	5.56202		-2.52482	5.75503
													-8.08684
			LINC-RT349	siNC TGFb	LINC00313			TBP					-8.08684
							27.5747			22.0017	5.57292		-2.51392	5.71168
													-8.08684
			LINC-RT356	siSMAD2	LINC00313			TBP					-8.08684		1.80452
							29.7124			22.4772	7.23522		-0.851616	1.80452	1.69284	1.86568
													-8.08684		2.09967	0.210199
			LINC-RT357	siSMAD2	LINC00313			TBP					-8.08684
							29.9251			22.5977	7.32739		-0.759443	1.69284
													-8.08684
			LINC-RT358	siSMAD2	LINC00313			TBP					-8.08684
							29.3148			22.2981	7.01667		-1.07016	2.09967
													-8.08684
			LINC-RT359	siSMAD2 TGFb	LINC00313			TBP					-8.08684		8.73825
							27.6134			22.6539	4.95949		-3.12734	8.73825	7.14241	7.8848
													-8.08684		7.77375	0.803695
			LINC-RT360	siSMAD2 TGFb	LINC00313			TBP					-8.08684
							27.8608			22.6104	5.25043		-2.83641	7.14241
													-8.08684
			LINC-RT361	siSMAD2 TGFb	LINC00313			TBP					-8.08684
							27.7022			22.574	5.12823		-2.95861	7.77375
