# Supplementary material for: TGFβ-induced long non-coding RNA LINC00313 activates Wnt signaling and promotes cholangiocarcinoma
Source: EMBO Rep. 2024 Feb 8;25(3):11. doi: 10.1038/s44319-024-00075-z (PMC10933437; doi:10.1038/s44319-024-00075-z)
Supplement: Supplementary file 8 — Source Data Fig. 2 [file 44319_2024_75_MOESM8_ESM.zip › Figure 2/2D/LINC00313 siSMAD combination Huh28.xlsx]

## Sheet: LINC00313 
							biological triplicate			biological triplicate
	MANIP	Cell line	sample	Treatment	Target	Cт target	Cт target	Ref	Cт ref TBP	Cт ref TBP	dCT (Ct target-Ct ref)	Moyenne ctrl	DDCT (dCT-dCT ctrl)	2^-DDCT
		Huh28	LINC-RT770	siNC	LINC00313			TBP				6.96409			0.795159			LINC00313	siNC	siNC TGFβ	siSMAD2/3/4	siSMAD2/3/4 TGFβ
							29.095			21.8002	7.29478		0.330684	0.795159	0.886347	1.03346		average	1.03346	2.30009	0.767604	0.771523
															1.41887	0.336874		SD	0.336874	0.488846	0.0964518	0.193144
			LINC-RT771	siNC	LINC00313			TBP										TTEST		0.0209198	0.259107	0.0072973
							28.6757			21.5376	7.13815		0.174057	0.886347
			LINC-RT772	siNC	LINC00313			TBP
							27.9652			21.5059	6.45935		-0.50474	1.41887
			LINC-RT773	siNC TGFb	LINC00313			TBP							2.11027
							27.2695			21.3829	5.88667		-1.07742	2.11027	2.85538	2.30009
															1.93463	0.488846
			LINC-RT774	siNC TGFb	LINC00313			TBP
							26.9833			21.5329	5.45041		-1.51368	2.85538
			LINC-RT775	siNC TGFb	LINC00313			TBP
							27.8289			21.8169	6.01203		-0.952058	1.93463
			LINC-RT776	siSMAD2+siSMAD3+siSMAD4	LINC00313			TBP							0.688184
							28.9708			21.4676	7.50323		0.539135	0.688184	0.739697	0.767604
															0.874933	0.0964518
			LINC-RT777	siSMAD2+siSMAD3+siSMAD4	LINC00313			TBP
							28.8241			21.425	7.39909		0.434994	0.739697
			LINC-RT778	siSMAD2+siSMAD3+siSMAD4	LINC00313			TBP
							28.5879			21.431	7.15685		0.192756	0.874933
			LINC-RT779	siSMAD2+siSMAD3+siSMAD4 TGFb	LINC00313			TBP							0.630199
							29.1317			21.5015	7.63021		0.666121	0.630199	0.991602	0.771523
															0.692767	0.193144
			LINC-RT780	siSMAD2+siSMAD3+siSMAD4 TGFb	LINC00313			TBP
							28.3694			21.3931	6.97626		0.0121673	0.991602
			LINC-RT781	siSMAD2+siSMAD3+siSMAD4 TGFb	LINC00313			TBP
							28.9265			21.4328	7.49365		0.529557	0.692767
