# Supplementary material for: TGFβ-induced long non-coding RNA LINC00313 activates Wnt signaling and promotes cholangiocarcinoma
Source: EMBO Rep. 2024 Feb 8;25(3):11. doi: 10.1038/s44319-024-00075-z (PMC10933437; doi:10.1038/s44319-024-00075-z)
Supplement: Supplementary file 8 — Source Data Fig. 2 [file 44319_2024_75_MOESM8_ESM.zip › Figure 2/2D/LINC00313 siSMAD Huh28.xlsx]

## Sheet: LINC00313
							biological triplicate			biological triplicate
	MANIP	Cell line	sample	Treatment	Target	Cт target	Cт target	Ref	Cт ref TBP	Cт ref TBP	dCT (Ct target-Ct ref)	Moyenne ctrl	DDCT (dCT-dCT ctrl)	2^-DDCT				Huh28
		Huh28	LINC-RT446	siNC	LINC00313			TBP				7.80487			0.844179			LINC00313	siNC	siNC TGFβ	siSMAD2	siSMAD2 TGFβ	siSMAD3	siSMAD3 TGFβ	siSMAD4	siSMAD4 TGFβ
							29.1667			21.1175	8.04925		0.24438	0.844179	0.851522	1.02895		average	1.02895	2.11665	0.696139	0.84635	0.95016	1.86231	0.562586	0.939849
															1.39114	0.313688		SD	0.313688	0.382031	0.0271707	0.106389	0.0632295	0.905629	0.275517	0.140343
			LINC-RT447	siNC	LINC00313			TBP										TTEST		0.0189196
							28.8469			20.8102	8.03675		0.231885	0.851522
			LINC-RT448	siNC	LINC00313			TBP
							28.9439			21.6153	7.3286		-0.476264	1.39114
			LINC-RT449	siNC TGFb	LINC00313			TBP							2.38547
							27.6852			21.1346	6.55059		-1.25427	2.38547	1.67934	2.11665
															2.28515	0.382031
			LINC-RT450	siNC TGFb	LINC00313			TBP
							27.8822			20.8252	7.05697		-0.747896	1.67934
			LINC-RT451	siNC TGFb	LINC00313			TBP
							27.7156			21.103	6.61258		-1.19229	2.28515
			LINC-RT452	siSMAD4	LINC00313			TBP							0.336736
							30.1055			20.7303	9.37518		1.57031	0.336736	0.869556	0.562586
															0.481467	0.275517
			LINC-RT453	siSMAD4	LINC00313			TBP
							29.1085			21.102	8.00652		0.201649	0.869556
			LINC-RT454	siSMAD4	LINC00313			TBP
							29.7334			20.8741	8.85936		1.05449	0.481467
			LINC-RT455	siSMAD4 TGFb	LINC00313			TBP							1.06078
							28.6592			20.9395	7.71974		-0.0851224	1.06078	0.785959	0.939849
															0.972811	0.140343
			LINC-RT456	siSMAD4 TGFb	LINC00313			TBP
							28.9274			20.775	8.15234		0.347474	0.785959
			LINC-RT457	siSMAD4 TGFb	LINC00313			TBP
							28.763			20.9184	7.84464		0.0397689	0.972811
		Huh28	LINC-RT458	siSMAD2	LINC00313			TBP							0.671113
							30.1363			21.756	8.38024		0.575371	0.671113	0.725039	0.696139
															0.692264	0.0271707
			LINC-RT459	siSMAD2	LINC00313			TBP
							30.1717			21.903	8.26874		0.46387	0.725039
			LINC-RT460	siSMAD2	LINC00313			TBP
							29.923			21.5875	8.33547		0.530606	0.692264
			LINC-RT461	siSMAD2 TGFb	LINC00313			TBP							0.793835
							29.8196			21.6816	8.13795		0.333089	0.793835	0.968786	0.84635
															0.776429	0.106389
			LINC-RT462	siSMAD2 TGFb	LINC00313			TBP
							29.4347			21.5841	7.85062		0.0457503	0.968786
			LINC-RT463	siSMAD2 TGFb	LINC00313			TBP
							29.749			21.579	8.16994		0.365075	0.776429
			LINC-RT464	siSMAD3	LINC00313			TBP							0.901779
							29.3284			21.3743	7.95402		0.149153	0.901779	1.0217	0.95016
															0.926995	0.0632295
			LINC-RT465	siSMAD3	LINC00313			TBP
							29.1265			21.3526	7.77389		-0.0309785	1.0217
			LINC-RT466	siSMAD3	LINC00313			TBP
							29.6297			21.7155	7.91423		0.109366	0.926995
			LINC-RT467	siSMAD3 TGFb	LINC00313			TBP							2.90065
							28.4215			22.1531	6.26849		-1.53638	2.90065	1.23566	1.86231
															1.45063	0.905629
			LINC-RT468	siSMAD3 TGFb	LINC00313			TBP
							28.8861			21.3866	7.49959		-0.30528	1.23566
			LINC-RT469	siSMAD3 TGFb	LINC00313			TBP
							29.0288			21.7607	7.26819		-0.536676	1.45063
