# Supplementary material for: TGFβ-induced long non-coding RNA LINC00313 activates Wnt signaling and promotes cholangiocarcinoma
Source: EMBO Rep. 2024 Feb 8;25(3):11. doi: 10.1038/s44319-024-00075-z (PMC10933437; doi:10.1038/s44319-024-00075-z)
Supplement: Supplementary file 8 — Source Data Fig. 2 [file 44319_2024_75_MOESM8_ESM.zip › Figure 2/2E (new EV2A)/HuCCT1 LINC00313 non canonical TGFb inhibitors.xlsx]

## Sheet: LINC00313 HuCCT1
	HuCCT1
	LINC00313	DMSO	DMSO TGFb	MEKi	MEKi TGFb	JNKi	JNKi TGFb	p38i	p38i TGFb	PI3Ki	PI3Ki TGFb
	biological rep 1	1.15001	2.96162	2.0886	11.5815	1.47713	5.77087	0.545659	1.51787	0.920063	3.68974
	biological rep 2	0.587116	3.32643	1.46666	9.62443	1.44142	4.89448	0.293721	1.30368	0.525646	4.35101
	biological rep 3	1.00123	3.96971	2.14494	10.1269	0.797056	6.14139	0.365838	1.62611	1.00036	3.76489
	average	0.912786	3.41925	1.90007	10.4443	1.23854	5.60225	0.401739	1.48256	0.815356	3.93521
	SD	0.291683	0.510418	0.376398	1.01638	0.382749	0.640331	0.129749	0.164092	0.254088	0.362047
	TTEST		0.00179271	0.00651011	0.0126731		0.0259045	0.0427478	0.0179867
