# Supplementary material for: TGFβ-induced long non-coding RNA LINC00313 activates Wnt signaling and promotes cholangiocarcinoma
Source: EMBO Rep. 2024 Feb 8;25(3):11. doi: 10.1038/s44319-024-00075-z (PMC10933437; doi:10.1038/s44319-024-00075-z)
Supplement: Supplementary file 8 — Source Data Fig. 2 [file 44319_2024_75_MOESM8_ESM.zip › Figure 2/2E (new EV2A)/Huh28 LINC00313 non canonical TGFb inhibitors.xlsx]

## Sheet: LINC00313
							biological triplicate			biological triplicate
	MANIP	Cell line	sample	Treatment	Target	Cт target	Cт target	Ref	Cт ref TBP	Cт ref TBP	dCT (Ct target-Ct ref)	Moyenne ctrl	DDCT (dCT-dCT ctrl)	2^-DDCT				Huh28
		Huh28	LINC-RT392	DMSO	LINC00313			TBP				7.71314			1.02609			LINC00313	DMSO	DMSO TGFb	MEKi	MEKi TGFb	JNKi	JNKi TGFb	p38i	p38i TGFb	PI3Ki	PI3Ki TGFb
							30.1472			22.4712	7.67599		-0.0371513	1.02609	0.942841	1.00086		average	1.00086	1.58622	0.871868	1.66271	0.742948	2.45306	0.571687	1.29058	0.68797	2.33623
															1.03366	0.0503903		SD	0.0503903	0.249705	0.162281	0.743399	0.367226	0.493553	0.265873	0.509642	0.337851	0.442388
			LINC-RT393	DMSO	LINC00313			TBP										TTEST		0.0164001	0.258878	0.874047	0.294555	0.0532937	0.0515333	0.417923	0.187803	0.0628241
							30.5713			22.7732	7.79805		0.0849133	0.942841						DMSO vs DMSO TGFb	DMSO vs MEKi	DMSO TGFb vs MEKi TGFb	DMSO vs JNKi	DMSO TGFb vs JNKi TGFb	DMSO vs p38i	DMSO TGFb vs p38i TGFb	DMSO vs PI3Ki	DMSO TGFb vs PI3Ki TGFb
			LINC-RT394	DMSO	LINC00313			TBP
							30.7262			23.0608	7.66537		-0.0477619	1.03366
			LINC-RT395	DMSO TGFb	LINC00313			TBP							1.45861
							29.8303			22.6617	7.16854		-0.544592	1.45861	1.87395	1.58622
															1.42612	0.249705
			LINC-RT396	DMSO TGFb	LINC00313			TBP
							29.255			22.4479	6.80706		-0.90608	1.87395
			LINC-RT397	DMSO TGFb	LINC00313			TBP
							29.7517			22.5507	7.20104		-0.512093	1.42612
			LINC-RT398	MEKi	LINC00313			TBP							1.01475
							30.4156			22.7236	7.69201		-0.0211239	1.01475	0.905422	0.871868
															0.695433	0.162281
			LINC-RT399	MEKi	LINC00313			TBP
							30.718			22.8616	7.85647		0.143337	0.905422
			LINC-RT400	MEKi	LINC00313			TBP
							30.8725			22.6354	8.23715		0.524017	0.695433
			LINC-RT401	MEKi TGFb	LINC00313			TBP							1.2103
							29.8649			22.4272	7.43777		-0.275368	1.2103	2.52069	1.66271
															1.25714	0.743399
			LINC-RT402	MEKi TGFb	LINC00313			TBP
							29.322			22.9427	6.37932		-1.33382	2.52069
			LINC-RT403	MEKi TGFb	LINC00313			TBP
							29.5241			22.1411	7.38299		-0.330151	1.25714
			LINC-RT404	JNKi	LINC00313			TBP							1.03246
							30.6104			22.9433	7.66705		-0.0460835	1.03246	0.329878	0.742948
															0.866507	0.367226
			LINC-RT405	JNKi	LINC00313			TBP
							31.951			22.6378	9.31313		1.6	0.329878
			LINC-RT406	JNKi	LINC00313			TBP
							30.6882			22.7684	7.91985		0.206717	0.866507
			LINC-RT407	JNKi TGFb	LINC00313			TBP							2.11547
							29.4574			22.8252	6.63216		-1.08098	2.11547	3.0195	2.45306
															2.22422	0.493553
			LINC-RT408	JNKi TGFb	LINC00313			TBP
							29.0778			22.9589	6.11883		-1.59431	3.0195
			LINC-RT409	JNKi TGFb	LINC00313			TBP
							29.4642			22.9043	6.55984		-1.1533	2.22422
			LINC-RT410	p38i	LINC00313			TBP							0.279207
							31.9743			22.4206	9.55373		1.84059	0.279207	0.798735	0.571687
															0.63712	0.265873
			LINC-RT411	p38i	LINC00313			TBP
							30.5872			22.5499	8.03735		0.324211	0.798735
			LINC-RT412	p38i	LINC00313			TBP
							30.9974			22.6339	8.3635		0.650364	0.63712
			LINC-RT413	p38i TGFb	LINC00313			TBP							0.932766
							30.141			22.3274	7.81355		0.100412	0.932766	1.06487	1.29058
															1.8741	0.509642
			LINC-RT414	p38i TGFb	LINC00313			TBP
							30.177			22.5546	7.62246		-0.0906754	1.06487
			LINC-RT415	p38i TGFb	LINC00313			TBP
							29.2586			22.4516	6.80694		-0.906197	1.8741
			LINC-RT416	PI3Ki	LINC00313			TBP							0.457888
							31.4254			22.5853	8.84007		1.12693	0.457888	0.530174	0.68797
															1.07585	0.337851
			LINC-RT417	PI3Ki	LINC00313			TBP
							30.9658			22.3372	8.6286		0.915462	0.530174
			LINC-RT418	PI3Ki	LINC00313			TBP
							30.4736			22.8659	7.60766		-0.105474	1.07585
			LINC-RT419	PI3Ki TGFb	LINC00313			TBP							2.70126
							28.6553			22.3757	6.27951		-1.43363	2.70126	1.84424	2.33623
															2.46319	0.442388
			LINC-RT420	PI3Ki TGFb	LINC00313			TBP
							28.7066			21.8765	6.83011		-0.883028	1.84424
			LINC-RT421	PI3Ki TGFb	LINC00313			TBP
							29.2511			22.8385	6.41261		-1.30053	2.46319
																		Huh28						Huh28
