# Supplementary material for: TGFβ-induced long non-coding RNA LINC00313 activates Wnt signaling and promotes cholangiocarcinoma
Source: EMBO Rep. 2024 Feb 8;25(3):11. doi: 10.1038/s44319-024-00075-z (PMC10933437; doi:10.1038/s44319-024-00075-z)
Supplement: Supplementary file 9 — Source Data Fig. 3 [file 44319_2024_75_MOESM9_ESM.zip]

Archive with 26 entries (19 files):
- Figure 3/
- Figure 3/.DS_Store
- __MACOSX/
- __MACOSX/Figure 3/
- __MACOSX/Figure 3/._.DS_Store
- Figure 3/3E/
- Figure 3/3E/.DS_Store
- __MACOSX/Figure 3/3E/
- __MACOSX/Figure 3/3E/._.DS_Store
- Figure 3/3E/LINC00313 expression.xlsx
- __MACOSX/Figure 3/3E/._LINC00313 expression.xlsx
- Figure 3/3E/WNT5A_AXIN2_SULF2_mRNA EV pcLINC.xlsx
- __MACOSX/Figure 3/3E/._WNT5A_AXIN2_SULF2_mRNA EV pcLINC.xlsx
- __MACOSX/Figure 3/._3E
- Figure 3/3F/
- Figure 3/3F/.DS_Store
- __MACOSX/Figure 3/3F/
- __MACOSX/Figure 3/3F/._.DS_Store
- Figure 3/3F/LINC00313 expression siLINC.xlsx
- __MACOSX/Figure 3/3F/._LINC00313 expression siLINC.xlsx
- Figure 3/3F/WNT5A_AXIN2_SULF2 mRNA siLINC.xlsx
- __MACOSX/Figure 3/3F/._WNT5A_AXIN2_SULF2 mRNA siLINC.xlsx
- Figure 3/3F/~$SULF2 mRNA siLINC.xlsx
- __MACOSX/Figure 3/3F/._~$SULF2 mRNA siLINC.xlsx
- __MACOSX/Figure 3/._3F
- __MACOSX/._Figure 3
