# Supplementary material for: TGFβ-induced long non-coding RNA LINC00313 activates Wnt signaling and promotes cholangiocarcinoma
Source: EMBO Rep. 2024 Feb 8;25(3):11. doi: 10.1038/s44319-024-00075-z (PMC10933437; doi:10.1038/s44319-024-00075-z)
Supplement: Supplementary file 9 — Source Data Fig. 3 [file 44319_2024_75_MOESM9_ESM.zip › Figure 3/3E/LINC00313 expression.xlsx]

## Sheet: LINC00313 
							biological triplicate			biological triplicate
	MANIP	Cell line	sample	Treatment	Target	Cт target	Cт target	Ref	Cт ref TBP	Cт ref TBP	dCT (Ct target-Ct ref)	Moyenne ctrl	DDCT (dCT-dCT ctrl)	2^-DDCT
			LINC-RT386	EV#1	LINC00313			TBP				8.89353			0.965927			LINC00313	EV#1	pcLINC00313#4
							29.522			20.5785	8.94355		0.0500139	0.965927	1.12077	1.00347		average	1.00347	2.14012
															0.923721	0.103749		SD	0.103749	0.365429
			LINC-RT387	EV#1	LINC00313			TBP										TTEST		0.00659438
							29.6178			20.8887	8.72905		-0.164485	1.12077
			LINC-RT388	EV#1	LINC00313			TBP
							29.4017			20.3937	9.00801		0.114471	0.923721
			LINC-RT389	pcLINC00313#4	LINC00313			TBP							2.14642
							28.1767			20.3851	7.7916		-1.10193	2.14642	1.77158	2.14012
															2.50236	0.365429
			LINC-RT390	pcLINC00313#4	LINC00313			TBP
							28.1613			20.0928	8.0685		-0.825038	1.77158
			LINC-RT391	pcLINC00313#4	LINC00313			TBP
							28.2937			20.7234	7.57025		-1.32329	2.50236
