# Supplementary material for: TGFβ-induced long non-coding RNA LINC00313 activates Wnt signaling and promotes cholangiocarcinoma
Source: EMBO Rep. 2024 Feb 8;25(3):11. doi: 10.1038/s44319-024-00075-z (PMC10933437; doi:10.1038/s44319-024-00075-z)
Supplement: Supplementary file 9 — Source Data Fig. 3 [file 44319_2024_75_MOESM9_ESM.zip › Figure 3/3E/WNT5A_AXIN2_SULF2_mRNA EV pcLINC.xlsx]

## Sheet:  WNT5A AXIN2 SULF2
							biological triplicate			biological triplicate
	MANIP	Cell line	sample	Treatment	Target	Cт target	Cт target	Ref	Cт ref TBP	Cт ref TBP	dCT (Ct target-Ct ref)	Moyenne ctrl	DDCT (dCT-dCT ctrl)	2^-DDCT
			LINC-RT386	EV#1	WNT5A			TBP				9.66254			1.01244			WNT5A	EV#1	pcLINC00313#4
							31.3371			21.6924	9.64471		-0.0178318	1.01244	1.54335	1.06526		average	1.06526	39.2955
															0.639981	0.453995		SD	0.453995	10.1326
			LINC-RT387	EV#1	WNT5A			TBP										TTEST		0.00284349
							30.5771			21.5406	9.03647		-0.626066	1.54335
			LINC-RT388	EV#1	WNT5A			TBP
							31.5915			21.2851	10.3064		0.643898	0.639981
			LINC-RT389	pcLINC00313#4	WNT5A			TBP							32.8371
							26.0103			21.385	4.62528		-5.03726	32.8371	50.9737	39.2955
															34.0756	10.1326
			LINC-RT390	pcLINC00313#4	WNT5A			TBP
							25.4296			21.4387	3.99086		-5.67168	50.9737
			LINC-RT391	pcLINC00313#4	WNT5A			TBP
							26.15			21.5781	4.57187		-5.09067	34.0756
			LINC-RT386	EV#1	AXIN2			TBP				10.9843			1.19367			AXIN2	EV#1	pcLINC00313#4
							32.4214			21.6924	10.7289		-0.255408	1.19367	1.23385	1.0355		average	1.0355	15.4505
															0.67897	0.309416		SD	0.309416	1.0185
			LINC-RT387	EV#1	AXIN2			TBP										TTEST		1.95853e-05
							32.2217			21.5406	10.6812		-0.303172	1.23385
			LINC-RT388	EV#1	AXIN2			TBP
							32.828			21.2851	11.5429		0.55858	0.67897
			LINC-RT389	pcLINC00313#4	AXIN2			TBP							14.2752
							28.5339			21.385	7.1489		-3.83543	14.2752	16.0029	15.4505
															16.0734	1.0185
			LINC-RT390	pcLINC00313#4	AXIN2			TBP
							28.4228			21.4387	6.98407		-4.00027	16.0029
			LINC-RT391	pcLINC00313#4	AXIN2			TBP
							28.5558			21.5781	6.97773		-4.00661	16.0734
		HuCCT1	LINC-RT386	EV#1	SULF2			TBP				4.76733			23.3002			SULF2	EV#1	pcLINC00313#4
							26.4061			21.2858	5.12027		-4.54227	23.3002	40.8869	30.6161		average	1.02883	32.9355
															27.6612	9.15811		SD	0.307752	18.9808
			LINC-RT387	EV#1	SULF2			TBP										TTEST		0.0436259
							25.1334			20.8244	4.30897		-5.35357	40.8869
			LINC-RT388	EV#1	SULF2			TBP
							25.2619			20.3892	4.87275		-4.78979	27.6612
			LINC-RT389	pcLINC00313#4	SULF2			TBP							1632.15
							21.1225			22.1325	-1.01002		-10.6726	1632.15	641.726	980.098
															666.415	564.832
			LINC-RT390	pcLINC00313#4	SULF2			TBP
							21.2515			20.9148	0.336725		-9.32581	641.726
			LINC-RT391	pcLINC00313#4	SULF2			TBP
							21.3137			21.0314	0.282261		-9.38028	666.415
