# Supplementary material for: TGFβ-induced long non-coding RNA LINC00313 activates Wnt signaling and promotes cholangiocarcinoma
Source: EMBO Rep. 2024 Feb 8;25(3):11. doi: 10.1038/s44319-024-00075-z (PMC10933437; doi:10.1038/s44319-024-00075-z)
Supplement: Supplementary file 9 — Source Data Fig. 3 [file 44319_2024_75_MOESM9_ESM.zip › Figure 3/3F/LINC00313 expression siLINC.xlsx]

## Sheet: Sum of 3 biological exps
	Exp1
	LINC00313	siNC	siNC TGFb	siLINC00313-201	siLINC00313-201 TGFb		siNC	siNC TGFb	siLINC00313	siLINC00313-201 TGFb
	average	1.0077	5.21019	0.368105	1.12592	average	1.01158	5.5524	0.409449	1.18171
	SD	0.152018	0.5067	0.0541497	0.193578	SD	0.00673386	0.297178	0.0366955	0.394789
						TTEST		0.00138919	0.000970674	0.00403636
	Exp2
	LINC00313	siNC	siNC TGFβ	siLINC00313-201	siLINC00313-201 TGFβ
	average	1.00769	5.70157	0.422085	1.60143
	SD	0.152426	0.170822	0.13496	0.282055
	Exp3
	LINC00313	siNC	siNC TGFβ	siLINC00313-201	siLINC00313-201 TGFβ
	average	1.01936	5.74545	0.438156	0.817788
	SD	0.234369	0.511606	0.0990163	0.0880235
average	Exp1	1.0077	5.21019	0.368105	1.12592
	Exp2	1.00769	5.70157	0.422085	1.60143
	Exp3	1.01936	5.74545	0.438156	0.817788
