# Supplementary material for: TGFβ-induced long non-coding RNA LINC00313 activates Wnt signaling and promotes cholangiocarcinoma
Source: EMBO Rep. 2024 Feb 8;25(3):11. doi: 10.1038/s44319-024-00075-z (PMC10933437; doi:10.1038/s44319-024-00075-z)
Supplement: Supplementary file 9 — Source Data Fig. 3 [file 44319_2024_75_MOESM9_ESM.zip › Figure 3/3F/WNT5A_AXIN2_SULF2 mRNA siLINC.xlsx]

## Sheet: TCF7 WNT5A AXIN2 SULF2
							biological triplicate			biological triplicate
	MANIP	Cell line	sample	Treatment	Target	Cт target	Cт target	Ref	Cт ref TBP	Cт ref TBP	dCT (Ct target-Ct ref)	Moyenne ctrl	DDCT (dCT-dCT ctrl)	2^-DDCT
			LINC-RT57	siNC	WNT5A			TBP				6.01773			0.905019			WNT5A	siNC	siNC TGFβ	siLINC00313-201	siLINC00313-201 TGFβ
							28.5678			22.4061	6.16171		0.143979	0.905019	0.913736	1.00934		average	1.00934	1.57093	0.58758	0.922716
															1.20927	0.173195		SD	0.173195	0.433393	0.144598	0.208759
			LINC-RT81	siNC	WNT5A			TBP										TTEST		0.105527	0.0317409	0.0799063
							28.9536			22.8057	6.14788		0.130151	0.913736						siNC vs siNC TGFb	siNC vs siLINC	siNC TGFb vs siLINC TGFb
			LINC-RT87	siNC	WNT5A			TBP
							28.7858			23.0422	5.7436		-0.274131	1.20927
			LINC-RT58	siNC TGFb	WNT5A			TBP							1.28371
							28.5247			22.8673	5.65741		-0.360318	1.28371	2.06945	1.57093
															1.35964	0.433393
			LINC-RT82	siNC TGFb	WNT5A			TBP
							28.2735			23.305	4.96848		-1.04925	2.06945
			LINC-RT88	siNC TGFb	WNT5A			TBP
							28.2001			22.6256	5.5745		-0.443226	1.35964
			LINC-RT67	siLINC00313-201	WNT5A			TBP							0.752899
							28.9671			22.5399	6.4272		0.409471	0.752899	0.525183	0.58758
															0.484658	0.144598
			LINC-RT83	siLINC00313-201	WNT5A			TBP
							29.3761			22.4293	6.94684		0.929109	0.525183
			LINC-RT89	siLINC00313-201	WNT5A			TBP
							29.3667			22.304	7.06269		1.04496	0.484658
			LINC-RT68	siLINC00313-201 TGFb	WNT5A			TBP							1.15585
							28.2005			22.3917	5.80877		-0.208954	1.15585	0.859218	0.922716
															0.753079	0.208759
			LINC-RT84	siLINC00313-201 TGFb	WNT5A			TBP
							28.9663			22.7297	6.23663		0.218904	0.859218
			LINC-RT90	siLINC00313-201 TGFb	WNT5A			TBP
							29.2898			22.863	6.42686		0.409128	0.753079
			LINC-RT57	siNC	AXIN2			TBP				4.78282			1.00549			AXIN2	siNC	siNC TGFβ	siLINC00313-201	siLINC00313-201 TGFβ
							27.181			22.4061	4.77492		-0.00790342	1.00549	0.862665	1.00701		average	1.00701	0.774859	0.447814	0.381549
															1.15287	0.145106		SD	0.145106	0.0429072	0.118773	0.0496019
			LINC-RT81	siNC	AXIN2			TBP										TTEST		0.0565501	0.00667438	0.000485079
							27.8016			22.8057	4.99595		0.213128	0.862665						siNC vs siNC TGFb	siNC vs siLINC	siNC TGFb vs siLINC TGFb
			LINC-RT87	siNC	AXIN2			TBP
							27.6198			23.0422	4.5776		-0.205224	1.15287
			LINC-RT58	siNC TGFb	AXIN2			TBP							0.81752
							27.9408			22.8673	5.0735		0.290675	0.81752	0.775349	0.774859
															0.731709	0.0429072
			LINC-RT82	siNC TGFb	AXIN2			TBP
							28.4549			23.305	5.14991		0.367081	0.775349
			LINC-RT88	siNC TGFb	AXIN2			TBP
							27.8591			22.6256	5.23348		0.450658	0.731709
			LINC-RT67	siLINC00313-201	AXIN2			TBP							0.582132
							28.1033			22.5399	5.56341		0.780581	0.582132	0.404654	0.447814
															0.356655	0.118773
			LINC-RT83	siLINC00313-201	AXIN2			TBP
							28.5174			22.4293	6.08806		1.30524	0.404654
			LINC-RT89	siLINC00313-201	AXIN2			TBP
							28.5742			22.304	6.27023		1.4874	0.356655
			LINC-RT68	siLINC00313-201 TGFb	AXIN2			TBP							0.364043
							28.6323			22.3917	6.24064		1.45782	0.364043	0.343074	0.381549
															0.43753	0.0496019
			LINC-RT84	siLINC00313-201 TGFb	AXIN2			TBP
							29.0559			22.7297	6.32623		1.54341	0.343074
			LINC-RT90	siLINC00313-201 TGFb	AXIN2			TBP
							28.8384			22.863	5.97537		1.19255	0.43753
		HuCCT1	LINC-RT57	siNC	SULF2			TBP				-0.86151			0.897215			SULF2	siNC	siNC TGFβ	siLINC00313-201	siLINC00313-201 TGFβ
							21.0895			21.7946	-0.705036		0.156474	0.897215	1.03033	1.0031		average	1.0031	2.203	0.623443	1.12689
															1.08175	0.0952342		SD	0.0952342	0.250727	0.108941	0.344268
			LINC-RT81	siNC	SULF2			TBP										TTEST		0.00149433	0.0104612	0.0119084
							21.303			22.2076	-0.904613		-0.0431035	1.03033						siNC vs siNC TGFb	siNC vs siLINC	siNC TGFb vs siLINC TGFb
			LINC-RT87	siNC	SULF2			TBP
							21.1842			22.1591	-0.97488		-0.11337	1.08175
			LINC-RT58	siNC TGFb	SULF2			TBP							2.09381
							20.6596			22.5873	-1.92764		-1.06613	2.09381	2.48981	2.203
															2.02538	0.250727
			LINC-RT82	siNC TGFb	SULF2			TBP
							20.6349			22.8124	-2.17754		-1.31603	2.48981
			LINC-RT88	siNC TGFb	SULF2			TBP
							20.2132			22.0929	-1.8797		-1.01819	2.02538
			LINC-RT67	siLINC00313-201	SULF2			TBP							0.642282
							21.53			21.7528	-0.222788		0.638722	0.642282	0.721736	0.623443
															0.506311	0.108941
			LINC-RT83	siLINC00313-201	SULF2			TBP
							21.5667			21.9578	-0.391052		0.470458	0.721736
			LINC-RT89	siLINC00313-201	SULF2			TBP
							21.3473			21.2269	0.120394		0.981904	0.506311
			LINC-RT68	siLINC00313-201 TGFb	SULF2			TBP							1.28042
							20.6648			21.883	-1.21813		-0.356618	1.28042	0.732569	1.12689
															1.36768	0.344268
			LINC-RT84	siLINC00313-201 TGFb	SULF2			TBP
							21.1444			21.5569	-0.412546		0.448964	0.732569
			LINC-RT90	siLINC00313-201 TGFb	SULF2			TBP
							20.9323			22.2456	-1.31324		-0.451732	1.36768
