# Supplementary material for: TGFβ-induced long non-coding RNA LINC00313 activates Wnt signaling and promotes cholangiocarcinoma
Source: EMBO Rep. 2024 Feb 8;25(3):11. doi: 10.1038/s44319-024-00075-z (PMC10933437; doi:10.1038/s44319-024-00075-z)
Supplement: Supplementary file 10 — Source Data Fig. 4 [file 44319_2024_75_MOESM10_ESM.zip]

Archive with 36 entries (21 files):
- Figure 4/
- Figure 4/.DS_Store
- __MACOSX/
- __MACOSX/Figure 4/
- __MACOSX/Figure 4/._.DS_Store
- Figure 4/4F /
- Figure 4/4F /.DS_Store
- __MACOSX/Figure 4/4F /
- __MACOSX/Figure 4/4F /._.DS_Store
- Figure 4/4F /qPCR/
- Figure 4/4F /qPCR/TCF7_mRNA.xlsx
- __MACOSX/Figure 4/4F /qPCR/
- __MACOSX/Figure 4/4F /qPCR/._TCF7_mRNA.xlsx
- __MACOSX/Figure 4/4F /._qPCR
- Figure 4/4F /WB/
- Figure 4/4F /WB/TCF7 5 sec pcLINC.tif
- __MACOSX/Figure 4/4F /WB/
- __MACOSX/Figure 4/4F /WB/._TCF7 5 sec pcLINC.tif
- __MACOSX/Figure 4/4F /._WB
- __MACOSX/Figure 4/._4F 
- Figure 4/4G/
- Figure 4/4G/.DS_Store
- __MACOSX/Figure 4/4G/
- __MACOSX/Figure 4/4G/._.DS_Store
- Figure 4/4G/qPCR/
- Figure 4/4G/qPCR/TCF7_siLINC_ctr_vs_TGFb.xlsx
- __MACOSX/Figure 4/4G/qPCR/
- __MACOSX/Figure 4/4G/qPCR/._TCF7_siLINC_ctr_vs_TGFb.xlsx
- __MACOSX/Figure 4/4G/._qPCR
- Figure 4/4G/WB/
- Figure 4/4G/WB/TCF7 5 sec siLINC.tif
- __MACOSX/Figure 4/4G/WB/
- __MACOSX/Figure 4/4G/WB/._TCF7 5 sec siLINC.tif
- __MACOSX/Figure 4/4G/._WB
- __MACOSX/Figure 4/._4G
- __MACOSX/._Figure 4
