# Supplementary material for: TGFβ-induced long non-coding RNA LINC00313 activates Wnt signaling and promotes cholangiocarcinoma
Source: EMBO Rep. 2024 Feb 8;25(3):11. doi: 10.1038/s44319-024-00075-z (PMC10933437; doi:10.1038/s44319-024-00075-z)
Supplement: Supplementary file 10 — Source Data Fig. 4 [file 44319_2024_75_MOESM10_ESM.zip › Figure 4/4F /qPCR/TCF7_mRNA.xlsx]

## Sheet: TCF7
							biological triplicate			biological triplicate
	MANIP	Cell line	sample	Treatment	Target	Cт target	Cт target	Ref	Cт ref TBP	Cт ref TBP	dCT (Ct target-Ct ref)	Moyenne ctrl	DDCT (dCT-dCT ctrl)	2^-DDCT
		HuCCT1	LINC-RT386	EV#1	TCF7			TBP				4.36578			0.956085			TCF7	EV#1	pcLINC00313#4
							26.123			21.6924	4.43057		0.0647888	0.956085	1.25415	1.01474		average	1.01474	3.09608
															0.833979	0.216137		SD	0.216137	0.263072
			LINC-RT387	EV#1	TCF7			TBP										TTEST		0.000450272
							25.5797			21.5406	4.03907		-0.326706	1.25415
			LINC-RT388	EV#1	TCF7			TBP
							25.9128			21.2851	4.6277		0.261917	0.833979
			LINC-RT389	pcLINC00313#4	TCF7			TBP							2.97631
							24.1773			21.385	2.79225		-1.57353	2.97631	3.39772	3.09608
															2.9142	0.263072
			LINC-RT390	pcLINC00313#4	TCF7			TBP
							24.04			21.4387	2.60121		-1.76457	3.39772
			LINC-RT391	pcLINC00313#4	TCF7			TBP
							24.4008			21.5781	2.82268		-1.5431	2.9142
