# Supplementary material for: TGFβ-induced long non-coding RNA LINC00313 activates Wnt signaling and promotes cholangiocarcinoma
Source: EMBO Rep. 2024 Feb 8;25(3):11. doi: 10.1038/s44319-024-00075-z (PMC10933437; doi:10.1038/s44319-024-00075-z)
Supplement: Supplementary file 10 — Source Data Fig. 4 [file 44319_2024_75_MOESM10_ESM.zip › Figure 4/4G/qPCR/TCF7_siLINC_ctr_vs_TGFb.xlsx]

## Sheet: TCF7
							biological triplicate			biological triplicate
	MANIP	Cell line	sample	Treatment	Target	Cт target	Cт target	Ref	Cт ref TBP	Cт ref TBP	dCT (Ct target-Ct ref)	Moyenne ctrl	DDCT (dCT-dCT ctrl)	2^-DDCT
		HuCCT1	LINC-RT57	siNC	TCF7			TBP				2.36617			0.761952			TCF7	siNC	siNC TGFβ	siLINC00313-201	siLINC00313-201 TGFβ
							25.1645			22.4061	2.7584		0.392228	0.761952	1.11567	1.01799		average	1.01799	2.58355	0.611242	1.73758
															1.17635	0.223802		SD	0.223802	0.315035	0.0884409	0.220816
			LINC-RT81	siNC	TCF7			TBP										TTEST		0.00217229	0.0429159	0.0189609
							25.0139			22.8057	2.20826		-0.157913	1.11567						siNC vs siNC TGFb	siNC vs siLINC	siNC TGFb vs siLINC TGFb
			LINC-RT87	siNC	TCF7			TBP
							25.1741			23.0422	2.13185		-0.234315	1.17635
			LINC-RT58	siNC TGFb	TCF7			TBP							2.43768
							23.9479			22.8673	1.08066		-1.28551	2.43768	2.94509	2.58355
															2.3679	0.315035
			LINC-RT82	siNC TGFb	TCF7			TBP
							24.1129			23.305	0.807858		-1.55831	2.94509
			LINC-RT88	siNC TGFb	TCF7			TBP
							23.7482			22.6256	1.12256		-1.24361	2.3679
			LINC-RT67	siLINC00313-201	TCF7			TBP							0.513722
							25.867			22.5399	3.32711		0.96094	0.513722	0.63375	0.611242
															0.686254	0.0884409
			LINC-RT83	siLINC00313-201	TCF7			TBP
							25.4535			22.4293	3.02418		0.658015	0.63375
			LINC-RT89	siLINC00313-201	TCF7			TBP
							25.2133			22.304	2.90935		0.543185	0.686254
			LINC-RT68	siLINC00313-201 TGFb	TCF7			TBP							1.74763
							23.9524			22.3917	1.56077		-0.805398	1.74763	1.51191	1.73758
															1.95319	0.220816
			LINC-RT84	siLINC00313-201 TGFb	TCF7			TBP
							24.4995			22.7297	1.7698		-0.596368	1.51191
			LINC-RT90	siLINC00313-201 TGFb	TCF7			TBP
							24.2633			22.863	1.40033		-0.965835	1.95319
