# Supplementary material for: TGFβ-induced long non-coding RNA LINC00313 activates Wnt signaling and promotes cholangiocarcinoma
Source: EMBO Rep. 2024 Feb 8;25(3):11. doi: 10.1038/s44319-024-00075-z (PMC10933437; doi:10.1038/s44319-024-00075-z)
Supplement: Supplementary file 11 — Source Data Fig. 5 [file 44319_2024_75_MOESM11_ESM.zip]

Archive with 52 entries (33 files):
- Figure 5/
- Figure 5/.DS_Store
- __MACOSX/
- __MACOSX/Figure 5/
- __MACOSX/Figure 5/._.DS_Store
- Figure 5/5A/
- Figure 5/5A/luc assay HuCCT1 Lenti-TCF LEF siLINC00313-201 CHIR 15102021.xlsx
- __MACOSX/Figure 5/5A/
- __MACOSX/Figure 5/5A/._luc assay HuCCT1 Lenti-TCF LEF siLINC00313-201 CHIR 15102021.xlsx
- __MACOSX/Figure 5/._5A
- Figure 5/5B/
- Figure 5/5B/qPCR LINC TCF7 AXIN2 WNT5A normalized.xlsx
- __MACOSX/Figure 5/5B/
- __MACOSX/Figure 5/5B/._qPCR LINC TCF7 AXIN2 WNT5A normalized.xlsx
- __MACOSX/Figure 5/._5B
- Figure 5/5C/
- Figure 5/5C/FLuc EV vs pcLINC stable HuCCT1 TCF CHIR.xlsx
- __MACOSX/Figure 5/5C/
- __MACOSX/Figure 5/5C/._FLuc EV vs pcLINC stable HuCCT1 TCF CHIR.xlsx
- __MACOSX/Figure 5/._5C
- Figure 5/5D/
- Figure 5/5D/Firefly Luciferase_HuCCT1_Lenti-TCF_EV_pcLINC313 stable_CHIR_XAV939.xlsx
- __MACOSX/Figure 5/5D/
- __MACOSX/Figure 5/5D/._Firefly Luciferase_HuCCT1_Lenti-TCF_EV_pcLINC313 stable_CHIR_XAV939.xlsx
- __MACOSX/Figure 5/._5D
- Figure 5/5E/
- Figure 5/5E/clonogenic assays.xlsx
- __MACOSX/Figure 5/5E/
- __MACOSX/Figure 5/5E/._clonogenic assays.xlsx
- Figure 5/5E/qPCR LINC00313 siLINC .xlsx
- __MACOSX/Figure 5/5E/._qPCR LINC00313 siLINC .xlsx
- __MACOSX/Figure 5/._5E
- Figure 5/5F/
- Figure 5/5F/tumor volume.xlsx
- __MACOSX/Figure 5/5F/
- __MACOSX/Figure 5/5F/._tumor volume.xlsx
- __MACOSX/Figure 5/._5F
- Figure 5/5G/
- Figure 5/5G/gene correlation analysis.xlsx
- __MACOSX/Figure 5/5G/
- __MACOSX/Figure 5/5G/._gene correlation analysis.xlsx
- Figure 5/5G/~$qPCR 10-03-2022 normalized.xlsx
- __MACOSX/Figure 5/5G/._~$qPCR 10-03-2022 normalized.xlsx
- __MACOSX/Figure 5/._5G
- Figure 5/5H/
- Figure 5/5H/.DS_Store
- __MACOSX/Figure 5/5H/
- __MACOSX/Figure 5/5H/._.DS_Store
- Figure 5/5H/boxplots.xlsx
- __MACOSX/Figure 5/5H/._boxplots.xlsx
- __MACOSX/Figure 5/._5H
- __MACOSX/._Figure 5
