# Supplementary material for: TGFβ-induced long non-coding RNA LINC00313 activates Wnt signaling and promotes cholangiocarcinoma
Source: EMBO Rep. 2024 Feb 8;25(3):11. doi: 10.1038/s44319-024-00075-z (PMC10933437; doi:10.1038/s44319-024-00075-z)
Supplement: Supplementary file 11 — Source Data Fig. 5 [file 44319_2024_75_MOESM11_ESM.zip › Figure 5/5A/luc assay HuCCT1 Lenti-TCF LEF siLINC00313-201 CHIR 15102021.xlsx]

## Sheet: normalization
	blank	siNC	siNC CHIR	siLINC313	siLINC313 CHIR			blank	siNC	siNC CHIR	siLINC00313-201	siLINC00313-201 CHIR
<>	1	2	3	4	5	firefly lucifease		1	2	3	4	5	firefly lucifease-blank
B	5	18613	68631	19271	29852				15479	65497	16137	26718
C	4327	31303	82835	19458	28348				28169	79701	16324	25214
D	1941	27784	96485	28355	42925				24650	93351	25221	39791
E		28342	87008	32035	41115				25208	83874	28901	37981
F		35434	86656	23070	32246				32300	83522	19936	29112
G		29265	86704	27381	37154				26131	83570	24247	34020
	3134
B	13676	38919	43560	38774	37145	Prestoblue fluo			24660.7	29301.7	24515.7	22886.7	Prestoblue fluo-blank
C	15689	38185	47737	35808	37548				23926.7	33478.7	21549.7	23289.7
D	13410	33926	47477	45656	40146				19667.7	33218.7	31397.7	25887.7
E	8	40766	47316	43811	37268				26507.7	33057.7	29552.7	23009.7
F	8	40814	41821	35389	35303				26555.7	27562.7	21130.7	21044.7
G	9	42085	41248	39662	35934				27826.7	26989.7	25403.7	21675.7
	14258.3								siNC	siNC CHIR	siLINC00313-201	siLINC00313-201 CHIR
									0.62768	2.23527	0.658232	1.1674
		plate layout							1.17731	2.38065	0.757506	1.08263
<>	1	2	3	4	5				1.25333	2.8102	0.803276	1.53706	firefly/prestoblue fluo
B		siNC 1	siNC CHIR 1	siLINC313 1	siLINC313 CHIR 1				0.95097	2.5372	0.977949	1.65065
C		siNC 1	siNC CHIR 1	siLINC313 1	siLINC313 CHIR 1				1.21631	3.03026	0.943463	1.38334
D		siNC 2	siNC CHIR 2	siLINC313 2	siLINC313 CHIR 2				0.939063	3.09637	0.954469	1.5695
E		siNC 2	siNC CHIR 2	siLINC313 2	siLINC313 CHIR 2			average	1.02744	2.68166	0.849149	1.39843
F		siNC 3	siNC CHIR 3	siLINC313 3	siLINC313 CHIR 3			SD	0.237749	0.352355	0.129251	0.230406
G		siNC 3	siNC CHIR 3	siLINC313 3	siLINC313 CHIR 3			TTEST		2.46047e-06	0.137632	2.14472e-05
Biological triplicates and technical duplicates for each biological replicate (6 replicates per condition)
