# Supplementary material for: TGFβ-induced long non-coding RNA LINC00313 activates Wnt signaling and promotes cholangiocarcinoma
Source: EMBO Rep. 2024 Feb 8;25(3):11. doi: 10.1038/s44319-024-00075-z (PMC10933437; doi:10.1038/s44319-024-00075-z)
Supplement: Supplementary file 11 — Source Data Fig. 5 [file 44319_2024_75_MOESM11_ESM.zip › Figure 5/5B/qPCR LINC TCF7 AXIN2 WNT5A normalized.xlsx]

## Sheet: LINC TCF7 WNT5A AXIN2 
							biological triplicate			biological triplicate
	MANIP	Cell line	sample	Treatment	Target	Cт target	Cт target	Ref	Cт ref TBP	Cт ref TBP	dCT (Ct target-Ct ref)	Moyenne ctrl	DDCT (dCT-dCT ctrl)	2^-DDCT
		HuCCT1 Lenti-TCF/LEF	LINC-RT680	siNC DMSO	LINC00313			TBP				6.13053			1.28624			LINC00313	siNC	siNC CHIR	siLINC00313-201	siLINC00313-201 CHIR
							27.9041			22.1368	5.76736		-0.363164	1.28624	0.884026	1.01657		average	1.01657	0.747849	0.762186	0.355334
															0.879451	0.233552		SD	0.233552	0.0889555	0.105866	0.107925
			LINC-RT681	siNC DMSO	LINC00313			TBP										TTEST			0.160873	0.00827348
							28.199			21.8906	6.30837		0.177838	0.884026							siNC vs siLINC	siNC CHIR vs siLINC CHIR
			LINC-RT682	siNC DMSO	LINC00313			TBP
							28.7294			22.4136	6.31585		0.185325	0.879451
			LINC-RT683	siNC CHIR	LINC00313			TBP							0.819126
							28.2431			21.8247	6.41837		0.287843	0.819126	0.776264	0.747849
															0.648158	0.0889555
			LINC-RT684	siNC CHIR	LINC00313			TBP
							28.5341			22.0382	6.49591		0.36538	0.776264
			LINC-RT685	siNC CHIR	LINC00313			TBP
							28.3934			21.6373	6.75611		0.625583	0.648158
			LINC-RT686	siLINC00313-201 DMSO	LINC00313			TBP							0.866887
							28.6877			22.3511	6.33661		0.206084	0.866887	0.764479	0.762186
															0.655192	0.105866
			LINC-RT687	siLINC00313-201 DMSO	LINC00313			TBP
							29.2372			22.7192	6.51798		0.387451	0.764479
			LINC-RT688	siLINC00313-201 DMSO	LINC00313			TBP
							29.0448			22.3043	6.74054		0.610011	0.655192
			LINC-RT689	siLINC00313-201 CHIR	LINC00313			TBP							0.469756
							29.2275			22.0069	7.22055		1.09002	0.469756	0.340884	0.355334
															0.255362	0.107925
			LINC-RT690	siLINC00313-201 CHIR	LINC00313			TBP
							29.5762			21.893	7.68317		1.55265	0.340884
			LINC-RT691	siLINC00313-201 CHIR	LINC00313			TBP
							30.1654			22.0654	8.09991		1.96938	0.255362
		HuCCT1 Lenti-TCF/LEF	LINC-RT680	siNC DMSO	TCF7			TBP				1.17088			0.674186			TCF7	siNC	siNC CHIR	siLINC00313-201	siLINC00313-201 CHIR
							23.8764			22.1368	1.73966		0.568782	0.674186	1.68787	1.08028		average	1.08028	3.20317	0.553776	1.44235
															0.878784	0.536039		SD	0.536039	0.0827703	0.0612563	0.175621
			LINC-RT681	siNC DMSO	TCF7			TBP										TTEST		0.00247137	0.166246	9.59284e-05
							22.3063			21.8906	0.415674		-0.755201	1.68787						siNC vs siNC CHIR	siNC vs siLINC	siNC CHIR vs siLINC CHIR
			LINC-RT682	siNC DMSO	TCF7			TBP
							23.7709			22.4136	1.3573		0.18642	0.878784
			LINC-RT683	siNC CHIR	TCF7			TBP							3.13126
							21.3488			21.8247	-0.475866		-1.64674	3.13126	3.29364	3.20317
															3.1846	0.0827703
			LINC-RT684	siNC CHIR	TCF7			TBP
							21.4894			22.0382	-0.548809		-1.71968	3.29364
			LINC-RT685	siNC CHIR	TCF7			TBP
							21.137			21.6373	-0.500238		-1.67111	3.1846
			LINC-RT686	siLINC00313-201 DMSO	TCF7			TBP							0.54091
							24.4085			22.3511	2.05742		0.88654	0.54091	0.620443	0.553776
															0.499974	0.0612563
			LINC-RT687	siLINC00313-201 DMSO	TCF7			TBP
							24.5787			22.7192	1.85951		0.688629	0.620443
			LINC-RT688	siLINC00313-201 DMSO	TCF7			TBP
							24.4752			22.3043	2.17095		1.00007	0.499974
			LINC-RT689	siLINC00313-201 CHIR	TCF7			TBP							1.61779
							22.4838			22.0069	0.476856		-0.69402	1.61779	1.44272	1.44235
															1.26654	0.175621
			LINC-RT690	siLINC00313-201 CHIR	TCF7			TBP
							22.5351			21.893	0.642081		-0.528795	1.44272
			LINC-RT691	siLINC00313-201 CHIR	TCF7			TBP
							22.8954			22.0654	0.829979		-0.340896	1.26654
		HuCCT1 Lenti-TCF/LEF	LINC-RT680	siNC DMSO	WNT5A			TBP				8.21385			1.14088			WNT5A	siNC	siNC CHIR	siLINC00313-201	siLINC00313-201 CHIR
							30.1605			22.1368	8.0237		-0.190145	1.14088	0.737787	1.02223		average	1.02223	3.46	0.705275	0.839217
															1.18804	0.247464		SD	0.247464	0.195055	0.190096	0.440434
			LINC-RT681	siNC DMSO	WNT5A			TBP										TTEST		0.000179372	0.153342	0.000706886
							30.5432			21.8906	8.65257		0.438724	0.737787						siNC vs siNC CHIR	siNC vs siLINC	siNC CHIR vs siLINC CHIR
			LINC-RT682	siNC DMSO	WNT5A			TBP
							30.3789			22.4136	7.96527		-0.24858	1.18804
			LINC-RT683	siNC CHIR	WNT5A			TBP							3.33379
							28.3014			21.8247	6.47668		-1.73716	3.33379	3.36155	3.46
															3.68466	0.195055
			LINC-RT684	siNC CHIR	WNT5A			TBP
							28.5029			22.0382	6.46472		-1.74913	3.36155
			LINC-RT685	siNC CHIR	WNT5A			TBP
							27.9696			21.6373	6.33232		-1.88153	3.68466
			LINC-RT686	siLINC00313-201 DMSO	WNT5A			TBP							0.620758
							31.2528			22.3511	8.90174		0.687897	0.620758	0.572092	0.705275
															0.922973	0.190096
			LINC-RT687	siLINC00313-201 DMSO	WNT5A			TBP
							31.7387			22.7192	9.01953		0.80568	0.572092
			LINC-RT688	siLINC00313-201 DMSO	WNT5A			TBP
							30.6338			22.3043	8.32948		0.115639	0.922973
			LINC-RT689	siLINC00313-201 CHIR	WNT5A			TBP							1.24038
							29.91			22.0069	7.90306		-0.310788	1.24038	0.367929	0.839217
															0.909336	0.440434
			LINC-RT690	siLINC00313-201 CHIR	WNT5A			TBP
							31.5494			21.893	9.65634		1.4425	0.367929
			LINC-RT691	siLINC00313-201 CHIR	WNT5A			TBP
							30.4164			22.0654	8.35096		0.137115	0.909336
		HuCCT1 Lenti-TCF/LEF	LINC-RT680	siNC DMSO	AXIN2			TBP				5.41974			1.04945			AXIN2	siNC	siNC CHIR	siLINC00313-201	siLINC00313-201 CHIR
							27.4869			22.1368	5.3501		-0.0696372	1.04945	0.833194	1.00876		average	1.00876	23.1509	0.409991	7.13318
															1.14364	0.159175		SD	0.159175	1.54255	0.14366	1.46363
			LINC-RT681	siNC DMSO	AXIN2			TBP										TTEST		1.5866e-05	0.00841931	0.000199198
							27.5736			21.8906	5.68301		0.263276	0.833194						siNC vs siNC CHIR	siNC vs siLINC	siNC CHIR vs siLINC CHIR
			LINC-RT682	siNC DMSO	AXIN2			TBP
							27.6397			22.4136	5.2261		-0.193639	1.14364
			LINC-RT683	siNC CHIR	AXIN2			TBP							23.2063
							22.708			21.8247	0.883288		-4.53645	23.2063	24.665	23.1509
															21.5814	1.54255
			LINC-RT684	siNC CHIR	AXIN2			TBP
							22.8336			22.0382	0.795345		-4.62439	24.665
			LINC-RT685	siNC CHIR	AXIN2			TBP
							22.6253			21.6373	0.988022		-4.43171	21.5814
			LINC-RT686	siLINC00313-201 DMSO	AXIN2			TBP							0.574937
							28.5693			22.3511	6.21826		0.798525	0.574937	0.312259	0.409991
															0.342777	0.14366
			LINC-RT687	siLINC00313-201 DMSO	AXIN2			TBP
							29.8181			22.7192	7.09892		1.67918	0.312259
			LINC-RT688	siLINC00313-201 DMSO	AXIN2			TBP
							29.2687			22.3043	6.9644		1.54466	0.342777
			LINC-RT689	siLINC00313-201 CHIR	AXIN2			TBP							8.8143
							24.2868			22.0069	2.27989		-3.13985	8.8143	6.44285	7.13318
															6.14238	1.46363
			LINC-RT690	siLINC00313-201 CHIR	AXIN2			TBP
							24.6251			21.893	2.73204		-2.6877	6.44285
			LINC-RT691	siLINC00313-201 CHIR	AXIN2			TBP
							24.8664			22.0654	2.80094		-2.6188	6.14238
