# Supplementary material for: TGFβ-induced long non-coding RNA LINC00313 activates Wnt signaling and promotes cholangiocarcinoma
Source: EMBO Rep. 2024 Feb 8;25(3):11. doi: 10.1038/s44319-024-00075-z (PMC10933437; doi:10.1038/s44319-024-00075-z)
Supplement: Supplementary file 11 — Source Data Fig. 5 [file 44319_2024_75_MOESM11_ESM.zip › Figure 5/5C/FLuc EV vs pcLINC stable HuCCT1 TCF CHIR.xlsx]

## Sheet: normalization
	blank	EV DMSO	EV CHIR	pcLINC313 DMSO	pcLINC313 CHIR
<>	1	2	3	4	5	6	7	8	9	10	11	12
A
B	9007	42300	106641	61815	177231
C	9745	45153	98275	68067	186495	firefly luc
D		47551	98729	69969	183942
E		42395	99508	62477	184137
F
G		32924	97265	52439	167855
H	9376	35777	88899	58691	177119	firefly luc-blank
		38175	89353	60593	174566
		33019	90132	53101	174761
<>	1	2	3	4	5	6	7	8	9	10	11	12
A
B	18651	41127	43405	49347	45297
C	20836	45548	41731	47466	44869	prestoblue fluo
D		45545	42506	48009	46647
E		43156	42348	46872	47031
F
G		21383.5	23661.5	29603.5	25553.5
H	19743.5	25804.5	21987.5	27722.5	25125.5	prestoblue fluo-blank
		25801.5	22762.5	28265.5	26903.5
		23412.5	22604.5	27128.5	27287.5
		1.53969	4.11069	1.77138	6.56877
		1.38646	4.04316	2.11709	7.04937	(firefly luc-blank)/(prestoblue fluo-blank)
		1.47957	3.92545	2.14371	6.4886
		1.41032	3.98735	1.95739	6.40443
	average	1.45401	4.01666	1.99739	6.62779
	SD	0.0694411	0.0789982	0.171676	0.288951
	TTEST		5.00844e-09	0.0010832	2.28411e-06
		EV DMSO	EV CHIR	pcLINC00313 DMSO	pcLINC00313 DMSO CHIR
	average	1	2.76247	1.37371	4.55829
	SD	0.0477584	0.0543313	0.118071	0.198727
