# Supplementary material for: TGFβ-induced long non-coding RNA LINC00313 activates Wnt signaling and promotes cholangiocarcinoma
Source: EMBO Rep. 2024 Feb 8;25(3):11. doi: 10.1038/s44319-024-00075-z (PMC10933437; doi:10.1038/s44319-024-00075-z)
Supplement: Supplementary file 11 — Source Data Fig. 5 [file 44319_2024_75_MOESM11_ESM.zip › Figure 5/5D/Firefly Luciferase_HuCCT1_Lenti-TCF_EV_pcLINC313 stable_CHIR_XAV939.xlsx]

## Sheet: Feuil1
	blank	EV DMSO	EV CHIR		EV XAV939	pcLINC DMSO	pcLINC CHIR		pcLINC XAV939
<>	1	2	3	4	5	6	7	8	9	10	11	12
A
B	15847	75374	233531		63227	85300	239329		60378
C	17378	73218	242150		70230	102586	261939		66212		firefly luc activity
D		78706	260067		71685	100261	281173		66790
E		78792	241966		71510	107821	275151		59279
F		58761.5	216918		46614.5	68687.5	222716		43765.5
G	16612.5	56605.5	225538		53617.5	85973.5	245326		49599.5		firefly luc -blank
H		62093.5	243454		55072.5	83648.5	264560		50177.5
		62179.5	225354		54897.5	91208.5	258538		42666.5
<>	1	2	3	4	5	6	7	8	9	10	11	12
A
B	5573	36782	34411		37441	45318	44838		45724
C	5661	37107	40475		39780	42777	37036		33299
D		33594	31948		35850	37671	36770		36209		prestoblue fluo
E		32957	33281		32467	34962	33524		31457
F		31165	28794		31824	39701	39221		40107
G	5617	31490	34858		34163	37160	31419		27682		prestoblue fluo-blank
H		27977	26331		30233	32054	31153		30592
		27340	27664		26850	29345	27907		25840
(firefly luc -blank)/(prestoblue-blank)		EV DMSO	EV CHIR		EV XAV939	pcLINC DMSO	pcLINC CHIR		pcLINC XAV939
		1.8855	7.53346		1.46476	1.73012	5.6785		1.09122
		1.79757	6.47018		1.56946	2.3136	7.80822		1.79176
		2.21945	9.24593		1.8216	2.60961	8.4923		1.64022
		2.27431	8.14609		2.0446	3.10814	9.26429		1.65118
	average	1.96751	7.38324		1.61861	2.67712	8.5216		1.69439
	SD	0.222574	0.847995		0.183428	0.401549	0.728476		0.0845067
	average	1	3.75259		0.82267	1.36067	4.33117		0.861185
	SD	0.113125	0.431		0.0932286	0.204091	0.370254		0.0429512
	TTEST				0.104211	0.0553943			0.0142825
