# Supplementary material for: TGFβ-induced long non-coding RNA LINC00313 activates Wnt signaling and promotes cholangiocarcinoma
Source: EMBO Rep. 2024 Feb 8;25(3):11. doi: 10.1038/s44319-024-00075-z (PMC10933437; doi:10.1038/s44319-024-00075-z)
Supplement: Supplementary file 11 — Source Data Fig. 5 [file 44319_2024_75_MOESM11_ESM.zip › Figure 5/5E/clonogenic assays.xlsx]

## Sheet: Feuil1
Colony formation assay HuCCT1					HuCCT1
siNC-1	99			siNC	siLINC00313
siNC-2	108		Average	95.3333	36
siNC-3	79		SD	14.8436	20.2237
siLINC00313-1	59		TTEST		0.0527358
siLINC00313-2	21
siLINC00313-3	28
Colony formation assay HuCCT1 EV#1 vs pcLINC00313#4
EV#1-1	95
EV#1-2	110			EV#1	pcLINC0013#4
EV#1-3	97		Average	100.667	196.333
pcLINC00313#4-1	197		SD	8.14453	6.02771
pcLINC00313#4-2	202		TTEST		0.00110296
pcLINC00313#4-3	190
