# Supplementary material for: TGFβ-induced long non-coding RNA LINC00313 activates Wnt signaling and promotes cholangiocarcinoma
Source: EMBO Rep. 2024 Feb 8;25(3):11. doi: 10.1038/s44319-024-00075-z (PMC10933437; doi:10.1038/s44319-024-00075-z)
Supplement: Supplementary file 11 — Source Data Fig. 5 [file 44319_2024_75_MOESM11_ESM.zip › Figure 5/5E/qPCR LINC00313 siLINC .xlsx]

## Sheet: LINC00313
							biological triplicate			biological triplicate
	MANIP	Cell line	sample	Treatment	Target	Cт target	Cт target	Ref	Cт ref TBP	Cт ref TBP	dCT (Ct target-Ct ref)	Moyenne ctrl	DDCT (dCT-dCT ctrl)	2^-DDCT
		HuCCT1	LINC-RT265	siNC	LINC00313			TBP				6.33717			0.647392			LINC00313	siNC	siLINC00313-201		siNC	siLINC00313
							28.9608			22.7882	6.17262		-0.164545	1.12081	1.12081	1.04879		average	1.04879	0.286326	average	1	0.273006
															1.37816	0.37067		SD	0.37067	0.205661	SD	0.353427	0.196094
			LINC-RT266	siNC	LINC00313			TBP												0.0356849
							28.8596			21.8951	6.96446		0.627289	0.647392								Control qPCR for colony formation assay to confirm silencing of LINC
			LINC-RT267	siNC	LINC00313			TBP
							28.4296			22.5551	5.87442		-0.462743	1.37816
			LINC-RT268	siLINC00313-201	LINC00313			TBP							0.509479
							30.0619			21.6962	8.36577		2.0286	0.245093	0.245093	0.286326
															0.104406	0.205661
			LINC-RT269	siLINC00313-201	LINC00313			TBP
							29.9953			22.6852	7.31007		0.972905	0.509479
			LINC-RT270	siLINC00313-201	LINC00313			TBP
							31.4844			21.8875	9.5969		3.25973	0.104406
