# Supplementary material for: TGFβ-induced long non-coding RNA LINC00313 activates Wnt signaling and promotes cholangiocarcinoma
Source: EMBO Rep. 2024 Feb 8;25(3):11. doi: 10.1038/s44319-024-00075-z (PMC10933437; doi:10.1038/s44319-024-00075-z)
Supplement: Supplementary file 11 — Source Data Fig. 5 [file 44319_2024_75_MOESM11_ESM.zip › Figure 5/5F/tumor volume.xlsx]

## Sheet: weight
N° animaux	2021-11-05	2021-11-11	2021-11-19	2021-11-26	2021-12-01	2021-12-10	2021-12-17	2021-12-31	2022-01-07	2022-01-14	Point limite -10%
	Poids (g)	Poids (g)	Poids (g)	Poids (g)	Poids (g)	Poids (g)	Poids (g)	Poids (g)	Poids (g)	Poids (g)
974	31.8	32.5	32.6	31.9	32	32.8	32.4	33.6	33.3	32.2	28.62	EV HuCCT1
975	30	30	30	29.8	30	30.2	29.8	31	31	32	27
976	31.2	31.8	31.7	31.4	30.9	31.5	31.5	32.3	32.7	32.6	28.08
977	32.2	32.6	33	32.9	32.4	33.4	32.6	34.7	34.7	33.6	28.98
978	32	32.2	32	32.7	32.3	33.3	33.2	34.5	35.5	35.2	28.8
945	30.4	30.3	31.1	30.4	29.9	29.9	29.6	30.6	30.6	30.5	27.36
946	28.9	58.8	29.4	29	28.6	29	28.5	29.6	31.5	29.2	26.01
947	29.5	29.9	30.5	30	30	29.7	29.7	31	31.2	30.5	26.55	pcLINC00313 HuCCT1
948	29.5	30.4	30.6	30.7	30.6	30.3	30.2	31.5	30	31.3	26.55
968	30	31.6	31.5	31.6	32	32.8	32.4	34.6	34.7	34.9	27
969	30.6	31.9	32.2	32	32	32.2	31.9	32.6	32.7	33.2	27.54
970	32.5	33.7	33.3	33.8	34	34.2	34.6	37.3	36.6	36	29.25
979	31	31.6	32.3	31.4	32	32.7	32.9	34.1	34.6	34.4	27.9
980	31.5	32.4	32.8	32.2	32.6	32	32.2	33.1	33.1	32	28.35

## Sheet: Tumor Volume SC
	2021-11-11			2021-11-16			2021-11-19			2021-11-23			2021-11-26			2021-11-29			2021-12-01			2021-12-03			2021-12-07			2021-12-10			2021-12-13			2021-12-16			2021-12-23			2021-12-30			2022-01-05			2022-01-07			2022-01-10
N° animal	A	B	Total	A	B	Total	A	B	Total	A	B	Total	A	B	Total	A	B	Total	A	B	Total	A	B	Total	A	B	Total	A	B	Total	A	B	Total	A	B	Total	A	B	Total	A	B	Total	A	B	Total	A	B	Total	A
974	5.51	7.22	109.6	5.49	7.25	109.258	5.4	7	102.06	5.24	7.02	96.3762	5.35	6.82	97.6027	5.38	7.53	108.976	5.7	7.8	126.711	6.42	7.8	160.744	6.5	7.74	163.507	6.5	8.52	179.985	7	8.32	203.84	7	9.1	222.95	7.3	9.63	256.591	7.71	10.18	302.57	8.42	10.3	365.116	8.5	10.5	379.312	9.05
975	5.9	8.02	139.588	5.97	8.45	150.583	6.1	7.95	147.91	6.23	7.36	142.831	5.49	7.44	112.121	5.74	6.93	114.163	5.5	7.8	117.975	6.28	7.77	153.218	6.3	8.2	162.729	6.3	9.05	179.597	6.44	9	186.631	7.3	9.44	251.529	7.4	9.5	260.11	8.3	10.59	364.773	8.6	10.77	398.275	8.6	11.85	438.213	9.2
976	5.93	6.82	119.912	5.77	6.54	108.868	5	5.96	74.5	5.09	6.15	79.6674	4.5	5.96	60.345	5.59	5.9	92.1819	5	6	75	5	6.11	76.375	5.36	6.41	92.0784	6.7	8	179.56	6.82	8	186.05	6.8	8.07	186.578	7	8.01	196.245	8.62	10.74	399.015	9.1	11.68	483.61	9.2	11.77	498.106	10.8
977	6.19	8.07	154.605	5.72	7.62	124.657	6.14	7.46	140.62	6.21	7.2	138.831	5.74	7.23	119.106	6.24	6.79	132.193	6.14	7.56	142.504	6.73	7.4	167.584	6.69	7.58	169.626	6.7	9.1	204.249	7.27	8.86	234.138	7.3	9.3	247.799	7.89	9.3	289.472	9.43	10.23	454.851	9.43	11.78	523.768	10.88	11.92	705.511	10.46
978	6.82	7.42	172.561	5.56	7.31	112.989	5.9	7	121.835	5.38	7.06	102.174	5.6	6.77	106.154	5.62	6.51	102.807	6	7.25	130.5	6.78	7.44	171.002	6.88	7.16	169.457	6.78	7.5	172.382	7	7.86	192.57	7	7.9	193.55	7	8.55	209.475	7.33	10.13	272.137	8.33	11.62	403.15	8.45	11.41	407.351	9.33
945	5.54	5.82	89.3126	5.71	6.82	111.18	5.11	6.48	84.6032	5.02	5.6	70.5611	4.6	5.24	55.4392	4.72	5.31	59.1492	4.66	5.56	60.3694	4.82	6.13	71.2073	4.57	6	62.6547	5	6.52	81.5	5.2	6.26	84.6352	5.2	6.3	85.176	6.23	7.4	143.608	6.31	8.55	170.214	6.31	8.71	173.399	7	9.74	238.63	7.2
946	6.3	6.78	134.549	5.81	7.56	127.598	6.29	7.65	151.333	5.88	7.8	134.84	5.77	7.56	125.847	5.86	7.2	123.623	6	7.4	133.2	6.47	8.18	171.211	6.3	7.75	153.799	6.45	8.24	171.402	7.04	8.32	206.176	7.01	8.3	203.931	7.49	8.44	236.742	7.95	8.87	280.303	7.95	8.9	281.251	8.14	9.66	320.034	8.28
947	5.9	6.67	116.091	5.37	6.54	94.2967	5.82	6.77	114.658	5.75	7.07	116.876	5.47	7	104.723	5.24	6.01	82.5101	6	6.82	122.76	5.73	6.23	102.274	6.21	6.92	133.432	6.23	6.92	134.293	6.24	7.15	139.202	6.28	7.25	142.964	6.45	8.02	166.826	7.96	8.6	272.455	9.25	10.28	439.791	9.56	10.48	478.902	9.76
948	4.69	8.51	93.5934	5.27	7.95	110.397	5.55	7.44	114.585	5.56	8.25	127.519	6.11	7.5	139.995	5.81	6.45	108.863	5.55	7.9	121.67	5.67	6.52	104.805	5.67	6.7	107.699	6.3	8.4	166.698	6.32	8.45	168.757	6.43	8.24	170.341	6.51	7.68	162.74	7.22	8.01	208.774	7.22	8.31	216.594	7.3	8.5	226.482	7.31
968	5.13	6.88	90.5301	5.07	6.8	87.3967	5.56	6.58	101.706	5.31	6.87	96.8536	5	6.03	75.375	4.69	5.59	61.4791	5.34	6.52	92.9609	5.39	6.2	90.0615	5.4	6	87.48	6.05	6.98	127.743	6.05	7	128.109	6.16	7.3	138.501	6.51	7.85	166.342	8.26	11.14	380.028	8.95	12.08	483.819	9.95	12.46	616.786	10.5
969	5.45	6.77	100.543	5	6.06	75.75	5	6.8	85	4.38	5.32	51.0305	4.65	5.62	60.7592	5	5.88	73.5	5	6	75	5	5.45	68.125	5	6.2	77.5	5	6.63	82.875	5.5	6.75	102.094	6.5	6.96	147.03	6.5	7.61	160.761	7.55	8.56	243.971	8.53	9.8	356.528	9.63	10.52	487.796	10.09
970	6.88	8.39	198.568	6.18	6.55	125.08	6.01	6.94	125.337	5.61	7.13	112.198	6.23	6.98	135.457	6.38	6.85	139.413	6.57	7.52	162.3	6.8	7.02	162.302	6.54	6.54	139.863	6.54	7.79	166.595	7	7.44	182.28	7	7.3	178.85	7.97	8	254.084	7.93	9.67	304.048	9.07	8.8	361.966	8.88	10.46	412.409	9.08
979	5.1	7.92	103	5.21	6.99	94.8686	5.63	7.33	116.169	5.1	6.9	89.7345	5.31	6.21	87.5489	5.51	6.48	98.3667	5.7	6.6	107.217	6	7.19	129.42	6	6.89	124.02	6.3	7.35	145.861	6.37	7.57	153.584	6.79	7.67	176.809	7.22	7.67	199.912	7.97	8.27	262.659	8.23	10.6	358.984	8.51	11.78	426.554	8.7
980	4.69	6.25	68.7378	5.2	7.16	96.8032	5.79	7.62	127.727	5.23	7.25	99.1543	5.4	7.13	103.955	5.52	7.43	113.198	6	7.72	138.96	5.54	7.71	118.316	6.1	6.92	128.747	6.1	7.22	134.328	6.2	7.2	138.384	6.31	7.13	141.944	6	7.23	130.14	6.49	7.72	162.584	7	8.53	208.985	7.3	8.73	232.611	7.74
	J7			J12			J15			J19			J22			J25			J27			J29			J33			J36			J39			J42			J49			J56			J62			J64			J67
[truncated: 19 more columns]
