# Supplementary material for: TGFβ-induced long non-coding RNA LINC00313 activates Wnt signaling and promotes cholangiocarcinoma
Source: EMBO Rep. 2024 Feb 8;25(3):11. doi: 10.1038/s44319-024-00075-z (PMC10933437; doi:10.1038/s44319-024-00075-z)
Supplement: Supplementary file 11 — Source Data Fig. 5 [file 44319_2024_75_MOESM11_ESM.zip › Figure 5/5H/boxplots.xlsx]

## Sheet: normalized to GAPDH
							technical triplicate			technical triplicate
	MANIP	Cell line	sample	Treatment	Target	Cт target	Cт target	Ref	Cт ref GAPDH	Cт ref GAPDH	dCT (Ct target-Ct ref)	Moyenne ctrl	DDCT (dCT-dCT ctrl)	2^-DDCT					EV mice							pcLINC mice
			LINC-RT844	xenograft 974	TCF7			GAPDH				9.03609			1.12114			TCF7	974	975	976	977	978	945	946	947	948	968	969	970	979
							23.211			14.3399	8.87112		-0.164972	1.12114	0.84943	1.00688		average	1.00688	0.791049	0.693492	0.775843	1.83153	1.44117	1.46705	1.37823	0.825885	0.234321	2.2716	0.582866	0.365431
															1.05005	0.140909		SD	0.140909	0.036807	0.106063	0.181343	0.891924	0.350191	0.226902	0.015201	0.0102424	0.028372	0.309539	0.0760046	0.071404
			LINC-RT844	xenograft 974	TCF7			GAPDH
							23.1818			13.9103	9.27152		0.235433	0.84943
																		average	1.14386	0.943056
			LINC-RT844	xenograft 974	TCF7			GAPDH
							23.2436			14.2779	8.96563		-0.0704613	1.05005
			LINC-RT845	xenograft 975	TCF7			GAPDH							0.822595
							23.2183			13.9004	9.31784		0.281746	0.822595	0.799942	0.791049
															0.75061	0.036807
			LINC-RT845	xenograft 975	TCF7			GAPDH
							23.0695			13.7114	9.35812		0.322034	0.799942
			LINC-RT845	xenograft 975	TCF7			GAPDH
							23.1691			13.7192	9.44995		0.413864	0.75061
			LINC-RT846	xenograft 976	TCF7			GAPDH							0.814281
							23.3548			14.0223	9.33249		0.296401	0.814281	0.615583	0.693492
															0.650613	0.106063
			LINC-RT846	xenograft 976	TCF7			GAPDH
							23.3488			13.6127	9.73607		0.699975	0.615583
			LINC-RT846	xenograft 976	TCF7			GAPDH
							23.1224			13.4662	9.65622		0.620128	0.650613
			LINC-RT847	xenograft 977	TCF7			GAPDH							0.984547
							22.7463			13.6877	9.05856		0.0224678	0.984547	0.656754	0.775843
															0.686229	0.181343
			LINC-RT847	xenograft 977	TCF7			GAPDH
							22.7382			13.0955	9.64266		0.606574	0.656754
			LINC-RT847	xenograft 977	TCF7			GAPDH
							23.0248			13.4455	9.57933		0.543239	0.686229
			LINC-RT848	xenograft 978	TCF7			GAPDH							1.51436
							23.5848			15.1474	8.43738		-0.598708	1.51436	1.14153	1.83153
															2.83869	0.891924
			LINC-RT848	xenograft 978	TCF7			GAPDH
							23.6901			14.845	8.84512		-0.190974	1.14153
			LINC-RT848	xenograft 978	TCF7			GAPDH
							23.5591			16.0283	7.53087		-1.50522	2.83869
			LINC-RT849	xenograft 945	TCF7			GAPDH							1.71572
							22.9161			14.6589	8.25727		-0.778818	1.71572	1.0468	1.44117
															1.561	0.350191
			LINC-RT849	xenograft 945	TCF7			GAPDH
							22.9204			13.9503	8.97011		-0.0659846	1.0468
			LINC-RT849	xenograft 945	TCF7			GAPDH
							23.094			14.7004	8.39362		-0.642471	1.561
			LINC-RT850	xenograft 946	TCF7			GAPDH							1.72591
							22.9363			14.6875	8.24874		-0.787354	1.72591	1.37269	1.46705
															1.30255	0.226902
			LINC-RT850	xenograft 946	TCF7			GAPDH
							22.9754			14.3963	8.57908		-0.457008	1.37269
			LINC-RT850	xenograft 946	TCF7			GAPDH
							23.1593			14.5046	8.65475		-0.381344	1.30255
			LINC-RT851	xenograft 947	TCF7			GAPDH							1.36748
							23.8142			15.2296	8.58457		-0.451523	1.36748	1.59811	1.37823
															1.38898	0.015201
			LINC-RT851	xenograft 947	TCF7			GAPDH
							23.7699			15.4101	8.35973		-0.676365	1.59811
			LINC-RT851	xenograft 947	TCF7			GAPDH
							23.8349			15.2728	8.56206		-0.474026	1.38898
			LINC-RT852	xenograft 948	TCF7			GAPDH							0.818248
							23.8216			14.4962	9.32548		0.28939	0.818248	0.821883	0.825885
															0.837525	0.0102424
			LINC-RT852	xenograft 948	TCF7			GAPDH
							23.8958			14.5767	9.31909		0.282995	0.821883
			LINC-RT852	xenograft 948	TCF7			GAPDH
							23.9862			14.6943	9.29189		0.255797	0.837525
			LINC-RT853	xenograft 968	TCF7			GAPDH							0.221778
							25.0378			13.8289	11.2089		2.17281	0.221778	0.214383	0.234321
															0.266803	0.028372
			LINC-RT853	xenograft 968	TCF7			GAPDH
							24.974			13.7161	11.2578		2.22174	0.214383
			LINC-RT853	xenograft 968	TCF7			GAPDH
							25.1484			14.2061	10.9422		1.90615	0.266803
			LINC-RT854	xenograft 969	TCF7			GAPDH							2.58238
							22.5584			14.891	7.66739		-1.3687	2.58238	1.96332	2.2716
															2.2691	0.309539
			LINC-RT854	xenograft 969	TCF7			GAPDH
							22.6371			14.5743	8.06279		-0.973297	1.96332
			LINC-RT854	xenograft 969	TCF7			GAPDH
							22.6752			14.8212	7.85397		-1.18212	2.2691
			LINC-RT855	xenograft 970	TCF7			GAPDH							0.496672
							25.3553			15.3096	10.0457		1.00963	0.496672	0.611656	0.582866
															0.64027	0.0760046
			LINC-RT855	xenograft 970	TCF7			GAPDH
							25.1445			15.3992	9.7453		0.709209	0.611656
			LINC-RT855	xenograft 970	TCF7			GAPDH
							25.1735			15.4942	9.67934		0.643248	0.64027
			LINC-RT856	xenograft 979	TCF7			GAPDH							0.33352
							25.3674			14.7471	10.6202		1.58416	0.33352	0.447226	0.365431
															0.315547	0.071404
			LINC-RT856	xenograft 979	TCF7			GAPDH
							25.0408			14.8438	10.197		1.16093	0.447226
			LINC-RT856	xenograft 979	TCF7			GAPDH
							25.3198			14.6197	10.7002		1.66407	0.315547
																			EV mice							pcLINC mice
			LINC-RT844	xenograft 974	AXIN2			GAPDH				8.08916			1.28966			AXIN2	974	975	976	977	978	945	946	947	948	968	969	970	979
							22.062			14.3399	7.72217		-0.366994	1.28966	0.814379	1.01872		average	1.01872	0.401667	0.119114	0.306006	1.55145	1.32848	0.930643	2.01784	1.39231	0.874349	1.11242	2.19067	0.964626
															0.952133	0.24454		SD	0.24454	0.0355767	0.0176205	0.036292	0.608292	0.312597	0.063722	0.104361	0.142192	0.199682	0.269191	0.328347	0.234708
			LINC-RT844	xenograft 974	AXIN2			GAPDH
							22.2957			13.9103	8.38539		0.296228	0.814379				average	0.808012	1.42537
																		TTEST		0.0686631
			LINC-RT844	xenograft 974	AXIN2			GAPDH
							22.4379			14.2779	8.15993		0.0707657	0.952133
			LINC-RT845	xenograft 975	AXIN2			GAPDH							0.438407
							23.1793			13.9004	9.27882		1.18966	0.438407	0.399213	0.401667
															0.367381	0.0355767
			LINC-RT845	xenograft 975	AXIN2			GAPDH
							23.1253			13.7114	9.41393		1.32477	0.399213
			LINC-RT845	xenograft 975	AXIN2			GAPDH
							23.253			13.7192	9.53382		1.44465	0.367381
			LINC-RT846	xenograft 976	AXIN2			GAPDH							0.138959
							24.9587			14.0223	10.9364		2.84727	0.138959	0.105305	0.119114
															0.113078	0.0176205
			LINC-RT846	xenograft 976	AXIN2			GAPDH
							24.9492			13.6127	11.3365		3.24736	0.105305
			LINC-RT846	xenograft 976	AXIN2			GAPDH
							24.7			13.4662	11.2338		3.14461	0.113078
			LINC-RT847	xenograft 977	AXIN2			GAPDH							0.332295
							23.3663			13.6877	9.67863		1.58946	0.332295	0.264599	0.306006
															0.321124	0.036292
			LINC-RT847	xenograft 977	AXIN2			GAPDH
							23.1028			13.0955	10.0073		1.91812	0.264599
			LINC-RT847	xenograft 977	AXIN2			GAPDH
							23.1734			13.4455	9.72796		1.6388	0.321124
			LINC-RT848	xenograft 978	AXIN2			GAPDH							1.29151
							22.8675			15.1474	7.7201		-0.369061	1.29151	1.11632	1.55145
															2.24653	0.608292
			LINC-RT848	xenograft 978	AXIN2			GAPDH
							22.7754			14.845	7.93042		-0.158748	1.11632
			LINC-RT848	xenograft 978	AXIN2			GAPDH
							22.9497			16.0283	6.92147		-1.1677	2.24653
			LINC-RT849	xenograft 945	AXIN2			GAPDH							1.51494
							22.1488			14.6589	7.48991		-0.599258	1.51494	0.967589	1.32848
															1.50291	0.312597
			LINC-RT849	xenograft 945	AXIN2			GAPDH
							22.087			13.9503	8.1367		0.0475341	0.967589
			LINC-RT849	xenograft 945	AXIN2			GAPDH
							22.2018			14.7004	7.50141		-0.587756	1.50291
			LINC-RT850	xenograft 946	AXIN2			GAPDH							0.999997
							22.7767			14.6875	8.08917		4.19298e-06	0.999997	0.917248	0.930643
															0.874683	0.063722
			LINC-RT850	xenograft 946	AXIN2			GAPDH
							22.6101			14.3963	8.21378		0.124616	0.917248
			LINC-RT850	xenograft 946	AXIN2			GAPDH
							22.7869			14.5046	8.28233		0.193169	0.874683
			LINC-RT851	xenograft 947	AXIN2			GAPDH							1.91427
							22.382			15.2296	7.15237		-0.936791	1.91427	2.01627	2.01784
															2.12297	0.104361
			LINC-RT851	xenograft 947	AXIN2			GAPDH
							22.4876			15.4101	7.07747		-1.01169	2.01627
			LINC-RT851	xenograft 947	AXIN2			GAPDH
							22.2759			15.2728	7.00308		-1.08608	2.12297
			LINC-RT852	xenograft 948	AXIN2			GAPDH							1.24674
							22.2672			14.4962	7.77101		-0.318158	1.24674	1.53086	1.39231
															1.39932	0.142192
			LINC-RT852	xenograft 948	AXIN2			GAPDH
							22.0516			14.5767	7.47482		-0.614344	1.53086
			LINC-RT852	xenograft 948	AXIN2			GAPDH
							22.2987			14.6943	7.60444		-0.484728	1.39932
			LINC-RT853	xenograft 968	AXIN2			GAPDH							0.787549
							22.2627			13.8289	8.43372		0.344558	0.787549	0.732757	0.874349
															1.10274	0.199682
			LINC-RT853	xenograft 968	AXIN2			GAPDH
							22.2539			13.7161	8.53776		0.448594	0.732757
			LINC-RT853	xenograft 968	AXIN2			GAPDH
							22.1542			14.2061	7.94807		-0.141094	1.10274
			LINC-RT854	xenograft 969	AXIN2			GAPDH							1.39279
							22.5022			14.891	7.61119		-0.477974	1.39279	0.856004	1.11242
															1.08848	0.269191
			LINC-RT854	xenograft 969	AXIN2			GAPDH
							22.8878			14.5743	8.31347		0.22431	0.856004
			LINC-RT854	xenograft 969	AXIN2			GAPDH
							22.788			14.8212	7.96685		-0.122314	1.08848
			LINC-RT855	xenograft 970	AXIN2			GAPDH							1.86165
							22.5021			15.3096	7.19258		-0.896584	1.86165	2.19202	2.19067
															2.51834	0.328347
			LINC-RT855	xenograft 970	AXIN2			GAPDH
							22.3561			15.3992	6.9569		-1.13226	2.19202
			LINC-RT855	xenograft 970	AXIN2			GAPDH
							22.2509			15.4942	6.75669		-1.33247	2.51834
			LINC-RT856	xenograft 979	AXIN2			GAPDH							0.901693
							22.9856			14.7471	8.23845		0.149291	0.901693	1.22438	0.964626
															0.7678	0.234708
			LINC-RT856	xenograft 979	AXIN2			GAPDH
							22.6409			14.8438	7.79711		-0.292056	1.22438
			LINC-RT856	xenograft 979	AXIN2			GAPDH
							23.09			14.6197	8.47036		0.381198	0.7678
																			EV mice							pcLINC mice
			LINC-RT844	xenograft 974	SULF2			GAPDH				5.62004			1.16419			SULF2	974	975	976	977	978	945	946	947	948	968	969	970	979
							19.7406			14.3399	5.40071		-0.219324	1.16419	0.798116	1.01285		average	1.01285	1.80538	0.388127	0.464765	1.81928	1.59293	1.1946	3.91782	2.88335	1.79029	2.30059	2.51398	1.18329
															1.07624	0.191092		SD	0.191092	0.151464	0.0583141	0.114492	0.646433	0.457252	0.21362	0.401716	0.337795	0.53207	0.400756	0.0477727	0.278163
			LINC-RT844	xenograft 974	SULF2			GAPDH
							19.8557			13.9103	5.94536		0.325329	0.798116				average	1.18256	2.43155
																		TTEST		0.0141699
			LINC-RT844	xenograft 974	SULF2			GAPDH
							19.792			14.2779	5.51403		-0.106005	1.07624
			LINC-RT845	xenograft 975	SULF2			GAPDH							1.95025
							18.5568			13.9004	4.65637		-0.963661	1.95025	1.8178	1.80538
															1.64809	0.151464
			LINC-RT845	xenograft 975	SULF2			GAPDH
							18.4692			13.7114	4.75784		-0.862196	1.8178
			LINC-RT845	xenograft 975	SULF2			GAPDH
							18.6184			13.7192	4.89924		-0.720795	1.64809
			LINC-RT846	xenograft 976	SULF2			GAPDH							0.451394
							20.7899			14.0223	6.76757		1.14754	0.451394	0.376454	0.388127
															0.336532	0.0583141
			LINC-RT846	xenograft 976	SULF2			GAPDH
							20.6422			13.6127	7.02949		1.40945	0.376454
			LINC-RT846	xenograft 976	SULF2			GAPDH
							20.6574			13.4662	7.19122		1.57119	0.336532
			LINC-RT847	xenograft 977	SULF2			GAPDH							0.542534
							20.1899			13.6877	6.50225		0.882214	0.542534	0.333293	0.464765
															0.518466	0.114492
			LINC-RT847	xenograft 977	SULF2			GAPDH
							20.3007			13.0955	7.20517		1.58513	0.333293
			LINC-RT847	xenograft 977	SULF2			GAPDH
							20.0132			13.4455	6.56771		0.947679	0.518466
			LINC-RT848	xenograft 978	SULF2			GAPDH							1.6856
							20.0142			15.1474	4.86678		-0.753259	1.6856	1.25013	1.81928
															2.5221	0.646433
			LINC-RT848	xenograft 978	SULF2			GAPDH
							20.1429			14.845	5.29795		-0.322081	1.25013
			LINC-RT848	xenograft 978	SULF2			GAPDH
							20.3137			16.0283	4.28541		-1.33462	2.5221
			LINC-RT849	xenograft 945	SULF2			GAPDH							1.82756
							19.409			14.6589	4.75012		-0.869915	1.82756	1.06599	1.59293
															1.88525	0.457252
			LINC-RT849	xenograft 945	SULF2			GAPDH
							19.4782			13.9503	5.52784		-0.092199	1.06599
			LINC-RT849	xenograft 945	SULF2			GAPDH
							19.4057			14.7004	4.70528		-0.914752	1.88525
			LINC-RT850	xenograft 946	SULF2			GAPDH							1.43359
							19.7879			14.6875	5.1004		-0.519633	1.43359	1.02222	1.1946
															1.128	0.21362
			LINC-RT850	xenograft 946	SULF2			GAPDH
							19.9847			14.3963	5.58833		-0.0317085	1.02222
			LINC-RT850	xenograft 946	SULF2			GAPDH
							19.9508			14.5046	5.44627		-0.173762	1.128
			LINC-RT851	xenograft 947	SULF2			GAPDH							3.53085
							19.0296			15.2296	3.80002		-1.82002	3.53085	4.33282	3.91782
															3.88978	0.401716
			LINC-RT851	xenograft 947	SULF2			GAPDH
							18.9149			15.4101	3.50473		-2.11531	4.33282
			LINC-RT851	xenograft 947	SULF2			GAPDH
							18.9332			15.2728	3.66035		-1.95969	3.88978
			LINC-RT852	xenograft 948	SULF2			GAPDH							2.58848
							18.7441			14.4962	4.24793		-1.37211	2.58848	2.80965	2.88335
															3.25191	0.337795
			LINC-RT852	xenograft 948	SULF2			GAPDH
							18.7064			14.5767	4.12964		-1.49039	2.80965
			LINC-RT852	xenograft 948	SULF2			GAPDH
							18.613			14.6943	3.91875		-1.70129	3.25191
			LINC-RT853	xenograft 968	SULF2			GAPDH							1.57138
							18.7969			13.8289	4.96801		-0.652028	1.57138	1.40261	1.79029
															2.3969	0.53207
			LINC-RT853	xenograft 968	SULF2			GAPDH
							18.8481			13.7161	5.13192		-0.488111	1.40261
			LINC-RT853	xenograft 968	SULF2			GAPDH
							18.565			14.2061	4.35887		-1.26117	2.3969
			LINC-RT854	xenograft 969	SULF2			GAPDH							2.57327
							19.1474			14.891	4.25643		-1.3636	2.57327	1.84046	2.30059
															2.48803	0.400756
			LINC-RT854	xenograft 969	SULF2			GAPDH
							19.3143			14.5743	4.73997		-0.880065	1.84046
			LINC-RT854	xenograft 969	SULF2			GAPDH
							19.1262			14.8212	4.30503		-1.31501	2.48803
			LINC-RT855	xenograft 970	SULF2			GAPDH							2.45883
							19.6316			15.3096	4.32206		-1.29797	2.45883	2.54242	2.51398
															2.5407	0.0477727
			LINC-RT855	xenograft 970	SULF2			GAPDH
							19.673			15.3992	4.27383		-1.3462	2.54242
			LINC-RT855	xenograft 970	SULF2			GAPDH
							19.769			15.4942	4.27481		-1.34523	2.5407
			LINC-RT856	xenograft 979	SULF2			GAPDH							1.46269
							19.8186			14.7471	5.07141		-0.548624	1.46269	1.1808	1.18329
															0.90638	0.278163
			LINC-RT856	xenograft 979	SULF2			GAPDH
							20.2241			14.8438	5.38027		-0.23976	1.1808
			LINC-RT856	xenograft 979	SULF2			GAPDH
							20.3815			14.6197	5.76185		0.141812	0.90638
