# Supplementary material for: TGFβ-induced long non-coding RNA LINC00313 activates Wnt signaling and promotes cholangiocarcinoma
Source: EMBO Rep. 2024 Feb 8;25(3):11. doi: 10.1038/s44319-024-00075-z (PMC10933437; doi:10.1038/s44319-024-00075-z)
Supplement: Supplementary file 12 — Source Data Fig. 6 [file 44319_2024_75_MOESM12_ESM.zip]

Archive with 65 entries (48 files):
- Figure 6/
- Figure 6/.DS_Store
- __MACOSX/
- __MACOSX/Figure 6/
- __MACOSX/Figure 6/._.DS_Store
- Figure 6/6A/
- Figure 6/6A/in vitro RNA LINC00313 and Fluc.tif
- __MACOSX/Figure 6/6A/
- __MACOSX/Figure 6/6A/._in vitro RNA LINC00313 and Fluc.tif
- __MACOSX/Figure 6/._6A
- Figure 6/6G/
- Figure 6/6G/.DS_Store
- __MACOSX/Figure 6/6G/
- __MACOSX/Figure 6/6G/._.DS_Store
- Figure 6/6G/pcDNA3.1_ctr.tif
- __MACOSX/Figure 6/6G/._pcDNA3.1_ctr.tif
- Figure 6/6G/pcDNA3.1_TGFb.tif
- __MACOSX/Figure 6/6G/._pcDNA3.1_TGFb.tif
- Figure 6/6G/pcLINC_ctr.tif
- __MACOSX/Figure 6/6G/._pcLINC_ctr.tif
- Figure 6/6G/pcLINC_TGFb.tif
- __MACOSX/Figure 6/6G/._pcLINC_TGFb.tif
- __MACOSX/Figure 6/._6G
- Figure 6/6H/
- Figure 6/6H/.DS_Store
- __MACOSX/Figure 6/6H/
- __MACOSX/Figure 6/6H/._.DS_Store
- Figure 6/6H/RNA  pull-down  LIN C00313 ACTL6A HuCCT1  with TGFb/
- Figure 6/6H/RNA  pull-down  LIN C00313 ACTL6A HuCCT1  with TGFb/ACTL6A 30 sec.tif
- __MACOSX/Figure 6/6H/RNA  pull-down  LIN C00313 ACTL6A HuCCT1  with TGFb/
- __MACOSX/Figure 6/6H/RNA  pull-down  LIN C00313 ACTL6A HuCCT1  with TGFb/._ACTL6A 30 sec.tif
- Figure 6/6H/RNA  pull-down  LIN C00313 ACTL6A HuCCT1  with TGFb/ACTL6A 5 sec.tif
- __MACOSX/Figure 6/6H/RNA  pull-down  LIN C00313 ACTL6A HuCCT1  with TGFb/._ACTL6A 5 sec.tif
- Figure 6/6H/RNA  pull-down  LIN C00313 ACTL6A HuCCT1  with TGFb/reblot b-actin 10 sec.tif
- __MACOSX/Figure 6/6H/RNA  pull-down  LIN C00313 ACTL6A HuCCT1  with TGFb/._reblot b-actin 10 sec.tif
- __MACOSX/Figure 6/6H/._RNA  pull-down  LIN C00313 ACTL6A HuCCT1  with TGFb
- Figure 6/6H/RNA pull-down LINC00313  ACTL6A HuCCT1 no TGFb/
- Figure 6/6H/RNA pull-down LINC00313  ACTL6A HuCCT1 no TGFb/.DS_Store
- __MACOSX/Figure 6/6H/RNA pull-down LINC00313  ACTL6A HuCCT1 no TGFb/
- __MACOSX/Figure 6/6H/RNA pull-down LINC00313  ACTL6A HuCCT1 no TGFb/._.DS_Store
- Figure 6/6H/RNA pull-down LINC00313  ACTL6A HuCCT1 no TGFb/ACTL6A 2 sec.tif
- __MACOSX/Figure 6/6H/RNA pull-down LINC00313  ACTL6A HuCCT1 no TGFb/._ACTL6A 2 sec.tif
- Figure 6/6H/RNA pull-down LINC00313  ACTL6A HuCCT1 no TGFb/ACTL6A 5 min.tif
- __MACOSX/Figure 6/6H/RNA pull-down LINC00313  ACTL6A HuCCT1 no TGFb/._ACTL6A 5 min.tif
- Figure 6/6H/RNA pull-down LINC00313  ACTL6A HuCCT1 no TGFb/HuR 1 min.tif
- __MACOSX/Figure 6/6H/RNA pull-down LINC00313  ACTL6A HuCCT1 no TGFb/._HuR 1 min.tif
- Figure 6/6H/RNA pull-down LINC00313  ACTL6A HuCCT1 no TGFb/HuR 6 min.tif
- __MACOSX/Figure 6/6H/RNA pull-down LINC00313  ACTL6A HuCCT1 no TGFb/._HuR 6 min.tif
- __MACOSX/Figure 6/6H/._RNA pull-down LINC00313  ACTL6A HuCCT1 no TGFb
- __MACOSX/Figure 6/._6H
- Figure 6/6I/
- Figure 6/6I/HA 30 sec.tif
- __MACOSX/Figure 6/6I/
- __MACOSX/Figure 6/6I/._HA 30 sec.tif
- Figure 6/6I/HA 5 sec.tif
- __MACOSX/Figure 6/6I/._HA 5 sec.tif
- __MACOSX/Figure 6/._6I
- Figure 6/6J /
- Figure 6/6J /ACTL6A 10 sec.tif
- __MACOSX/Figure 6/6J /
- __MACOSX/Figure 6/6J /._ACTL6A 10 sec.tif
- Figure 6/6J /RIP_ACTL6A_LINC00313_TGFb_HuCCT1.xlsx
- __MACOSX/Figure 6/6J /._RIP_ACTL6A_LINC00313_TGFb_HuCCT1.xlsx
- __MACOSX/Figure 6/._6J 
- __MACOSX/._Figure 6
