# Supplementary material for: TGFβ-induced long non-coding RNA LINC00313 activates Wnt signaling and promotes cholangiocarcinoma
Source: EMBO Rep. 2024 Feb 8;25(3):11. doi: 10.1038/s44319-024-00075-z (PMC10933437; doi:10.1038/s44319-024-00075-z)
Supplement: Supplementary file 12 — Source Data Fig. 6 [file 44319_2024_75_MOESM12_ESM.zip › Figure 6/6J /RIP_ACTL6A_LINC00313_TGFb_HuCCT1.xlsx]

## Sheet: Sheet1
																									fold induction
										Average				Average	Input Normalization			Power	Power	Power	Average	STDEV	%input	STDEV	%input	STDEV
										#DIV/0!				#DIV/0!	#DIV/0!	#DIV/0!	#DIV/0!	#DIV/0!	#DIV/0!	#DIV/0!	#DIV/0!	#DIV/0!	#DIV/0!	#DIV/0!	#DIV/0!	#DIV/0!
										#DIV/0!				#DIV/0!	#DIV/0!	#DIV/0!	#DIV/0!	#DIV/0!	#DIV/0!	#DIV/0!	#DIV/0!	#DIV/0!	#DIV/0!	#DIV/0!	#DIV/0!	#DIV/0!
										#DIV/0!				#DIV/0!	#DIV/0!	#DIV/0!	#DIV/0!	#DIV/0!	#DIV/0!	#DIV/0!	#DIV/0!	#DIV/0!	#DIV/0!	#DIV/0!	#DIV/0!	#DIV/0!
										#DIV/0!				#DIV/0!	#DIV/0!	#DIV/0!	#DIV/0!	#DIV/0!	#DIV/0!	#DIV/0!	#DIV/0!	#DIV/0!	#DIV/0!	#DIV/0!	#DIV/0!	#DIV/0!
							Inputs Ct			#DIV/0!	RIPs Ct			#DIV/0!	#REF!	#DIV/0!	#DIV/0!	#REF!	#DIV/0!	#DIV/0!	#REF!	#REF!	#REF!	#REF!	#REF!	#REF!
							rep 1	rep 2	rep 3	#DIV/0!	rep 1	rep 2	rep 3	#DIV/0!	#VALUE!	#VALUE!	#VALUE!	#VALUE!	#VALUE!	#VALUE!	#VALUE!	#VALUE!	#VALUE!	#VALUE!	#VALUE!	#VALUE!
					IgG		27.2491	27.1285	27.08	27.1525	34.5556	34.8287	35.0145	34.7996	7.40304	7.67613	7.86197	0.00590831	0.0048894	0.00429845	0.00503205	0.000814354	0.00559117	0.000904838	#DIV/0!	#DIV/0!
					IgG TGFβ		25.2707	25.4472	25.3611	25.3597	33.4988	34.0034	33.2136	33.572	8.13915	8.64373	7.85397	0.00354708	0.00250022	0.00432236	0.00345655	0.000914437	0.00384061	0.00101604	#DIV/0!	#DIV/0!
				LINC00313	RIP ACTL6A		26.8443	26.8726	26.8045	26.8405	36.1777	35.2717	37.0074	36.1523	9.33725	8.43121	10.1669	0.00154599	0.00289703	0.000869877	0.00177097	0.00103213	0.00196774	0.00114681	fold induction
					RIP ACTL6A TGFβ		25.7992	26.1212	25.8766	25.9323	31.3594	31.4918	31.6457	31.499	5.42706	5.5595	5.71335	0.023243	0.0212043	0.0190595	0.0211689	0.00209196	0.023521	0.0023244
																		0.00590831	0.0048894	0.00429845
																		0.00354708	0.00250022	0.00432236
																		0.00154599	0.00289703	0.000869877
																		0.023243	0.0212043	0.0190595
																				0.000135054
																													1 150 cm dish per condition
																		PAI1				β
																		minus 2,3 kb
																		minus 250
																		plus 500
