# Supplementary material for: TGFβ-induced long non-coding RNA LINC00313 activates Wnt signaling and promotes cholangiocarcinoma
Source: EMBO Rep. 2024 Feb 8;25(3):11. doi: 10.1038/s44319-024-00075-z (PMC10933437; doi:10.1038/s44319-024-00075-z)
Supplement: Supplementary file 13 — Source Data Fig. 7 [file 44319_2024_75_MOESM13_ESM.zip]

Archive with 130 entries (87 files):
- Figure 7/
- Figure 7/.DS_Store
- __MACOSX/
- __MACOSX/Figure 7/
- __MACOSX/Figure 7/._.DS_Store
- Figure 7/7A /
- Figure 7/7A /.DS_Store
- __MACOSX/Figure 7/7A /
- __MACOSX/Figure 7/7A /._.DS_Store
- Figure 7/7A /qPCR/
- Figure 7/7A /qPCR/qPCR_ACTL6A_LINC00313_TCF7_siACTL6A.xlsx
- __MACOSX/Figure 7/7A /qPCR/
- __MACOSX/Figure 7/7A /qPCR/._qPCR_ACTL6A_LINC00313_TCF7_siACTL6A.xlsx
- __MACOSX/Figure 7/7A /._qPCR
- __MACOSX/Figure 7/._7A 
- Figure 7/7B /
- Figure 7/7B /.DS_Store
- __MACOSX/Figure 7/7B /
- __MACOSX/Figure 7/7B /._.DS_Store
- Figure 7/7B /WB/
- Figure 7/7B /WB/ACTL6A 5 sec.tif
- __MACOSX/Figure 7/7B /WB/
- __MACOSX/Figure 7/7B /WB/._ACTL6A 5 sec.tif
- Figure 7/7B /WB/reblot b-actin 5 sec.tif
- __MACOSX/Figure 7/7B /WB/._reblot b-actin 5 sec.tif
- Figure 7/7B /WB/TCF7 30 sec.tif
- __MACOSX/Figure 7/7B /WB/._TCF7 30 sec.tif
- __MACOSX/Figure 7/7B /._WB
- __MACOSX/Figure 7/._7B 
- Figure 7/7C /
- Figure 7/7C /.DS_Store
- __MACOSX/Figure 7/7C /
- __MACOSX/Figure 7/7C /._.DS_Store
- Figure 7/7C /Firefly Luciferase_HuCCT1 siNC siACTL6A CHIR.xlsx
- __MACOSX/Figure 7/7C /._Firefly Luciferase_HuCCT1 siNC siACTL6A CHIR.xlsx
- __MACOSX/Figure 7/._7C 
- Figure 7/7D /
- Figure 7/7D /.DS_Store
- __MACOSX/Figure 7/7D /
- __MACOSX/Figure 7/7D /._.DS_Store
- Figure 7/7D /ACTL6A mRNA siNC siACTL6A CHIR.xlsx
- __MACOSX/Figure 7/7D /._ACTL6A mRNA siNC siACTL6A CHIR.xlsx
- __MACOSX/Figure 7/._7D 
- Figure 7/7E/
- Figure 7/7E/.DS_Store
- __MACOSX/Figure 7/7E/
- __MACOSX/Figure 7/7E/._.DS_Store
- Figure 7/7E/AXIN2 siNC siACTL6A CHIR.xlsx
- __MACOSX/Figure 7/7E/._AXIN2 siNC siACTL6A CHIR.xlsx
- __MACOSX/Figure 7/._7E
- Figure 7/7F/
- Figure 7/7F/TCF7 mRNA siNC siACTL6A CHIR.xlsx
- __MACOSX/Figure 7/7F/
- __MACOSX/Figure 7/7F/._TCF7 mRNA siNC siACTL6A CHIR.xlsx
- __MACOSX/Figure 7/._7F
- Figure 7/7G/
- Figure 7/7G/.DS_Store
- __MACOSX/Figure 7/7G/
- __MACOSX/Figure 7/7G/._.DS_Store
- Figure 7/7G/SULF2 mRNA levels.xlsx
- __MACOSX/Figure 7/7G/._SULF2 mRNA levels.xlsx
- __MACOSX/Figure 7/._7G
- Figure 7/7H/
- Figure 7/7H/TCF7 mRNA levels.xlsx
- __MACOSX/Figure 7/7H/
- __MACOSX/Figure 7/7H/._TCF7 mRNA levels.xlsx
- __MACOSX/Figure 7/._7H
- Figure 7/7I/
- Figure 7/7I/qPCR ACTL6A mRNA.xlsx
- __MACOSX/Figure 7/7I/
- __MACOSX/Figure 7/7I/._qPCR ACTL6A mRNA.xlsx
- __MACOSX/Figure 7/._7I
- Figure 7/7J/
- Figure 7/7J/.DS_Store
- __MACOSX/Figure 7/7J/
- __MACOSX/Figure 7/7J/._.DS_Store
- Figure 7/7J/WB/
- Figure 7/7J/WB/.DS_Store
- __MACOSX/Figure 7/7J/WB/
- __MACOSX/Figure 7/7J/WB/._.DS_Store
- Figure 7/7J/WB/reblot ACTL6A 2 sec.tif
- __MACOSX/Figure 7/7J/WB/._reblot ACTL6A 2 sec.tif
- Figure 7/7J/WB/reblot b-actin 60 sec.tif
- __MACOSX/Figure 7/7J/WB/._reblot b-actin 60 sec.tif
- Figure 7/7J/WB/TCF7 10 sec.tif
- __MACOSX/Figure 7/7J/WB/._TCF7 10 sec.tif
- __MACOSX/Figure 7/7J/._WB
- __MACOSX/Figure 7/._7J
- Figure 7/7K/
- Figure 7/7K/qPCR TCF7 LINC00313 ACTL6A .xlsx
- __MACOSX/Figure 7/7K/
- __MACOSX/Figure 7/7K/._qPCR TCF7 LINC00313 ACTL6A .xlsx
- __MACOSX/Figure 7/._7K
- Figure 7/7L/
- Figure 7/7L/RIP_Brg1_LINC00313.xlsx
- __MACOSX/Figure 7/7L/
- __MACOSX/Figure 7/7L/._RIP_Brg1_LINC00313.xlsx
- __MACOSX/Figure 7/._7L
- Figure 7/S8A (old 7E)/
- Figure 7/S8A (old 7E)/SULF2 mRNA SWI SNF inhibitors.xlsx
- __MACOSX/Figure 7/S8A (old 7E)/
- __MACOSX/Figure 7/S8A (old 7E)/._SULF2 mRNA SWI SNF inhibitors.xlsx
- __MACOSX/Figure 7/._S8A (old 7E)
- Figure 7/S8B (old 7F) /
- Figure 7/S8B (old 7F) /.DS_Store
- __MACOSX/Figure 7/S8B (old 7F) /
- __MACOSX/Figure 7/S8B (old 7F) /._.DS_Store
- Figure 7/S8B (old 7F) /qPCR/
- Figure 7/S8B (old 7F) /qPCR/TCF7 mRNA SWI SNF inhibitors.xlsx
- __MACOSX/Figure 7/S8B (old 7F) /qPCR/
- __MACOSX/Figure 7/S8B (old 7F) /qPCR/._TCF7 mRNA SWI SNF inhibitors.xlsx
- __MACOSX/Figure 7/S8B (old 7F) /._qPCR
- Figure 7/S8B (old 7F) /WB/
- Figure 7/S8B (old 7F) /WB/.DS_Store
- __MACOSX/Figure 7/S8B (old 7F) /WB/
- __MACOSX/Figure 7/S8B (old 7F) /WB/._.DS_Store
- Figure 7/S8B (old 7F) /WB/reblot ACTL6A 2 sec.tif
- __MACOSX/Figure 7/S8B (old 7F) /WB/._reblot ACTL6A 2 sec.tif
- Figure 7/S8B (old 7F) /WB/reblot b-actin 45 sec.tif
- __MACOSX/Figure 7/S8B (old 7F) /WB/._reblot b-actin 45 sec.tif
- Figure 7/S8B (old 7F) /WB/TCF7 15 sec.tif
- __MACOSX/Figure 7/S8B (old 7F) /WB/._TCF7 15 sec.tif
- __MACOSX/Figure 7/S8B (old 7F) /._WB
- __MACOSX/Figure 7/._S8B (old 7F) 
- Figure 7/S8E (old 7G)/
- Figure 7/S8E (old 7G)/Firefly Luciferase_HuCCT1 Lenti-TCF CHIR PFI-3 BRG1 inhibitors.xlsx
- __MACOSX/Figure 7/S8E (old 7G)/
- __MACOSX/Figure 7/S8E (old 7G)/._Firefly Luciferase_HuCCT1 Lenti-TCF CHIR PFI-3 BRG1 inhibitors.xlsx
- __MACOSX/Figure 7/._S8E (old 7G)
- __MACOSX/._Figure 7
