# Supplementary material for: TGFβ-induced long non-coding RNA LINC00313 activates Wnt signaling and promotes cholangiocarcinoma
Source: EMBO Rep. 2024 Feb 8;25(3):11. doi: 10.1038/s44319-024-00075-z (PMC10933437; doi:10.1038/s44319-024-00075-z)
Supplement: Supplementary file 13 — Source Data Fig. 7 [file 44319_2024_75_MOESM13_ESM.zip › Figure 7/7A /qPCR/qPCR_ACTL6A_LINC00313_TCF7_siACTL6A.xlsx]

## Sheet: TCF7 LINC00313 ACTL6A 
							biological triplicate			biological triplicate
	MANIP	Cell line	sample	Treatment	Target	Cт target	Cт target	Ref	Cт ref TBP	Cт ref TBP	dCT (Ct target-Ct ref)	Moyenne ctrl	DDCT (dCT-dCT ctrl)	2^-DDCT
		HuCCT1	LINC-RT692	siNC	ACTL6A			TBP				-3.6186			1.01273			ACTL6A	siNC	siNC TGFβ	siKLF4	siKLF4 TGFβ	siACTL6A	siACTL6A TGFβ
							19.1966			22.8335	-3.63684		-0.0182445	1.01273	0.941201	1.00102		average	1.00102	0.941841	1.1297	1.05086	0.116396	0.122967
															1.04912	0.0549048		SD	0.0549048	0.0348431	0.166932	0.0456434	0.0453924	0.0135946
			LINC-RT693	siNC	ACTL6A			TBP										TTEST		0.190118	0.27348	0.0302583	2.76389e-05	2.88785e-06
							19.1523			22.6834	-3.53117		0.0874255	0.941201
			LINC-RT694	siNC	ACTL6A			TBP
							19.2395			22.9273	-3.68778		-0.0691809	1.04912
			LINC-RT695	siNC TGFb	ACTL6A			TBP							0.904907
							19.5005			22.975	-3.47444		0.144159	0.904907	0.974126	0.941841
															0.946492	0.0348431
			LINC-RT696	siNC TGFb	ACTL6A			TBP
							19.6913			23.2721	-3.58077		0.0378203	0.974126
			LINC-RT697	siNC TGFb	ACTL6A			TBP
							19.4824			23.0216	-3.53926		0.0793373	0.946492
			LINC-RT698	siKLF4	ACTL6A			TBP							0.946274
							19.1798			22.7188	-3.53893		0.0796697	0.946274	1.27273	1.1297
															1.17008	0.166932
			LINC-RT699	siKLF4	ACTL6A			TBP
							19.0153			22.9819	-3.96652		-0.347922	1.27273
			LINC-RT700	siKLF4	ACTL6A			TBP
							18.9993			22.8445	-3.84521		-0.226613	1.17008
			LINC-RT701	siKLF4 TGFb	ACTL6A			TBP							1.09562
							19.4271			23.1774	-3.75034		-0.131744	1.09562	1.0526	1.05086
															1.00438	0.0456434
			LINC-RT702	siKLF4 TGFb	ACTL6A			TBP
							19.1606			22.8532	-3.69255		-0.0739539	1.0526
			LINC-RT703	siKLF4 TGFb	ACTL6A			TBP
							19.3637			22.9886	-3.6249		-0.00630494	1.00438
			LINC-RT704	siACTL6A	ACTL6A			TBP							0.167371
							21.6154			22.6552	-1.03972		2.57888	0.167371	0.101472	0.116396
															0.080344	0.0453924
			LINC-RT705	siACTL6A	ACTL6A			TBP
							22.2975			22.6153	-0.317745		3.30085	0.101472
			LINC-RT706	siACTL6A	ACTL6A			TBP
							22.5377			22.5186	0.0190716		3.63767	0.080344
			LINC-RT707	siACTL6A TGFb	ACTL6A			TBP							0.128325
							22.2534			22.9099	-0.656465		2.96213	0.128325	0.10751	0.122967
															0.133067	0.0135946
			LINC-RT708	siACTL6A TGFb	ACTL6A			TBP
							22.5958			22.9969	-0.401137		3.21746	0.10751
			LINC-RT709	siACTL6A TGFb	ACTL6A			TBP
							22.2312			22.94	-0.708816		2.90978	0.133067
		HuCCT1	LINC-RT692	siNC	LINC00313			TBP				5.29797			1.13061			LINC00313	siNC	siNC TGFβ	siKLF4	siKLF4 TGFβ	siACTL6A	siACTL6A TGFβ
							27.9543			22.8335	5.12087		-0.1771	1.13061	0.839969	1.00786		average	1.00786	3.64129	0.95003	4.46669	0.660448	2.54326
															1.05299	0.150485		SD	0.150485	0.246308	0.223869	0.527388	0.115408	0.74734
			LINC-RT693	siNC	LINC00313			TBP												9.37011e-05			0.0337626	0.0730058
							28.233			22.6834	5.54956		0.251593	0.839969
			LINC-RT694	siNC	LINC00313			TBP
							28.1507			22.9273	5.22348		-0.0744921	1.05299
			LINC-RT695	siNC TGFb	LINC00313			TBP							3.69561
							26.3871			22.975	3.41216		-1.88581	3.69561	3.8559	3.64129
															3.37235	0.246308
			LINC-RT696	siNC TGFb	LINC00313			TBP
							26.623			23.2721	3.3509		-1.94707	3.8559
			LINC-RT697	siNC TGFb	LINC00313			TBP
							26.5659			23.0216	3.54421		-1.75376	3.37235
			LINC-RT698	siKLF4	LINC00313			TBP							0.716767
							28.4972			22.7188	5.77839		0.480423	0.716767	1.16314	0.95003
															0.97018	0.223869
			LINC-RT699	siKLF4	LINC00313			TBP
							28.0618			22.9819	5.07994		-0.218028	1.16314
			LINC-RT700	siKLF4	LINC00313			TBP
							28.1862			22.8445	5.34164		0.043675	0.97018
			LINC-RT701	siKLF4 TGFb	LINC00313			TBP							4.29624
							26.3723			23.1774	3.19489		-2.10308	4.29624	5.05822	4.46669
															4.04561	0.527388
			LINC-RT702	siKLF4 TGFb	LINC00313			TBP
							25.8125			22.8532	2.95934		-2.33863	5.05822
			LINC-RT703	siKLF4 TGFb	LINC00313			TBP
							26.2702			22.9886	3.28161		-2.01636	4.04561
			LINC-RT704	siACTL6A	LINC00313			TBP							0.536706
							28.8509			22.6552	6.19576		0.897796	0.536706	0.765156	0.660448
															0.679482	0.115408
			LINC-RT705	siACTL6A	LINC00313			TBP
							28.2994			22.6153	5.68414		0.386175	0.765156
			LINC-RT706	siACTL6A	LINC00313			TBP
							28.3741			22.5186	5.85546		0.557494	0.679482
			LINC-RT707	siACTL6A TGFb	LINC00313			TBP							1.74999
							27.4005			22.9099	4.49062		-0.80735	1.74999	2.64569	2.54326
															3.23411	0.74734
			LINC-RT708	siACTL6A TGFb	LINC00313			TBP
							26.8912			22.9969	3.89432		-1.40365	2.64569
			LINC-RT709	siACTL6A TGFb	LINC00313			TBP
							26.5446			22.94	3.6046		-1.69337	3.23411
		HuCCT1	LINC-RT692	siNC	TCF7			TBP				-0.232451			1.03535			TCF7	siNC	siNC TGFβ	siKLF4	siKLF4 TGFβ	siACTL6A	siACTL6A TGFβ
							22.5509			22.8335	-0.282576		-0.0501251	1.03535	0.98932	1.00032		average	1.00032	2.42988	1.03007	2.36095	0.520624	1.36628
															0.976279	0.0310353		SD	0.0310353	0.240877	0.0740392	0.123702	0.0564923	0.0891561
			LINC-RT693	siNC	TCF7			TBP										TTEST		0.000521466			0.000208871	0.00200087
							22.4665			22.6834	-0.216961		0.0154908	0.98932
			LINC-RT694	siNC	TCF7			TBP
							22.7294			22.9273	-0.197817		0.0346342	0.976279
			LINC-RT695	siNC TGFb	TCF7			TBP							2.70208
							21.3085			22.975	-1.66652		-1.43407	2.70208	2.34326	2.42988
															2.24429	0.240877
			LINC-RT696	siNC TGFb	TCF7			TBP
							21.8111			23.2721	-1.46097		-1.22852	2.34326
			LINC-RT697	siNC TGFb	TCF7			TBP
							21.6229			23.0216	-1.39871		-1.16626	2.24429
			LINC-RT698	siKLF4	TCF7			TBP							0.945418
							22.5673			22.7188	-0.151476		0.0809756	0.945418	1.08277	1.03007
															1.06201	0.0740392
			LINC-RT699	siKLF4	TCF7			TBP
							22.6347			22.9819	-0.347181		-0.11473	1.08277
			LINC-RT700	siKLF4	TCF7			TBP
							22.5253			22.8445	-0.319248		-0.0867968	1.06201
			LINC-RT701	siKLF4 TGFb	TCF7			TBP							2.3671
							21.7018			23.1774	-1.47557		-1.24312	2.3671	2.48146	2.36095
															2.23429	0.123702
			LINC-RT702	siKLF4 TGFb	TCF7			TBP
							21.3095			22.8532	-1.54364		-1.31119	2.48146
			LINC-RT703	siKLF4 TGFb	TCF7			TBP
							21.5964			22.9886	-1.39227		-1.15981	2.23429
			LINC-RT704	siACTL6A	TCF7			TBP							0.585207
							23.1957			22.6552	0.540529		0.772981	0.585207	0.480385	0.520624
															0.49628	0.0564923
			LINC-RT705	siACTL6A	TCF7			TBP
							23.4406			22.6153	0.825285		1.05774	0.480385
			LINC-RT706	siACTL6A	TCF7			TBP
							23.2969			22.5186	0.778321		1.01077	0.49628
			LINC-RT707	siACTL6A TGFb	TCF7			TBP							1.2783
							22.2296			22.9099	-0.680281		-0.44783	1.36399	1.36399	1.36628
															1.45657	0.0891561
			LINC-RT708	siACTL6A TGFb	TCF7			TBP
							22.4102			22.9969	-0.586677		-0.354225	1.2783
			LINC-RT709	siACTL6A TGFb	TCF7			TBP
							22.165			22.94	-0.775023		-0.542572	1.45657
