# Supplementary material for: TGFβ-induced long non-coding RNA LINC00313 activates Wnt signaling and promotes cholangiocarcinoma
Source: EMBO Rep. 2024 Feb 8;25(3):11. doi: 10.1038/s44319-024-00075-z (PMC10933437; doi:10.1038/s44319-024-00075-z)
Supplement: Supplementary file 13 — Source Data Fig. 7 [file 44319_2024_75_MOESM13_ESM.zip › Figure 7/7C /Firefly Luciferase_HuCCT1 siNC siACTL6A CHIR.xlsx]

## Sheet: Result sheet
Method name: Firefly Luciferase CL
Application: SparkControl				V3.0
Device: Spark				Serial number: 1910012824
Firmware:				LUM:V5.2.4|ABS:V4.3.2|ABS_MEX:V5.1.1|MTP:V14.2.11|FLUOR:V5.1.4|FLUOR_MEM:V5.1.1|FLUOR_MEX:V5.1.1|INJ:V3.1.1|PODI:V1.11.2
Date:				2021-11-11
Time:				13:27
System				PR198069
User				UR\ppapoutsoglo
Plate				[GRE96ft] - Greiner 96 Flat Transparent Cat. No.: 655101/655161/655192
Lid lifter				No lid
Humidity Cassette				No humidity cassette
Smooth mode				Not selected
List of actions in this measurement script:
Plate
	Temperature
	Shaking
	Injector
	Luminescence					Label 1
Name				GRE96ft
Plate layout
Plate area				B1-C5;D2-G5
Start Time				2021-11-11 13:22:34
Temperature control				On
Target temperature [°C]				24
Wait minimum [°C]				20.4
Wait maximum [°C]				37
End Time				2021-11-11 13:22:34
Start Time				2021-11-11 13:22:34
Shaking (Linear) Duration [s]				3
Shaking (Linear) Position				Current
Shaking (Linear) Amplitude [mm]				3
Shaking (Linear) Frequency [rpm]				540
End Time				2021-11-11 13:22:37
Start Time				2021-11-11 13:22:37
Injector A
Volume [µl]				100
Speed [µl/s]				200
Refill speed [µl/s]				200
Refill mode				Standard
Part of Plate				B1-C5;D2-G5
End Time				2021-11-11 13:23:21
Mode	Luminescence
Name	Label 1
Attenuation				None
Settle time [ms]				0
Integration time [ms]				10000
Output				Counts / s
Part of Plate				B1-C5;D2-G5
Start Time				2021-11-11 13:23:21
Temperature [°C]				24.1
<>	1	2	3	4	5	6	7	8	9	10	11	12
A
B	15299	71730	266713	50836	126812
C	18727	79267	299896	57006	132817
D		78082	254693	58396	108154
E		78306	275520	63226	108154
F		66141	245609	59233	133246
G		68198	250414	53863	109357
H
End Time				2021-11-11 13:27:55

## Sheet: normalization
	blank	siNC	siNC CHIR	siACTL6A	siACTL6A CHIR
<>	1	2	3	4	5	6	7	8	9	10	11	12
A
B	15299	71730	266713	50836	126812	replicates
C	18727	79267	299896	57006	132817
D		78082	254693	58396	108154		firefly luciferase
E		78306	275520	63226	108154
F		66141	245609	59233	133246
G		68198	250414	53863	109357
H
	17013	54717	249700	33823	109799	replicates
		62254	282883	39993	115804
		61069	237680	41383	91141		firefly luciferase-blank
		61293	258507	46213	91141
		49128	228596	42220	116233
		51185	233401	36850	92344
	blank	siNC	siNC CHIR	siACTL6A	siACTL6A CHIR
<>	1	2	3	4	5	6	7	8	9	10	11	12
A
B	13255	40438	47889	37890	44357
C	14228	38772	49050	34588	45189
D		31712	40782	38126	37439
E		38923	43077	32703	39793		prestoblue fluo
F		34400	43848	37638	42955
G		37463	44017	38255	40015
H
	13741.5	26696.5	34147.5	24148.5	30615.5
		25030.5	35308.5	20846.5	31447.5
		17970.5	27040.5	24384.5	23697.5		prestoblue fluo-blank
		25181.5	29335.5	18961.5	26051.5
		20658.5	30106.5	23896.5	29213.5
		23721.5	30275.5	24513.5	26273.5
		2.04959	7.31239	1.40063	3.58639
		2.48713	8.01175	1.91845	3.68245
		3.39829	8.78978	1.6971	3.84602		firefly luciferase-blank/(prestoblue fluo-blank)
		2.43405	8.81209	2.4372	3.49849
		2.3781	7.59291	1.76679	3.97874
		2.15775	7.70924	1.50325	3.51472
	average	2.48415	8.03803	1.78724	3.68447
	SD	0.478497	0.632102	0.368328	0.192728
	TTEST		9.5381e-09	0.0179428	1.72893e-08
		siNC	siNC CHIR	siACTL6A	siACTL6A CHIR
normalized to control sample	average	1	3.23572	0.719456	1.48319
	SD	0.19262	0.254454	0.148271	0.0775831
