# Supplementary material for: TGFβ-induced long non-coding RNA LINC00313 activates Wnt signaling and promotes cholangiocarcinoma
Source: EMBO Rep. 2024 Feb 8;25(3):11. doi: 10.1038/s44319-024-00075-z (PMC10933437; doi:10.1038/s44319-024-00075-z)
Supplement: Supplementary file 13 — Source Data Fig. 7 [file 44319_2024_75_MOESM13_ESM.zip › Figure 7/7D /ACTL6A mRNA siNC siACTL6A CHIR.xlsx]

## Sheet:  ACTL6A 
							biological triplicate			biological triplicate
	MANIP	Cell line	sample	Treatment	Target	Cт target	Cт target	Ref	Cт ref TBP	Cт ref TBP	dCT (Ct target-Ct ref)	Moyenne ctrl	DDCT (dCT-dCT ctrl)	2^-DDCT
		HuCCT1 Lenti-TCF/LEF	LINC-RT740	siNC DMSO	ACTL6A			TBP				-2.74455			0.424182			ACTL6A	siNC	siNC CHIR	siACTL6A	siACTL6A CHIR
							21.1825			22.6898	-1.5073		1.23725	0.424182	1.68476	1.16941		average	1.16941	1.30618	0.175822	0.15324
															1.3993	0.660983		SD	0.660983	0.21425	0.0155521	0.0444432
			LINC-RT741	siNC DMSO	ACTL6A			TBP										TTEST			0.0598651	0.000799775
							19.3685			22.8656	-3.49709		-0.75254	1.68476
			LINC-RT742	siNC DMSO	ACTL6A			TBP
							19.3437			22.5729	-3.22925		-0.484705	1.3993
			LINC-RT743	siNC CHIR	ACTL6A			TBP							1.19379
							19.4077			22.4078	-3.0001		-0.255552	1.19379	1.17151	1.30618
															1.55324	0.21425
			LINC-RT744	siNC CHIR	ACTL6A			TBP
							19.2609			22.2338	-2.97292		-0.228373	1.17151
			LINC-RT745	siNC CHIR	ACTL6A			TBP
							18.9549			22.3348	-3.37983		-0.635283	1.55324
			LINC-RT746	siACTL6A DMSO	ACTL6A			TBP							0.166048
							22.5329			22.6871	-0.154217		2.59033	0.166048	0.167663	0.175822
															0.193756	0.0155521
			LINC-RT747	siACTL6A DMSO	ACTL6A			TBP
							22.1466			22.3148	-0.168181		2.57637	0.167663
			LINC-RT748	siACTL6A DMSO	ACTL6A			TBP
							22.2652			22.6421	-0.37686		2.36769	0.193756
			LINC-RT749	siACTL6A CHIR	ACTL6A			TBP							0.10701
							22.6149			22.1352	0.479636		3.22418	0.10701	0.157061	0.15324
															0.19565	0.0444432
			LINC-RT750	siACTL6A CHIR	ACTL6A			TBP
							22.5875			22.6614	-0.0739414		2.67061	0.157061
			LINC-RT751	siACTL6A CHIR	ACTL6A			TBP
							21.8351			22.226	-0.390893		2.35366	0.19565
