# Supplementary material for: TGFβ-induced long non-coding RNA LINC00313 activates Wnt signaling and promotes cholangiocarcinoma
Source: EMBO Rep. 2024 Feb 8;25(3):11. doi: 10.1038/s44319-024-00075-z (PMC10933437; doi:10.1038/s44319-024-00075-z)
Supplement: Supplementary file 13 — Source Data Fig. 7 [file 44319_2024_75_MOESM13_ESM.zip › Figure 7/7E/AXIN2 siNC siACTL6A CHIR.xlsx]

## Sheet: AXIN2 
							biological triplicate			biological triplicate
	MANIP	Cell line	sample	Treatment	Target	Cт target	Cт target	Ref	Cт ref TBP	Cт ref TBP	dCT (Ct target-Ct ref)	Moyenne ctrl	DDCT (dCT-dCT ctrl)	2^-DDCT
		HuCCT1 Lenti-TCF/LEF	LINC-RT740	siNC DMSO	AXIN2			TBP				3.79301			0.883992			AXIN2	siNC	siNC CHIR	siACTL6A	siACTL6A CHIR
							26.6607			22.6898	3.9709		0.177894	0.883992	0.985403	1.00579		average	1.00579	16.3216	0.202908	9.87532
															1.14799	0.133174		SD	0.133174	3.85932	0.0476454	1.95762
			LINC-RT741	siNC DMSO	AXIN2			TBP										TTEST		0.00235198	0.000600086	0.0613194
							26.6798			22.8656	3.81422		0.0212138	0.985403
			LINC-RT742	siNC DMSO	AXIN2			TBP
							26.1668			22.5729	3.5939		-0.199108	1.14799
			LINC-RT743	siNC CHIR	AXIN2			TBP							15.4873
							22.2478			22.4078	-0.160007		-3.95301	15.4873	12.9477	16.3216
															20.5298	3.85932
			LINC-RT744	siNC CHIR	AXIN2			TBP
							22.3322			22.2338	0.0983856		-3.69462	12.9477
			LINC-RT745	siNC CHIR	AXIN2			TBP
							21.7681			22.3348	-0.566643		-4.35965	20.5298
			LINC-RT746	siACTL6A DMSO	AXIN2			TBP							0.152558
							29.1927			22.6871	6.50558		2.71257	0.152558	0.208881	0.202908
															0.247285	0.0476454
			LINC-RT747	siACTL6A DMSO	AXIN2			TBP
							28.3671			22.3148	6.05225		2.25925	0.208881
			LINC-RT748	siACTL6A DMSO	AXIN2			TBP
							28.4508			22.6421	5.80876		2.01575	0.247285
			LINC-RT749	siACTL6A CHIR	AXIN2			TBP							7.61498
							22.9994			22.1352	0.864168		-2.92884	7.61498	10.985	9.87532
															11.026	1.95762
			LINC-RT750	siACTL6A CHIR	AXIN2			TBP
							22.997			22.6614	0.335541		-3.45747	10.985
			LINC-RT751	siACTL6A CHIR	AXIN2			TBP
							22.5562			22.226	0.330175		-3.46283	11.026
