# Supplementary material for: TGFβ-induced long non-coding RNA LINC00313 activates Wnt signaling and promotes cholangiocarcinoma
Source: EMBO Rep. 2024 Feb 8;25(3):11. doi: 10.1038/s44319-024-00075-z (PMC10933437; doi:10.1038/s44319-024-00075-z)
Supplement: Supplementary file 13 — Source Data Fig. 7 [file 44319_2024_75_MOESM13_ESM.zip › Figure 7/7F/TCF7 mRNA siNC siACTL6A CHIR.xlsx]

## Sheet:  TCF7 
							biological triplicate			biological triplicate
	MANIP	Cell line	sample	Treatment	Target	Cт target	Cт target	Ref	Cт ref TBP	Cт ref TBP	dCT (Ct target-Ct ref)	Moyenne ctrl	DDCT (dCT-dCT ctrl)	2^-DDCT
		HuCCT1 Lenti-TCF/LEF	LINC-RT740	siNC DMSO	TCF7			TBP				0.0151112			1.07063			TCF7	siNC	siNC CHIR	siACTL6A	siACTL6A CHIR
							22.6065			22.6898	-0.0833547		-0.0984659	1.07063	0.846256	1.00687		average	1.00687	2.48159	0.486236	1.82234
															1.10371	0.140074		SD	0.140074	0.182666	0.0529516	0.0973008
			LINC-RT741	siNC DMSO	TCF7			TBP										TTEST		0.000375202	0.00383117	0.00526874
							23.1215			22.8656	0.255945		0.240833	0.846256
			LINC-RT742	siNC DMSO	TCF7			TBP
							22.4457			22.5729	-0.127256		-0.142368	1.10371
			LINC-RT743	siNC CHIR	TCF7			TBP							2.34643
							21.1924			22.4078	-1.21536		-1.23047	2.34643	2.40893	2.48159
															2.6894	0.182666
			LINC-RT744	siNC CHIR	TCF7			TBP
							20.9805			22.2338	-1.25328		-1.26839	2.40893
			LINC-RT745	siNC CHIR	TCF7			TBP
							20.9226			22.3348	-1.41218		-1.42729	2.6894
			LINC-RT746	siACTL6A DMSO	TCF7			TBP							0.490845
							23.7289			22.6871	1.04177		1.02666	0.490845	0.43113	0.486236
															0.536732	0.0529516
			LINC-RT747	siACTL6A DMSO	TCF7			TBP
							23.5437			22.3148	1.22892		1.2138	0.43113
			LINC-RT748	siACTL6A DMSO	TCF7			TBP
							23.5549			22.6421	0.912837		0.897725	0.536732
			LINC-RT749	siACTL6A CHIR	TCF7			TBP							1.71016
							21.3762			22.1352	-0.759018		-0.774129	1.71016	1.88375	1.82234
															1.87312	0.0973008
			LINC-RT750	siACTL6A CHIR	TCF7			TBP
							21.7629			22.6614	-0.898496		-0.913607	1.88375
			LINC-RT751	siACTL6A CHIR	TCF7			TBP
							21.3357			22.226	-0.890335		-0.905446	1.87312
