# Supplementary material for: TGFβ-induced long non-coding RNA LINC00313 activates Wnt signaling and promotes cholangiocarcinoma
Source: EMBO Rep. 2024 Feb 8;25(3):11. doi: 10.1038/s44319-024-00075-z (PMC10933437; doi:10.1038/s44319-024-00075-z)
Supplement: Supplementary file 13 — Source Data Fig. 7 [file 44319_2024_75_MOESM13_ESM.zip › Figure 7/7G/SULF2 mRNA levels.xlsx]

## Sheet: SULF2
							biological triplicate			biological triplicate
	MANIP	Cell line	sample	Treatment	Target	Cт target	Cт target	Ref	Cт ref TBP	Cт ref TBP	dCT (Ct target-Ct ref)	Moyenne ctrl	DDCT (dCT-dCT ctrl)	2^-DDCT
		HuCCT1	LINC-RT 857	EV#1 siNC	SULF2			TBP				1.95435			0.937072			SULF2	EV#1 siNC	EV#1 siNC TGFb	EV#1 siACTL6A	EV#1 siACTL6A TGFb	pcLINC00313#4 siNC	pcLINC00313#4 siNC TGFβ	pcLINC00313#4 siACTL6A	pcLINC00313#4 siACTL6A TGFβ
							25.0171			22.969	2.04812		0.0937677	0.937072	1.10401	1.00257		average	1.00257	2.56245	0.908717	1.77002	15.6053	30.1819	16.5058	18.1515
															0.96662	0.0890827		SD	0.0890827	0.0755797	0.0283272	0.26808	1.93524	1.96949	2.71374	1.82167
			LINC-RT 858	EV#1 siNC	SULF2			TBP										TTEST		2.07148e-05		0.00521082	0.000198676	0.000793945	0.000572052
							24.6994			22.8878	1.81161		-0.142747	1.10401						EV#1siNC ctr vs EV#1 siNC TGFb		EV#1siACTL6A ctr vs EV#1 siACTL6A TGFb	EV#1 siNC vs pcLINC#4 siNC	pcLINC#4 siNC vs pcLINC#4 siNC TGFb
			LINC-RT 859	EV#1 siNC	SULF2			TBP
							24.8748			22.8714	2.00333		0.0489793	0.96662
			LINC-RT 860	EV#1 siNC TGFb	SULF2			TBP							2.52262
							23.87			23.2505	0.619433		-1.33492	2.52262	2.64962	2.56245
															2.51513	0.0755797
			LINC-RT 861	EV#1 siNC TGFb	SULF2			TBP
							23.8886			23.34	0.54857		-1.40578	2.64962
			LINC-RT 862	EV#1 siNC TGFb	SULF2			TBP
							23.955			23.3312	0.623724		-1.33063	2.51513
			LINC-RT 863	EV#1 siACTL6A	SULF2			TBP							0.937827
							24.7904			22.7434	2.04696		0.0926059	0.937827	0.907079	0.908717
															0.881244	0.0283272
			LINC-RT 864	EV#1 siACTL6A	SULF2			TBP
							24.8247			22.7296	2.09505		0.1407	0.907079
			LINC-RT 865	EV#1 siACTL6A	SULF2			TBP
							25.1891			23.0524	2.13674		0.182387	0.881244
			LINC-RT 866	EV#1 siACTL6A TGFb	SULF2			TBP							1.95566
							24.064			23.0773	0.9867		-0.967654	1.95566	1.46267	1.77002
															1.89172	0.26808
			LINC-RT 867	EV#1 siACTL6A TGFb	SULF2			TBP
							24.6267			23.2209	1.40575		-0.548609	1.46267
			LINC-RT 868	EV#1 siACTL6A TGFb	SULF2			TBP
							24.2303			23.1957	1.03466		-0.919698	1.89172
			LINC-RT 869	pcLINC00313#4 siNC	SULF2			TBP							13.7249
							21.0168			22.8412	-1.82437		-3.77873	13.7249	15.4999	15.6053
															17.5911	1.93524
			LINC-RT 870	pcLINC00313#4 siNC	SULF2			TBP
							20.9813			22.9811	-1.99984		-3.95419	15.4999
			LINC-RT 871	pcLINC00313#4 siNC	SULF2			TBP
							20.7208			22.9032	-2.18242		-4.13677	17.5911
			LINC-RT 872	pcLINC00313#4 siNC TGFb	SULF2			TBP							27.9201
							20.309			23.1579	-2.84888		-4.80323	27.9201	31.1079	30.1819
															31.5178	1.96949
			LINC-RT 873	pcLINC00313#4 siNC TGFb	SULF2			TBP
							20.1639			23.1688	-3.00486		-4.95921	31.1079
			LINC-RT 874	pcLINC00313#4 siNC TGFb	SULF2			TBP
							20.2314			23.2551	-3.02374		-4.97809	31.5178
			LINC-RT 875	pcLINC00313#4 siACTL6A	SULF2			TBP							14.7458
							20.4607			22.3886	-1.92788		-3.88223	14.7458	19.631	16.5058
													-1.95435		15.1405	2.71374
			LINC-RT 876	pcLINC00313#4 siACTL6A	SULF2			TBP					-1.95435
							20.4942			22.8349	-2.34071		-4.29506	19.631
													-1.95435
			LINC-RT 877	pcLINC00313#4 siACTL6A	SULF2			TBP					-1.95435
							20.7484			22.7144	-1.96599		-3.92034	15.1405
													-1.95435
			LINC-RT 878	pcLINC00313#4 siACTL6A TGFb	SULF2			TBP					-1.95435		16.3003
							20.8475			22.92	-2.07247		-4.02683	16.3003	19.9421	18.1515
													-1.95435		18.2121	1.82167
			LINC-RT 879	pcLINC00313#4 siACTL6A TGFb	SULF2			TBP					-1.95435
							20.5372			22.9006	-2.36339		-4.31775	19.9421
													-1.95435
			LINC-RT 880	pcLINC00313#4 siACTL6A TGFb	SULF2			TBP					-1.95435
							20.7455			22.9779	-2.23247		-4.18682	18.2121
