# Supplementary material for: TGFβ-induced long non-coding RNA LINC00313 activates Wnt signaling and promotes cholangiocarcinoma
Source: EMBO Rep. 2024 Feb 8;25(3):11. doi: 10.1038/s44319-024-00075-z (PMC10933437; doi:10.1038/s44319-024-00075-z)
Supplement: Supplementary file 13 — Source Data Fig. 7 [file 44319_2024_75_MOESM13_ESM.zip › Figure 7/7H/TCF7 mRNA levels.xlsx]

## Sheet:  TCF7  
							biological triplicate			biological triplicate
	MANIP	Cell line	sample	Treatment	Target	Cт target	Cт target	Ref	Cт ref TBP	Cт ref TBP	dCT (Ct target-Ct ref)	Moyenne ctrl	DDCT (dCT-dCT ctrl)	2^-DDCT
		HuCCT1	LINC-RT 857	EV#1 siNC	TCF7			TBP				-0.0813313			1.04314
							22.8267			22.969	-0.142266		-0.0609346	1.04314	0.996742	1.00055		TCF7	EV#1 siNC	EV#1 siNC TGFb	EV#1 siACTL6A	EV#1 siACTL6A TGFb	pcLINC00313#4 siNC	pcLINC00313#4 siNC TGFβ	pcLINC00313#4 siACTL6A	pcLINC00313#4 siACTL6A TGFβ
															0.961776	0.0408161		average	1.00055	3.24421	0.575328	1.47384	3.28908	6.6096	1.82789	3.8398
			LINC-RT 858	EV#1 siNC	TCF7			TBP										SD	0.0408161	0.0950486	0.00853893	0.0394014	0.123109	0.347515	0.295173	0.209973
							22.8111			22.8878	-0.0766232		0.00470815	0.996742						2.99793e-06			6.82859e-06
																				EV#1siNC ctr vs EV#1 siNC TGFb		EV#1siACTL6A ctr vs EV#1 siACTL6A TGFb	EV#1 siNC vs pcLINC#4 siNC	pcLINC#4 siNC vs pcLINC#4 siNC TGFb
			LINC-RT 859	EV#1 siNC	TCF7			TBP
							22.8463			22.8714	-0.0251049		0.0562264	0.961776
			LINC-RT 860	EV#1 siNC TGFb	TCF7			TBP							3.30173
							21.446			23.2505	-1.80455		-1.72322	3.30173	3.1345	3.24421
															3.29639	0.0950486
			LINC-RT 861	EV#1 siNC TGFb	TCF7			TBP
							21.6105			23.34	-1.72956		-1.64823	3.1345
			LINC-RT 862	EV#1 siNC TGFb	TCF7			TBP
							21.529			23.3312	-1.80222		-1.72089	3.29639
			LINC-RT 863	EV#1 siACTL6A	TCF7			TBP							0.57958
							23.449			22.7434	0.705589		0.78692	0.57958	0.565497	0.575328
															0.580906	0.00853893
			LINC-RT 864	EV#1 siACTL6A	TCF7			TBP
							23.4707			22.7296	0.741076		0.822407	0.565497
			LINC-RT 865	EV#1 siACTL6A	TCF7			TBP
							23.7547			23.0524	0.702293		0.783625	0.580906
			LINC-RT 866	EV#1 siACTL6A TGFb	TCF7			TBP							1.47988
							22.4305			23.0773	-0.646813		-0.565481	1.47988	1.43177	1.47384
															1.50987	0.0394014
			LINC-RT 867	EV#1 siACTL6A TGFb	TCF7			TBP
							22.6218			23.2209	-0.599128		-0.517797	1.43177
			LINC-RT 868	EV#1 siACTL6A TGFb	TCF7			TBP
							22.5199			23.1957	-0.675758		-0.594427	1.50987
			LINC-RT 869	pcLINC00313#4 siNC	TCF7			TBP							3.3591
							21.0118			22.8412	-1.82941		-1.74808	3.3591	3.14693	3.28908
															3.36121	0.123109
			LINC-RT 870	pcLINC00313#4 siNC	TCF7			TBP
							21.2458			22.9811	-1.73528		-1.65395	3.14693
			LINC-RT 871	pcLINC00313#4 siNC	TCF7			TBP
							21.0729			22.9032	-1.83031		-1.74898	3.36121
			LINC-RT 872	pcLINC00313#4 siNC TGFb	TCF7			TBP							6.23015
							20.4373			23.1579	-2.7206		-2.63927	6.23015	6.91237	6.6096
															6.6863	0.347515
			LINC-RT 873	pcLINC00313#4 siNC TGFb	TCF7			TBP
							20.2983			23.1688	-2.87051		-2.78918	6.91237
			LINC-RT 874	pcLINC00313#4 siNC TGFb	TCF7			TBP
							20.4326			23.2551	-2.82254		-2.74121	6.6863
			LINC-RT 875	pcLINC00313#4 siACTL6A	TCF7			TBP							1.54893
							21.676			22.3886	-0.712599		-0.631268	1.54893	2.13696	1.82789
															1.79777	0.295173
			LINC-RT 876	pcLINC00313#4 siACTL6A	TCF7			TBP
							21.6581			22.8349	-1.17689		-1.09556	2.13696
			LINC-RT 877	pcLINC00313#4 siACTL6A	TCF7			TBP
							21.7869			22.7144	-0.927542		-0.846211	1.79777
													0.0813313
			LINC-RT 878	pcLINC00313#4 siACTL6A TGFb	TCF7			TBP					0.0813313		24.0384
							18.2514			22.92	-4.6686		-4.58727	24.0384	3.98827	3.8398
													0.0813313		3.69132	0.209973
			LINC-RT 879	pcLINC00313#4 siACTL6A TGFb	TCF7			TBP					0.0813313
							20.8235			22.9006	-2.07709		-1.99576	3.98827
													0.0813313
			LINC-RT 880	pcLINC00313#4 siACTL6A TGFb	TCF7			TBP					0.0813313
							21.0125			22.9779	-1.96547		-1.88414	3.69132
