# Supplementary material for: TGFβ-induced long non-coding RNA LINC00313 activates Wnt signaling and promotes cholangiocarcinoma
Source: EMBO Rep. 2024 Feb 8;25(3):11. doi: 10.1038/s44319-024-00075-z (PMC10933437; doi:10.1038/s44319-024-00075-z)
Supplement: Supplementary file 13 — Source Data Fig. 7 [file 44319_2024_75_MOESM13_ESM.zip › Figure 7/7I/qPCR ACTL6A mRNA.xlsx]

## Sheet: ACTL6A
							biological triplicate			biological triplicate
	MANIP	Cell line	sample	Treatment	Target	Cт target	Cт target	Ref	Cт ref TBP	Cт ref TBP	dCT (Ct target-Ct ref)	Moyenne ctrl	DDCT (dCT-dCT ctrl)	2^-DDCT
		HuCCT1	LINC-RT 857	EV#1 siNC	ACTL6A			TBP				-3.2206			0.998702			ACTL6A	EV#1 siNC	EV#1 siNC TGFb	EV#1 siACTL6A	EV#1 siACTL6A TGFb	pcLINC00313#4 siNC	pcLINC00313#4 siNC TGFβ	pcLINC00313#4 siACTL6A	pcLINC00313#4 siACT6A TGFβ
							19.7503			22.969	-3.21873		0.00187368	0.998702	0.925406	1.00204		average	1.00204	1.14246	0.0622933	0.0682269	0.979397	0.876854	0.0345098	0.0310495
															1.08201	0.0783564		SD	0.0783564	0.0549259	0.00568344	0.00633048	0.0648774	0.03516	0.00324788	0.00236151
			LINC-RT 858	EV#1 siNC	ACTL6A			TBP										ttest			3.20632e-05	4.65082e-06			1.47364e-05	2.00107e-06
							19.779			22.8878	-3.10876		0.111842	0.925406
			LINC-RT 859	EV#1 siNC	ACTL6A			TBP
							19.5371			22.8714	-3.33432		-0.113716	1.08201
			LINC-RT 860	EV#1 siNC TGFb	ACTL6A			TBP							1.12773
							19.8565			23.2505	-3.39402		-0.17342	1.12773	1.09641	1.14246
															1.20325	0.0549259
			LINC-RT 861	EV#1 siNC TGFb	ACTL6A			TBP
							19.9867			23.34	-3.35338		-0.132782	1.09641
			LINC-RT 862	EV#1 siNC TGFb	ACTL6A			TBP
							19.8437			23.3312	-3.48754		-0.26694	1.20325
			LINC-RT 863	EV#1 siACTL6A	ACTL6A			TBP							0.0670217
							23.4221			22.7434	0.678628		3.89923	0.0670217	0.0559879	0.0622933
															0.0638704	0.00568344
			LINC-RT 864	EV#1 siACTL6A	ACTL6A			TBP
							23.6678			22.7296	0.938142		4.15874	0.0559879
			LINC-RT 865	EV#1 siACTL6A	ACTL6A			TBP
							23.8005			23.0524	0.748109		3.96871	0.0638704
			LINC-RT 866	EV#1 siACTL6A TGFb	ACTL6A			TBP							0.0732344
							23.6281			23.0773	0.550736		3.77134	0.0732344	0.0611113	0.0682269
															0.070335	0.00633048
			LINC-RT 867	EV#1 siACTL6A TGFb	ACTL6A			TBP
							24.0327			23.2209	0.811817		4.03242	0.0611113
			LINC-RT 868	EV#1 siACTL6A TGFb	ACTL6A			TBP
							23.8047			23.1957	0.609015		3.82961	0.070335
			LINC-RT 869	pcLINC00313#4 siNC	ACTL6A			TBP							0.965587
							19.6711			22.8412	-3.17008		0.0505225	0.965587	0.922536	0.979397
													3.2206		1.05007	0.0648774
			LINC-RT 870	pcLINC00313#4 siNC	ACTL6A			TBP					3.2206
							19.8768			22.9811	-3.10428		0.116322	0.922536
													3.2206
			LINC-RT 871	pcLINC00313#4 siNC	ACTL6A			TBP					3.2206
							19.6121			22.9032	-3.29108		-0.0704819	1.05007
													3.2206
			LINC-RT 872	pcLINC00313#4 siNC TGFb	ACTL6A			TBP					3.2206		0.838328
							20.1917			23.1579	-2.96619		0.254413	0.838328	0.885023	0.876854
													3.2206		0.90721	0.03516
			LINC-RT 873	pcLINC00313#4 siNC TGFb	ACTL6A			TBP					3.2206
							20.1244			23.1688	-3.04439		0.176212	0.885023
													3.2206
			LINC-RT 874	pcLINC00313#4 siNC TGFb	ACTL6A			TBP					3.2206
							20.175			23.2551	-3.08011		0.140492	0.90721
													3.2206
			LINC-RT 875	pcLINC00313#4 siACTL6A	ACTL6A			TBP					3.2206		0.0380248
							23.8849			22.3886	1.49632		4.71692	0.0380248	0.0316199	0.0345098
													3.2206		0.0338848	0.00324788
			LINC-RT 876	pcLINC00313#4 siACTL6A	ACTL6A			TBP					3.2206
							24.5974			22.8349	1.76243		4.98302	0.0316199
													3.2206
			LINC-RT 877	pcLINC00313#4 siACTL6A	ACTL6A			TBP					3.2206
							24.3771			22.7144	1.66262		4.88322	0.0338848
													3.2206
			LINC-RT 878	pcLINC00313#4 siACTL6A TGFb	ACTL6A			TBP					3.2206		0.0321355
							24.659			22.92	1.73909		4.95969	0.0321355	0.0326726	0.0310495
													3.2206		0.0283404	0.00236151
			LINC-RT 879	pcLINC00313#4 siACTL6A TGFb	ACTL6A			TBP					3.2206
							24.6157			22.9006	1.71518		4.93577	0.0326726
													3.2206
			LINC-RT 880	pcLINC00313#4 siACTL6A TGFb	ACTL6A			TBP					3.2206
							24.8983			22.9779	1.9204		5.141	0.0283404
