# Supplementary material for: TGFβ-induced long non-coding RNA LINC00313 activates Wnt signaling and promotes cholangiocarcinoma
Source: EMBO Rep. 2024 Feb 8;25(3):11. doi: 10.1038/s44319-024-00075-z (PMC10933437; doi:10.1038/s44319-024-00075-z)
Supplement: Supplementary file 13 — Source Data Fig. 7 [file 44319_2024_75_MOESM13_ESM.zip › Figure 7/7K/qPCR TCF7 LINC00313 ACTL6A .xlsx]

## Sheet: LINC TCF7 ACTL6A 
							biological triplicate			biological triplicate
	MANIP	Cell line	sample	Treatment	Target	Cт target	Cт target	Ref	Cт ref TBP	Cт ref TBP	dCT (Ct target-Ct ref)	Moyenne ctrl	DDCT (dCT-dCT ctrl)	2^-DDCT
		HuCCT1	LINC-RT716	siNC	LINC00313			TBP				6.85409			1.40829
							29.237			22.8768	6.36014		-0.493945	1.40829	0.782231	1.03276		LINC00313	siNC	siNC TGFβ	siLINC00313-201	siLINC00313-201 TGFβ	siACTL6A	siACTL6A TGFβ	siLINC00313+siACTL6A	siLINC00313+siACTL6A TGFβ
															0.907764	0.331219		average	1.03276	9.10862	0.362523	0.875883	0.798073	5.90652	0.259188	1.18844
			LINC-RT717	siNC	LINC00313			TBP										SD	0.331219	1.0619	0.310989	0.111214	0.141405	0.208729	0.111892	0.839473
							29.7127			22.5043	7.20842		0.354334	0.782231
			LINC-RT718	siNC	LINC00313			TBP
							29.3304			22.3367	6.9937		0.13961	0.907764
			LINC-RT719	siNC TGFb	LINC00313			TBP							10.0819
							26.34			22.8196	3.52039		-3.3337	10.0819	7.97609	9.10862
															9.26787	1.0619
			LINC-RT720	siNC TGFb	LINC00313			TBP
							26.709			22.8506	3.8584		-2.99568	7.97609
			LINC-RT721	siNC TGFb	LINC00313			TBP
							26.5656			22.9238	3.64185		-3.21224	9.26787
			LINC-RT722	siNC+siLINC00313-201	LINC00313			TBP							0.332545
							31.2239			22.7814	8.44247		1.58838	0.332545	0.687416	0.362523
															0.0676086	0.310989
			LINC-RT723	siNC+siLINC00313-201	LINC00313			TBP
							30.1022			22.7074	7.39483		0.540745	0.687416
			LINC-RT724	siNC+siLINC00313-201	LINC00313			TBP
							33.6383			22.8976	10.7407		3.88665	0.0676086
			LINC-RT725	siNC+siLINC00313-201 TGFb	LINC00313			TBP							0.846508
							30.1711			23.0767	7.09449		0.240405	0.846508	0.998836	0.875883
															0.782304	0.111214
			LINC-RT726	siNC+siLINC00313-201 TGFb	LINC00313			TBP
							29.9506			23.0948	6.85577		0.00168068	0.998836
			LINC-RT727	siNC+siLINC00313-201 TGFb	LINC00313			TBP
							30.2312			23.0229	7.20828		0.354198	0.782304
			LINC-RT728	siNC+siACTL6A	LINC00313			TBP							0.887396
							29.5527			22.5263	7.02644		0.17235	0.887396	0.871781	0.798073
															0.635042	0.141405
			LINC-RT729	siNC+siACTL6A	LINC00313			TBP
							29.5777			22.5257	7.05205		0.197962	0.871781
			LINC-RT730	siNC+siACTL6A	LINC00313			TBP
							30.1866			22.6775	7.50916		0.655077	0.635042
			LINC-RT731	siNC+siACTL6A TGFb	LINC00313			TBP							6.08982
							27.222			22.9743	4.24769		-2.6064	6.08982	5.67934	5.90652
															5.9504	0.208729
			LINC-RT732	siNC+siACTL6A TGFb	LINC00313			TBP
							27.3115			22.9632	4.34836		-2.50572	5.67934
			LINC-RT733	siNC+siACTL6A TGFb	LINC00313			TBP
							27.2837			23.0026	4.2811		-2.57299	5.9504
			LINC-RT734	siLINC00313-201+siACTL6A	LINC00313			TBP							0.317474
							31.385			22.8756	8.50938		1.65529	0.317474	0.329904	0.259188
															0.130185	0.111892
			LINC-RT735	siLINC00313-201+siACTL6A	LINC00313			TBP
							31.0959			22.6419	8.45397		1.59988	0.329904
			LINC-RT736	siLINC00313-201+siACTL6A	LINC00313			TBP
							32.5276			22.7321	9.79545		2.94136	0.130185
			LINC-RT737	siLINC00313-201+siACTL6A TGFb	LINC00313			TBP							0.424789
							31.0134			22.9241	8.08927		1.23518	0.424789	1.05321	1.18844
															2.08732	0.839473
			LINC-RT738	siLINC00313-201+siACTL6A TGFb	LINC00313			TBP
							29.9626			23.1833	6.7793		-0.0747889	1.05321
			LINC-RT739	siLINC00313-201+siACTL6A TGFb	LINC00313			TBP
							28.9751			23.1826	5.79244		-1.06165	2.08732
		HuCCT1	LINC-RT716	siNC	TCF7			TBP				0.608037			0.951533			TCF7	siNC	siNC TGFβ	siLINC00313-201	siLINC00313-201 TGFβ	siACTL6A	siACTL6A TGFβ	siLINC00313+siACTL6A	siLINC00313+siACTL6A TGFβ
							23.5566			22.8768	0.679711		0.0716739	0.951533	0.985668	1.00114		average	1.00114	3.24065	0.661599	2.43601	0.782203	2.15836	0.676134	1.77043
															1.06622	0.0588863		SD	0.0588863	0.363227	0.116887	0.185337	0.0714502	0.186858	0.0669849	0.227741
			LINC-RT717	siNC	TCF7			TBP
							23.1332			22.5043	0.628864		0.0208269	0.985668
			LINC-RT718	siNC	TCF7			TBP
							22.8522			22.3367	0.515536		-0.0925008	1.06622
			LINC-RT719	siNC TGFb	TCF7			TBP							3.48013
							21.6285			22.8196	-1.1911		-1.79914	3.48013	2.82271	3.24065
															3.4191	0.363227
			LINC-RT720	siNC TGFb	TCF7			TBP
							21.9616			22.8506	-0.889045		-1.49708	2.82271
			LINC-RT721	siNC TGFb	TCF7			TBP
							21.7582			22.9238	-1.16558		-1.77362	3.4191
			LINC-RT722	siNC+siLINC00313-201	TCF7			TBP							0.749974
							23.8045			22.7814	1.02312		0.415088	0.749974	0.529066	0.661599
															0.705757	0.116887
			LINC-RT723	siNC+siLINC00313-201	TCF7			TBP
							24.2339			22.7074	1.52652		0.91848	0.529066
			LINC-RT724	siNC+siLINC00313-201	TCF7			TBP
							24.0084			22.8976	1.11079		0.502756	0.705757
			LINC-RT725	siNC+siLINC00313-201 TGFb	TCF7			TBP							2.57716
							22.3189			23.0767	-0.757746		-1.36578	2.57716	2.22613	2.43601
															2.50475	0.185337
			LINC-RT726	siNC+siLINC00313-201 TGFb	TCF7			TBP
							22.5483			23.0948	-0.546499		-1.15454	2.22613
			LINC-RT727	siNC+siLINC00313-201 TGFb	TCF7			TBP
							22.3062			23.0229	-0.716632		-1.32467	2.50475
			LINC-RT728	siNC+siACTL6A	TCF7			TBP							0.700184
							23.6485			22.5263	1.12223		0.514194	0.700184	0.815477	0.782203
															0.830947	0.0714502
			LINC-RT729	siNC+siACTL6A	TCF7			TBP
							23.428			22.5257	0.902321		0.294284	0.815477
			LINC-RT730	siNC+siACTL6A	TCF7			TBP
							23.5527			22.6775	0.875208		0.267171	0.830947
			LINC-RT731	siNC+siACTL6A TGFb	TCF7			TBP							2.29341
							22.3849			22.9743	-0.589458		-1.19749	2.29341	1.94511	2.15836
															2.23656	0.186858
			LINC-RT732	siNC+siACTL6A TGFb	TCF7			TBP
							22.6113			22.9632	-0.351812		-0.959849	1.94511
			LINC-RT733	siNC+siACTL6A TGFb	TCF7			TBP
							22.4494			23.0026	-0.553246		-1.16128	2.23656
			LINC-RT734	siLINC00313-201+siACTL6A	TCF7			TBP							0.726243
							23.9451			22.8756	1.06951		0.461476	0.726243	0.600052	0.676134
															0.702107	0.0669849
			LINC-RT735	siLINC00313-201+siACTL6A	TCF7			TBP
							23.9868			22.6419	1.34488		0.73684	0.600052
			LINC-RT736	siLINC00313-201+siACTL6A	TCF7			TBP
							23.8504			22.7321	1.11827		0.510237	0.702107
			LINC-RT737	siLINC00313-201+siACTL6A TGFb	TCF7			TBP							1.73799
							22.7347			22.9241	-0.189379		-0.797416	1.73799	1.56065	1.77043
															2.01265	0.227741
			LINC-RT738	siLINC00313-201+siACTL6A TGFb	TCF7			TBP
							23.1492			23.1833	-0.0341111		-0.642148	1.56065
			LINC-RT739	siLINC00313-201+siACTL6A TGFb	TCF7			TBP
							22.7816			23.1826	-0.401062		-1.0091	2.01265
		HuCCT1	LINC-RT716	siNC	ACTL6A			TBP				-3.27929			1.07444			ACTL6A	siNC	siNC TGFβ	siLINC00313-201	siLINC00313-201 TGFβ	siACTL6A	siACTL6A TGFβ	siLINC00313+siACTL6A	siLINC00313+siACTL6A TGFβ
							19.494			22.8768	-3.38288		-0.103586	1.07444	0.978554	1.00137		average	1.00137	1.05966	1.10746	1.05202	0.0652036	0.081084	0.159895	0.157474
															0.951114	0.0647518		SD	0.0647518	0.0810149	0.111664	0.125073	0.0104403	0.0135358	0.0157841	0.0132444
			LINC-RT717	siNC	ACTL6A			TBP
							19.2563			22.5043	-3.24802		0.0312759	0.978554
			LINC-RT718	siNC	ACTL6A			TBP
							19.1297			22.3367	-3.20698		0.0723102	0.951114
			LINC-RT719	siNC TGFb	ACTL6A			TBP							1.13833
							19.3534			22.8196	-3.46622		-0.186924	1.13833	0.976492	1.05966
															1.06416	0.0810149
			LINC-RT720	siNC TGFb	ACTL6A			TBP
							19.6057			22.8506	-3.24497		0.0343202	0.976492
			LINC-RT721	siNC TGFb	ACTL6A			TBP
							19.5548			22.9238	-3.369		-0.0897105	1.06416
			LINC-RT722	siNC+siLINC00313-201	ACTL6A			TBP							1.22972
							19.2038			22.7814	-3.57762		-0.298325	1.22972	1.01085	1.10746
															1.08183	0.111664
			LINC-RT723	siNC+siLINC00313-201	ACTL6A			TBP
							19.4126			22.7074	-3.29486		-0.0155631	1.01085
			LINC-RT724	siNC+siLINC00313-201	ACTL6A			TBP
							19.5048			22.8976	-3.39277		-0.113476	1.08183
			LINC-RT725	siNC+siLINC00313-201 TGFb	ACTL6A			TBP							1.02914
							19.7559			23.0767	-3.32073		-0.0414357	1.02914	1.18695	1.05202
															0.939965	0.125073
			LINC-RT726	siNC+siLINC00313-201 TGFb	ACTL6A			TBP
							19.5683			23.0948	-3.52655		-0.247262	1.18695
			LINC-RT727	siNC+siLINC00313-201 TGFb	ACTL6A			TBP
							19.8329			23.0229	-3.18997		0.0893204	0.939965
			LINC-RT728	siNC+siACTL6A	ACTL6A			TBP							0.0645271
							23.201			22.5263	0.674658		3.95395	0.0645271	0.055118	0.0652036
															0.0759657	0.0104403
			LINC-RT729	siNC+siACTL6A	ACTL6A			TBP
							23.4277			22.5257	0.902041		4.18133	0.055118
			LINC-RT730	siNC+siACTL6A	ACTL6A			TBP
							23.1167			22.6775	0.439215		3.71851	0.0759657
			LINC-RT731	siNC+siACTL6A TGFb	ACTL6A			TBP							0.0958662
							23.0779			22.9743	0.103541		3.38283	0.0958662	0.0692961	0.081084
															0.0780897	0.0135358
			LINC-RT732	siNC+siACTL6A TGFb	ACTL6A			TBP
							23.5349			22.9632	0.57179		3.85108	0.0692961
			LINC-RT733	siNC+siACTL6A TGFb	ACTL6A			TBP
							23.4021			23.0026	0.399431		3.67872	0.0780897
			LINC-RT734	siLINC00313-201+siACTL6A	ACTL6A			TBP							0.175327
							22.1082			22.8756	-0.767409		2.51188	0.175327	0.14378	0.159895
															0.160577	0.0157841
			LINC-RT735	siLINC00313-201+siACTL6A	ACTL6A			TBP
							22.1607			22.6419	-0.481232		2.79806	0.14378
			LINC-RT736	siLINC00313-201+siACTL6A	ACTL6A			TBP
							22.0915			22.7321	-0.64063		2.63866	0.160577
			LINC-RT737	siLINC00313-201+siACTL6A TGFb	ACTL6A			TBP							0.155294
							22.3317			22.9241	-0.592367		2.68693	0.155294	0.145454	0.157474
															0.171673	0.0132444
			LINC-RT738	siLINC00313-201+siACTL6A TGFb	ACTL6A			TBP
							22.6854			23.1833	-0.497931		2.78136	0.145454
			LINC-RT739	siLINC00313-201+siACTL6A TGFb	ACTL6A			TBP
							22.4456			23.1826	-0.737026		2.54227	0.171673
