# Supplementary material for: TGFβ-induced long non-coding RNA LINC00313 activates Wnt signaling and promotes cholangiocarcinoma
Source: EMBO Rep. 2024 Feb 8;25(3):11. doi: 10.1038/s44319-024-00075-z (PMC10933437; doi:10.1038/s44319-024-00075-z)
Supplement: Supplementary file 13 — Source Data Fig. 7 [file 44319_2024_75_MOESM13_ESM.zip › Figure 7/7L/RIP_Brg1_LINC00313.xlsx]

## Sheet: RIP qPCR
																									fold induction
							Inputs Ct			Average	RIPs Ct			Average	Input Normalization			Power	Power	Power	Average	STDEV	%input	STDEV	%input	STDEV
										#DIV/0!				#DIV/0!	#DIV/0!	#DIV/0!	#DIV/0!	#DIV/0!	#DIV/0!	#DIV/0!	#DIV/0!	#DIV/0!	#DIV/0!	#DIV/0!	#DIV/0!	#DIV/0!
										#DIV/0!				#DIV/0!	#DIV/0!	#DIV/0!	#DIV/0!	#DIV/0!	#DIV/0!	#DIV/0!	#DIV/0!	#DIV/0!	#DIV/0!	#DIV/0!	#DIV/0!	#DIV/0!
										#DIV/0!				#DIV/0!	#DIV/0!	#DIV/0!	#DIV/0!	#DIV/0!	#DIV/0!	#DIV/0!	#DIV/0!	#DIV/0!	#DIV/0!	#DIV/0!	#DIV/0!	#DIV/0!
										#DIV/0!				#DIV/0!	#DIV/0!	#DIV/0!	#DIV/0!	#DIV/0!	#DIV/0!	#DIV/0!	#DIV/0!	#DIV/0!	#DIV/0!	#DIV/0!	#DIV/0!	#DIV/0!
										#DIV/0!				#DIV/0!	#DIV/0!	#DIV/0!	#DIV/0!	#DIV/0!	#DIV/0!	#DIV/0!	#DIV/0!	#DIV/0!	#DIV/0!	#DIV/0!	#DIV/0!	#DIV/0!
							rep 1	rep 2	rep 3	#DIV/0!	rep 1	rep 2	rep 3	#DIV/0!	#VALUE!	#VALUE!	#VALUE!	#VALUE!	#VALUE!	#VALUE!	#VALUE!	#VALUE!	#VALUE!	#VALUE!	#VALUE!	#VALUE!
					IgG		26.4066	26.7675	26.6956	26.6232	36.9837	32.7154	31.9098	33.8696	10.3605	6.09212	5.28652	0.000760657	0.0146585	0.0256211	0.0136801	0.0124591	0.0152001	0.0138434	#DIV/0!	#DIV/0!
					IgG TGFβ		24.5131	24.5876	24.588	24.5629	30.8189	32.315	31.1021	31.412	6.25596	7.75213	6.53923	0.0130849	0.00463848	0.0107522	0.00949183	0.00436196	0.0105465	0.00484662	#DIV/0!	#DIV/0!
				LINC00313	RIP Brg1		26.6913	26.9025	26.7829	26.7923	27.228	27.0566	27.56	27.2816	0.435789	0.264372	0.767729	0.739289	0.832561	0.587341	0.719731	0.123774	0.799701	0.137527	fold induction
					RIP Brg1 TGFβ		24.7025	25.3718	24.4826	24.8523	24.3459	24.5342	24.4638	24.448	-0.506451	-0.318068	-0.388533	1.42055	1.24666	1.30906	1.32542	0.0880929	1.47269	0.097881
																		0.000760657	0.0146585	0.0256211
																		0.0130849	0.00463848	0.0107522
																		0.739289	0.832561	0.587341
																		1.42055	1.24666	1.30906
																				0.00230666
																						β
