# Supplementary material for: TGFβ-induced long non-coding RNA LINC00313 activates Wnt signaling and promotes cholangiocarcinoma
Source: EMBO Rep. 2024 Feb 8;25(3):11. doi: 10.1038/s44319-024-00075-z (PMC10933437; doi:10.1038/s44319-024-00075-z)
Supplement: Supplementary file 13 — Source Data Fig. 7 [file 44319_2024_75_MOESM13_ESM.zip › Figure 7/S8A (old 7E)/SULF2 mRNA SWI SNF inhibitors.xlsx]

## Sheet: SULF2 mRNA
							biological triplicate			biological triplicate
	MANIP	Cell line	sample	Treatment	Target	Cт target	Cт target	Ref	Cт ref TBP	Cт ref TBP	dCT (Ct target-Ct ref)	Moyenne ctrl	DDCT (dCT-dCT ctrl)	2^-DDCT
		HuCCT1	LINC-RT 899	EV#1 DMSO	SULF2			TBP				1.2888			0.94226			SULF2	EV#1 DMSO	EV#1 DMSO TGFβ	pcLINC00313#4 DMSO	pcLINC00313#4 DMSO TGFβ	EV#1 PFI-3	EV#1 PFI-3 TGFβ	pcLINC00313#4 PFI-3	pcLINC00313#4 PFI-3 TGFβ	EV#1 BRG1 ATPi	EV#1 BRG1 ATPi TGFβ	pcLINC00313#4 BRG1 ATPi	pcLINC00313#4 BRG1 ATPi TGFβ
							24.6766			23.302	1.3746		0.0858024	0.94226	0.983413	1.00162		average	1.00162	2.60723	7.05361	13.83	1.26402	2.31863	8.28828	14.5233	0.485776	1.14034	3.11187	5.32915
															1.07918	0.0702505		SD	0.0702505	0.127452	0.241749	2.63077	0.156958	0.160589	0.706426	2.28413	0.0301711	0.0935391	0.0617869	0.48967
			LINC-RT 900	EV#1 DMSO	SULF2			TBP										ttest		4.41859e-05	1.98847e-06	0.00179684							1.06101e-05	0.00532017
							24.294			22.9811	1.31293		0.0241302	0.983413															pcLINC DMSOvs pcLINC BRG1 ATPi	pcLINC DMSO TGFb vs pcLINC BRG1 ATPi TGFb
			LINC-RT 901	EV#1 DMSO	SULF2			TBP
							23.9963			22.8174	1.17887		-0.109933	1.07918
			LINC-RT 902	EV#1 DMSO TGFb	SULF2			TBP							2.46008
							23.3168			23.3267	-0.00990384		-1.2987	2.46008	2.67851	2.60723
															2.68309	0.127452
			LINC-RT 903	EV#1 DMSO TGFb	SULF2			TBP
							23.3006			23.4333	-0.132629		-1.42143	2.67851
			LINC-RT 904	EV#1 DMSO TGFb	SULF2			TBP
							23.3904			23.5255	-0.135093		-1.42389	2.68309
			LINC-RT 905	pcLINC00313#4 DMSO	SULF2			TBP							6.79315
							21.4369			22.9122	-1.47528		-2.76408	6.79315	7.27081	7.05361
															7.09685	0.241749
			LINC-RT 906	pcLINC00313#4 DMSO	SULF2			TBP
							21.2098			22.7831	-1.57332		-2.86212	7.27081
			LINC-RT 907	pcLINC00313#4 DMSO	SULF2			TBP
							21.1977			22.7361	-1.53838		-2.82718	7.09685
			LINC-RT 908	pcLINC00313#4 DMSO TGFb	SULF2			TBP							12.1606
							20.7418			23.0571	-2.31534		-3.60414	12.1606	16.8626	13.83
															12.4667	2.63077
			LINC-RT 909	pcLINC00313#4 DMSO TGFb	SULF2			TBP
							20.391			23.1779	-2.78695		-4.07575	16.8626
			LINC-RT 910	pcLINC00313#4 DMSO TGFb	SULF2			TBP
							20.7607			23.1119	-2.35121		-3.64001	12.4667
			LINC-RT 911	EV#1 PFI-3	SULF2			TBP							1.13715
							24.4205			23.3171	1.10338		-0.185423	1.13715	1.21536	1.26402
															1.43954	0.156958
			LINC-RT 912	EV#1 PFI-3	SULF2			TBP
							24.293			23.2856	1.00741		-0.281387	1.21536
			LINC-RT 913	EV#1 PFI-3	SULF2			TBP
							24.1118			23.3486	0.763191		-0.525611	1.43954
			LINC-RT 914	EV#1 PFI-3 TGFb	SULF2			TBP							2.46529
							23.1955			23.2084	-0.0129542		-1.30176	2.46529	2.14703	2.31863
															2.34357	0.160589
			LINC-RT 915	EV#1 PFI-3 TGFb	SULF2			TBP
							23.4345			23.248	0.186461		-1.10234	2.14703
			LINC-RT 916	EV#1 PFI-3 TGFb	SULF2			TBP
							23.5475			23.4874	0.0600916		-1.22871	2.34357
			LINC-RT 917	pcLINC00313#4 PFI-3	SULF2			TBP							7.63739
							21.2296			22.8739	-1.64428		-2.93308	7.63739	9.03951	8.28828
															8.18794	0.706426
			LINC-RT 918	pcLINC00313#4 PFI-3	SULF2			TBP
							21.0848			22.9723	-1.88744		-3.17624	9.03951
			LINC-RT 919	pcLINC00313#4 PFI-3	SULF2			TBP
							21.2089			22.9536	-1.7447		-3.0335	8.18794
			LINC-RT 920	pcLINC00313#4 PFI-3 TGFb	SULF2			TBP							15.3819
							20.5095			23.1639	-2.65436		-3.94316	15.3819	16.2537	14.5233
															11.9343	2.28413
			LINC-RT 921	pcLINC00313#4 PFI-3 TGFb	SULF2			TBP
							20.6657			23.3996	-2.7339		-4.0227	16.2537
			LINC-RT 922	pcLINC00313#4 PFI-3 TGFb	SULF2			TBP
							20.6963			22.9846	-2.28824		-3.57704	11.9343
			LINC-RT 923	EV#1 BRM/BRG ATP inhibitor	SULF2			TBP							0.520353
							25.3418			23.1106	2.23124		0.942438	0.520353	0.464797	0.485776
															0.472178	0.0301711
			LINC-RT 924	EV#1 BRM/BRG ATP inhibitor	SULF2			TBP
							25.4264			23.0323	2.39413		1.10533	0.464797
			LINC-RT 925	EV#1 BRM/BRG ATP inhibitor	SULF2			TBP
							25.3162			22.9448	2.3714		1.0826	0.472178
			LINC-RT 926	EV#1 BRM/BRG ATP inhibitor TGFb	SULF2			TBP							1.18475
							24.3835			23.3393	1.04422		-0.244577	1.18475	1.2034	1.14034
															1.03287	0.0935391
			LINC-RT 927	EV#1 BRM/BRG ATP inhibitor TGFb	SULF2			TBP
							24.4239			23.4022	1.02169		-0.267116	1.2034
			LINC-RT 928	EV#1 BRM/BRG ATP inhibitor TGFb	SULF2			TBP
							24.1279			22.8857	1.24215		-0.0466519	1.03287
			LINC-RT 929	pcLINC00313#4 BRM/BRG ATP inhibitor	SULF2			TBP							3.09397
							22.58			22.9207	-0.340659		-1.62946	3.09397	3.18063	3.11187
															3.06101	0.0617869
			LINC-RT 930	pcLINC00313#4 BRM/BRG ATP inhibitor	SULF2			TBP
							22.4834			22.864	-0.380513		-1.66931	3.18063
			LINC-RT 931	pcLINC00313#4 BRM/BRG ATP inhibitor	SULF2			TBP
							22.5464			22.8716	-0.325208		-1.61401	3.06101
			LINC-RT 932	pcLINC00313#4 BRM/BRG ATP inh TGFb	SULF2			TBP							4.96314
							21.7672			22.7896	-1.02245		-2.31125	4.96314	5.88539	5.32915
															5.13892	0.48967
			LINC-RT 933	pcLINC00313#4 BRM/BRG ATP inh TGFb	SULF2			TBP
							21.6461			22.9144	-1.26834		-2.55714	5.88539
			LINC-RT 934	pcLINC00313#4 BRM/BRG ATP inh TGFb	SULF2			TBP
							21.8425			22.9152	-1.07267		-2.36147	5.13892
