# Supplementary material for: TGFβ-induced long non-coding RNA LINC00313 activates Wnt signaling and promotes cholangiocarcinoma
Source: EMBO Rep. 2024 Feb 8;25(3):11. doi: 10.1038/s44319-024-00075-z (PMC10933437; doi:10.1038/s44319-024-00075-z)
Supplement: Supplementary file 13 — Source Data Fig. 7 [file 44319_2024_75_MOESM13_ESM.zip › Figure 7/S8B (old 7F) /qPCR/TCF7 mRNA SWI SNF inhibitors.xlsx]

## Sheet: LINC TCF7 SULF2 AXIN2  
							biological triplicate			biological triplicate
	MANIP	Cell line	sample	Treatment	Target	Cт target	Cт target	Ref	Cт ref TBP	Cт ref TBP	dCT (Ct target-Ct ref)	Moyenne ctrl	DDCT (dCT-dCT ctrl)	2^-DDCT
		HuCCT1	LINC-RT 899	EV#1 DMSO	TCF7			TBP				-0.340726			0.931784			TCF7	EV#1 DMSO	EV#1 DMSO TGFβ	pcLINC00313#4 DMSO	pcLINC00313#4 DMSO TGFβ	EV#1 PFI-3	EV#1 PFI-3 TGFβ	pcLINC00313#4 PFI-3	pcLINC00313#4 PFI-3 TGFβ	EV#1 BRG1 ATPi	EV#1 BRG1 ATPi TGFβ	pcLINC00313#4 BRG1 ATPi	pcLINC00313#4 BRG1 ATPi TGFβ
							23.0632			23.302	-0.238793		0.101933	0.931784	1.14005	1.0044		average	1.0044	4.66403	2.21164	7.80851	1.29328	4.60915	2.70079	9.2516	0.252907	0.818732	0.43235	1.4423
													0.340726		0.941374	0.117571		SD	0.117571	0.467587	0.206498	0.973364	0.165175	0.813823	0.138331	0.865906	0.0227023	0.143329	0.0250273	0.21368
			LINC-RT 900	EV#1 DMSO	TCF7			TBP					0.340726					TTEST		0.000193326	0.000920009	0.00726332							0.000120831	0.000379386
							22.4513			22.9811	-0.52982		-0.189094	1.14005						DMSO vs TGFb	EV vs pcLINC
													0.340726
			LINC-RT 901	EV#1 DMSO	TCF7			TBP					0.340726
							22.5638			22.8174	-0.253565		0.0871607	0.941374
													0.340726
			LINC-RT 902	EV#1 DMSO TGFb	TCF7			TBP					0.340726		4.27928
							20.8886			23.3267	-2.43809		-2.09737	4.27928	4.52837	4.66403
													0.340726		5.18445	0.467587
			LINC-RT 903	EV#1 DMSO TGFb	TCF7			TBP					0.340726
							20.9136			23.4333	-2.51972		-2.17899	4.52837
													0.340726
			LINC-RT 904	EV#1 DMSO TGFb	TCF7			TBP					0.340726
							20.8105			23.5255	-2.71492		-2.37419	5.18445
													0.340726
			LINC-RT 905	pcLINC00313#4 DMSO	TCF7			TBP					0.340726		2.28483
							21.3794			22.9122	-1.53281		-1.19208	2.28483	2.37158	2.21164
													0.340726		1.97852	0.206498
			LINC-RT 906	pcLINC00313#4 DMSO	TCF7			TBP					0.340726
							21.1965			22.7831	-1.58657		-1.24585	2.37158
													0.340726
			LINC-RT 907	pcLINC00313#4 DMSO	TCF7			TBP					0.340726
							21.4109			22.7361	-1.32514		-0.984418	1.97852
													0.340726
			LINC-RT 908	pcLINC00313#4 DMSO TGFb	TCF7			TBP					0.340726		7.28543
							19.8514			23.0571	-3.20574		-2.86501	7.28543	8.93158	7.80851
													0.340726		7.20853	0.973364
			LINC-RT 909	pcLINC00313#4 DMSO TGFb	TCF7			TBP					0.340726
							19.6783			23.1779	-3.49964		-3.15892	8.93158
													0.340726
			LINC-RT 910	pcLINC00313#4 DMSO TGFb	TCF7			TBP					0.340726
							19.9215			23.1119	-3.19043		-2.84971	7.20853
													0.340726
			LINC-RT 911	EV#1 PFI-3	TCF7			TBP					0.340726		1.21947
							22.6901			23.3171	-0.626976		-0.28625	1.21947	1.48249	1.29328
													0.340726		1.17788	0.165175
			LINC-RT 912	EV#1 PFI-3	TCF7			TBP					0.340726
							22.3768			23.2856	-0.908745		-0.568019	1.48249
													0.340726
			LINC-RT 913	EV#1 PFI-3	TCF7			TBP					0.340726
							22.7717			23.3486	-0.576914		-0.236188	1.17788
													0.340726
			LINC-RT 914	EV#1 PFI-3 TGFb	TCF7			TBP					0.340726		5.39921
							20.4349			23.2084	-2.77347		-2.43275	5.39921	3.77348	4.60915
													0.340726		4.65475	0.813823
			LINC-RT 915	EV#1 PFI-3 TGFb	TCF7			TBP					0.340726
							20.9914			23.248	-2.25662		-1.9159	3.77348
													0.340726
			LINC-RT 916	EV#1 PFI-3 TGFb	TCF7			TBP					0.340726
							20.928			23.4874	-2.55943		-2.2187	4.65475
													0.340726
			LINC-RT 917	pcLINC00313#4 PFI-3	TCF7			TBP					0.340726		2.58152
							21.1649			22.8739	-1.70895		-1.36822	2.58152	2.85244	2.70079
													0.340726		2.6684	0.138331
			LINC-RT 918	pcLINC00313#4 PFI-3	TCF7			TBP					0.340726
							21.1193			22.9723	-1.85292		-1.5122	2.85244
													0.340726
			LINC-RT 919	pcLINC00313#4 PFI-3	TCF7			TBP					0.340726
							21.1969			22.9536	-1.7567		-1.41598	2.6684
													0.340726
			LINC-RT 920	pcLINC00313#4 PFI-3 TGFb	TCF7			TBP					0.340726		9.78508
							19.5326			23.1639	-3.63131		-3.29058	9.78508	9.71721	9.2516
													0.340726		8.2525	0.865906
			LINC-RT 921	pcLINC00313#4 PFI-3 TGFb	TCF7			TBP					0.340726
							19.7783			23.3996	-3.62127		-3.28054	9.71721
													0.340726
			LINC-RT 922	pcLINC00313#4 PFI-3 TGFb	TCF7			TBP					0.340726
							19.599			22.9846	-3.38556		-3.04483	8.2525
													0.340726
			LINC-RT 923	EV#1 BRM/BRG ATP inhibitor	TCF7			TBP					0.340726		0.275954
							24.6274			23.1106	1.51678		1.8575	0.275954	0.252203	0.252907
													0.340726		0.230565	0.0227023
			LINC-RT 924	EV#1 BRM/BRG ATP inhibitor	TCF7			TBP					0.340726
							24.6789			23.0323	1.64662		1.98735	0.252203
													0.340726
			LINC-RT 925	EV#1 BRM/BRG ATP inhibitor	TCF7			TBP					0.340726
							24.7208			22.9448	1.77603		2.11675	0.230565
													0.340726
			LINC-RT 926	EV#1 BRM/BRG ATP inhibitor TGFb	TCF7			TBP					0.340726		0.872917
							23.1947			23.3393	-0.144643		0.196083	0.872917	0.927069	0.818732
													0.340726		0.656209	0.143329
			LINC-RT 927	EV#1 BRM/BRG ATP inhibitor TGFb	TCF7			TBP					0.340726
							23.1707			23.4022	-0.231474		0.109252	0.927069
													0.340726
			LINC-RT 928	EV#1 BRM/BRG ATP inhibitor TGFb	TCF7			TBP					0.340726
							23.1528			22.8857	0.267046		0.607772	0.656209
													0.340726
			LINC-RT 929	pcLINC00313#4 BRM/BRG ATP inhibitor	TCF7			TBP					0.340726		0.403481
							23.8894			22.9207	0.968701		1.30943	0.403481	0.445635	0.43235
													0.340726		0.447933	0.0250273
			LINC-RT 930	pcLINC00313#4 BRM/BRG ATP inhibitor	TCF7			TBP					0.340726
							23.6893			22.864	0.825339		1.16606	0.445635
													0.340726
			LINC-RT 931	pcLINC00313#4 BRM/BRG ATP inhibitor	TCF7			TBP					0.340726
							23.6895			22.8716	0.81792		1.15865	0.447933
													0.340726
			LINC-RT 932	pcLINC00313#4 BRM/BRG ATP inh TGFb	TCF7			TBP					0.340726		1.39462
							21.969			22.7896	-0.820598		-0.479872	1.39462	1.6758	1.4423
													0.340726		1.25649	0.21368
			LINC-RT 933	pcLINC00313#4 BRM/BRG ATP inh TGFb	TCF7			TBP					0.340726
							21.8288			22.9144	-1.08557		-0.744847	1.6758
													0.340726
			LINC-RT 934	pcLINC00313#4 BRM/BRG ATP inh TGFb	TCF7			TBP					0.340726
							22.245			22.9152	-0.670128		-0.329402	1.25649
