# Supplementary material for: TGFβ-induced long non-coding RNA LINC00313 activates Wnt signaling and promotes cholangiocarcinoma
Source: EMBO Rep. 2024 Feb 8;25(3):11. doi: 10.1038/s44319-024-00075-z (PMC10933437; doi:10.1038/s44319-024-00075-z)
Supplement: Supplementary file 13 — Source Data Fig. 7 [file 44319_2024_75_MOESM13_ESM.zip › Figure 7/S8E (old 7G)/Firefly Luciferase_HuCCT1 Lenti-TCF CHIR PFI-3 BRG1 inhibitors.xlsx]

## Sheet: Result sheet
Method name: Firefly Luciferase CL
Application: SparkControl				V3.0
Device: Spark				Serial number: 1910012824
Firmware:				LUM:V5.2.4|ABS:V4.3.2|ABS_MEX:V5.1.1|MTP:V14.2.11|FLUOR:V5.1.4|FLUOR_MEM:V5.1.1|FLUOR_MEX:V5.1.1|INJ:V3.1.1|PODI:V1.11.2
Date:				2022-05-15
Time:				17:51
System				PR198069
User				UR\ppapoutsoglo
Plate				[GRE96ft] - Greiner 96 Flat Transparent Cat. No.: 655101/655161/655192
Lid lifter				No lid
Humidity Cassette				No humidity cassette
Smooth mode				Not selected
List of actions in this measurement script:
Plate
	Temperature
	Shaking
	Injector
	Luminescence					Label 1
Name				GRE96ft
Plate layout
Plate area				B1-C7;D2-E7
Start Time				2022-05-15 17:46:15
Temperature control				On
Target temperature [°C]				24
Wait minimum [°C]				20.4
Wait maximum [°C]				37
End Time				2022-05-15 17:46:16
Start Time				2022-05-15 17:46:16
Shaking (Linear) Duration [s]				3
Shaking (Linear) Position				Current
Shaking (Linear) Amplitude [mm]				3
Shaking (Linear) Frequency [rpm]				540
End Time				2022-05-15 17:46:19
Start Time				2022-05-15 17:46:19
Injector A
Volume [µl]				100
Speed [µl/s]				200
Refill speed [µl/s]				200
Refill mode				Standard
Part of Plate				B1-C7;D2-E7
End Time				2022-05-15 17:47:03
Mode	Luminescence
Name	Label 1
Attenuation				None
Settle time [ms]				0
Integration time [ms]				10000
Output				Counts / s
Part of Plate				B1-C7;D2-E7
Start Time				2022-05-15 17:47:03
Temperature [°C]				27.7
<>	1	2	3	4	5	6	7	8	9	10	11	12
A
B	46769	210876	621715	218263	240406	667879	472470
C	51432	213305	674710	232089	249662	692983	516837
D		214895	633190	227390	258111	670953	492762
E		203204	617278	213503	239983	598307	423212
F
G
H
End Time				2022-05-15 17:51:36

## Sheet: normalization
	Blank	DMSO	CHIR	PFI-3	BRM/BRG1 ATPi	CHIR+PFI-3	CHIR+BRM/BRG1 ATPi
<>	1	2	3	4	5	6	7	8	9	10	11	12
A
B	46769	210876	621715	218263	240406	667879	472470
C	51432	213305	674710	232089	249662	692983	516837		firefly luc
D		214895	633190	227390	258111	670953	492762
E		203204	617278	213503	239983	598307	423212
F
G	49100.5	161776	572614	169162	191306	618778	423370
H		164204	625610	182988	200562	643882	467736		firefly luc-blank
		165794	584090	178290	209010	621852	443662
		154104	568178	164402	190882	549206	374112
<>	1	2	3	4	5	6	7	8	9	10	11	12
A
B	7203	30806	35177	28282	28967	34177	31202
C	8776	29068	37179	28218	28108	32373	31639
D		30700	35856	29816	28163	32284	30167		prestoblue fluo
E		29814	35859	29314	27561	31244	29903
F
G	7989.5	22816.5	27187.5	20292.5	20977.5	26187.5	23212.5
H		21078.5	29189.5	20228.5	20118.5	24383.5	23649.5		prestoblue fluo-blank
		22710.5	27866.5	21826.5	20173.5	24294.5	22177.5
		21824.5	27869.5	21324.5	19571.5	23254.5	21913.5
	firefly/prestoblue	7.09029	21.0617	8.33621	9.11956	23.6288	18.2389
		7.79014	21.4327	9.04607	9.96901	26.4065	19.7779
		7.30035	20.9603	8.16849	10.3606	25.5964	20.005
		7.06103	20.3871	7.70956	9.75308	23.6172	17.0722
	average	7.31045	20.9604	8.31508	9.80057	24.8122	18.7735
	SD	0.337089	0.432828	0.55466	0.519003	1.41247	1.37909
		DMSO	CHIR	PFI-3	BRM/BRG1 ATPi	CHIR+PFI-3	CHIR+BRM/BRG1 ATPi
	average	1	2.86719	1.13742	1.34063	3.39408	2.56803
	SD	0.0461106	0.0592068	0.0758722	0.0709946	0.193213	0.188647
	TTEST		4.41714e-09	0.0212339	0.000196901	0.00198648	0.023216
	TTEST					6.18046e-07	1.86393e-05
