# Supplementary material for: TGFβ-induced long non-coding RNA LINC00313 activates Wnt signaling and promotes cholangiocarcinoma
Source: EMBO Rep. 2024 Feb 8;25(3):11. doi: 10.1038/s44319-024-00075-z (PMC10933437; doi:10.1038/s44319-024-00075-z)
Supplement: Supplementary file 14 — Source Data Fig. 8 [file 44319_2024_75_MOESM14_ESM.zip]

Archive with 18 entries (11 files):
- Figure 8/
- Figure 8/.DS_Store
- __MACOSX/
- __MACOSX/Figure 8/
- __MACOSX/Figure 8/._.DS_Store
- Figure 8/8C (new 8D)/
- Figure 8/8C (new 8D)/KaplanMeier.xlsx
- __MACOSX/Figure 8/8C (new 8D)/
- __MACOSX/Figure 8/8C (new 8D)/._KaplanMeier.xlsx
- __MACOSX/Figure 8/._8C (new 8D)
- Figure 8/8D(new 8E)/
- Figure 8/8D(new 8E)/mutational_analysis.xlsx
- __MACOSX/Figure 8/8D(new 8E)/
- __MACOSX/Figure 8/8D(new 8E)/._mutational_analysis.xlsx
- __MACOSX/Figure 8/._8D(new 8E)
- Figure 8/volcano_fig8A.tiff
- __MACOSX/Figure 8/._volcano_fig8A.tiff
- __MACOSX/._Figure 8
