# Supplementary material for: TGFβ-induced long non-coding RNA LINC00313 activates Wnt signaling and promotes cholangiocarcinoma
Source: EMBO Rep. 2024 Feb 8;25(3):11. doi: 10.1038/s44319-024-00075-z (PMC10933437; doi:10.1038/s44319-024-00075-z)
Supplement: Supplementary file 14 — Source Data Fig. 8 [file 44319_2024_75_MOESM14_ESM.zip › Figure 8/8C (new 8D)/KaplanMeier.xlsx]

## Sheet: ann_S
Sample_ID	Sex	Age	Intrahepatic metastasis	Liver fluke	HepatitisB	Biliary tract stone disease	Tumor_size_diameter (cm)	Vascular invasion	Liver cirrhosis	Regional lymph Node metastasis	Distal metastasis	Perineural invasion	TB: total bilirubin (Œºmol/L)	ALB, albumin, (g/L)	Preoperative serum AFPÔºàng/mLÔºâ	CA19-9, carbohydrate antigen 19-9 (U/mL)	CEA, carcinoembryonic antigen (Œºg/L)	ALT, aminoleucine transferase (U/L)	Œ≥-GT, Œ≥-glutamyltransferase (U/L)	TNM stage	Adjuvant therapies	stage	therapie	OS_DAYS	OS_STATUS	cluster
111	male	49	No	No	1	No	7.5	Yes	No	No	No	No	8.4	36	5147	25.2	2.5	18	80	IIIA	TACE	IIIA	Yes	682	1	A
113	male	59	Yes	No	0	No	15	Yes	No	Yes	No	No	9.2	38	1.8	35	2.8	18	40	IIIB	No treatment	IIIB	No	183	1	B
115	male	74	No	No	0	No	4.5	Yes	No	No	No	No	7.9	39	42.7	8.2	2	11	29	IIIB	No treatment	IIIB	No	1806	0	B
117	female	64	No	Yes	0	No	4.6	No	No	No	No	Yes	14.1	47	2.8	7.9	1	17	27	IIIB	Chemotherapy	IIIB	Yes	808	1	B
121	female	71	No	No	0	No	5.2	No	No	No	No	No	8.6	42	215.1	24.9	1.4	10	23	IB	No treatment	IB	No	1317	0	B
123	male	55	No	No	0	No	2	No	No	No	No	Yes	17.8	44	2.1	30.4	0.8	89	384	IA	No treatment	IA	No	1101	1	A
125	male	73	Yes	No	0	No	10	Yes	No	Yes	No	No	8.2	34	2.4	196.3	7.2	23	45	IIIB	No treatment	IIIB	No	41	1	B
127	male	62	Yes	No	0	No	4.9	No	No	No	No	No	6.6	41	2.4	8.7	3.9	14	104	II	Chemotherapy	II	Yes	1318	0	B
131	female	56	Yes	No	0	No	10	Yes	No	No	No	No	12	35	2.9	1079	26.8	5	183	II	Chemotherapy	II	Yes	626	1	B
133	female	51	No	No	1	No	5.6	No	Yes	No	No	No	8.5	40	2	13.4	0.5	12	31	IIIA	TACE	IIIA	Yes	711	1	B
135	male	72	No	No	0	No	8	Yes	No	No	No	No	8.3	45	73.9	218	22.4	12	83	II	No treatment	II	No	775	0	B
137	female	57	No	No	1	No	2.5	No	No	No	No	No	15.6	48	2.4	22.1	2.1	16	20	IA	Chemotherapy	IA	Yes	804	1	B
141	male	67	Yes	No	1	No	10	No	No	No	Yes	No	11.6	41	4.7	1428	95.9	14	43	IV	No treatment	IV	No	195	1	B
143	female	67	No	No	0	No	9.3	Yes	No	No	Yes	No	8	42	0.8	40.1	2.5	15	28	IV	No treatment	IV	No	1590	1	B
145	male	69	No	Yes	1	No	3	No	Yes	No	No	No	6	65	2.2	18.3	1.6	25	47	IA	No treatment	IA	No	1292	0	B
147	male	51	No	No	0	No	6.5	Yes	No	Yes	No	Yes	11.6	42	1.3	347	6.6	22	100	IIIB	No treatment	IIIB	No	216	1	A
151	male	70	No	No	0	Yes	6.2	No	No	No	No	No	12.5	35	2	699	1.4	19	35	IB	No treatment	IB	No	140	1	A
153	female	50	Yes	No	0	No	2.2	No	No	No	No	No	24.4	47	11	24	1.9	11	77	II	No treatment	II	No	1625	1	B
155	male	53	No	No	1	No	4.5	Yes	No	Yes	No	No	22.4	48	9.1	46.8	11.3	35	330	IIIB	No treatment	IIIB	No	492	1	A
157	male	61	No	No	1	No	5	No	No	No	No	No	7.1	40	2.9	403	4.3	12	38	IB	No treatment	IB	No	1173	0	A
161	male	79	No	No	0	No	2.7	No	No	No	No	No	7.6	41	2.4	84.4	5.4	21	19	IA	No treatment	IA	No	1496	0	B
163	female	52	No	No	0	Yes	3	No	No	No	No	Yes	106.6	45	4.9	5.7	2	344	712	IIIB	Chemotherapy	IIIB	Yes	1386	0	B
165	male	46	Yes	No	0	No	2	No	Yes	No	No	No	13.8	48	2.8	42.2	2	33	35	II	No treatment	II	No	765	1	B
167	female	69	No	No	0	No	4	No	No	No	No	No	4.1	42	1.5	15.2	4.2	15	30	IA	No treatment	IA	No	1464	0	A
171	male	67	No	No	0	No	5.5	No	No	No	No	No	18.9	42	5.4	299	7.9	11	30	IB	No treatment	IB	No	1185	0	B
173	male	58	No	No	1	No	9.5	Yes	Yes	Yes	No	No	17.3	39	220.1	43.8	1.6	42	50	IIIB	TACE	IIIB	Yes	NA	NA	A
175	male	55	Yes	No	0	No	13.8	Yes	No	Yes	No	No	14.1	42	176.3	65.3	9.3	20	139	IIIB	No treatment	IIIB	No	735	1	A
177	male	54	Yes	No	0	No	1.3	No	No	No	No	No	9.7	40	4.8	2.2	3.9	19	24	II	No treatment	II	No	1129	1	B
181	male	74	Yes	No	0	No	10	No	No	No	No	No	7.5	37	1.9	5966	87.2	36	179	II	No treatment	II	No	336	1	A
183	male	57	No	No	0	No	6.3	No	No	No	No	No	8.8	40	3.4	51.9	2.6	11	37	IB	TACE	IB	Yes	1609	0	A
185	female	56	Yes	No	0	No	9	Yes	No	No	No	No	9.8	43	3.5	1.6	3.1	33	158	II	Chemotherapy	II	Yes	704	1	B
187	female	62	Yes	No	0	No	10	Yes	No	Yes	No	No	11	46	6.5	5395	7.9	22	133	IIIB	Chemotherapy	IIIB	Yes	420	1	B
191	female	43	No	No	0	No	4	No	No	No	No	No	4.1	38	2	137.8	1	34	30	IA	No treatment	IA	No	1114	0	B
193	female	68	Yes	No	1	No	5	Yes	No	No	No	No	9.1	43	2.1	29.2	0.8	22	29	II	No treatment	II	No	280	1	A
195	female	52	Yes	No	0	No	9	No	No	Yes	No	Yes	7.5	39	6.4	125.8	1.8	10	316	IIIB	No treatment	IIIB	No	1544	0	A
197	female	49	No	No	1	No	4.2	No	No	No	No	No	4.8	39	1.6	9.3	1.3	12	35	IA	No treatment	IA	No	1152	0	B
211	female	61	No	No	1	No	2.3	No	No	No	No	No	6.4	43	3.4	448.5	3.2	22	23	IA	No treatment	IA	No	1580	0	A
213	female	74	No	No	0	No	6.5	Yes	No	No	No	No	4.6	42	1.4	1	5.8	19	114	II	No treatment	II	No	1535	0	B
215	male	42	Yes	No	0	No	5.6	Yes	No	Yes	No	Yes	9	43	4.4	182.7	1.5	16	158	IIIB	TACE	IIIB	Yes	685	1	B
217	female	72	Yes	Yes	0	No	2.6	No	No	No	No	No	11.3	42	1.8	948.1	1.8	13	23	II	No treatment	II	No	425	1	A
221	female	55	No	No	0	No	6.8	Yes	No	No	No	Yes	13	45	3.9	1896	7.4	57	111	II	No treatment	II	No	187	1	A
223	male	45	No	No	1	No	4.4	No	No	No	No	No	18.3	49	8.3	43.7	5.5	41	63	IA	No treatment	IA	No	754	1	A
225	female	77	Yes	No	0	No	7	Yes	No	Yes	No	Yes	7.6	42	2.1	10000	21.5	14	71	IIIB	No treatment	IIIB	No	62	1	A
231	male	59	No	No	0	No	4.7	No	No	No	No	No	11.1	50	5.5	17.6	1.4	19	37	IA	No treatment	IA	No	278	1	B
233	female	50	Yes	No	0	No	6	No	No	Yes	No	No	11.3	47	4.7	49.1	107.5	16	40	IIIB	No treatment	IIIB	No	502	1	A
235	male	53	No	No	0	No	2	No	No	No	No	No	9	67	3.8	1027	2	226	138	IA	No treatment	IA	No	295	1	A
237	male	63	No	No	0	No	5.4	No	No	No	No	No	34.3	48	3.2	5.3	1.2	14	34	IB	No treatment	IB	No	914	1	B
241	male	66	Yes	No	1	No	3.7	Yes	Yes	Yes	Yes	No	9	43	3.8	37.4	3.3	19	33	IV	Chemotherapy	IV	Yes	593	1	A
243	female	71	Yes	Yes	0	No	7.5	Yes	Yes	No	No	Yes	11	49	1.1	10000	154.4	53	570	II	No treatment	II	No	189	1	A
245	male	46	No	No	0	No	3.8	No	No	No	No	No	7.2	48	4.7	49.8	3.2	26	34	IA	No treatment	IA	No	1394	0	B
247	female	52	No	No	1	No	4	No	No	No	No	No	8.4	48	2.1	105.5	1.3	23	22	IA	No treatment	IA	No	1507	0	B
251	male	27	No	No	0	No	2	No	No	No	No	No	6.4	46	5.8	18.2	0.6	39	40	IA	No treatment	IA	No	1509	0	B
253	male	61	No	No	0	No	6.7	No	No	No	No	No	18	29	28.6	44.2	6.6	138	40	IB	No treatment	IB	No	1108	0	B
255	male	63	No	No	0	No	4.4	Yes	No	No	No	Yes	8.2	43	4.4	37.5	2.8	35	35	IIIB	No treatment	IIIB	No	851	1	A
257	male	65	No	No	0	No	4.9	No	No	No	No	No	22.8	45	4.8	5.4	2	26	34	IA	No treatment	IA	No	1499	0	B
261	male	79	No	No	0	No	9.5	Yes	No	No	No	Yes	6.2	42	3.9	10000	15	16	186	II	No treatment	II	No	745	1	A
263	female	48	Yes	No	0	No	10	No	No	No	No	No	10.8	49	27.4	0.6	0.9	10	79	II	Chemotherapy	II	Yes	597	1	A
265	female	65	Yes	No	0	No	10	Yes	No	Yes	No	No	9.7	42	30.8	540.4	1.5	15	81	IIIB	Chemotherapy	IIIB	Yes	473	1	B
267	female	78	No	No	1	No	7.2	No	No	No	No	No	10.6	47	1.8	129	6	12	29	IB	No treatment	IB	No	1491	0	B
271	male	60	No	No	0	No	5.4	No	No	Yes	No	No	12.8	50	29.1	16.2	1.2	16	24	IIIB	No treatment	IIIB	No	274	1	A
273	male	60	No	No	0	No	4.4	No	No	No	No	No	17.4	46	2.4	9.2	2.6	20	22	IA	TACE	IA	Yes	1104	0	B
275	female	62	No	No	0	No	3.1	No	No	Yes	No	Yes	105.1	38	4.2	53.7	5.1	70	159	IIIB	No treatment	IIIB	No	321	1	A
277	female	28	Yes	No	1	No	8.5	No	Yes	No	No	No	8	44	4	159.1	1.6	11	34	II	TACE	II	Yes	1030	0	B
281	male	49	Yes	No	0	No	6.3	Yes	No	Yes	No	Yes	19.9	48	4.7	9922	131	26	321	IIIB	No treatment	IIIB	No	383	1	A
283	male	72	No	No	1	No	11.4	Yes	No	No	No	No	18.3	37	303.3	50.9	2	14	67	IIIA	No treatment	IIIA	No	478	1	A
285	male	71	No	Yes	1	No	6.6	No	Yes	No	No	No	15	42	34.5	48.8	2.7	13	97	IB	No treatment	IB	No	499	0	B
311	female	76	No	No	0	No	4.8	No	No	No	No	No	10.1	50	2.1	47.2	3.8	15	20	IA	No treatment	IA	No	758	1	B
313	male	60	No	No	0	No	4.1	No	Yes	No	No	Yes	9.4	39	3.8	20.3	4.4	32	89	IA	No treatment	IA	No	345	0	B
317	male	60	No	No	0	No	3	No	No	No	No	No	9.2	46	2.5	16.6	1.4	43	251	IA	No treatment	IA	No	1173	0	A
323	male	54	No	No	0	Yes	5.4	Yes	No	No	No	No	9.4	44	2.3	68.3	1.6	9	25	II	No treatment	II	No	1383	0	B
325	male	56	Yes	No	0	No	3.9	No	No	No	No	No	9.5	42	2.5	5.2	1.4	69	88	II	No treatment	II	No	544	1	B
327	male	83	No	No	1	No	2.2	Yes	No	No	No	No	13.1	45	2	34.3	4	17	22	II	No treatment	II	No	1393	0	B
331	male	68	Yes	No	1	No	2.7	No	No	No	No	No	18.9	41	2.5	19.6	2	21	19	II	No treatment	II	No	1265	0	A
335	female	62	No	No	1	No	4.7	No	No	No	No	No	9.9	48	2.3	45.9	1.6	14	68	IA	No treatment	IA	No	1384	0	B
337	male	63	No	No	0	No	9	Yes	No	Yes	No	Yes	10.8	42	2.5	382.4	301.8	18	122	IIIB	TACE	IIIB	Yes	220	1	A
341	female	58	No	No	0	No	5.1	Yes	No	No	No	Yes	15.1	47	1.4	453.8	4.2	17	44	II	No treatment	II	No	1112	0	A
343	male	47	Yes	No	1	No	6.9	No	Yes	No	No	No	4.6	40	5.1	18.7	2.5	18	15	II	No treatment	II	No	1240	0	A
345	female	66	No	No	1	No	6.4	No	No	No	No	No	10	44	2.4	12.6	0.8	11	14	IB	No treatment	IB	No	1360	0	B
347	female	74	No	No	0	No	7.5	Yes	No	No	No	No	14.6	39	6.4	58.2	0.5	26	57	II	TACE	II	Yes	1333	0	B
351	female	47	Yes	No	0	No	7.4	No	No	Yes	No	No	9.2	39	3	3060	9.1	67	594	IIIB	No treatment	IIIB	No	276	1	A
353	female	72	No	No	0	No	6.2	No	No	No	No	Yes	9.6	37	55.1	107.3	2.5	9	117	IB	No treatment	IB	No	NA	NA	B
355	female	53	Yes	No	0	No	3.9	No	No	Yes	No	No	12.7	43	2	32.2	0.9	44	29	IIIB	No treatment	IIIB	No	939	1	B
357	male	70	No	No	0	No	3.6	Yes	No	No	No	Yes	15.5	41	3	647.1	2.1	31	272	II	No treatment	II	No	411	1	A
361	female	62	No	No	0	No	8.3	Yes	No	No	No	No	5.7	46	2.9	39.7	2.3	26	195	II	No treatment	II	No	631	1	B
363	female	83	No	Yes	0	No	2.7	No	No	No	No	No	8.6	41	5	13.3	1.2	8	16	IA	No treatment	IA	No	1256	0	B
365	female	59	No	No	0	No	3.2	Yes	No	Yes	No	No	10.1	45	4	107.1	3.4	10	95	IIIB	No treatment	IIIB	No	595	1	B
367	male	70	No	No	0	No	4.8	No	No	Yes	No	Yes	14.1	44	5.4	12.1	1.9	62	90	IIIB	No treatment	IIIB	No	295	1	B
371	female	80	No	No	0	No	5.6	No	No	Yes	No	No	11.7	43	2.7	7.5	16.5	20	61	IIIB	No treatment	IIIB	No	NA	NA	B
373	male	53	No	No	0	Yes	7.6	Yes	No	Yes	No	Yes	7.3	45	4.6	1	5.1	24	159	IIIB	No treatment	IIIB	No	NA	NA	B
375	male	60	Yes	No	1	No	5.9	Yes	No	Yes	No	No	10	46	1.5	96.6	2.9	47	25	IIIB	No treatment	IIIB	No	846	1	B
377	male	40	No	No	1	No	9.1	Yes	No	Yes	No	No	10.1	42	48.8	9.1	1.6	30	116	IIIB	No treatment	IIIB	No	NA	NA	A
381	male	57	Yes	No	0	No	5.3	Yes	No	No	No	Yes	4	39	3.6	10000	11.9	28	390	IIIA	No treatment	IIIA	No	210	1	A
383	female	73	Yes	Yes	0	No	2.6	No	No	No	No	No	11.3	42	2.4	948.1	1.8	13	24	II	No treatment	II	No	437	1	A
385	male	61	Yes	No	0	No	6.8	Yes	No	No	Yes	No	11	39	2.8	10000	92.5	14	93	IV	TACE	IV	Yes	495	1	A
387	male	70	No	No	0	No	7.3	Yes	No	Yes	No	Yes	10.8	41	6.3	10000	155.4	25	118	IIIB	No treatment	IIIB	No	668	1	A
391	female	76	No	No	0	No	4	Yes	No	No	No	Yes	6	39	5.1	614.5	1.7	9	49	II	No treatment	II	No	NA	NA	A
393	female	67	No	No	0	No	4.5	No	No	No	No	No	5.4	45	1.7	20.6	2.7	10	104	IA	No treatment	IA	No	1269	0	B
395	female	62	Yes	No	0	No	10.3	Yes	No	No	No	No	12.5	48	1.9	14.1	2.2	17	44	II	TACE	II	Yes	1201	0	A
397	male	69	No	No	0	No	1.6	No	No	No	No	No	6.7	42	2.4	4036	23.7	17	32	IA	No treatment	IA	No	1251	0	A
411	male	30	No	No	1	No	7.8	No	No	No	No	Yes	11.5	46	4.6	7.3	0.5	28	61	IB	Chemotherapy	IB	Yes	1193	0	B
413	male	40	No	No	0	No	5.9	No	No	Yes	No	No	5.7	45	5.4	7.2	7.6	18	96	IIIB	Chemotherapy	IIIB	Yes	1188	0	B
415	male	62	Yes	No	0	No	3.8	No	No	No	No	No	5.5	38	2.1	12.2	2.2	14	25	II	No treatment	II	No	1140	0	B
417	female	73	No	No	0	No	7.1	No	No	No	No	No	7.8	41	2.3	50.8	1.5	4	70	IB	No treatment	IB	No	NA	NA	B
421	male	41	No	No	1	No	5.5	No	No	No	No	No	11.4	47	2	109.1	2.3	26	25	IB	TACE	IB	Yes	1120	0	B
423	female	70	Yes	No	0	No	10.6	Yes	No	No	No	Yes	5.4	42	2.1	2791	126.8	7	50	II	No treatment	II	No	88	1	B
425	male	61	Yes	No	0	No	5.2	No	No	Yes	Yes	No	7	39	2.3	18.2	5.3	16	80	IV	No treatment	IV	No	341	1	A
427	male	75	No	Yes	0	No	2.8	No	No	No	No	Yes	8.5	38	1.5	40	2.8	17	113	IIIA	No treatment	IIIA	No	534	1	A
431	male	74	No	No	1	Yes	5.5	Yes	No	Yes	No	No	17.2	46	9.4	45.9	10.2	43	505	IIIB	No treatment	IIIB	No	NA	NA	A
433	female	54	No	No	1	No	8.8	No	No	No	No	No	11.9	46	3.8	17.3	0.9	21	112	IB	TACE	IB	Yes	245	0	B
435	male	61	Yes	No	0	No	9.8	No	No	Yes	No	No	7.9	31	1.6	272.3	0.8	21	222	IIIB	No treatment	IIIB	No	264	1	B
437	male	67	Yes	No	0	Yes	9	Yes	No	Yes	Yes	No	8.5	44	35.5	2.2	11.4	65	137	IV	No treatment	IV	No	98	1	A
441	female	34	Yes	No	0	No	3.5	Yes	No	Yes	No	No	10.6	45	7.2	928.2	4	58	103	IIIB	Chemotherapy	IIIB	Yes	NA	NA	A
443	male	48	No	No	0	No	9.5	No	No	Yes	No	No	15.4	51	3	16.9	5.9	70	63	IIIB	No treatment	IIIB	No	1211	0	B
445	female	49	No	No	0	No	8.6	Yes	No	No	No	No	9.3	45	2.9	307.6	4.2	25	56	II	No treatment	II	No	1181	1	A
447	male	53	Yes	No	0	No	7.5	Yes	No	No	No	Yes	9.1	44	2.5	73.1	0.7	28	50	II	Chemotherapy	II	Yes	709	0	B
451	female	65	No	No	1	No	3.1	No	Yes	No	No	No	9.2	45	0.9	94.4	12.4	21	23	IA	No treatment	IA	No	372	1	A
453	female	58	No	No	0	Yes	3.5	Yes	No	No	No	No	7.8	40	2.7	583	5.2	22	35	II	No treatment	II	No	349	1	A
455	male	62	Yes	No	0	No	6.8	No	No	No	No	No	7.7	39	2.7	174	9.7	12	142	II	Chemotherapy	II	Yes	430	1	B
457	female	66	No	No	1	No	5.4	No	Yes	No	No	No	5.9	44	2.1	32	1	12	19	IB	No treatment	IB	No	1175	0	B
461	female	48	No	No	0	No	4.5	Yes	No	No	Yes	Yes	11.6	42	1.7	1104	1.1	356	129	IV	Chemotherapy	IV	Yes	491	1	A
463	male	63	No	No	1	No	2.2	No	No	No	No	No	63	40	1.7	7.1	1.7	28	18	IA	No treatment	IA	No	1091	0	A
465	male	61	No	No	0	No	4.2	Yes	No	No	No	No	10.4	41	2.8	1928	24.9	15	167	II	No treatment	II	No	NA	NA	A
467	female	68	No	No	0	No	3.8	Yes	No	No	No	No	15.2	41	3.1	46.5	2.6	19	26	II	TACE	II	Yes	1089	0	B
471	male	43	No	No	1	No	2.7	Yes	No	Yes	No	No	13.5	44	7.1	64.6	2.5	46	584	IIIB	Chemotherapy	IIIB	Yes	72	0	A
473	female	64	No	No	0	No	3.6	Yes	No	No	No	No	7.5	45	1.8	21.7	2.3	16	24	IIIB	No treatment	IIIB	No	1142	0	B
475	male	42	No	No	1	No	1.6	No	No	No	No	No	8.4	49	1.7	9.9	2.4	68	74	IA	No treatment	IA	No	1006	0	B
477	male	65	No	No	1	No	5	Yes	No	No	No	No	6.6	39	2	16.7	3.3	12	19	II	Chemotherapy	II	Yes	1141	0	B
483	male	50	Yes	No	1	No	9.5	Yes	No	No	No	No	6.8	47	3.7	1188	6.2	18	261	II	TACE	II	Yes	771	1	B
485	male	79	No	No	0	No	3.2	No	No	No	No	No	9.1	38	3.1	19.8	2.5	27	53	IA	No treatment	IA	No	1114	0	A
487	male	50	Yes	No	0	No	7.6	Yes	No	Yes	No	Yes	8.7	42	7.6	95.1	1.3	24	465	IIIB	No treatment	IIIB	No	1112	0	B
491	male	62	No	No	0	Yes	7	Yes	No	No	No	No	18.9	35	3.6	1825	3.6	28	364	II	No treatment	II	No	326	1	A
493	male	64	No	No	0	No	6.2	No	No	Yes	No	No	8	42	2.4	317.4	2	43	96	IIIB	Chemotherapy	IIIB	Yes	117	1	B
495	female	51	No	No	0	No	2.6	No	No	No	No	No	23.3	46	11.5	21.8	1.8	10	22	IA	No treatment	IA	No	1036	1	B
497	male	70	No	No	0	No	4	No	No	No	No	No	24.6	35	3.1	17.3	5.8	189	34	IA	No treatment	IA	No	1062	0	B
511	female	59	No	No	0	No	5.7	No	No	No	No	No	9.5	45	2.5	15.5	2.2	12	26	IB	No treatment	IB	No	1098	0	B
513	male	57	Yes	No	0	No	3.8	No	No	Yes	Yes	Yes	8.9	40	4	1678	2.1	340	147	IV	No treatment	IV	No	91	1	B
515	male	44	No	No	0	No	6.7	No	No	No	No	Yes	4.9	47	2.3	0.6	1.1	13	97	IB	Chemotherapy	IB	Yes	773	1	B
517	male	55	No	No	0	No	4.3	No	No	No	No	No	10.3	38	2.9	7.3	1	12	17	IA	No treatment	IA	No	1074	0	B
521	male	75	No	No	0	No	9.9	Yes	No	No	No	No	9.5	38	34.8	43	1.3	12	539	II	No treatment	II	No	1041	0	B
523	male	70	Yes	No	0	No	6.6	Yes	No	No	No	Yes	8.8	37	3	3453	1.7	10	63	II	No treatment	II	No	362	1	B
525	female	52	Yes	No	0	No	3.8	No	No	Yes	Yes	No	10.8	45	5.2	918.4	3.5	83	132	IV	No treatment	IV	No	139	1	B
531	female	56	No	No	1	No	5.7	No	No	No	No	No	8.5	37	18.2	163.4	2.9	46	549	IB	Chemotherapy	IB	Yes	1077	0	B
533	female	50	No	No	0	No	4	Yes	No	No	No	No	19.7	40	1.5	4.1	0.5	10	42	II	No treatment	II	No	1028	0	B
535	female	41	Yes	No	0	No	5.5	No	No	Yes	No	No	9.5	41	2.3	46.5	0.9	20	106	IIIB	No treatment	IIIB	No	184	1	B
537	male	67	No	No	0	No	8.8	Yes	No	Yes	No	Yes	18.4	37	2.2	3159	1.9	66	560	IIIB	No treatment	IIIB	No	185	1	A
541	male	50	Yes	No	0	No	3	Yes	No	No	No	No	10.9	44	5.1	0.6	1.6	63	585	II	Chemotherapy	II	Yes	1035	0	B
543	male	57	Yes	No	0	No	7.8	Yes	No	No	No	No	14.2	43	4.8	18.8	5.8	29	106	II	No treatment	II	No	1057	0	B
545	male	68	No	Yes	0	No	3	No	No	No	No	No	10.2	39	2.1	12.9	1.4	27	74	IA	No treatment	IA	No	1038	0	B
547	male	51	Yes	No	0	No	6	Yes	Yes	Yes	No	Yes	11.8	46	56.1	509.6	3.4	24	41	IIIB	TACE	IIIB	Yes	957	1	B
551	male	61	No	No	0	No	5.8	No	No	No	No	No	8.5	41	4.7	0.6	4.6	9	38	IB	Chemotherapy	IB	Yes	903	0	B
553	male	53	No	No	1	No	3.6	No	No	No	No	No	8.6	37	3.6	0.7	5.6	23	29	IA	No treatment	IA	No	718	0	A
555	male	55	Yes	No	1	No	8.2	No	Yes	No	No	No	13.7	33	2.1	164.7	3.5	28	70	II	Chemotherapy	II	Yes	508	1	A
557	female	49	Yes	No	0	No	7.3	Yes	No	Yes	No	No	9.3	24	6.4	43.9	1.6	32	420	IIIB	Chemotherapy	IIIB	Yes	869	1	A
561	male	60	No	No	0	No	4.3	No	No	No	No	Yes	12.5	38	1.6	19.1	2.5	19	1.6	IIIB	No treatment	IIIB	No	1009	0	B
563	female	57	No	No	0	No	4.4	Yes	No	No	No	No	10.2	43	2.2	10.7	1.8	16	69	II	No treatment	II	No	1001	1	B
565	female	72	Yes	No	1	No	8.1	Yes	Yes	No	No	No	10.9	45	3.8	12	1.2	13	31	II	No treatment	II	No	912	0	A
567	male	54	Yes	No	1	No	11.8	Yes	No	Yes	No	No	12.3	42	33.4	68.2	2.4	33	55	IIIB	No treatment	IIIB	No	169	1	B
571	male	57	Yes	No	0	No	5.6	No	No	No	No	Yes	13.1	44	2.4	10000	16	47	137	IIIB	No treatment	IIIB	No	984	0	B
573	male	69	No	Yes	0	No	3.9	No	No	No	No	No	6.7	44	7.3	72.6	3.1	25	34	IA	Chemotherapy	IA	Yes	986	0	B
575	female	58	No	No	1	No	3.6	No	No	No	No	No	23.2	42	1.7	0.6	0.8	18	19	IA	No treatment	IA	No	970	0	A
577	female	52	Yes	No	0	No	6.6	No	No	No	No	No	10.2	43	3.6	8.2	4.6	20	24	II	No treatment	II	No	956	0	B
581	female	73	Yes	No	0	No	4.5	No	No	No	No	No	9.1	42	2.9	70.3	1.9	8	70	II	Chemotherapy	II	Yes	966	0	A
583	female	82	Yes	No	0	No	6.4	Yes	No	No	No	No	6.2	38	3.4	10000	23.7	29	136	II	TACE	II	Yes	247	1	A
585	male	41	Yes	No	1	No	2.5	No	No	No	No	No	13.4	47	2.2	190.3	4	44	17	II	Chemotherapy	II	Yes	875	0	A
587	male	54	No	No	0	No	2.9	Yes	No	No	No	Yes	298.5	40	5.2	409	4.5	230	5.2	IIIB	No treatment	IIIB	No	220	0	A
591	male	57	No	No	0	No	8	Yes	No	No	No	No	192.8	43	1.9	624.9	5.5	261	339	II	TACE	II	Yes	181	1	B
611	male	72	No	No	0	No	5.5	No	No	No	No	No	16.2	46	27.5	35.4	4.1	18	40	IB	Chemotherapy	IB	Yes	816	0	B
613	female	57	Yes	No	0	No	5.1	Yes	No	No	Yes	No	8.1	47	5.2	16.5	1.2	13	43	IV	Chemotherapy	IV	Yes	623	1	B
617	female	49	No	No	1	No	5.4	Yes	No	Yes	No	No	17.5	44	1.3	33	1.1	17	66	IIIB	No treatment	IIIB	No	834	0	B
615	male	51	No	No	1	No	3	Yes	No	No	No	No	6	41	3.1	35.7	5.4	15	35	II	TACE	II	Yes	519	0	B
621	female	70	No	No	0	No	6.7	No	No	No	No	No	17.7	47	2.7	219.6	3.3	17	51	IB	No treatment	IB	No	863	0	B
623	female	71	No	No	1	No	2.9	Yes	No	No	No	No	9.7	50	1.5	11.7	3	27	24	IIIB	No treatment	IIIB	No	357	1	B
625	female	67	Yes	No	0	No	7	No	No	Yes	No	No	12.5	47	1.6	26.2	1.4	17	71	IIIB	No treatment	IIIB	No	897	0	B
627	male	65	No	No	0	No	7.1	No	No	No	No	No	10.2	48	16	80.6	5.8	33	86	IB	Chemotherapy	IB	Yes	851	0	A
631	female	59	Yes	No	0	No	11.8	Yes	No	No	No	No	10.8	48	4	1576	8.1	30	167	II	No treatment	II	No	874	0	A
633	male	86	No	Yes	0	No	2.8	No	No	No	No	Yes	6.6	30	3	130.5	1.6	11	47	IIIB	No treatment	IIIB	No	330	0	A
635	male	58	No	No	0	No	6.5	No	No	No	No	No	11.4	50	2.5	85.9	4	22	38	IB	No treatment	IB	No	856	0	B
637	male	57	No	No	1	No	5.8	Yes	Yes	No	No	No	10.4	38	40.9	83.5	5.6	37	175	II	No treatment	II	No	274	1	A
641	male	68	No	No	0	No	5.9	No	No	No	No	No	22.9	37	3.7	229.8	1.7	32	316	IB	No treatment	IB	No	305	0	B
643	male	52	No	No	0	No	9.7	Yes	No	No	No	No	7.7	37	3	287.7	3.2	20	162	II	TACE	II	Yes	257	0	A
645	male	70	No	No	0	No	4.8	Yes	No	Yes	No	No	34.4	50	8.9	0.6	191.4	132	98	IIIB	No treatment	IIIB	No	31	1	A
647	male	68	No	No	0	No	4.7	Yes	No	No	No	No	11.4	46	2	2435	3.7	11	28	II	Chemotherapy	II	Yes	820	0	B
651	male	60	No	No	1	No	4.2	Yes	Yes	Yes	No	No	17.4	48	2.9	109.9	13.9	20	62	IIIB	No treatment	IIIB	No	367	1	B
653	male	74	No	Yes	0	No	10	Yes	No	No	No	Yes	11.7	40	1.3	1410	2.6	14	89	II	Chemotherapy	II	Yes	470	1	A
655	female	60	No	No	0	No	4.5	No	No	Yes	No	Yes	9.2	43	2.5	205.2	3.3	23	18	IIIB	No treatment	IIIB	No	717	1	A
657	male	70	No	Yes	1	No	3.6	No	No	No	No	No	16	39	2.8	54.3	2.1	30	72	IA	No treatment	IA	No	806	0	B
661	female	65	No	No	0	No	9.7	No	No	No	No	No	4.1	41	3.5	31.8	1.8	14	57	IIIB	No treatment	IIIB	No	768	0	B
663	female	32	Yes	No	1	No	3.2	No	No	No	No	No	20.2	43	5445	25.5	1.1	113	74	II	TACE	II	Yes	793	0	A
665	male	60	No	No	0	No	8.1	No	No	No	No	No	9.3	40	2514	4.8	1.7	21	26	IB	No treatment	IB	No	774	0	B
667	female	67	Yes	Yes	0	No	9	No	No	No	No	No	5.6	39	4.1	8.5	2.1	16	25	II	No treatment	II	No	423	1	B
673	female	57	No	No	1	No	3	No	No	No	No	No	11.2	43	2.8	11.6	1.7	16	11	IA	No treatment	IA	No	724	0	B
675	male	78	No	No	0	No	9.5	Yes	No	No	No	No	7.7	44	9.6	17.4	3.4	19	42	II	No treatment	II	No	613	0	B
677	female	43	No	No	1	No	5.7	No	No	No	No	No	15.3	40	3.8	8.6	1.2	14	16	IB	No treatment	IB	No	683	0	A
681	male	71	No	No	1	No	7.7	Yes	Yes	No	No	No	14.8	42	973.1	19.3	1.7	16	136	II	Chemotherapy	II	Yes	523	1	A
683	male	50	Yes	No	1	No	7.4	Yes	No	No	No	No	11.9	45	1.8	10.8	2.7	23	54	II	Chemotherapy	II	Yes	730	0	B
685	male	67	No	No	1	No	4.2	Yes	No	Yes	No	No	21.3	48	7.7	287.8	4.8	22	46	IIIB	No treatment	IIIB	No	417	0	A
687	male	61	No	No	0	No	9.4	No	No	No	No	No	11.9	47	3.3	9.4	2.9	54	260	IB	No treatment	IB	No	694	0	B
691	male	68	No	No	0	No	5.2	No	No	No	No	No	6.3	45	22.4	18.5	2.9	10	30	IB	TACE	IB	Yes	235	0	A
693	female	39	No	No	0	No	2.1	No	No	No	No	No	10.8	46	6.2	12.2	0.4	14	17	IA	Chemotherapy	IA	Yes	715	0	B
811	male	69	No	No	0	No	7.7	Yes	No	No	No	No	12.6	58	1265	0.6	4.8	18	63	II	Chemotherapy	II	Yes	650	1	A
813	female	75	No	Yes	0	No	6.3	Yes	No	No	No	No	13.1	40	2.7	13	1.5	31	67	II	No treatment	II	No	516	1	B
817	female	41	No	No	0	No	5	Yes	No	No	No	No	18.6	49	3.4	147.3	3.8	127	423	II	Chemotherapy	II	Yes	583	0	B
823	female	50	No	No	1	No	4.5	No	No	No	No	No	12	49	2.6	23.2	2.4	14	11	IA	No treatment	IA	No	637	0	B
821	male	65	Yes	No	0	Yes	6.1	Yes	No	No	No	No	21.4	43	3.4	6.7	0.6	10	40	II	Chemotherapy	II	Yes	691	0	B
825	male	47	No	No	0	No	7.6	No	No	No	No	No	8.9	47	3.8	0.6	3.5	18	36	IB	No treatment	IB	No	626	0	B
827	male	46	No	No	0	No	9.5	Yes	No	No	No	Yes	15.7	35	1.4	142.4	6	138	184	II	Chemotherapy	II	Yes	283	0	A
831	male	58	No	No	1	No	9.8	Yes	No	Yes	No	No	9.3	46	3.2	5934	3.1	20	150	IIIB	Chemotherapy	IIIB	Yes	162	1	B
833	male	56	No	No	0	No	8.8	Yes	No	No	No	No	7.7	38	1.2	2044	1.1	17	95	II	No treatment	II	No	NA	NA	B
835	male	75	No	No	0	No	5.6	No	No	No	No	No	16.6	45	4.2	17.8	1.4	27	210	IB	No treatment	IB	No	573	0	B
841	male	62	No	No	1	No	7	No	No	No	No	Yes	13.1	44	3	103.2	5.7	24	82	IB	Chemotherapy	IB	Yes	571	0	A
843	female	65	No	No	0	No	8.7	Yes	No	No	No	No	8.7	45	15	24.9	2.9	9	17	II	No treatment	II	No	566	0	B
845	female	77	Yes	No	0	No	7.8	Yes	No	No	No	No	5.9	43	3.8	34.1	1.2	16	34	II	No treatment	II	No	415	1	B
847	female	65	Yes	No	0	No	5	Yes	No	No	No	No	9.1	38	5.2	2801	3.2	18	66	II	TACE	II	Yes	276	1	B
851	female	66	Yes	No	0	No	8.1	No	No	No	No	Yes	5.6	44	2.9	67.5	4.7	13	25	IIIB	No treatment	IIIB	No	562	0	A
853	male	66	Yes	No	0	No	6	No	No	Yes	Yes	No	18.8	46	3.3	139.1	12.6	11	21	IV	No treatment	IV	No	48	0	A
855	female	55	Yes	No	1	No	9	No	No	No	No	No	9.9	64	2.8	129.2	1.1	30	349	II	TACE	II	Yes	554	0	B
857	male	67	No	No	0	No	4	Yes	No	Yes	No	No	14.1	45	2.4	1219	1.6	34	22	IIIB	Chemotherapy	IIIB	Yes	521	0	B
861	male	65	No	No	0	No	5.5	Yes	No	No	No	No	15.1	50	12.3	30.1	4.1	32	116	IIIB	No treatment	IIIB	No	544	0	A
863	female	71	No	No	0	No	4	No	No	No	No	No	11.8	44	5.8	2278	3.4	12	82	IA	No treatment	IA	No	732	0	A
865	male	65	No	No	1	No	6	No	No	No	No	Yes	12.6	68	2.3	26	3.1	25	135	IB	No treatment	IB	No	537	0	B
867	female	76	No	No	0	Yes	7	No	No	No	No	Yes	4.4	44	1.3	1.9	20	19	193	IIIB	No treatment	IIIB	No	587	0	A
871	male	49	No	No	1	No	4	No	No	No	No	Yes	95.8	41	2.5	2251	10.9	276	574	IA	Chemotherapy	IA	Yes	511	0	A
875	female	49	No	No	0	No	7	No	No	No	No	No	13	51	2.2	96.4	0.9	28	110	IIIB	No treatment	IIIB	No	548	0	B
877	female	38	No	No	0	No	3.5	No	No	No	No	No	8.4	49	3.8	42.4	1.5	31	148	IA	Chemotherapy	IA	Yes	545	0	B
881	male	49	No	No	0	No	8	Yes	No	No	No	No	15.2	52	1.6	150.7	36	34	123	II	Chemotherapy	II	Yes	526	0	A
883	female	74	No	No	0	No	3	No	Yes	No	No	No	13.5	41	3.7	17.6	6.5	24	224	IA	No treatment	IA	No	569	0	B
885	male	82	No	No	0	No	4.5	No	No	No	No	No	16.6	52	3.5	794.7	4	37	251	IA	No treatment	IA	No	575	0	A
911	female	69	No	No	0	No	11	Yes	No	No	No	No	12.6	47	2.8	82.8	1.5	18	99	IIIB	Chemotherapy	IIIB	Yes	514	0	B
913	male	56	No	No	0	No	3	No	Yes	No	No	No	33.6	46	2.8	19.2	2.8	23	29	IA	No treatment	IA	No	511	0	B
915	female	55	No	No	0	No	6.5	Yes	No	Yes	Yes	No	11.9	45	2.8	27.4	3.3	9	28	IV	No treatment	IV	No	569	0	B
917	male	70	No	No	1	No	4	No	No	No	No	No	7.8	38	6.1	22.8	3.2	12	19	IIIB	Chemotherapy	IIIB	Yes	481	1	A
921	male	50	Yes	No	0	No	10.5	Yes	No	No	No	Yes	8.7	42	7.6	95.1	1.3	24	465	IIIB	No treatment	IIIB	No	561	0	B
923	female	72	No	No	0	No	5	Yes	No	No	No	Yes	16.1	49	3.4	70.1	3	45	90	IIIB	No treatment	IIIB	No	393	1	B
925	female	67	Yes	No	1	No	9	Yes	No	No	No	No	14.2	46	2.6	14.7	1.5	70	19	IIIB	Chemotherapy	IIIB	Yes	547	0	B
927	female	66	No	No	0	No	5.5	No	No	No	No	No	9.8	48	2.1	163.4	4.3	13	52	IIIB	No treatment	IIIB	No	477	0	B
931	male	65	Yes	No	0	No	6	No	No	No	No	No	11	43	1.7	153	3.3	16	63	II	TACE	II	Yes	488	0	B
937	female	60	No	No	0	No	3	No	No	No	No	No	7.8	48	3.3	27.9	0.8	18	20	IA	No treatment	IA	No	482	0	B
941	male	61	Yes	No	1	No	5.1	No	Yes	No	No	No	24.5	39	9.7	45.9	3.4	88	64	IIIB	TACE	IIIB	Yes	498	0	B
945	female	81	No	No	0	Yes	4	Yes	No	No	No	No	10.7	40	2.6	81.2	3.6	14	272	IIIB	No treatment	IIIB	No	462	0	A
947	female	41	No	No	0	No	4	Yes	No	No	No	No	15.3	46	2.2	6.9	1.5	13	12	II	Chemotherapy	II	Yes	461	0	B
951	male	70	Yes	No	0	No	6	No	No	No	No	No	20.8	36	2.1	158.2	2	253	48	IIIB	Chemotherapy	IIIB	Yes	492	0	B
953	female	70	Yes	No	0	Yes	7.8	No	No	No	No	No	4.7	40	2.2	1.7	20.1	12	30	IIIB	No treatment	IIIB	No	123	1	A
957	female	47	Yes	No	0	No	2.5	No	No	No	No	No	4.7	45	2.7	5.8	2.21	15	23	IIIB	No treatment	IIIB	No	487	0	B
961	female	61	Yes	No	0	No	4.8	Yes	No	Yes	No	Yes	137.7	42	3.9	10000	5.3	359	1003	IIIB	No treatment	IIIB	No	48	1	A
963	male	47	No	No	0	No	9	No	Yes	No	No	No	13.2	49	3567	26.2	2.4	84	64	IIIB	No treatment	IIIB	No	401	0	A
965	male	65	No	No	0	No	4.5	Yes	No	No	No	Yes	171.1	41	1.3	10000	189.4	152	237	II	No treatment	II	No	431	0	A
971	male	48	Yes	No	1	No	1.5	No	No	No	No	No	11	47	1.3	237.3	1.6	11	22	II	No treatment	II	No	462	0	A
973	male	70	No	No	0	No	2	No	No	No	No	Yes	15	49	1.9	848.3	4.4	23	66	IA	No treatment	IA	No	453	0	A
975	female	70	Yes	No	0	No	5.3	Yes	No	No	No	No	12.4	51	1.8	2293	1.6	19	70	IIIB	Chemotherapy	IIIB	Yes	331	0	B
977	female	72	Yes	No	1	No	9	Yes	No	Yes	Yes	Yes	11.3	47	1.9	163.3	2.4	30	207	IV	Chemotherapy	IV	Yes	164	0	B
981	female	65	No	No	0	No	7.5	Yes	No	Yes	No	No	16.2	44	5.8	0.8	2.6	8	24	IIIB	Chemotherapy	IIIB	Yes	447	0	B
983	female	65	No	No	1	No	3.3	No	No	No	No	No	14.6	49	4.6	28.3	2.2	17	20	IA	No treatment	IA	No	330	0	B
987	male	63	Yes	No	0	No	7	No	No	No	No	No	9.3	44	15.3	249	3.6	15	47	II	TACE	II	Yes	427	0	A
993	female	63	No	No	1	No	3.7	No	Yes	No	No	No	23	46	3.5	406.3	1.4	16	25	IIIB	No treatment	IIIB	No	400	0	B
995	female	69	No	No	0	No	4.5	No	No	No	No	No	11.6	45	4.3	28.6	2.4	10	20	IIIB	Chemotherapy	IIIB	Yes	379	0	B
