# Supplementary material for: TGFβ-induced long non-coding RNA LINC00313 activates Wnt signaling and promotes cholangiocarcinoma
Source: EMBO Rep. 2024 Feb 8;25(3):11. doi: 10.1038/s44319-024-00075-z (PMC10933437; doi:10.1038/s44319-024-00075-z)
Supplement: Supplementary file 14 — Source Data Fig. 8 [file 44319_2024_75_MOESM14_ESM.zip › Figure 8/8D(new 8E)/mutational_analysis.xlsx]

## Sheet: WES_SNV_Somatic_mutation_253_sa
Sample_ID	Gene	Mutation_Type	Exon_Rank	AF	AD_wild	AD_mutant	DP	AF_Normal	AD_wild_Normal	AD_mutant_Normal	DP_Normal	CHROM	POS	dbsnp_ID	COSM_ID	REF	ALT	Pop_Freq_max	Transcript_ID	HGVS_P	HGVS_C	F1R2	F2R1	HGVS	Description	Mutation
117	IDH1	missense_variant	4	0.151	141	25	166	0	129	0	129	2	209113113	rs121913499	COSV61615256	G	A	0	NM_005896.3	p.Arg132Cys	c.394C>T	78.9	63.16	NM_005896.3(IDH1):c.394C>T(p.Arg132Cys)	p.R132C	IDH1_209113113
123	IDH1	missense_variant	4	0.185	167	38	205	0	110	0	110	2	209113113	rs121913499	COSV61615256	G	A	0	NM_005896.3	p.Arg132Cys	c.394C>T	95.25	66.13	NM_005896.3(IDH1):c.394C>T(p.Arg132Cys)	p.R132C	IDH1_209113113
177	IDH1	missense_variant	4	0.298	87	37	124	0	97	0	97	2	209113113	rs121913499	COSV61615256	G	A	0	NM_005896.3	p.Arg132Cys	c.394C>T	47.23	38.14	NM_005896.3(IDH1):c.394C>T(p.Arg132Cys)	p.R132C	IDH1_209113113
187	IDH1	missense_variant	4	0.311	124	56	180	0	87	0	87	2	209113112	rs121913500	COSV61615420	C	A	0	NM_005896.3	p.Arg132Leu	c.395G>T	57.23	64.32	NM_005896.3(IDH1):c.395G>T(p.Arg132Leu)	p.R132L	IDH1_209113112
285	IDH1	missense_variant	4	0.235	156	48	204	0	115	0	115	2	209113112	rs121913500	COSV61615420	C	A	0	NM_005896.3	p.Arg132Leu	c.395G>T	86.23	68.24	NM_005896.3(IDH1):c.395G>T(p.Arg132Leu)	p.R132L	IDH1_209113112
361	IDH1	missense_variant	4	0.429	104	78	182	0	136	0	136	2	209113113	rs121913499	COSV61615456	G	C	0	NM_005896.3	p.Arg132Gly	c.394C>G	52.36	49.42	NM_005896.3(IDH1):c.394C>G(p.Arg132Gly)	p.R132G	IDH1_209113113
443	IDH1	missense_variant	4	0.133	130	20	150	0	131	0	131	2	209113113	rs121913499	COSV61615256	G	A	0	NM_005896.3	p.Arg132Cys	c.394C>T	72.14	56.6	NM_005896.3(IDH1):c.394C>T(p.Arg132Cys)	p.R132C	IDH1_209113113
473	IDH1	missense_variant	4	0.733	59	162	221	0	97	0	97	2	209113113	rs121913499	COSV61615256	G	A	0	NM_005896.3	p.Arg132Cys	c.394C>T	31.72	28.89	NM_005896.3(IDH1):c.394C>T(p.Arg132Cys)	p.R132C	IDH1_209113113
487	IDH1	missense_variant	4	0.207	115	30	145	0	111	0	111	2	209113113	rs121913499	COSV61615256	G	A	0	NM_005896.3	p.Arg132Cys	c.394C>T	64.17	48.12	NM_005896.3(IDH1):c.394C>T(p.Arg132Cys)	p.R132C	IDH1_209113113
531	IDH1	missense_variant	4	0.071	144	11	155	0	107	0	107	2	209113113	rs121913499	COSV61615256	G	A	0	NM_005896.3	p.Arg132Cys	c.394C>T	66.5	71.6	NM_005896.3(IDH1):c.394C>T(p.Arg132Cys)	p.R132C	IDH1_209113113
571	IDH1	missense_variant	4	0.19	124	29	153	0	92	0	92	2	209113113	rs121913499	COSV61615256	G	A	0	NM_005896.3	p.Arg132Cys	c.394C>T	49.23	74.6	NM_005896.3(IDH1):c.394C>T(p.Arg132Cys)	p.R132C	IDH1_209113113
577	IDH1	missense_variant	4	0.284	116	46	162	0	87	0	87	2	209113113	rs121913499	COSV61615256	G	A	0	NM_005896.3	p.Arg132Cys	c.394C>T	65.2	51.26	NM_005896.3(IDH1):c.394C>T(p.Arg132Cys)	p.R132C	IDH1_209113113
613	IDH1	missense_variant	4	0.352	114	62	176	0	47	0	47	2	209113113	rs121913499	COSV61615256	G	A	0	NM_005896.3	p.Arg132Cys	c.394C>T	48.23	64.39	NM_005896.3(IDH1):c.394C>T(p.Arg132Cys)	p.R132C	IDH1_209113113
621	IDH1	missense_variant	4	0.25	138	46	184	0	68	0	68	2	209113112	rs121913500	COSV61615420	C	A	0	NM_005896.3	p.Arg132Leu	c.395G>T	75.24	63.22	NM_005896.3(IDH1):c.395G>T(p.Arg132Leu)	p.R132L	IDH1_209113112
623	IDH1	missense_variant	4	0.231	163	49	212	0	80	0	80	2	209113112	rs121913500	COSV61615420	C	A	0	NM_005896.3	p.Arg132Leu	c.395G>T	73.32	90.17	NM_005896.3(IDH1):c.395G>T(p.Arg132Leu)	p.R132L	IDH1_209113112
627	IDH1	missense_variant	4	0.271	137	51	188	0	74	0	74	2	209113113	rs121913499	COSV61615256	G	A	0	NM_005896.3	p.Arg132Cys	c.394C>T	62.26	72.24	NM_005896.3(IDH1):c.394C>T(p.Arg132Cys)	p.R132C	IDH1_209113113
651	IDH1	missense_variant	4	0.128	143	21	164	0	96	0	96	2	209113112	rs121913500	COSV61615420	C	A	0	NM_005896.3	p.Arg132Leu	c.395G>T	66.11	76.1	NM_005896.3(IDH1):c.395G>T(p.Arg132Leu)	p.R132L	IDH1_209113112
661	IDH1	missense_variant	4	0.148	156	27	183	0	93	0	93	2	209113112	rs121913500	COSV61615420	C	A	0	NM_005896.3	p.Arg132Leu	c.395G>T	77.15	76.12	NM_005896.3(IDH1):c.395G>T(p.Arg132Leu)	p.R132L	IDH1_209113112
667	IDH1	missense_variant	4	0.127	144	21	165	0	81	0	81	2	209113112	rs121913500	COSV61615420	C	A	0	NM_005896.3	p.Arg132Leu	c.395G>T	73.13	70.8	NM_005896.3(IDH1):c.395G>T(p.Arg132Leu)	p.R132L	IDH1_209113112
673	IDH1	missense_variant	4	0.213	133	36	169	0	102	0	102	2	209113113	rs121913499	COSV61615256	G	A	0	NM_005896.3	p.Arg132Cys	c.394C>T	64.11	66.25	NM_005896.3(IDH1):c.394C>T(p.Arg132Cys)	p.R132C	IDH1_209113113
813	IDH1	missense_variant	4	0.495	97	95	192	0	82	0	82	2	209113112	rs121913500	COSV61615420	C	A	0	NM_005896.3	p.Arg132Leu	c.395G>T	34.4	63.55	NM_005896.3(IDH1):c.395G>T(p.Arg132Leu)	p.R132L	IDH1_209113112
845	IDH1	missense_variant	4	0.257	159	55	214	0	83	0	83	2	209113112	rs121913500	COSV61615420	C	A	0	NM_005896.3	p.Arg132Leu	c.395G>T	63.27	94.28	NM_005896.3(IDH1):c.395G>T(p.Arg132Leu)	p.R132L	IDH1_209113112
855	IDH1	missense_variant	4	0.099	155	17	172	0	101	0	101	2	209113113	rs121913499	COSV61615256	G	A	0	NM_005896.3	p.Arg132Cys	c.394C>T	79.5	74.12	NM_005896.3(IDH1):c.394C>T(p.Arg132Cys)	p.R132C	IDH1_209113113
861	IDH1	missense_variant	4	0.087	240	23	263	0	76	0	76	2	209113113	rs121913499	COSV61615256	G	A	0	NM_005896.3	p.Arg132Cys	c.394C>T	112.18	125.5	NM_005896.3(IDH1):c.394C>T(p.Arg132Cys)	p.R132C	IDH1_209113113
921	IDH1	missense_variant	4	0.351	100	54	154	0	84	0	84	2	209113113	rs121913499	COSV61615256	G	A	0	NM_005896.3	p.Arg132Cys	c.394C>T	50.24	47.3	NM_005896.3(IDH1):c.394C>T(p.Arg132Cys)	p.R132C	IDH1_209113113
957	IDH1	missense_variant	4	0.184	111	25	136	0	109	0	109	2	209113113	rs121913499	COSV61615256	G	A	0	NM_005896.3	p.Arg132Cys	c.394C>T	58.15	49.1	NM_005896.3(IDH1):c.394C>T(p.Arg132Cys)	p.R132C	IDH1_209113113
975	IDH1	missense_variant	4	0.104	120	14	134	0	107	0	107	2	209113113	rs121913499	COSV61615256	G	A	0	NM_005896.3	p.Arg132Cys	c.394C>T	50.6	65.8	NM_005896.3(IDH1):c.394C>T(p.Arg132Cys)	p.R132C	IDH1_209113113
981	IDH1	missense_variant	4	0.282	125	49	174	0	101	0	101	2	209113113	rs121913499	COSV61615649	G	T	0	NM_005896.3	p.Arg132Ser	c.394C>A	53.22	70.27	NM_005896.3(IDH1):c.394C>A(p.Arg132Ser)	p.R132S	IDH1_209113113
995	IDH1	missense_variant	4	0.134	161	25	186	0	139	0	139	2	209113113	rs121913499	COSV61615256	G	A	0	NM_005896.3	p.Arg132Cys	c.394C>T	87.7	73.17	NM_005896.3(IDH1):c.394C>T(p.Arg132Cys)	p.R132C	IDH1_209113113
557	IDH1	missense_variant	4	0.037	154	6	160	0	73	0	73	2	209113113	rs121913499	COSV61615256	G	A	0	NM_005896.3	p.Arg132Cys	c.394C>T	71.5	81.1	NM_005896.3(IDH1):c.394C>T(p.Arg132Cys)	p.R132C	IDH1_209113113
171	IDH2	missense_variant	4	0.231	277	83	360	0	214	0	214	15	90631839	rs1057519906	COSV57468942	T	A	0	NM_002168.3	p.Arg172Trp	c.514A>T	127.47	145.36	NM_002168.3(IDH2):c.514A>T(p.Arg172Trp)	p.R172W	IDH2_90631839
315	IDH2	missense_variant	4	0.078	282	24	306	0	188	0	188	15	90631838	rs121913503	COSV57468971	C	A	0	NM_002168.3	p.Arg172Met	c.515G>T	157.13	120.1	NM_002168.3(IDH2):c.515G>T(p.Arg172Met)	p.R172M	IDH2_90631838
355	IDH2	missense_variant	4	0.249	181	60	241	0	134	0	134	15	90631839	rs1057519906	COSV57468942	T	A	0	NM_002168.3	p.Arg172Trp	c.514A>T	89.25	92.35	NM_002168.3(IDH2):c.514A>T(p.Arg172Trp)	p.R172W	IDH2_90631839
367	IDH2	missense_variant	4	0.161	198	38	236	0	184	0	184	15	90631838	rs121913503	COSV57468971	C	A	0	NM_002168.3	p.Arg172Met	c.515G>T	104.23	93.15	NM_002168.3(IDH2):c.515G>T(p.Arg172Met)	p.R172M	IDH2_90631838
481	IDH2	missense_variant	4	0.191	212	50	262	0	227	0	227	15	90631839	rs1057519906	COSV57468942	T	A	0	NM_002168.3	p.Arg172Trp	c.514A>T	113.17	96.32	NM_002168.3(IDH2):c.514A>T(p.Arg172Trp)	p.R172W	IDH2_90631839
551	IDH2	missense_variant	4	0.456	199	167	366	0	127	0	127	15	90631837	rs1057519736	COSV57468772	C	G	0	NM_002168.3	p.Arg172Ser	c.516G>C	107.79	92.88	NM_002168.3(IDH2):c.516G>C(p.Arg172Ser)	p.R172S	IDH2_90631837
563	IDH2	missense_variant	4	0.371	222	131	353	0	187	0	187	15	90631839	rs1057519906	COSV57468942	T	A	0	NM_002168.3	p.Arg172Trp	c.514A>T	129.55	93.75	NM_002168.3(IDH2):c.514A>T(p.Arg172Trp)	p.R172W	IDH2_90631839
615	IDH2	missense_variant	4	0.316	307	142	449	0	128	0	128	15	90631838	rs121913503	COSV57468734	C	T	0	NM_002168.3	p.Arg172Lys	c.515G>A	161.74	146.68	NM_002168.3(IDH2):c.515G>A(p.Arg172Lys)	p.R172K	IDH2_90631838
675	IDH2	missense_variant	4	0.376	189	114	303	0.004	264	1	265	15	90631838	rs121913503	COSV57468734	C	T	0	NM_002168.3	p.Arg172Lys	c.515G>A	86.64	102.5	NM_002168.3(IDH2):c.515G>A(p.Arg172Lys)	p.R172K	IDH2_90631838
693	IDH2	missense_variant	4	0.177	256	55	311	0	215	0	215	15	90631839	.	.	TG	AA	0	NM_002168.3	p.Arg172Trp	c.513_514delinsTT	112.27	143.27	NM_002168.3(IDH2):c.513_514delinsTT(p.Arg172Trp)	p.R172W	IDH2_90631839
821	IDH2	missense_variant	4	0.233	277	84	361	0	301	0	301	15	90631837	rs1057519736	COSV57468772	C	G	0	NM_002168.3	p.Arg172Ser	c.516G>C	138.45	138.39	NM_002168.3(IDH2):c.516G>C(p.Arg172Ser)	p.R172S	IDH2_90631837
947	IDH2	missense_variant	4	0.366	177	102	279	0	159	0	159	15	90631838	rs121913503	COSV57468971	C	A	0	NM_002168.3	p.Arg172Met	c.515G>T	107.47	69.54	NM_002168.3(IDH2):c.515G>T(p.Arg172Met)	p.R172M	IDH2_90631838
483	IDH2	missense_variant	4	0.155	290	53	343	0	215	0	215	15	90631838	.	.	C	T	0	NM_002168.3	p.Arg172Lys	c.515G>A	158,32,1	130,20,2	NM_002168.3(IDH2):c.515G>A(p.Arg172Lys)	p.R172K	IDH2_90631838
131	KRAS	missense_variant	2	0.301	65	28	93	0	39	0	39	12	25398284	rs121913529	COSV55497419	C	A	0	NM_033360.3	p.Gly12Val	c.35G>T	29.14	35.14	NM_033360.3(KRAS):c.35G>T(p.Gly12Val)	p.G12V	KRAS_25398284
217	KRAS	missense_variant	2	0.082	78	7	85	0	31	0	31	12	25398284	rs121913529	COSV55497479	C	G	0	NM_033360.3	p.Gly12Ala	c.35G>C	42.2	36.5	NM_033360.3(KRAS):c.35G>C(p.Gly12Ala)	p.G12A	KRAS_25398284
221	KRAS	missense_variant	2	0.118	82	11	93	0	19	0	19	12	25398284	rs121913529	COSV55497369	C	T	1.976e-05	NM_033360.3	p.Gly12Asp	c.35G>A	43.5	39.6	NM_033360.3(KRAS):c.35G>A(p.Gly12Asp)	p.G12D	KRAS_25398284
235	KRAS	missense_variant	2	0.451	45	37	82	0	24	0	24	12	25398285	rs121913530	COSV55497461	C	T	0	NM_033360.3	p.Gly12Ser	c.34G>A	22.24	23.13	NM_033360.3(KRAS):c.34G>A(p.Gly12Ser)	p.G12S	KRAS_25398285
243	KRAS	missense_variant	2	0.213	70	19	89	0	39	0	39	12	25398284	rs121913529	COSV55497419	C	A	0	NM_033360.3	p.Gly12Val	c.35G>T	35.11	35.7	NM_033360.3(KRAS):c.35G>T(p.Gly12Val)	p.G12V	KRAS_25398284
325	KRAS	missense_variant	2	0.742	23	66	89	0	34	0	34	12	25398285	rs121913530	COSV55497469	C	A	0.0001	NM_033360.3	p.Gly12Cys	c.34G>T	18.34	5.32	NM_033360.3(KRAS):c.34G>T(p.Gly12Cys)	p.G12C	KRAS_25398285
331	KRAS	missense_variant	2	0.194	58	14	72	0	34	0	34	12	25398284	rs121913529	COSV55497479	C	G	0	NM_033360.3	p.Gly12Ala	c.35G>C	28.8	29.6	NM_033360.3(KRAS):c.35G>C(p.Gly12Ala)	p.G12A	KRAS_25398284
337	KRAS	missense_variant	2	0.157	75	14	89	0	31	0	31	12	25398284	rs121913529	COSV55497369	C	T	1.976e-05	NM_033360.3	p.Gly12Asp	c.35G>A	47.12	26.2	NM_033360.3(KRAS):c.35G>A(p.Gly12Asp)	p.G12D	KRAS_25398284
341	KRAS	missense_variant	2	0.274	45	17	62	0	29	0	29	12	25398284	rs121913529	COSV55497369	C	T	1.976e-05	NM_033360.3	p.Gly12Asp	c.35G>A	25.1	20.7	NM_033360.3(KRAS):c.35G>A(p.Gly12Asp)	p.G12D	KRAS_25398284
371	KRAS	missense_variant	2	0.197	57	14	71	0	35	0	35	12	25398284	rs121913529	COSV55497369	C	T	1.976e-05	NM_033360.3	p.Gly12Asp	c.35G>A	36.8	20.6	NM_033360.3(KRAS):c.35G>A(p.Gly12Asp)	p.G12D	KRAS_25398284
383	KRAS	missense_variant	2	0.206	50	13	63	0	27	0	27	12	25398284	rs121913529	COSV55497479	C	G	0	NM_033360.3	p.Gly12Ala	c.35G>C	25.5	25.8	NM_033360.3(KRAS):c.35G>C(p.Gly12Ala)	p.G12A	KRAS_25398284
387	KRAS	missense_variant	2	0.182	63	14	77	0	35	0	35	12	25398284	rs121913529	COSV55497369	C	T	1.976e-05	NM_033360.3	p.Gly12Asp	c.35G>A	32.8	30.6	NM_033360.3(KRAS):c.35G>A(p.Gly12Asp)	p.G12D	KRAS_25398284
397	KRAS	missense_variant	2	0.228	78	23	101	0	32	0	32	12	25398284	rs121913529	COSV55497419	C	A	0	NM_033360.3	p.Gly12Val	c.35G>T	38.13	40.1	NM_033360.3(KRAS):c.35G>T(p.Gly12Val)	p.G12V	KRAS_25398284
453	KRAS	missense_variant	2	0.62	30	49	79	0	45	0	45	12	25398284	rs121913529	COSV55497369	C	T	1.976e-05	NM_033360.3	p.Gly12Asp	c.35G>A	18.21	12.28	NM_033360.3(KRAS):c.35G>A(p.Gly12Asp)	p.G12D	KRAS_25398284
461	KRAS	missense_variant	2	0.452	46	38	84	0	37	0	37	12	25398285	rs121913530	COSV55497469	C	A	0.0001	NM_033360.3	p.Gly12Cys	c.34G>T	23.17	23.21	NM_033360.3(KRAS):c.34G>T(p.Gly12Cys)	p.G12C	KRAS_25398285
465	KRAS	missense_variant	2	0.315	50	23	73	0	45	0	45	12	25398284	rs121913529	COSV55497369	C	T	1.976e-05	NM_033360.3	p.Gly12Asp	c.35G>A	28.12	22.1	NM_033360.3(KRAS):c.35G>A(p.Gly12Asp)	p.G12D	KRAS_25398284
473	KRAS	missense_variant	2	0.404	68	46	114	0	44	0	44	12	25398284	rs121913529	COSV55497369	C	T	1.976e-05	NM_033360.3	p.Gly12Asp	c.35G>A	39.31	29.15	NM_033360.3(KRAS):c.35G>A(p.Gly12Asp)	p.G12D	KRAS_25398284
547	KRAS	missense_variant	2	0.171	68	14	82	0	36	0	36	12	25398284	rs121913529	COSV55497369	C	T	1.976e-05	NM_033360.3	p.Gly12Asp	c.35G>A	50.2	18.11	NM_033360.3(KRAS):c.35G>A(p.Gly12Asp)	p.G12D	KRAS_25398284
627	KRAS	missense_variant	2	0.3	77	33	110	0	36	0	36	12	25398284	rs121913529	COSV55497419	C	A	0	NM_033360.3	p.Gly12Val	c.35G>T	42.18	35.15	NM_033360.3(KRAS):c.35G>T(p.Gly12Val)	p.G12V	KRAS_25398284
645	KRAS	missense_variant	2	0.397	44	29	73	0	28	0	28	12	25398281	rs112445441	COSV55497388	C	T	0	NM_033360.3	p.Gly13Asp	c.38G>A	26.15	18.14	NM_033360.3(KRAS):c.38G>A(p.Gly13Asp)	p.G13D	KRAS_25398281
673	KRAS	missense_variant	2	0.218	61	17	78	0	21	0	21	12	25398284	rs121913529	COSV55497369	C	T	1.976e-05	NM_033360.3	p.Gly12Asp	c.35G>A	36.9	25.8	NM_033360.3(KRAS):c.35G>A(p.Gly12Asp)	p.G12D	KRAS_25398284
685	KRAS	missense_variant	2	0.103	105	12	117	0	48	0	48	12	25398284	rs121913529	COSV55497369	C	T	1.976e-05	NM_033360.3	p.Gly12Asp	c.35G>A	61.5	44.7	NM_033360.3(KRAS):c.35G>A(p.Gly12Asp)	p.G12D	KRAS_25398284
853	KRAS	missense_variant	2	0.314	24	11	35	0	28	0	28	12	25398284	rs121913529	COSV55497369	C	T	1.976e-05	NM_033360.3	p.Gly12Asp	c.35G>A	10.7	14.4	NM_033360.3(KRAS):c.35G>A(p.Gly12Asp)	p.G12D	KRAS_25398284
857	KRAS	missense_variant	2	0.432	79	60	139	0	50	0	50	12	25398284	rs121913529	COSV55497369	C	T	1.976e-05	NM_033360.3	p.Gly12Asp	c.35G>A	44.34	35.26	NM_033360.3(KRAS):c.35G>A(p.Gly12Asp)	p.G12D	KRAS_25398284
863	KRAS	missense_variant	2	0.16	68	13	81	0	34	0	34	12	25398284	rs121913529	COSV55497369	C	T	1.976e-05	NM_033360.3	p.Gly12Asp	c.35G>A	29.9	39.4	NM_033360.3(KRAS):c.35G>A(p.Gly12Asp)	p.G12D	KRAS_25398284
871	KRAS	missense_variant	2	0.09	81	8	89	0	36	0	36	12	25398284	rs121913529	COSV55497419	C	A	0	NM_033360.3	p.Gly12Val	c.35G>T	47.4	34.4	NM_033360.3(KRAS):c.35G>T(p.Gly12Val)	p.G12V	KRAS_25398284
881	KRAS	missense_variant	2	0.417	63	45	108	0	54	0	54	12	25398284	rs121913529	COSV55497369	C	T	1.976e-05	NM_033360.3	p.Gly12Asp	c.35G>A	33.17	30.28	NM_033360.3(KRAS):c.35G>A(p.Gly12Asp)	p.G12D	KRAS_25398284
945	KRAS	missense_variant	2	0.176	28	6	34	0	37	0	37	12	25398284	rs121913529	COSV55497369	C	T	1.976e-05	NM_033360.3	p.Gly12Asp	c.35G>A	10.4	17.2	NM_033360.3(KRAS):c.35G>A(p.Gly12Asp)	p.G12D	KRAS_25398284
953	KRAS	missense_variant	2	0.271	43	16	59	0	24	0	24	12	25398284	rs121913529	COSV55497479	C	G	0	NM_033360.3	p.Gly12Ala	c.35G>C	22.9	21.6	NM_033360.3(KRAS):c.35G>C(p.Gly12Ala)	p.G12A	KRAS_25398284
961	KRAS	missense_variant	2	0.135	45	7	52	0	40	0	40	12	25398284	rs121913529	COSV55497419	C	A	0	NM_033360.3	p.Gly12Val	c.35G>T	17.5	28.2	NM_033360.3(KRAS):c.35G>T(p.Gly12Val)	p.G12V	KRAS_25398284
965	KRAS	missense_variant	2	0.184	71	16	87	0	39	0	39	12	25398284	rs121913529	COSV55497369	C	T	1.976e-05	NM_033360.3	p.Gly12Asp	c.35G>A	37.11	34.4	NM_033360.3(KRAS):c.35G>A(p.Gly12Asp)	p.G12D	KRAS_25398284
125	KRAS	missense_variant	2	0.53	54	61	115	0.05	38	2	40	12	25398284	rs121913529	COSV55497419	C	A	0	NM_033360.3	p.Gly12Val	c.35G>T	28.36	25.25	NM_033360.3(KRAS):c.35G>T(p.Gly12Val)	p.G12V	KRAS_25398284
281	KRAS	missense_variant	2	0.135	45	7	52	0	40	0	40	12	25398284	rs121913529	COSV55497419	C	A	0	NM_033360.3	p.Gly12Val	c.35G>T	17.5	28.2	NM_033360.3(KRAS):c.35G>T(p.Gly12Val)	p.G12V	KRAS_25398284
423	KRAS	missense_variant	2	0.048	80	4	84	0	33	0	33	12	25398285	rs121913530	COSV55497469	C	A	0.0001	NM_033360.3	p.Gly12Cys	c.34G>T	34.4	45	NM_033360.3(KRAS):c.34G>T(p.Gly12Cys)	p.G12C	KRAS_25398285
583	KRAS	missense_variant	2	0.135	45	7	52	0	40	0	40	12	25398284	rs121913529	COSV55497419	C	A	0	NM_033360.3	p.Gly12Val	c.35G>T	17.5	28.2	NM_033360.3(KRAS):c.35G>T(p.Gly12Val)	p.G12V	KRAS_25398284
523	KRAS	missense_variant	2	0.123	57	8	65	0	55	0	55	12	25398284	rs121913529	COSV55497479	C	G	0	NM_033360.3	p.Gly12Ala	c.35G>C	28.4	29.4	NM_033360.3(KRAS):c.35G>C(p.Gly12Ala)	p.G12A	KRAS_25398284
525	KRAS	missense_variant	2	0.143	30	5	35	0	41	0	41	12	25398284	rs121913529	COSV55497479	C	G	0	NM_033360.3	p.Gly12Ala	c.35G>C	15.2	14.3	NM_033360.3(KRAS):c.35G>C(p.Gly12Ala)	p.G12A	KRAS_25398284
191	KRAS	missense_variant	3	0.321	53	25	78	0	41	0	41	12	25380310	.	COSV99781941	T	G	0	NM_033360.3	p.Thr50Pro	c.148A>C	22.15	30.1	NM_033360.3(KRAS):c.148A>C(p.Thr50Pro)	p.T50P	KRAS_25380310
225	KRAS	missense_variant	3	0.577	33	45	78	0	30	0	30	12	25380275	rs17851045	COSV55499223	T	A	0	NM_033360.3	p.Gln61His	c.183A>T	15.2	17.23	NM_033360.3(KRAS):c.183A>T(p.Gln61His)	p.Q61H	KRAS_25380275
867	KRAS	missense_variant	3	0.112	79	10	89	0	58	0	58	12	25380275	rs17851045	COSV55498802	T	G	3.979e-06	NM_033360.3	p.Gln61His	c.183A>C	43.8	36.2	NM_033360.3(KRAS):c.183A>C(p.Gln61His)	p.Q61H	KRAS_25380275
931	KRAS	missense_variant	3	0.192	63	15	78	0	38	0	38	12	25380276	rs121913240	COSV55504296	T	A	0	NM_033360.3	p.Gln61Leu	c.182A>T	34.5	28.9	NM_033360.3(KRAS):c.182A>T(p.Gln61Leu)	p.Q61L	KRAS_25380276
517	KRAS	missense_variant	3	0.357	45	25	70	0	49	0	49	12	25380276	rs121913240	COSV55498739	T	C	0	NM_033360.3	p.Gln61Arg	c.182A>G	13.1	32.15	NM_033360.3(KRAS):c.182A>G(p.Gln61Arg)	p.Q61R	KRAS_25380276
517	KRAS	synonymous_variant	3	0.358	43	24	67	0	49	0	49	12	25380284	.	.	T	C	3.979e-06	NM_033360.3	p.Thr58=	c.174A>G	13.9	30.15	NM_033360.3(KRAS):c.174A>G(p.Thr58=)	p.T58=	KRAS_25380284
537	KRAS	missense_variant	4	0.45	33	27	60	0	36	0	36	12	25378561	rs1057519725	COSV55498939	G	A	0	NM_033360.3	p.Ala146Val	c.437C>T	10.15	23.12	NM_033360.3(KRAS):c.437C>T(p.Ala146Val)	p.A146V	KRAS_25378561
377	TP53	frameshift_variant	4	0.264	39	14	53	0	49	0	49	17	7579461	.	.	CAG	C	0	NM_000546.5	p.Pro75fs	c.224_225del	19.8	18.6	NM_000546.5(TP53):c.224_225del(p.Pro75fs)	p.P75fs	TP53_7579461
377	TP53	missense_variant	4	0.264	39	14	53	0	50	0	50	17	7579464	.	.	G	T	0	NM_000546.5	p.Pro75Thr	c.223C>A	19.7	20.6	NM_000546.5(TP53):c.223C>A(p.Pro75Thr)	p.P75T	TP53_7579464
553	TP53	missense_variant	4	0.308	18	8	26	0	17	0	17	17	7579358	rs11540654	COSV52668419	C	G	0	NM_000546.5	p.Arg110Pro	c.329G>C	12.3	6.5	NM_000546.5(TP53):c.329G>C(p.Arg110Pro)	p.R110P	TP53_7579358
637	TP53	missense_variant	4	0.348	15	8	23	0	14	0	14	17	7579373	.	COSV52708806	C	A	0	NM_000546.5	p.Gly105Val	c.314G>T	8.2	7.6	NM_000546.5(TP53):c.314G>T(p.Gly105Val)	p.G105V	TP53_7579373
963	TP53	missense_variant	4	0.535	20	23	43	0	37	0	37	17	7579358	rs11540654	COSV52662399	C	A	1.655e-05	NM_000546.5	p.Arg110Leu	c.329G>T	6.11	14.12	NM_000546.5(TP53):c.329G>T(p.Arg110Leu)	p.R110L	TP53_7579358
187	TP53	splice_region_variant	5	0.354	62	34	96	0	84	0	84	17	7578554	.	COSV53031989	A	G	0	NM_000546.5	p.Tyr126His	c.376T>C	35.19	24.15	NM_000546.5(TP53):c.376T>C(p.Tyr126His)	p.Y126H	TP53_7578554
221	TP53	conservative_inframe_deletion	5	0.117	144	19	163	0	107	0	107	17	7578401	.	.	GGCA	G	0	NM_000546.5	p.Cys176del	c.526_528del	87.1	54.9	NM_000546.5(TP53):c.526_528del(p.Cys176del)	p.C176del	TP53_7578401
371	TP53	missense_variant	5	0.118	75	10	85	0	65	0	65	17	7578479	rs28934874	COSV52661698	G	A	0	NM_000546.5	p.Pro151Ser	c.451C>T	31.5	44.5	NM_000546.5(TP53):c.451C>T(p.Pro151Ser)	p.P151S	TP53_7578479
373	TP53	missense_variant	5	0.265	83	30	113	0	160	0	160	17	7578395	rs587780070	COSV52662617	G	A	0	NM_000546.5	p.His179Tyr	c.535C>T	34.12	47.16	NM_000546.5(TP53):c.535C>T(p.His179Tyr)	p.H179Y	TP53_7578395
391	TP53	missense_variant	5	0.081	114	10	124	0	128	0	128	17	7578406	rs28934578	COSV52661038	C	T	8.243e-06	NM_000546.5	p.Arg175His	c.524G>A	64.3	50.7	NM_000546.5(TP53):c.524G>A(p.Arg175His)	p.R175H	TP53_7578406
451	TP53	conservative_inframe_deletion	5	0.148	92	16	108	0	71	0	71	17	7578515	.	.	TGGCCAGTTGGCAAAACATCTTGTTGAGGGCAGG	T	0	NM_000546.5	p.Pro128_Ala138del	c.382_414del	42.9	36.7	NM_000546.5(TP53):c.382_414del(p.Pro128_Ala138del)	p.P128_A138del	TP53_7578515
487	TP53	missense_variant	5	0.325	54	26	80	0	87	0	87	17	7578528	.	COSV52902300	A	T	0	NM_000546.5	p.Phe134Leu	c.402T>A	27.12	27.14	NM_000546.5(TP53):c.402T>A(p.Phe134Leu)	p.F134L	TP53_7578528
555	TP53	missense_variant	5	0.293	58	24	82	0	74	0	74	17	7578457	.	COSV52676395	C	A	3.98e-06	NM_000546.5	p.Arg158Leu	c.473G>T	24.14	34.1	NM_000546.5(TP53):c.473G>T(p.Arg158Leu)	p.R158L	TP53_7578457
577	TP53	missense_variant	5	0.074	87	7	94	0	95	0	95	17	7578406	rs28934578	COSV52731306	C	A	0	NM_000546.5	p.Arg175Leu	c.524G>T	44.4	43.3	NM_000546.5(TP53):c.524G>T(p.Arg175Leu)	p.R175L	TP53_7578406
917	TP53	missense_variant	5	0.06	157	10	167	0	166	0	166	17	7578461	rs121912654	COSV52667015	C	A	0	NM_000546.5	p.Val157Phe	c.469G>T	67.6	90.3	NM_000546.5(TP53):c.469G>T(p.Val157Phe)	p.V157F	TP53_7578461
921	TP53	missense_variant	5	0.399	107	71	178	0	114	0	114	17	7578403	rs786202962	COSV52661329	C	A	3.98e-06	NM_000546.5	p.Cys176Phe	c.527G>T	59.31	48.4	NM_000546.5(TP53):c.527G>T(p.Cys176Phe)	p.C176F	TP53_7578403
957	TP53	missense_variant	5	0.128	102	15	117	0	105	0	105	17	7578479	rs28934874	COSV52661698	G	A	0	NM_000546.5	p.Pro151Ser	c.451C>T	63.3	39.12	NM_000546.5(TP53):c.451C>T(p.Pro151Ser)	p.P151S	TP53_7578479
155	TP53	missense_variant	6	0.286	110	44	154	0	173	0	173	17	7578268	rs1057519998	COSV52677924	A	T	0	NM_000546.5	p.Leu194His	c.581T>A	49.29	61.14	NM_000546.5(TP53):c.581T>A(p.Leu194His)	p.L194H	TP53_7578268
167	TP53	stop_gained	6	0.665	52	103	155	0.008	126	1	127	17	7578275	rs866380588	COSV52660737	G	A	0	NM_000546.5	p.Gln192*	c.574C>T	20.54	32.49	NM_000546.5(TP53):c.574C>T(p.Gln192*)	p.Q192*	TP53_7578275
341	TP53	missense_variant	6	0.301	51	22	73	0	55	0	55	17	7578203	rs730882025	COSV52671096	C	T	0	NM_000546.5	p.Val216Met	c.646G>A	27.14	24.8	NM_000546.5(TP53):c.646G>A(p.Val216Met)	p.V216M	TP53_7578203
427	TP53	frameshift_variant	6	0.11	129	16	145	0	96	0	96	17	7578265	.	COSV53233300	AT	A	0	NM_000546.5	p.Ile195fs	c.583del	72.13	57.3	NM_000546.5(TP53):c.583del(p.Ile195fs)	p.I195fs	TP53_7578265
567	TP53	stop_gained	6	0.228	44	13	57	0	56	0	56	17	7578212	rs397516436	COSV52665560	G	A	8.255e-06	NM_000546.5	p.Arg213*	c.637C>T	29.3	15.1	NM_000546.5(TP53):c.637C>T(p.Arg213*)	p.R213*	TP53_7578212
953	TP53	missense_variant	6	0.312	64	29	93	0	127	0	127	17	7578272	rs876658468	COSV52688299	G	A	0	NM_000546.5	p.His193Tyr	c.577C>T	34.9	30.2	NM_000546.5(TP53):c.577C>T(p.His193Tyr)	p.H193Y	TP53_7578272
131	TP53	frameshift_variant	7	0.278	96	37	133	0	82	0	82	17	7577578	.	COSV53020803	TG	T	0	NM_000546.5	p.Tyr234fs	c.702del	44.22	50.15	NM_000546.5(TP53):c.702del(p.Tyr234fs)	p.Y234fs	TP53_7577578
133	TP53	missense_variant	7	0.293	53	22	75	0	93	0	93	17	7577530	.	COSV52677403	T	A	0	NM_000546.5	p.Ile251Phe	c.751A>T	22.9	30.12	NM_000546.5(TP53):c.751A>T(p.Ile251Phe)	p.I251F	TP53_7577530
173	TP53	missense_variant	7	0.5	59	59	118	0	77	0	77	17	7577574	rs730882026	COSV52662150	T	C	0	NM_000546.5	p.Tyr236Cys	c.707A>G	21.23	37.35	NM_000546.5(TP53):c.707A>G(p.Tyr236Cys)	p.Y236C	TP53_7577574
195	TP53	missense_variant	7	0.163	123	24	147	0	37	0	37	17	7577506	.	COSV52675732	C	A	0	NM_000546.5	p.Asp259Tyr	c.775G>T	56.1	66.14	NM_000546.5(TP53):c.775G>T(p.Asp259Tyr)	p.D259Y	TP53_7577506
197	TP53	missense_variant	7	0.192	97	23	120	0	69	0	69	17	7577534	rs28934571	COSV52661594	C	A	0	NM_000546.5	p.Arg249Ser	c.747G>T	42.12	53.1	NM_000546.5(TP53):c.747G>T(p.Arg249Ser)	p.R249S	TP53_7577534
217	TP53	missense_variant	7	0.16	84	16	100	0	60	0	60	17	7577587	.	COSV52704131	T	A	0	NM_000546.5	p.Ile232Phe	c.694A>T	45.8	39.8	NM_000546.5(TP53):c.694A>T(p.Ile232Phe)	p.I232F	TP53_7577587
223	TP53	missense_variant	7	0.404	62	42	104	0	74	0	74	17	7577534	rs28934571	COSV52661594	C	A	0	NM_000546.5	p.Arg249Ser	c.747G>T	28.32	33.9	NM_000546.5(TP53):c.747G>T(p.Arg249Ser)	p.R249S	TP53_7577534
241	TP53	missense_variant	7	0.17	83	17	100	0	173	0	173	17	7577534	rs28934571	COSV52661594	C	A	0	NM_000546.5	p.Arg249Ser	c.747G>T	37.9	46.8	NM_000546.5(TP53):c.747G>T(p.Arg249Ser)	p.R249S	TP53_7577534
243	TP53	missense_variant	7	0.271	78	29	107	0	142	0	142	17	7577569	rs1057519981	COSV52707471	A	G	0	NM_000546.5	p.Cys238Arg	c.712T>C	33.14	45.15	NM_000546.5(TP53):c.712T>C(p.Cys238Arg)	p.C238R	TP53_7577569
275	TP53	missense_variant	7	0.35	89	48	137	0	121	0	121	17	7577506	.	COSV52675732	C	A	0	NM_000546.5	p.Asp259Tyr	c.775G>T	35.22	53.26	NM_000546.5(TP53):c.775G>T(p.Asp259Tyr)	p.D259Y	TP53_7577506
321	TP53	missense_variant	7	0.117	91	12	103	0	116	0	116	17	7577534	rs28934571	COSV52661594	C	A	0	NM_000546.5	p.Arg249Ser	c.747G>T	49.8	41.4	NM_000546.5(TP53):c.747G>T(p.Arg249Ser)	p.R249S	TP53_7577534
355	TP53	missense_variant	7	0.234	49	15	64	0	60	0	60	17	7577559	rs28934573	COSV52662386	G	C	8.239e-06	NM_000546.5	p.Ser241Cys	c.722C>G	23.9	26.6	NM_000546.5(TP53):c.722C>G(p.Ser241Cys)	p.S241C	TP53_7577559
383	TP53	missense_variant	7	0.298	85	36	121	0	64	0	64	17	7577587	.	COSV52704131	T	A	0	NM_000546.5	p.Ile232Phe	c.694A>T	32.9	53.27	NM_000546.5(TP53):c.694A>T(p.Ile232Phe)	p.I232F	TP53_7577587
387	TP53	missense_variant	7	0.301	58	25	83	0	107	0	107	17	7577538	rs11540652	COSV52661580	C	T	0.0002	NM_000546.5	p.Arg248Gln	c.743G>A	29.9	29.16	NM_000546.5(TP53):c.743G>A(p.Arg248Gln)	p.R248Q	TP53_7577538
485	TP53	missense_variant	7	0.615	20	32	52	0.008	125	1	126	17	7577534	rs28934571	COSV52661594	C	A	0	NM_000546.5	p.Arg249Ser	c.747G>T	10.17	10.15	NM_000546.5(TP53):c.747G>T(p.Arg249Ser)	p.R249S	TP53_7577534
537	TP53	missense_variant	7	0.191	76	18	94	0	122	0	122	17	7577539	rs121912651	COSV52662035	G	A	8.24e-06	NM_000546.5	p.Arg248Trp	c.742C>T	32.1	43.8	NM_000546.5(TP53):c.742C>T(p.Arg248Trp)	p.R248W	TP53_7577539
575	TP53	missense_variant	7	0.112	95	12	107	0	74	0	74	17	7577534	rs28934571	COSV52661594	C	A	0	NM_000546.5	p.Arg249Ser	c.747G>T	47.5	48.7	NM_000546.5(TP53):c.747G>T(p.Arg249Ser)	p.R249S	TP53_7577534
615	TP53	missense_variant	7	0.522	66	72	138	0	64	0	64	17	7577550	rs1057517983	COSV52661058	C	T	0	NM_000546.5	p.Gly244Asp	c.731G>A	27.25	39.46	NM_000546.5(TP53):c.731G>A(p.Gly244Asp)	p.G244D	TP53_7577550
677	TP53	missense_variant	7	0.946	4	70	74	0	94	0	94	17	7577534	rs28934571	COSV52661594	C	A	0	NM_000546.5	p.Arg249Ser	c.747G>T	1.37	3.33	NM_000546.5(TP53):c.747G>T(p.Arg249Ser)	p.R249S	TP53_7577534
811	TP53	missense_variant	7	0.248	91	30	121	0	112	0	112	17	7577534	rs28934571	COSV52661594	C	A	0	NM_000546.5	p.Arg249Ser	c.747G>T	55.18	36.12	NM_000546.5(TP53):c.747G>T(p.Arg249Ser)	p.R249S	TP53_7577534
841	TP53	missense_variant	7	0.598	35	52	87	0	76	0	76	17	7577534	rs28934571	COSV52661594	C	A	0	NM_000546.5	p.Arg249Ser	c.747G>T	20.25	15.27	NM_000546.5(TP53):c.747G>T(p.Arg249Ser)	p.R249S	TP53_7577534
881	TP53	missense_variant	7	0.313	92	42	134	0	155	0	155	17	7577538	rs11540652	COSV52661091	C	G	0	NM_000546.5	p.Arg248Pro	c.743G>C	50.17	40.25	NM_000546.5(TP53):c.743G>C(p.Arg248Pro)	p.R248P	TP53_7577538
971	TP53	missense_variant	7	0.149	114	20	134	0	74	0	74	17	7577534	rs28934571	COSV52661594	C	A	0	NM_000546.5	p.Arg249Ser	c.747G>T	36.7	77.13	NM_000546.5(TP53):c.747G>T(p.Arg249Ser)	p.R249S	TP53_7577534
511	TP53	missense_variant	7	0.178	74	16	90	0	115	0	115	17	7577534	rs28934571	COSV52661594	C	A	0	NM_000546.5	p.Arg249Ser	c.747G>T	37.8	37.8	NM_000546.5(TP53):c.747G>T(p.Arg249Ser)	p.R249S	TP53_7577534
283	TP53	stop_gained	8	0.209	167	44	211	0	110	0	110	17	7577046	rs201744589	COSV52661551	C	A	0	NM_000546.5	p.Glu298*	c.892G>T	81.15	86.28	NM_000546.5(TP53):c.892G>T(p.Glu298*)	p.E298*	TP53_7577046
633	TP53	stop_gained	8	0.077	96	8	104	0	151	0	151	17	7577046	rs201744589	COSV52661551	C	A	0	NM_000546.5	p.Glu298*	c.892G>T	44.7	52.1	NM_000546.5(TP53):c.892G>T(p.Glu298*)	p.E298*	TP53_7577046
821	TP53	stop_gained	9	0.113	63	8	71	0	58	0	58	17	7576873	rs863224500	COSV52982163	C	A	0	NM_000546.5	p.Gly325*	c.973G>T	32.3	31.5	NM_000546.5(TP53):c.973G>T(p.Gly325*)	p.G325*	TP53_7576873
877	TP53	missense_variant	9	0.097	65	7	72	0	66	0	66	17	7576875	.	COSV53680839	T	C	3.977e-06	NM_000546.5	p.Asp324Gly	c.971A>G	29.2	35.5	NM_000546.5(TP53):c.971A>G(p.Asp324Gly)	p.D324G	TP53_7576875
225	TP53	splice_region_variant	10	0.568	35	46	81	0	66	0	66	17	7574032	.	.	A	T	0	NM_000546.5	p.Ile332Asn	c.995T>A	19.2	16.24	NM_000546.5(TP53):c.995T>A(p.Ile332Asn)	p.I332N	TP53_7574032
471	TP53	missense_variant	10	0.391	28	18	46	0	42	0	42	17	7574017	rs121912664	COSV52665150	C	A	0	NM_000546.5	p.Arg337Leu	c.1010G>T	14.1	14.8	NM_000546.5(TP53):c.1010G>T(p.Arg337Leu)	p.R337L	TP53_7574017
