# Supplementary material for: TGFβ-induced long non-coding RNA LINC00313 activates Wnt signaling and promotes cholangiocarcinoma
Source: EMBO Rep. 2024 Feb 8;25(3):11. doi: 10.1038/s44319-024-00075-z (PMC10933437; doi:10.1038/s44319-024-00075-z)
Supplement: Supplementary file 15 — Appendix and EV Figure Source Data [file 44319_2024_75_MOESM15_ESM.zip]

Archive with 92 entries (62 files):
- Figure Appendix S1/
- Figure Appendix S1/.DS_Store
- Figure Appendix S1/S1C/
- Figure Appendix S1/S1C/qPCR LINC exons.xlsx
- Figure Appendix S1/S1C/qPCR LINC isoform.xlsx
- Figure Appendix S1/S1D/
- Figure Appendix S1/S1D/HepG2 Hep3b TGFb LY inhibitor qPCR.xlsx
- Figure Appendix S2/
- Figure Appendix S2/.DS_Store
- Figure Appendix S2/S2A/
- Figure Appendix S2/S2A/qPCR siSMAD Huh28.xlsx
- Figure Appendix S2/S2A/qPCR SMAD2 SMAD4.xlsx
- Figure Appendix S2/S2A/qPCR SMAD3 SMAD4 HuCCT1.xlsx
- Figure Appendix S2/S2A/qPCR SMADs siSMAD combination.xlsx
- Figure Appendix S2/S2B/
- Figure Appendix S2/S2B/reblot_beta-actin 1.5sec.tif
- Figure Appendix S2/S2B/sismads_ponceau.tif
- Figure Appendix S2/S2B/Smad23 smad4 2sec.tif
- Figure Appendix S2/S2B/smad23 smad4 60sec.tif
- Figure Appendix S2/S2B/smad4 smad23 1sec.tif
- Figure Appendix S2/S2B/smad4 smad23 60sec.tif
- Figure Appendix S7/
- Figure Appendix S7/.DS_Store
- Figure Appendix S7/S7B/
- Figure Appendix S7/S7B/densitometry TCF7 WB.xlsx
- Figure Appendix S7/S7B/reblot b-actin 1 sec.tif
- Figure Appendix S7/S7B/TCF7 30 sec densitometry.tif
- Figure EV2/
- Figure EV2/.DS_Store
- Figure EV2/EV2B/
- Figure EV2/EV2B/p-JNK 3 sec.Tif
- Figure EV2/EV2B/p-MAPKAPK-2 5sec.tif
- Figure EV2/EV2B/p-p44 42.Tif
- Figure EV2/EV2B/pAKT 10sec.Tif
- Figure EV2/EV2B/reblot beta-tubulin 10sec.tif
- Figure EV2/EV2B/reblot p-p38 10sec.tif
- Figure EV2/EV2B/total AKT 0.5 sec.Tif
- Figure EV2/EV2B/total JNK 0.5 sec.Tif
- Figure EV2/EV2B/total p44 42 0.5 sec.Tif
- Figure EV2/EV2C/
- Figure EV2/EV2C/p38beta reblot p38gamma.tif
- Figure EV2/EV2C/reblot beta-tubulin.tif
- Figure EV2/EV2C/reblot p38delta p38alpha.tif
- Figure EV2/EV2D/
- Figure EV2/EV2D/qPCR siMAPKs HuCCT1 Huh28.xlsx
- Figure EV3/
- Figure EV3/.DS_Store
- Figure EV3/EV3B/
- Figure EV3/EV3B/pcLINC00313 stable pool HuCCT1 TGFb qPCR.xlsx
- Figure EV3/EV3C/
- Figure EV3/EV3C/nuclea-cyto_fractionation.xlsx
- Figure EV3/EV3G/
- Figure EV3/EV3G/.DS_Store
- Figure EV3/EV3G/qPCR LINC00313.xlsx
- Figure EV3/EV3G/qPCR TCF7 WNT5A AXIN2 SULF2.xlsx
- Figure EV4/
- Figure EV4/.DS_Store
- Figure EV4/EV4B/
- Figure EV4/EV4B/TOP-Flash luciferase assay.xlsx
- Figure EV4/EV4D/
- Figure EV4/EV4D/14-3-3.tif
- Figure EV4/EV4D/beta-catenin.tif
- Figure EV4/EV4D/beta-tubulin.tif
- Figure EV4/EV4D/laminB1.tif
- Figure EV4/EV4E/
- Figure EV4/EV4E/pcDNA3+CHIR.tif
- Figure EV4/EV4E/pcDNA3-CHIR.tif
- Figure EV4/EV4E/pcLINC+CHIR.tif
- Figure EV4/EV4E/pcLINC-CHIR.tif
- Figure EV4/EV4F/
- Figure EV4/EV4F/cell_viability_pcDNA3_pcLINC_DMSO_CHIR_24h.xlsx
- Figure EV4/EV4F/cell_viability_pcDNA3_pcLINC_DMSO_CHIR_48h.xlsx
- Figure EV4/EV4G/
- Figure EV4/EV4G/colony count EV pcLINC HuCCT1 CHIR XAV939.xlsx
- Figure EV4/EV4H/
- Figure EV4/EV4H/qPCR AXIN2 TCF7 LINC.xlsx
- Figure Appendix S6/
- Figure Appendix S6/.DS_Store
- Figure Appendix S6/S6A/
- Figure Appendix S6/S6A/proliferation assay.xlsx
- Figure Appendix S6/S6B/
- Figure Appendix S6/S6B/qPCR CDKN1A IDs.xlsx
- Figure Appendix S6/S6B/~$qPCR CDKN1A IDs.xlsx
- Figure Appendix S6/S6C/
- Figure Appendix S6/S6C/migration assay.xlsx
- Figure Appendix S4/
- Figure Appendix S4/.DS_Store
- Figure Appendix S4/S4B/
- Figure Appendix S4/S4B/.DS_Store
- Figure Appendix S4/S4B/qPCR-TFK1cells_siLINC.xlsx
- Figure Appendix S4/S4E/
- Figure Appendix S4/S4E/qPCR_Huh28_siLINC2.xlsx
