# Supplementary material for: TGFβ-induced long non-coding RNA LINC00313 activates Wnt signaling and promotes cholangiocarcinoma
Source: EMBO Rep. 2024 Feb 8;25(3):11. doi: 10.1038/s44319-024-00075-z (PMC10933437; doi:10.1038/s44319-024-00075-z)
Supplement: Supplementary file 15 — Appendix and EV Figure Source Data [file 44319_2024_75_MOESM15_ESM.zip › Figure Appendix S1/S1C/qPCR LINC exons.xlsx]

## Sheet: LINC00313 exons
						Technical triplicate	Biological triplicate			Biological triplicate
	MANIP	Cell line	sample	Treatment	Target	Cт target	Cт target	Ref	Cт ref TBP	Cт ref TBP	dCT (Ct target-Ct ref)	Moyenne ctrl	DDCT (dCT-dCT ctrl)	2^-DDCT
		Huh28	RT1- Circ	Ctrl BSA/HCl	LINC00313			TBP				7.90155			0.841987			Huh28
							33.3984			25.2487	8.14968		0.24813	0.841987	0.829439	1.03444		LINC00313	Ctr	TGFb	LY	LY+TGFb
															1.43189	0.344261		average	1.03444	2.70927	0.532447	1.04667
			RT2- Circ	Ctrl BSA/HCl	LINC00313			TBP										SD	0.344261	0.203694	0.206677	0.0663319
							33.0614			24.8901	8.17134		0.269792	0.829439				TTEST		0.0023422	0.214368	0.00657513
																				Ctr vs TGFb	Ctr vs LY	TGFb vs LY+TGFb
			RT3- Circ	Ctrl BSA/HCl	LINC00313			TBP
							31.9501			24.5665	7.38363		-0.517922	1.43189
			RT4- Circ	TGFb1 1ng/mL	LINC00313			TBP							2.59893
							30.4348			23.9112	6.52363		-1.37792	2.59893	2.58455	2.70927
															2.94433	0.203694
			RT5- Circ	TGFb1 1ng/mL	LINC00313			TBP
							30.2213			23.6897	6.53164		-1.36992	2.58455
			RT6- Circ	TGFb1 1ng/mL	LINC00313			TBP
							29.9089			23.5652	6.34361		-1.55794	2.94433
			RT7- Circ	Galunisertib 10µM	LINC00313			TBP							0.412792
							32.4794			23.3014	9.17807		1.27651	0.412792	0.771098	0.532447
															0.413453	0.206677
			RT8- Circ	Galunisertib 10µM	LINC00313			TBP
							32.21			23.9334	8.27657		0.375015	0.771098
			RT9- Circ	Galunisertib 10µM	LINC00313			TBP
							33.483			24.3072	9.17576		1.27421	0.413453
			RT10- Circ	TGFb1+ Galunisertib	LINC00313			TBP							0.995248
							31.5062			23.5977	7.90842		0.00687154	0.995248	1.12154	1.04667
															1.02321	0.0663319
			RT11- Circ	TGFb1+ Galunisertib	LINC00313			TBP
							31.2371			23.501	7.73607		-0.16548	1.12154
			RT12- Circ	TGFb1+ Galunisertib	LINC00313			TBP
							31.5868			23.7183	7.86845		-0.0331065	1.02321
			RT1- Circ	Ctrl BSA/HCl	LINC00313 exon1			TBP				8.586			0.839421			Huh28
							34.0873			25.2487	8.83853		0.252534	0.839421	1.1913	0.988988		LINC00313_exon1	Ctr	TGFb	LY	LY+TGFb
															0.936246	0.181771		average	0.988988	1.45031	0.407926	0.76883
			RT2- Circ	Ctrl BSA/HCl	LINC00313 exon1			TBP										SD	0.181771	0.204296	0.201271	0.211886
							33.2235			24.8901	8.33346		-0.252534	1.1913				TTEST		0.0431563	0.0206361	0.0159928
																				Ctr vs TGFb	Ctr vs LY	TGFb vs LY+TGFb
			RT3- Circ	Ctrl BSA/HCl	LINC00313 exon1			TBP
							33.2476			24.5665	8.68104		0.0950403	0.936246
			RT4- Circ	TGFb1 1ng/mL	LINC00313 exon1			TBP							1.21498
							32.2163			23.9112	8.30506		-0.280932	1.21498	1.58213	1.45031
															1.55383	0.204296
			RT5- Circ	TGFb1 1ng/mL	LINC00313 exon1			TBP
							31.6138			23.6897	7.92413		-0.66187	1.58213
			RT6- Circ	TGFb1 1ng/mL	LINC00313 exon1			TBP
							31.5154			23.5652	7.95017		-0.635829	1.55383
			RT7- Circ	Galunisertib 10µM	LINC00313 exon1			TBP							0.369757
							33.3227			23.3014	10.0213		1.43535	0.369757	0.228472	0.407926
															0.625548	0.201271
			RT8- Circ	Galunisertib 10µM	LINC00313 exon1			TBP
							34.6493			23.9334	10.7159		2.12991	0.228472
			RT9- Circ	Galunisertib 10µM	LINC00313 exon1			TBP
							33.57			24.3072	9.2628		0.676806	0.625548
			RT10- Circ	TGFb1+ Galunisertib	LINC00313 exon1			TBP							0.601168
							32.9179			23.5977	9.32016		0.73416	0.601168	0.698346	0.76883
															1.00698	0.211886
			RT11- Circ	TGFb1+ Galunisertib	LINC00313 exon1			TBP
							32.605			23.501	9.10398		0.517985	0.698346
			RT12- Circ	TGFb1+ Galunisertib	LINC00313 exon1			TBP
							32.2943			23.7183	8.57597		-0.0100279	1.00698
			RT1- Circ	Ctrl BSA/HCl	LINC00313 exon3			TBP				7.16418			0.834492			Huh28
							32.6739			25.2487	7.42521		0.26103	0.834492	1.14503	1.00869		LINC00313_exon3	Ctr	TGFb	LY	LY+TGFb
															1.04655	0.158693		average	1.00869	2.83838	0.701792	1.15473
			RT2- Circ	Ctrl BSA/HCl	LINC00313 exon3			TBP										SD	0.158693	1.02395	0.0619722	0.234852
							31.8589			24.8901	6.9688		-0.195385	1.14503				TTEST		0.0377143	0.0355209	0.0500283
			RT3- Circ	Ctrl BSA/HCl	LINC00313 exon3			TBP
							31.6651			24.5665	7.09854		-0.0656452	1.04655
			RT4- Circ	TGFb1 1ng/mL	LINC00313 exon3			TBP							2.27238
							29.8912			23.9112	5.97998		-1.1842	2.27238	4.02038	2.83838
															2.22238	1.02395
			RT5- Circ	TGFb1 1ng/mL	LINC00313 exon3			TBP
							28.8465			23.6897	5.15685		-2.00733	4.02038
			RT6- Circ	TGFb1 1ng/mL	LINC00313 exon3			TBP
							29.5773			23.5652	6.01207		-1.15211	2.22238
			RT7- Circ	Galunisertib 10µM	LINC00313 exon3			TBP							0.675688
							31.0311			23.3014	7.72975		0.565571	0.675688	0.772545	0.701792
															0.657141	0.0619722
			RT8- Circ	Galunisertib 10µM	LINC00313 exon3			TBP
							31.4699			23.9334	7.53649		0.372309	0.772545
			RT9- Circ	Galunisertib 10µM	LINC00313 exon3			TBP
							32.0771			24.3072	7.76991		0.605724	0.657141
			RT10- Circ	TGFb1+ Galunisertib	LINC00313 exon3			TBP							0.960747
							30.8197			23.5977	7.22195		0.0577717	0.960747	1.0876	1.15473
															1.41583	0.234852
			RT11- Circ	TGFb1+ Galunisertib	LINC00313 exon3			TBP
							30.5441			23.501	7.04303		-0.121151	1.0876
			RT12- Circ	TGFb1+ Galunisertib	LINC00313 exon3			TBP
							30.3809			23.7183	6.66253		-0.501652	1.41583
		HuCCT1	RNA 61- Circ	Ctrl BSA/HCl	LINC00313			TBP				4.4115			0.649685			HuCCT1
							30.8994			25.8657	5.03368		0.622187	0.649685	0.38162	0.515652		LINC00313	Ctr	TGFb	LY	LY+TGFb
															4.03335	0.189551		average	0.515652	3.01814	0.150793	0.155991
			RNA 62- Circ	Ctrl BSA/HCl	LINC00313			TBP										SD	0.189551	0.0630447	0.0199306	0.0108594
							30.8253			25.024	5.80129		1.38979	0.38162				TTEST		0.045361	0.245513	0.0116223
																				Ctr vs TGFb	Ctr vs LY	TGFb vs LY+TGFb
			RNA 63- Circ	Ctrl BSA/HCl	LINC00313			TBP
							30.8748			28.4753	2.39952		-2.01198	4.03335
			RNA 64- Circ	TGFb1 1ng/mL	LINC00313			TBP							2.97356
							28.8609			26.0216	2.8393		-1.57219	2.97356	3.06272	3.01814
															2.13464	0.0630447
			RNA 65- Circ	TGFb1 1ng/mL	LINC00313			TBP
							28.9681			26.1715	2.79668		-1.61481	3.06272
			RNA 66- Circ	TGFb1 1ng/mL	LINC00313			TBP
							29.7872			26.4697	3.3175		-1.094	2.13464
			RNA 67- Circ	Galunisertib 10µM	LINC00313			TBP							0.136699
							33.192			25.9096	7.28242		2.87092	0.136699	0.164886	0.150793
															0.224566	0.0199306
			RNA 68- Circ	Galunisertib 10µM	LINC00313			TBP
							32.4244			25.8581	6.56629		2.15479	0.224566
			RNA 69- Circ	Galunisertib 10µM	LINC00313			TBP
							32.942			25.9301	7.01196		2.60046	0.164886
			RNA 70- Circ	TGFb1+ Galunisertib	LINC00313			TBP							0.0113107
							36.9449			26.0672	10.8777		6.46616	0.0113107	0.16367	0.155991
															0.148312	0.0108594
			RNA 71- Circ	TGFb1+ Galunisertib	LINC00313			TBP
							33.8246			26.802	7.02264		2.61114	0.16367
			RNA 72- Circ	TGFb1+ Galunisertib	LINC00313			TBP
							32.8788			25.714	7.16479		2.75329	0.148312
			RNA 61- Circ	Ctrl BSA/HCl	LINC00313 exon1			TBP				6.45166			1.21615			HuCCT1
							32.035			25.8657	6.16933		-0.282324	1.21615	0.314186	0.765169		LINC00313_exon1	Ctr	TGFb	LY	LY+TGFb
															2.61713	0.637787		average	0.765169	2.62584	0.264072	0.288982
			RNA 62- Circ	Ctrl BSA/HCl	LINC00313 exon1			TBP										SD	0.637787	0.491076	0.0226425	0.0702667
							33.146			25.024	8.12197		1.67031	0.314186				TTEST		0.0845402	0.382435	0.00122826
			RNA 63- Circ	Ctrl BSA/HCl	LINC00313 exon1			TBP
							33.539			28.4753	5.06367		-1.38799	2.61713
			RNA 64- Circ	TGFb1 1ng/mL	LINC00313 exon1			TBP							3.13647
							30.8241			26.0216	4.80252		-1.64914	3.13647	2.58406	2.62584
															2.15699	0.491076
			RNA 65- Circ	TGFb1 1ng/mL	LINC00313 exon1			TBP
							31.2535			26.1715	5.08202		-1.36964	2.58406
			RNA 66- Circ	TGFb1 1ng/mL	LINC00313 exon1			TBP
							31.8124			26.4697	5.34264		-1.10902	2.15699
			RNA 67- Circ	Galunisertib 10µM	LINC00313 exon1			TBP							0.378898
							33.7613			25.9096	7.85178		1.40012	0.378898	0.248061	0.264072
															0.280083	0.0226425
			RNA 68- Circ	Galunisertib 10µM	LINC00313 exon1			TBP
							34.321			25.8581	8.46289		2.01123	0.248061
			RNA 69- Circ	Galunisertib 10µM	LINC00313 exon1			TBP
							34.2178			25.9301	8.28773		1.83608	0.280083
			RNA 70- Circ	TGFb1+ Galunisertib	LINC00313 exon1			TBP							0.208589
							34.7801			26.0672	8.71292		2.26126	0.208589	0.338675	0.288982
															0.31968	0.0702667
			RNA 71- Circ	TGFb1+ Galunisertib	LINC00313 exon1			TBP
							34.8157			26.802	8.01369		1.56203	0.338675
			RNA 72- Circ	TGFb1+ Galunisertib	LINC00313 exon1			TBP
							33.8109			25.714	8.09696		1.6453	0.31968
			RNA 61- Circ	Ctrl BSA/HCl	LINC00313 exon3			TBP				4.36058			0.845128			HuCCT1
							30.469			25.8657	4.60334		0.242759	0.845128	0.337595	0.591361		LINC00313_exon3	Ctr	TGFb	LY	LY+TGFb
															3.50495	0.35888		average	0.591361	3.16257	0.210696	0.195403
			RNA 62- Circ	Ctrl BSA/HCl	LINC00313 exon3			TBP										SD	0.35888	0.413065	0.0782813	0.109924
							30.9512			25.024	5.92721		1.56663	0.337595				TTEST		0.0082544	0.237543	0.000274333
			RNA 63- Circ	Ctrl BSA/HCl	LINC00313 exon3			TBP
							31.0265			28.4753	2.55118		-1.80939	3.50495
			RNA 64- Circ	TGFb1 1ng/mL	LINC00313 exon3			TBP							3.36085
							28.6334			26.0216	2.61175		-1.74883	3.36085	3.43912	3.16257
															2.68775	0.413065
			RNA 65- Circ	TGFb1 1ng/mL	LINC00313 exon3			TBP
							28.75			26.1715	2.57854		-1.78204	3.43912
			RNA 66- Circ	TGFb1 1ng/mL	LINC00313 exon3			TBP
							29.4039			26.4697	2.93418		-1.4264	2.68775
			RNA 67- Circ	Galunisertib 10µM	LINC00313 exon3			TBP							0.146546
							33.0407			25.9096	7.13115		2.77057	0.146546	0.18762	0.210696
															0.297921	0.0782813
			RNA 68- Circ	Galunisertib 10µM	LINC00313 exon3			TBP
							32.6328			25.8581	6.77469		2.41412	0.18762
			RNA 69- Circ	Galunisertib 10µM	LINC00313 exon3			TBP
							32.0377			25.9301	6.10757		1.747	0.297921
			RNA 70- Circ	TGFb1+ Galunisertib	LINC00313 exon3			TBP							0.15308
							33.1354			26.0672	7.06822		2.70764	0.15308	0.112932	0.195403
															0.320199	0.109924
			RNA 71- Circ	TGFb1+ Galunisertib	LINC00313 exon3			TBP
							32.8055			26.802	6.00354		1.64296	0.320199
			RNA 72- Circ	TGFb1+ Galunisertib	LINC00313 exon3			TBP
							33.221			25.714	7.50706		3.14648	0.112932
