# Supplementary material for: TGFβ-induced long non-coding RNA LINC00313 activates Wnt signaling and promotes cholangiocarcinoma
Source: EMBO Rep. 2024 Feb 8;25(3):11. doi: 10.1038/s44319-024-00075-z (PMC10933437; doi:10.1038/s44319-024-00075-z)
Supplement: Supplementary file 15 — Appendix and EV Figure Source Data [file 44319_2024_75_MOESM15_ESM.zip › Figure Appendix S1/S1C/qPCR LINC isoform.xlsx]

## Sheet: LINC313_exon4 exon_2  LINC312
						Technical triplicate	Biological triplicate			Biological triplicate
	MANIP	Cell line	sample	Treatment	Target	Cт target	Cт target	Ref	Cт ref TBP	Cт ref TBP	dCT (Ct target-Ct ref)	Moyenne ctrl	DDCT (dCT-dCT ctrl)	2^-DDCT				Huh28
		Huh28	RT1- Circ	Ctrl BSA/HCl	LINC00313 exon4			TBP				9.68498			0.76719			LINC00313_exon4	Ctr	TGFb	LY	LY+TGFb
							35.1048			25.0375	10.0673		0.382344	0.76719	0.856585	1.04849		average	1.04849	1.83415	0.450126	0.737969
															1.52169	0.412236		SD	0.412236	0.220275	0.220535	0.143493
			RT2- Circ	Ctrl BSA/HCl	LINC00313 exon4			TBP										TTEST		0.0436142	0.0909356	0.00194944
							34.8004			24.8921	9.90832		0.223332	0.856585
			RT3- Circ	Ctrl BSA/HCl	LINC00313 exon4			TBP
							33.4358			24.3565	9.07931		-0.605676	1.52169
			RT4- Circ	TGFb1 1ng/mL	LINC00313 exon4			TBP							1.61216
							32.8179			23.8219	8.99599		-0.688999	1.61216	1.83762	1.83415
															2.05267	0.220275
			RT5- Circ	TGFb1 1ng/mL	LINC00313 exon4			TBP
							32.4832			23.6761	8.80715		-0.877837	1.83762
			RT6- Circ	TGFb1 1ng/mL	LINC00313 exon4			TBP
							32.1109			23.4634	8.64748		-1.0375	2.05267
			RT7- Circ	Galunisertib 10µM	LINC00313 exon4			TBP							0.655681
							33.7002			23.4062	10.2939		0.608933	0.655681	0.477524	0.450126
															0.217172	0.220535
			RT8- Circ	Galunisertib 10µM	LINC00313 exon4			TBP
							34.6126			23.8612	10.7513		1.06635	0.477524
			RT9- Circ	Galunisertib 10µM	LINC00313 exon4			TBP
							35.9371			24.049	11.8881		2.20309	0.217172
			RT10- Circ	TGFb1+ Galunisertib	LINC00313 exon4			TBP							0.732353
							33.6544			23.52	10.1344		0.449389	0.732353	0.597367	0.737969
															0.884188	0.143493
			RT11- Circ	TGFb1+ Galunisertib	LINC00313 exon4			TBP
							33.8051			23.3768	10.4283		0.743312	0.597367
			RT12- Circ	TGFb1+ Galunisertib	LINC00313 exon4			TBP
							33.3312			23.4686	9.86256		0.177575	0.884188
			RT1- Circ	Ctrl BSA/HCl	LINC00313-205 exon2			TBP				8.41226			1.58509			Huh28
							32.7852			25.0375	7.7477		-0.66456	1.58509	0.630881	0.887055		LINC00313-205_exon2	Ctr	TGFb	LY	LY+TGFb
															0.445198	0.6116		average	0.887055	0.952063	0.202231	0.387947
			RT2- Circ	Ctrl BSA/HCl	LINC00313-205 exon2			TBP										SD	0.6116	0.31878	0.102224	0.0699043
							33.9689			24.8921	9.07682		0.66456	0.630881						0.878232	0.128319	0.0401823
			RT3- Circ	Ctrl BSA/HCl	LINC00313-205 exon2			TBP
							33.9362			24.3565	9.57974		1.16748	0.445198
			RT4- Circ	TGFb1 1ng/mL	LINC00313-205 exon2			TBP							0.844226
							32.4784			23.8219	8.65656		0.244299	0.844226	1.31077	0.952063
															0.701188	0.31878
			RT5- Circ	TGFb1 1ng/mL	LINC00313-205 exon2			TBP
							31.6979			23.6761	8.02184		-0.390419	1.31077
			RT6- Circ	TGFb1 1ng/mL	LINC00313-205 exon2			TBP
							32.3878			23.4634	8.92439		0.512127	0.701188
			RT7- Circ	Galunisertib 10µM	LINC00313-205 exon2			TBP							0.182257
							34.2745			23.4062	10.8682		2.45596	0.182257	0.312968	0.202231
															0.111468	0.102224
			RT8- Circ	Galunisertib 10µM	LINC00313-205 exon2			TBP
							33.9494			23.8612	10.0882		1.67591	0.312968
			RT9- Circ	Galunisertib 10µM	LINC00313-205 exon2			TBP
							35.6265			24.049	11.5776		3.1653	0.111468
			RT10- Circ	TGFb1+ Galunisertib	LINC00313-205 exon2			TBP							0.435032
							33.1331			23.52	9.61307		1.20081	0.435032	0.421183	0.387947
															0.307625	0.0699043
			RT11- Circ	TGFb1+ Galunisertib	LINC00313-205 exon2			TBP
							33.0365			23.3768	9.65974		1.24748	0.421183
			RT12- Circ	TGFb1+ Galunisertib	LINC00313-205 exon2			TBP
							33.5816			23.4686	10.113		1.70075	0.307625
		HuCCT1	RNA 61- Circ	Ctrl BSA/HCl	LINC00313 exon4			TBP				7.75474			1.16856			HuCCT1
							33.2594			25.7294	7.53		-0.224735	1.16856	1.24941	1.0343		LINC00313_exon4	Ctr	TGFb	LY	LY+TGFb
															0.684927	0.305253		average	1.0343	4.36529	0.614863	0.510543
			RNA 62- Circ	Ctrl BSA/HCl	LINC00313 exon4			TBP										SD	0.305253	1.90001	0.197299	0.252831
							33.3455			25.912	7.43349		-0.321243	1.24941				TTEST		0.0400172	0.116279	0.0252763
			RNA 63- Circ	Ctrl BSA/HCl	LINC00313 exon4			TBP
							34.1724			25.8717	8.30071		0.545979	0.684927
			RNA 64- Circ	TGFb1 1ng/mL	LINC00313 exon4			TBP							6.54487
							31.2736			26.2293	5.04437		-2.71037	6.54487	3.4925	4.36529
															3.0585	1.90001
			RNA 65- Circ	TGFb1 1ng/mL	LINC00313 exon4			TBP
							32.0969			26.1465	5.95048		-1.80426	3.4925
			RNA 66- Circ	TGFb1 1ng/mL	LINC00313 exon4			TBP
							32.4875			26.3456	6.14191		-1.61282	3.0585
			RNA 67- Circ	Galunisertib 10µM	LINC00313 exon4			TBP							0.833896
							34.0796			26.0628	8.0168		0.26206	0.833896	0.55962	0.614863
															0.451074	0.197299
			RNA 68- Circ	Galunisertib 10µM	LINC00313 exon4			TBP
							34.4407			25.8485	8.59222		0.837481	0.55962
			RNA 69- Circ	Galunisertib 10µM	LINC00313 exon4			TBP
							34.6923			25.789	8.9033		1.14856	0.451074
			RNA 70- Circ	TGFb1+ Galunisertib	LINC00313 exon4			TBP							0.257299
							35.6161			25.9029	9.71322		1.95848	0.257299	0.762959	0.510543
															0.511371	0.252831
			RNA 71- Circ	TGFb1+ Galunisertib	LINC00313 exon4			TBP
							34.9383			26.7933	8.14506		0.390322	0.762959
			RNA 72- Circ	TGFb1+ Galunisertib	LINC00313 exon4			TBP
							34.3995			25.6772	8.72229		0.967558	0.511371
			RNA 61- Circ	Ctrl BSA/HCl	LINC00313-205 exon2			TBP				7.17971			0.931883			HuCCT1
							33.0109			25.7294	7.28149		0.101779	0.931883	1.0923	1.0022		LINC00313-205_exon2	Ctr	TGFb	LY	LY+TGFb
															0.982418	0.082018		average	1.0022	4.47355	0.235041	0.22901
			RNA 62- Circ	Ctrl BSA/HCl	LINC00313-205 exon2			TBP										SD	0.082018	0.804054	0.0736293	0.124968
							32.9644			25.912	7.05234		-0.12737	1.0923				TTEST		0.00174366	0.000271475	0.000831377
			RNA 63- Circ	Ctrl BSA/HCl	LINC00313-205 exon2			TBP
							33.077			25.8717	7.20531		0.0255915	0.982418
			RNA 64- Circ	TGFb1 1ng/mL	LINC00313-205 exon2			TBP							5.03129
							31.078			26.2293	4.84879		-2.33093	5.03129	4.83748	4.47355
															3.55187	0.804054
			RNA 65- Circ	TGFb1 1ng/mL	LINC00313-205 exon2			TBP
							31.0519			26.1465	4.90546		-2.27426	4.83748
			RNA 66- Circ	TGFb1 1ng/mL	LINC00313-205 exon2			TBP
							31.6967			26.3456	5.35113		-1.82858	3.55187
			RNA 67- Circ	Galunisertib 10µM	LINC00313-205 exon2			TBP							0.157924
							35.9052			26.0628	9.84241		2.6627	0.157924	0.242602	0.235041
															0.304599	0.0736293
			RNA 68- Circ	Galunisertib 10µM	LINC00313-205 exon2			TBP
							35.0715			25.8485	9.22305		2.04334	0.242602
			RNA 69- Circ	Galunisertib 10µM	LINC00313-205 exon2			TBP
							34.6838			25.789	8.89473		1.71502	0.304599
			RNA 70- Circ	TGFb1+ Galunisertib	LINC00313-205 exon2			TBP							0.201492
							35.3938			25.9029	9.49092		2.31121	0.201492	0.365444	0.22901
															0.120094	0.124968
			RNA 71- Circ	TGFb1+ Galunisertib	LINC00313-205 exon2			TBP
							35.4252			26.7933	8.63199		1.45228	0.365444
			RNA 72- Circ	TGFb1+ Galunisertib	LINC00313-205 exon2			TBP
							35.9147			25.6772	10.2375		3.05776	0.120094

## Sheet: plate layout
		1	2	3	4	5	6	7	8	9	10	11	12
	A	Circ-RT1	Circ-RT4	Circ-RT7	Circ-RT10	Circ-RT1	Circ-RT4	Circ-RT7	Circ-RT10	Circ-RT1	Circ-RT4	Circ-RT7	Circ-RT10
	B	Circ-RT2	Circ-RT5	Circ-RT8	Circ-RT11	Circ-RT2	Circ-RT5	Circ-RT8	Circ-RT11	Circ-RT2	Circ-RT5	Circ-RT8	Circ-RT11
	C	Circ-RT3	Circ-RT6	Circ-RT9	Circ-RT12	Circ-RT3	Circ-RT6	Circ-RT9	Circ-RT12	Circ-RT3	Circ-RT6	Circ-RT9	Circ-RT12
	D	Circ-RT61	Circ-RT64	Circ-RT67	Circ-RT70	Circ-RT61	Circ-RT64	Circ-RT67	Circ-RT70	Circ-RT61	Circ-RT64	Circ-RT67	Circ-RT70
	E	Circ-RT62	Circ-RT65	Circ-RT68	Circ-RT71	Circ-RT62	Circ-RT65	Circ-RT68	Circ-RT71	Circ-RT62	Circ-RT65	Circ-RT68	Circ-RT71
	F	Circ-RT63	Circ-RT66	Circ-RT69	Circ-RT72	Circ-RT63	Circ-RT66	Circ-RT69	Circ-RT72	Circ-RT63	Circ-RT66	Circ-RT69	Circ-RT72
	G	Circ-RT1	Circ-RT2	Circ-RT3	Circ-RT4	Circ-RT5	Circ-RT6	Circ-RT7	Circ-RT8	Circ-RT9	Circ-RT10	Circ-RT11	Circ-RT12
	H	Circ-RT61	Circ-RT62	Circ-RT63	Circ-RT64	Circ-RT65	Circ-RT66	Circ-RT67	Circ-RT68	Circ-RT69	Circ-RT70	Circ-RT71	Circ-RT72
		TBP	LINC00313 exon 4	LINC00313-205 exon 2	LINC00312 pr2
		RT1-12: Huh28
		RT61-72: HuCCT1
