# Supplementary material for: TGFβ-induced long non-coding RNA LINC00313 activates Wnt signaling and promotes cholangiocarcinoma
Source: EMBO Rep. 2024 Feb 8;25(3):11. doi: 10.1038/s44319-024-00075-z (PMC10933437; doi:10.1038/s44319-024-00075-z)
Supplement: Supplementary file 15 — Appendix and EV Figure Source Data [file 44319_2024_75_MOESM15_ESM.zip › Figure Appendix S1/S1D/HepG2 Hep3b TGFb LY inhibitor qPCR.xlsx]

## Sheet: LINC312 LINC313
						Technical triplicate	Biological triplicate			Biological triplicate								HepG2
	MANIP	Cell line	sample	Treatment	Target	Cт target	Cт target	Ref	Cт ref TBP	Cт ref TBP	dCT (Ct target-Ct ref)	Moyenne ctrl	DDCT (dCT-dCT ctrl)	2^-DDCT				LINC00312	DMSO	TGFβ	LY	LY+TGFβ
			CAM-RT49	DMSO BSA/HCl	LINC00313			TBP				6.23227			0.906327	1.00266		HepG2
							31.0333			24.6591	6.37416		0.141897	0.906327	1.08055	0.0885653		LINC00313	DMSO	TGFβ	LY	LY+TGFβ
															1.0211			Average	1.00266	0.850506	0.600922	0.714135
			CAM-RT50	DMSO BSA/HCl	LINC00313			TBP										SD	0.0885653	0.107729	0.0794945	0.152001
							30.0401			23.9196	6.12049		-0.111771	1.08055				TTEST		0.131797	0.00426753	0.273639
			CAM-RT51	DMSO BSA/HCl	LINC00313			TBP
							30.0701			23.868	6.20214		-0.0301253	1.0211
			CAM-RT52	DMSO TGFb1 1ng/mL	LINC00313			TBP							0.747369	0.850506
							30.8797			24.2273	6.65237		0.420108	0.747369	0.841846	0.107729
															0.962305
			CAM-RT53	DMSO TGFb1 1ng/mL	LINC00313			TBP
							30.4783			23.9977	6.48064		0.248372	0.841846
			CAM-RT54	DMSO TGFb1 1ng/mL	LINC00313			TBP
							30.5996			24.3119	6.2877		0.0554345	0.962305
			CAM-RT55	LY BSA/HCl	LINC00313			TBP							0.50913	0.600922
							31.1599			23.9537	7.20616		0.973895	0.50913	0.647006	0.0794945
															0.646629
			CAM-RT56	LY BSA/HCl	LINC00313			TBP
							30.6401			23.7797	6.86041		0.628148	0.647006
			CAM-RT57	LY BSA/HCl	LINC00313			TBP
							31.0354			24.1741	6.86126		0.62899	0.646629
			CAM-RT58	LY TGFb1 1ng/mL	LINC00313			TBP							0.588414	0.714135
							31.0232			24.0259	6.99736		0.765096	0.588414	0.883062	0.152001
															0.67093
			CAM-RT59	LY TGFb1 1ng/mL	LINC00313			TBP
							30.3124			23.9007	6.41168		0.179414	0.883062
			CAM-RT60	LY TGFb1 1ng/mL	LINC00313			TBP
							31.0293			24.2213	6.80803		0.575767	0.67093
			CAM-RT61	DMSO BSA/HCl	LINC00313			TBP				6.7597				1.00143		Hep3b
							30.4859			23.6369	6.84905		0.0893497	0.939946	0.939946	0.0658718		LINC00313	DMSO	TGFβ	LY2157299	LY+TGFβ
															1.07095			Average	1.00143	0.746388	0.699357	0.69983
			CAM-RT62	DMSO BSA/HCl	LINC00313			TBP							0.993405			SD	0.0658718	0.101327	0.108495	0.126549
							30.2801			23.6192	6.6608		-0.098896	1.07095				TTEST		0.0216718	0.0145864
			CAM-RT63	DMSO BSA/HCl	LINC00313			TBP
							30.3252			23.5559	6.76925		0.00954628	0.993405
			CAM-RT64	DMSO TGFb1 1ng/mL	LINC00313			TBP							0.653836	0.746388
							30.9419			23.5692	7.3727		0.612999	0.653836	0.854654	0.101327
															0.730672
			CAM-RT65	DMSO TGFb1 1ng/mL	LINC00313			TBP
							30.6274			23.6411	6.98629		0.226587	0.854654
			CAM-RT66	DMSO TGFb1 1ng/mL	LINC00313			TBP
							30.7791			23.5666	7.2124		0.452703	0.730672
			CAM-RT67	LY BSA/HCl	LINC00313			TBP							0.657232	0.699357
							30.7398			23.3746	7.36523		0.605526	0.657232	0.822597	0.108495
															0.618241
			CAM-RT68	LY BSA/HCl	LINC00313			TBP
							30.2942			23.2528	7.04144		0.281742	0.822597
			CAM-RT69	LY BSA/HCl	LINC00313			TBP
							30.8453			23.3918	7.45346		0.693758	0.618241
			CAM-RT70	LY TGFb1 1ng/mL	LINC00313			TBP							0.817487	0.69983
							30.4166			23.3661	7.05043		0.290731	0.817487	0.71605	0.126549
															0.565954
			CAM-RT71	LY TGFb1 1ng/mL	LINC00313			TBP
							30.8627			23.6211	7.24157		0.481869	0.71605
			CAM-RT72	LY TGFb1 1ng/mL	LINC00313			TBP
							30.8525			23.2715	7.58094		0.821243	0.565954
