# Supplementary material for: TGFβ-induced long non-coding RNA LINC00313 activates Wnt signaling and promotes cholangiocarcinoma
Source: EMBO Rep. 2024 Feb 8;25(3):11. doi: 10.1038/s44319-024-00075-z (PMC10933437; doi:10.1038/s44319-024-00075-z)
Supplement: Supplementary file 15 — Appendix and EV Figure Source Data [file 44319_2024_75_MOESM15_ESM.zip › Figure Appendix S2/S2A/qPCR siSMAD Huh28.xlsx]

## Sheet: LINC00313 SMAD2 SMAD3 SMAD4
							biological triplicate			biological triplicate
	MANIP	Cell line	sample	Treatment	Target	Cт target	Cт target	Ref	Cт ref TBP	Cт ref TBP	dCT (Ct target-Ct ref)	Moyenne ctrl	DDCT (dCT-dCT ctrl)	2^-DDCT				Huh28
		Huh28	LINC-RT446	siNC	SMAD2			TBP				-1.55229			0.957615			Huh28
							19.6277			21.1175	-1.4898		0.0624828	0.957615	0.809754	1.01899		SMAD2	siNC	siNC TGFβ	siSMAD2	siSMAD2 TGFβ	siSMAD3	siSMAD3 TGFβ	siSMAD4	siSMAD4 TGFβ
															1.2896	0.245743		average	1.01899	0.758154	0.0908738	0.0827642	0.930099	0.864395	0.800903	0.745303
			LINC-RT447	siNC	SMAD2			TBP										SD	0.245743	0.0149471	0.00802038	0.00361041	0.103834	0.292764	0.0438575	0.0861264
							19.5623			20.8102	-1.24784		0.304445	0.809754				TTEST			0.00282797	1.78925e-07
			LINC-RT448	siNC	SMAD2			TBP
							19.6961			21.6153	-1.91921		-0.366928	1.2896
			LINC-RT449	siNC TGFb	SMAD2			TBP							0.769711
							19.96			21.1346	-1.17467		0.377611	0.769711	0.741274	0.758154
															0.763477	0.0149471
			LINC-RT450	siNC TGFb	SMAD2			TBP
							19.7049			20.8252	-1.12037		0.431921	0.741274
			LINC-RT451	siNC TGFb	SMAD2			TBP
							19.9401			21.103	-1.16294		0.389343	0.763477
			LINC-RT452	siSMAD4	SMAD2			TBP							0.759697
							19.5746			20.7303	-1.15578		0.396503	0.759697	0.847002	0.800903
															0.79601	0.0438575
			LINC-RT453	siSMAD4	SMAD2			TBP
							19.7893			21.102	-1.31272		0.239563	0.847002
			LINC-RT454	siSMAD4	SMAD2			TBP
							19.6509			20.8741	-1.22314		0.329142	0.79601
			LINC-RT455	siSMAD4 TGFb	SMAD2			TBP							0.837658
							19.6428			20.9395	-1.29672		0.255568	0.837658	0.667177	0.745303
															0.731073	0.0861264
			LINC-RT456	siSMAD4 TGFb	SMAD2			TBP
							19.8066			20.775	-0.968428		0.583858	0.667177
			LINC-RT457	siSMAD4 TGFb	SMAD2			TBP
							19.818			20.9184	-1.10037		0.451912	0.731073
			LINC-RT458	siSMAD2	SMAD2			TBP							0.0892728
							23.6894			21.756	1.93335		3.48564	0.0892728	0.0995739	0.0908738
															0.0837746	0.00802038
			LINC-RT459	siSMAD2	SMAD2			TBP
							23.6788			21.903	1.7758		3.32809	0.0995739
			LINC-RT460	siSMAD2	SMAD2			TBP
							23.6125			21.5875	2.02506		3.57734	0.0837746
			LINC-RT461	siSMAD2 TGFb	SMAD2			TBP							0.0867975
							23.6556			21.6816	1.97392		3.5262	0.0867975	0.079834	0.0827642
															0.081661	0.00361041
			LINC-RT462	siSMAD2 TGFb	SMAD2			TBP
							23.6786			21.5841	2.09457		3.64685	0.079834
			LINC-RT463	siSMAD2 TGFb	SMAD2			TBP
							23.641			21.579	2.06192		3.61421	0.081661
			LINC-RT464	siSMAD3	SMAD2			TBP							0.862491
							20.0355			21.3743	-1.33887		0.213419	0.862491	0.878152	0.930099
															1.04966	0.103834
			LINC-RT465	siSMAD3	SMAD2			TBP
							19.9878			21.3526	-1.36483		0.187458	0.878152
			LINC-RT466	siSMAD3	SMAD2			TBP
							20.0933			21.7155	-1.6222		-0.0699158	1.04966
			LINC-RT467	siSMAD3 TGFb	SMAD2			TBP							1.19683
							20.3415			22.1531	-1.81151		-0.259222	1.19683	0.75132	0.864395
															0.64503	0.292764
			LINC-RT468	siSMAD3 TGFb	SMAD2			TBP
							20.2468			21.3866	-1.13979		0.4125	0.75132
			LINC-RT469	siSMAD3 TGFb	SMAD2			TBP
							20.8409			21.7607	-0.919725		0.632561	0.64503
		Huh28	LINC-RT446	siNC	SMAD3			TBP				3.17171			1.01355			Huh28
							24.2698			21.1175	3.15229		-0.01942	1.01355	0.774201	1.02071		SMAD3	siNC	siNC TGFβ	siSMAD2	siSMAD2 TGFβ	siSMAD3	siSMAD3 TGFβ	siSMAD4	siSMAD4 TGFβ
															1.27438	0.250168		average	1.02071	0.796333	0.891407	0.824358	0.117067	0.129002	1.0213	0.999313
			LINC-RT447	siNC	SMAD3			TBP										SD	0.250168	0.144347	0.0470884	0.0435914	0.00417593	0.0333937	0.203623	0.106075
							24.3511			20.8102	3.54093		0.369219	0.774201				TTEST					0.0033304	0.00145655
			LINC-RT448	siNC	SMAD3			TBP
							24.4372			21.6153	2.82191		-0.349799	1.27438
			LINC-RT449	siNC TGFb	SMAD3			TBP							0.959081
							24.3666			21.1346	3.23199		0.0602748	0.959081	0.683802	0.796333
															0.746116	0.144347
			LINC-RT450	siNC TGFb	SMAD3			TBP
							24.5453			20.8252	3.72006		0.54835	0.683802
			LINC-RT451	siNC TGFb	SMAD3			TBP
							24.6972			21.103	3.59424		0.422528	0.746116
			LINC-RT452	siSMAD4	SMAD3			TBP							0.947523
							23.9798			20.7303	3.24948		0.0777671	0.947523	1.25153	1.0213
															0.864852	0.203623
			LINC-RT453	siSMAD4	SMAD3			TBP
							23.95			21.102	2.84802		-0.323692	1.25153
			LINC-RT454	siSMAD4	SMAD3			TBP
							24.2553			20.8741	3.38119		0.209475	0.864852
			LINC-RT455	siSMAD4 TGFb	SMAD3			TBP							1.0542
							24.0351			20.9395	3.09557		-0.0761426	1.0542	0.877042	0.999313
															1.0667	0.106075
			LINC-RT456	siSMAD4 TGFb	SMAD3			TBP
							24.136			20.775	3.36099		0.189282	0.877042
			LINC-RT457	siSMAD4 TGFb	SMAD3			TBP
							23.9969			20.9184	3.07855		-0.0931581	1.0667
			LINC-RT458	siSMAD2	SMAD3			TBP							0.842226
							25.1755			21.756	3.41943		0.247721	0.842226	0.936078	0.891407
															0.895916	0.0470884
			LINC-RT459	siSMAD2	SMAD3			TBP
							25.17			21.903	3.26701		0.0952994	0.936078
			LINC-RT460	siSMAD2	SMAD3			TBP
							24.9178			21.5875	3.33028		0.158564	0.895916
			LINC-RT461	siSMAD2 TGFb	SMAD3			TBP							0.84171
							25.102			21.6816	3.42032		0.248604	0.84171	0.774762	0.824358
															0.856601	0.0435914
			LINC-RT462	siSMAD2 TGFb	SMAD3			TBP
							25.1239			21.5841	3.53989		0.368174	0.774762
			LINC-RT463	siSMAD2 TGFb	SMAD3			TBP
							24.974			21.579	3.39502		0.223305	0.856601
			LINC-RT464	siSMAD3	SMAD3			TBP							0.112276
							27.7009			21.3743	6.32659		3.15487	0.112276	0.119938	0.117067
															0.118986	0.00417593
			LINC-RT465	siSMAD3	SMAD3			TBP
							27.5839			21.3526	6.23135		3.05963	0.119938
			LINC-RT466	siSMAD3	SMAD3			TBP
							27.9583			21.7155	6.24285		3.07114	0.118986
			LINC-RT467	siSMAD3 TGFb	SMAD3			TBP							0.161766
							27.9528			22.1531	5.79974		2.62802	0.161766	0.095012	0.129002
															0.13023	0.0333937
			LINC-RT468	siSMAD3 TGFb	SMAD3			TBP
							27.954			21.3866	6.56746		3.39575	0.095012
			LINC-RT469	siSMAD3 TGFb	SMAD3			TBP
							27.8732			21.7607	6.11258		2.94087	0.13023
		Huh28	LINC-RT446	siNC	SMAD4			TBP				-0.382093			0.943226			Huh28
							20.8197			21.1175	-0.29777		0.0843239	0.943226	0.850865	1.01337		SMAD4	siNC	siNC TGFβ	siSMAD2	siSMAD2 TGFβ	siSMAD3	siSMAD3 TGFβ	siSMAD4	siSMAD4 TGFβ
															1.24602	0.206702		average	1.01337	0.858743	1.00656	0.761072	1.04767	0.924683	0.0365025	0.0405106
			LINC-RT447	siNC	SMAD4			TBP										SD	0.206702	0.138775	0.0384159	0.293254	0.0985484	0.570998	0.00843762	0.0095702
							20.6611			20.8102	-0.149096		0.232998	0.850865				TTEST							0.00121705	0.000522848
			LINC-RT448	siNC	SMAD4			TBP
							20.9159			21.6153	-0.699415		-0.317322	1.24602
			LINC-RT449	siNC TGFb	SMAD4			TBP							1.01893
							20.7255			21.1346	-0.409147		-0.0270538	1.01893	0.782343	0.858743
															0.774955	0.138775
			LINC-RT450	siNC TGFb	SMAD4			TBP
							20.7973			20.8252	-0.0279675		0.354126	0.782343
			LINC-RT451	siNC TGFb	SMAD4			TBP
							21.0887			21.103	-0.0142784		0.367815	0.774955
			LINC-RT452	siSMAD4	SMAD4			TBP							0.0356075
							25.1599			20.7303	4.42958		4.81168	0.0356075	0.045352	0.0365025
															0.0285481	0.00843762
			LINC-RT453	siSMAD4	SMAD4			TBP
							25.1826			21.102	4.0806		4.46269	0.045352
			LINC-RT454	siSMAD4	SMAD4			TBP
							25.6225			20.8741	4.74837		5.13046	0.0285481
			LINC-RT455	siSMAD4 TGFb	SMAD4			TBP							0.0500812
							24.877			20.9395	3.93749		4.31959	0.0500812	0.0309409	0.0405106
															0.0405097	0.0095702
			LINC-RT456	siSMAD4 TGFb	SMAD4			TBP
							25.4073			20.775	4.63225		5.01434	0.0309409
			LINC-RT457	siSMAD4 TGFb	SMAD4			TBP
							25.1619			20.9184	4.24349		4.62559	0.0405097
			LINC-RT458	siSMAD2	SMAD4			TBP							0.966242
							21.4235			21.756	-0.33255		0.0495434	0.966242	1.04274	1.00656
															1.01071	0.0384159
			LINC-RT459	siSMAD2	SMAD4			TBP
							21.4605			21.903	-0.442469		-0.0603752	1.04274
			LINC-RT460	siSMAD2	SMAD4			TBP
							21.19			21.5875	-0.397469		-0.0153751	1.01071
			LINC-RT461	siSMAD2 TGFb	SMAD4			TBP							0.852716
							21.5294			21.6816	-0.152231		0.229862	0.852716	0.99756	0.761072
															0.43294	0.293254
			LINC-RT462	siSMAD2 TGFb	SMAD4			TBP
							21.2055			21.5841	-0.378569		0.00352478	0.99756
			LINC-RT463	siSMAD2 TGFb	SMAD4			TBP
							22.4047			21.579	0.825666		1.20776	0.43294
			LINC-RT464	siSMAD3	SMAD4			TBP							1.00952
							20.9786			21.3743	-0.39576		-0.0136662	1.00952	0.973906	1.04767
															1.15959	0.0985484
			LINC-RT465	siSMAD3	SMAD4			TBP
							21.0086			21.3526	-0.343948		0.0381451	0.973906
			LINC-RT466	siSMAD3	SMAD4			TBP
							21.1198			21.7155	-0.595713		-0.213619	1.15959
			LINC-RT467	siSMAD3 TGFb	SMAD4			TBP							1.51656
							21.1702			22.1531	-0.982895		-0.600801	1.51656	0.880343	0.924683
															0.377147	0.570998
			LINC-RT468	siSMAD3 TGFb	SMAD4			TBP
							21.1883			21.3866	-0.198231		0.183863	0.880343
			LINC-RT469	siSMAD3 TGFb	SMAD4			TBP
							22.7854			21.7607	1.02471		1.4068	0.377147
