# Supplementary material for: TGFβ-induced long non-coding RNA LINC00313 activates Wnt signaling and promotes cholangiocarcinoma
Source: EMBO Rep. 2024 Feb 8;25(3):11. doi: 10.1038/s44319-024-00075-z (PMC10933437; doi:10.1038/s44319-024-00075-z)
Supplement: Supplementary file 15 — Appendix and EV Figure Source Data [file 44319_2024_75_MOESM15_ESM.zip › Figure Appendix S2/S2A/qPCR SMAD2 SMAD4.xlsx]

## Sheet: LINC00313 LINC00312 SMAD2 SMAD4
							biological triplicate			biological triplicate
	MANIP	Cell line	sample	Treatment	Target	Cт target	Cт target	Ref	Cт ref TBP	Cт ref TBP	dCT (Ct target-Ct ref)	Moyenne ctrl	DDCT (dCT-dCT ctrl)	2^-DDCT				Huh28
		Huh28	LINC-RT446	siNC	SMAD4			TBP				1.11755			0.926806			SMAD4	siNC	siNC TGFb	siSMAD4	siSMAD4 TGFb
							21.8101			20.5828	1.22721		0.10966	0.926806	0.955909	1.00382		average	1.00382	1.07342	0.0470283	0.0508117
															1.12874	0.109161		SD	0.109161	0.235317	0.00230869	0.00548652
			LINC-RT447	siNC	SMAD4			TBP													0.000109858	0.00166987
							21.6657			20.4831	1.18261		0.0650552	0.955909
			LINC-RT448	siNC	SMAD4			TBP
							21.7306			20.7878	0.942837		-0.174716	1.12874
			LINC-RT449	siNC TGFb	SMAD4			TBP							1.12862
							21.6549			20.7119	0.942995		-0.174557	1.12862	0.815407	1.07342
															1.27623	0.235317
			LINC-RT450	siNC TGFb	SMAD4			TBP
							21.888			20.476	1.41196		0.294408	0.815407
			LINC-RT451	siNC TGFb	SMAD4			TBP
							21.7655			20.9998	0.765669		-0.351884	1.27623
			LINC-RT452	siSMAD4	SMAD4			TBP							0.0469035
							25.8611			20.3294	5.53171		4.41416	0.0469035	0.0447845	0.0470283
															0.0493969	0.00230869
			LINC-RT453	siSMAD4	SMAD4			TBP
							26.2633			20.6649	5.59841		4.48086	0.0447845
			LINC-RT454	siSMAD4	SMAD4			TBP
							26.2554			20.7984	5.45699		4.33944	0.0493969
			LINC-RT455	siSMAD4 TGFb	SMAD4			TBP							0.0505735
							25.9717			20.5487	5.42303		4.30547	0.0505735	0.0454482	0.0508117
															0.0564135	0.00548652
			LINC-RT456	siSMAD4 TGFb	SMAD4			TBP
							26.3091			20.7319	5.57719		4.45963	0.0454482
			LINC-RT457	siSMAD4 TGFb	SMAD4			TBP
							25.8835			20.6181	5.26537		4.14782	0.0564135
		HuCCT1	LINC-RT344	siNC	SMAD2			TBP				-1.26156			1.00338			HuCCT1
							20.8567			22.1232	-1.26643		-0.00486883	1.00338	0.946186	1.00096		SMAD2	siNC	siNC TGFb	siSMAD2	siSMAD2 TGFb
															1.05331	0.0536048		average	1.00096	1.1033	0.188151	0.177547
			LINC-RT345	siNC	SMAD2			TBP										SD	0.0536048	0.19309	0.0164762	0.0145547
							20.7745			21.9563	-1.18175		0.0798041	0.946186				TTEST			1.49486e-05	0.0011609
			LINC-RT346	siNC	SMAD2			TBP
							20.7001			22.0366	-1.33649		-0.0749353	1.05331
			LINC-RT347	siNC TGFb	SMAD2			TBP							1.31387
							20.8774			22.5328	-1.65538		-0.393819	1.31387	1.0615	1.1033
															0.934535	0.19309
			LINC-RT348	siNC TGFb	SMAD2			TBP
							20.9269			22.2745	-1.34766		-0.0861066	1.0615
			LINC-RT349	siNC TGFb	SMAD2			TBP
							20.8379			22.0017	-1.16388		0.0976798	0.934535
			LINC-RT356	siSMAD2	SMAD2			TBP							0.204518
							23.5053			22.4772	1.02814		2.2897	0.204518	0.171567	0.188151
															0.188367	0.0164762
			LINC-RT357	siSMAD2	SMAD2			TBP
							23.8793			22.5977	1.2816		2.54315	0.171567
			LINC-RT358	siSMAD2	SMAD2			TBP
							23.4449			22.2981	1.14682		2.40838	0.188367
			LINC-RT359	siSMAD2 TGFb	SMAD2			TBP							0.160929
							24.0279			22.6539	1.37395		2.63551	0.160929	0.183685	0.177547
															0.188027	0.0145547
			LINC-RT360	siSMAD2 TGFb	SMAD2			TBP
							23.7936			22.6104	1.18313		2.44469	0.183685
			LINC-RT361	siSMAD2 TGFb	SMAD2			TBP
							23.7234			22.574	1.14943		2.41099	0.188027
