# Supplementary material for: TGFβ-induced long non-coding RNA LINC00313 activates Wnt signaling and promotes cholangiocarcinoma
Source: EMBO Rep. 2024 Feb 8;25(3):11. doi: 10.1038/s44319-024-00075-z (PMC10933437; doi:10.1038/s44319-024-00075-z)
Supplement: Supplementary file 15 — Appendix and EV Figure Source Data [file 44319_2024_75_MOESM15_ESM.zip › Figure Appendix S2/S2A/qPCR SMAD3 SMAD4 HuCCT1.xlsx]

## Sheet:  SMAD3 SMAD4
						Technical triplicate	Biological triplicate			Biological triplicate
	MANIP	Cell line	sample	Treatment	Target	Cт target	Cт target	Ref	Cт ref TBP	Cт ref TBP	dCT (Ct target-Ct ref)	Moyenne ctrl	DDCT (dCT-dCT ctrl)	2^-DDCT
			LINC-RT1	siCtrl BSA/HCl	SMAD3			TBP				-5.78555
							19.8422			25.6919	-5.8497		-0.0641479	1.04547	1.04547	1.00242
															0.905677	0.0839543	SMAD3	siC	siC TGFb	siSMAD3	siSMAD3 TGFb	siSMAD4	siSMAD4 TGFb
			LINC-RT2	siCtrl BSA/HCl	SMAD3			TBP							1.05613		average	1.00242	0.86292	0.437047	0.427571	0.8615	0.727749
							20.2804			25.923	-5.64262		0.142931	0.905677			SD	0.0839543	0.00418522	0.0113052	0.042582	0.0650958	0.0119196
																	TTEST			0.00722794	0.00267166
			LINC-RT3	siCtrl BSA/HCl	SMAD3			TBP												siC vs siSMAD3	siC TGFb vs siSMAD3 TGFb
							20.0096			25.874	-5.86433		-0.078783	1.05613
			LINC-RT4	siCtr TGFb1 1ng/mL	SMAD3			TBP							0.864285	0.86292
							20.3233			25.8984	-5.57513		0.210421	0.864285	0.858223	0.00418522
															0.866253
			LINC-RT5	siCtr TGFb1 1ng/mL	SMAD3			TBP
							20.3795			25.9444	-5.56497		0.220575	0.858223
			LINC-RT6	siCtr TGFb1 1ng/mL	SMAD3			TBP
							20.3079			25.8863	-5.57841		0.20714	0.866253
			LINC-RT7	siSMAD3 BSA/HCl	SMAD3			TBP							0.449213	0.437047
							21.2103			25.8414	-4.63102		1.15453	0.449213	0.435062	0.0113052
															0.426866
			LINC-RT8	siSMAD3 BSA/HCl	SMAD3			TBP
							21.0937			25.6786	-4.58484		1.20071	0.435062
			LINC-RT9	siSMAD3 BSA/HCl	SMAD3			TBP
							21.2105			25.7679	-4.5574		1.22815	0.426866
			LINC-RT10	siSMAD3 TGFb1 1ng/mL	SMAD3			TBP							0.415194	0.427571
							21.3474			25.8648	-4.51741		1.26814	0.415194	0.392549	0.042582
															0.474971
			LINC-RT11	siSMAD3 TGFb1 1ng/mL	SMAD3			TBP
							21.4348			25.8713	-4.43649		1.34905	0.392549
			LINC-RT12	siSMAD3 TGFb1 1ng/mL	SMAD3			TBP
							21.1153			25.8268	-4.71146		1.07409	0.474971
			LINC-RT13	siSMAD4 BSA/HCl	SMAD3			TBP							0.909802	0.8615
							19.9538			25.603	-5.64917		0.136375	0.909802	0.887226	0.0650958
															0.787473
			LINC-RT14	siSMAD4 BSA/HCl	SMAD3			TBP
							20.1507			25.7637	-5.61292		0.172626	0.887226
			LINC-RT15	siSMAD4 BSA/HCl	SMAD3			TBP
							20.2028			25.6436	-5.44085		0.344698	0.787473
			LINC-RT16	siSMAD4 TGFb1 1ng/mL	SMAD3			TBP							0.105987
							23.0011			25.5486	-2.54751		3.23804	0.105987	0.71932	0.727749
															0.736177	0.0119196
			LINC-RT17	siSMAD4 TGFb1 1ng/mL	SMAD3			TBP
							20.3998			25.71	-5.31026		0.475294	0.71932
			LINC-RT18	siSMAD4 TGFb1 1ng/mL	SMAD3			TBP
							20.599			25.9427	-5.34367		0.441875	0.736177
			LINC-RT1	siCtrl BSA/HCl	SMAD4			TBP				-0.583409			0.936628	1.00108	SMAD4	siC	siC TGFb	siSMAD3	siSMAD3 TGFb	siSMAD4	siSMAD4 TGFb
							25.2029			25.6919	-0.488956		0.0944525	0.936628	1.04026	0.0562463	average	1.00108	1.02741	0.875114	0.878117	0.294244	0.307893
															1.02634		SD	0.0562463	0.0631191	0.0203939	0.0105481	0.020195	0.035701
			LINC-RT2	siCtrl BSA/HCl	SMAD4			TBP									TTEST					0.00248939	0.0058498
							25.2826			25.923	-0.640356		-0.0569471	1.04026								siC vs siSMAD4	siC TGFb vs siSMAD4 TGFb
			LINC-RT3	siCtrl BSA/HCl	SMAD4			TBP
							25.2531			25.874	-0.620914		-0.0375055	1.02634
			LINC-RT4	siCtr TGFb1 1ng/mL	SMAD4			TBP							1.09447	1.02741
							25.1848			25.8984	-0.713642		-0.130233	1.09447	1.01859	0.0631191
															0.969159
			LINC-RT5	siCtr TGFb1 1ng/mL	SMAD4			TBP
							25.3344			25.9444	-0.609989		-0.0265802	1.01859
			LINC-RT6	siCtr TGFb1 1ng/mL	SMAD4			TBP
							25.3481			25.8863	-0.538214		0.0451953	0.969159
			LINC-RT7	siSMAD3 BSA/HCl	SMAD4			TBP							0.898598	0.875114
							25.4122			25.8414	-0.429157		0.154252	0.898598	0.861866	0.0203939
															0.864877
			LINC-RT8	siSMAD3 BSA/HCl	SMAD4			TBP
							25.3096			25.6786	-0.368944		0.214465	0.861866
			LINC-RT9	siSMAD3 BSA/HCl	SMAD4			TBP
							25.3939			25.7679	-0.373976		0.209433	0.864877
			LINC-RT10	siSMAD3 TGFb1 1ng/mL	SMAD4			TBP							0.865992	0.878117
							25.489			25.8648	-0.375835		0.207574	0.865992	0.883171	0.0105481
															0.885187
			LINC-RT11	siSMAD3 TGFb1 1ng/mL	SMAD4			TBP
							25.4671			25.8713	-0.404173		0.179236	0.883171
			LINC-RT12	siSMAD3 TGFb1 1ng/mL	SMAD4			TBP
							25.4193			25.8268	-0.407463		0.175946	0.885187
			LINC-RT13	siSMAD4 BSA/HCl	SMAD4			TBP							0.298891	0.294244
							26.7619			25.603	1.1589		1.74231	0.298891	0.31171	0.020195
															0.272131
			LINC-RT14	siSMAD4 BSA/HCl	SMAD4			TBP
							26.862			25.7637	1.09831		1.68172	0.31171
			LINC-RT15	siSMAD4 BSA/HCl	SMAD4			TBP
							26.9378			25.6436	1.29422		1.87763	0.272131
			LINC-RT16	siSMAD4 TGFb1 1ng/mL	SMAD4			TBP							0.283055	0.307893
							26.7861			25.5486	1.23744		1.82085	0.283055	0.291818	0.035701
															0.348805
			LINC-RT17	siSMAD4 TGFb1 1ng/mL	SMAD4			TBP
							26.9035			25.71	1.19345		1.77686	0.291818
			LINC-RT18	siSMAD4 TGFb1 1ng/mL	SMAD4			TBP
							26.8788			25.9427	0.936098		1.51951	0.348805
