# Supplementary material for: TGFβ-induced long non-coding RNA LINC00313 activates Wnt signaling and promotes cholangiocarcinoma
Source: EMBO Rep. 2024 Feb 8;25(3):11. doi: 10.1038/s44319-024-00075-z (PMC10933437; doi:10.1038/s44319-024-00075-z)
Supplement: Supplementary file 15 — Appendix and EV Figure Source Data [file 44319_2024_75_MOESM15_ESM.zip › Figure Appendix S2/S2A/qPCR SMADs siSMAD combination.xlsx]

## Sheet:  LINC00313 SMADs 
							biological triplicate			biological triplicate
	MANIP	Cell line	sample	Treatment	Target	Cт target	Cт target	Ref	Cт ref TBP	Cт ref TBP	dCT (Ct target-Ct ref)	Moyenne ctrl	DDCT (dCT-dCT ctrl)	2^-DDCT
		HuCCT1	LINC-RT362	siNC	SMAD2			TBP				-0.784214			0.83586			SMAD2	siNC	siNC TGFβ	siSMAD2/3/4	siSMAD2/3/4 TGFβ
							20.5974			21.1229	-0.525547		0.258667	0.83586	1.00841	1.01022		average	1.01022	0.944274	0.0865973	0.0843673
															1.18639	0.175273		SD	0.175273	0.12342	0.0181377	0.0222239
			LINC-RT363	siNC	SMAD2			TBP										TTEST			0.0141317	0.00942631
							20.6033			21.3996	-0.796301		-0.0120869	1.00841
			LINC-RT364	siNC	SMAD2			TBP
							20.6605			21.6913	-1.03079		-0.24658	1.18639
			LINC-RT365	siNC TGFb	SMAD2			TBP							0.99006
							20.5592			21.329	-0.769802		0.0144119	0.99006	0.804503	0.944274
															1.03826	0.12342
			LINC-RT366	siNC TGFb	SMAD2			TBP
							20.6202			21.0906	-0.470385		0.313829	0.804503
			LINC-RT367	siNC TGFb	SMAD2			TBP
							20.8515			21.6899	-0.838379		-0.0541649	1.03826
			LINC-RT368	siSMAD2/3/4	SMAD2			TBP							0.099366
							23.7851			21.2383	2.54689		3.3311	0.099366	0.0945899	0.0865973
															0.0658361	0.0181377
			LINC-RT369	siSMAD2/3/4	SMAD2			TBP
							24.0974			21.4795	2.61796		3.40217	0.0945899
			LINC-RT370	siSMAD2/3/4	SMAD2			TBP
							24.1044			20.9636	3.14076		3.92498	0.0658361
			LINC-RT371	siSMAD2/3/4 TGFb	SMAD2			TBP							0.0754297
							24.2316			21.2871	2.94451		3.72872	0.0754297	0.109669	0.0843673
															0.0680037	0.0222239
			LINC-RT372	siSMAD2/3/4 TGFb	SMAD2			TBP
							24.0861			21.6815	2.40456		3.18878	0.109669
			LINC-RT373	siSMAD2/3/4 TGFb	SMAD2			TBP
							23.992			20.898	3.09403		3.87824	0.0680037
		HuCCT1	LINC-RT362	siNC	SMAD3			TBP				-0.817252			0.845065			SMAD3	siNC	siNC TGFβ	siSMAD2/3/4	siSMAD2/3/4 TGFβ
							20.5485			21.1229	-0.574387		0.242866	0.845065	0.960208	1.01255		average	1.01255	0.864212	0.637378	0.586345
															1.23238	0.198892		SD	0.198892	0.118652	0.0732791	0.17862
			LINC-RT363	siNC	SMAD3			TBP										TTEST			0.0374486	0.0881924
							20.6409			21.3996	-0.758671		0.0585817	0.960208
			LINC-RT364	siNC	SMAD3			TBP
							20.5726			21.6913	-1.1187		-0.301448	1.23238
			LINC-RT365	siNC TGFb	SMAD3			TBP							0.860456
							20.7286			21.329	-0.600426		0.216827	0.860456	0.747483	0.864212
															0.984698	0.118652
			LINC-RT366	siNC TGFb	SMAD3			TBP
							20.6932			21.0906	-0.397366		0.419887	0.747483
			LINC-RT367	siNC TGFb	SMAD3			TBP
							20.8949			21.6899	-0.795006		0.0222467	0.984698
			LINC-RT368	siSMAD2/3/4	SMAD3			TBP							0.679566
							20.9783			21.2383	-0.259937		0.557315	0.679566	0.679806	0.637378
															0.552763	0.0732791
			LINC-RT369	siSMAD2/3/4	SMAD3			TBP
							21.219			21.4795	-0.260447		0.556806	0.679806
			LINC-RT370	siSMAD2/3/4	SMAD3			TBP
							21.0016			20.9636	0.0380154		0.855268	0.552763
			LINC-RT371	siSMAD2/3/4 TGFb	SMAD3			TBP							0.557507
							21.3128			21.2871	0.0256863		0.842939	0.557507	0.77763	0.586345
															0.423899	0.17862
			LINC-RT372	siSMAD2/3/4 TGFb	SMAD3			TBP
							21.2271			21.6815	-0.454409		0.362844	0.77763
			LINC-RT373	siSMAD2/3/4 TGFb	SMAD3			TBP
							21.319			20.898	0.420954		1.23821	0.423899
			LINC-RT362	siNC	SMAD4			TBP				1.06446			0.857315
							22.4095			21.1229	1.28656		0.222102	0.857315	0.95027	1.01169		SMAD4	siNC	siNC TGFβ	siSMAD2/3/4	siSMAD2/3/4 TGFβ
															1.22747	0.192571		average	1.01169	0.99925	0.353608	0.336827
			LINC-RT363	siNC	SMAD4			TBP										SD	0.192571	0.0361839	0.08085	0.0931476
							22.5376			21.3996	1.13805		0.0735906	0.95027				TTEST			0.00547923	0.000328458
			LINC-RT364	siNC	SMAD4			TBP
							22.4601			21.6913	0.768766		-0.295693	1.22747
			LINC-RT365	siNC TGFb	SMAD4			TBP							1.00715
							22.3832			21.329	1.05418		-0.0102755	1.00715	0.95977	0.99925
															1.03083	0.0361839
			LINC-RT366	siNC TGFb	SMAD4			TBP
							22.2143			21.0906	1.1237		0.0592397	0.95977
			LINC-RT367	siNC TGFb	SMAD4			TBP
							22.7106			21.6899	1.02065		-0.0438105	1.03083
			LINC-RT368	siSMAD2/3/4	SMAD4			TBP							0.369839
							23.7377			21.2383	2.49949		1.43503	0.369839	0.425111	0.353608
															0.265873	0.08085
			LINC-RT369	siSMAD2/3/4	SMAD4			TBP
							23.778			21.4795	2.29855		1.23409	0.425111
			LINC-RT370	siSMAD2/3/4	SMAD4			TBP
							23.9392			20.9636	2.97565		1.91119	0.265873
			LINC-RT371	siSMAD2/3/4 TGFb	SMAD4			TBP							0.329002
							23.9554			21.2871	2.66829		1.60383	0.329002	0.433641	0.336827
															0.247839	0.0931476
			LINC-RT372	siSMAD2/3/4 TGFb	SMAD4			TBP
							23.9514			21.6815	2.26989		1.20543	0.433641
			LINC-RT373	siSMAD2/3/4 TGFb	SMAD4			TBP
							23.975			20.898	3.07698		2.01252	0.247839
