# Supplementary material for: TGFβ-induced long non-coding RNA LINC00313 activates Wnt signaling and promotes cholangiocarcinoma
Source: EMBO Rep. 2024 Feb 8;25(3):11. doi: 10.1038/s44319-024-00075-z (PMC10933437; doi:10.1038/s44319-024-00075-z)
Supplement: Supplementary file 15 — Appendix and EV Figure Source Data [file 44319_2024_75_MOESM15_ESM.zip › Figure Appendix S7/S7B/densitometry TCF7 WB.xlsx]

## Sheet: Sheet1
densitometry TCF7 WB in vivo experiment
			TCF7	beta-actin	TCF7/b-actin	relative to sample 1
974	EV	1	916.92	16900.4	0.0542542	1
975		2	1063.51	17888.3	0.0594526	1.09581
976		3	1919.65	15728.8	0.122046	2.24953
977		4	870.335	17556.3	0.0495741	0.913736
978		5	1068.16	16562.9	0.0644913	1.18869
945		6	1225.96	14812.5	0.0827655	1.52551
946		7	1120.13	15048.9	0.074433	1.37193
947	pcLINC313	8	1296.96	14745.9	0.0879541	1.62115
948		9	2588.52	14751.1	0.175479	3.23439
968		10	14909.5	16797	0.887627	16.3605
969		11	3048.47	18711.6	0.162918	3.00287
970		12	3222.25	20474.5	0.157378	2.90076
979		13	7335.51	21427.9	0.342335	6.30983
