# Supplementary material for: TGFβ-induced long non-coding RNA LINC00313 activates Wnt signaling and promotes cholangiocarcinoma
Source: EMBO Rep. 2024 Feb 8;25(3):11. doi: 10.1038/s44319-024-00075-z (PMC10933437; doi:10.1038/s44319-024-00075-z)
Supplement: Supplementary file 15 — Appendix and EV Figure Source Data [file 44319_2024_75_MOESM15_ESM.zip › Figure EV2/EV2D/qPCR siMAPKs HuCCT1 Huh28.xlsx]

## Sheet:  LINC00313 MAPKs
							Biological triplicate			Biological triplicate
	MANIP	Cell line	sample	Treatment	Target	Cт target	Cт target	Ref	Cт ref TBP	Cт ref TBP	dCT (Ct target-Ct ref)	Moyenne ctrl	DDCT (dCT-dCT ctrl)	2^-DDCT
		Huh28	LINC-RTPP-11	siNC	LINC00313			TBP				5.87412			1.09508			Huh28
							28.4334			22.6903	5.74308		-0.13104	1.09508	0.913173	1.00413		LINC00313	siNC	siNC TGFb	siMAPK11	siMAPK11 TGFb	siMAPK12	siMAPK12 TGFb	siMAPK13	siMAPK13 TGFb	siMAPK14	siMAPK14 TGFb
																0.12863		average	1.00413	3.01102	1.06899	4.19891	0.484292	1.64718	1.14459	2.50893	0.757134	1.52336
			LINC-RTPP-11	siNC	LINC00313			TBP										SD	0.12863	0.524236	0.137586	3.8824	0.451752	0.764839	0.825118	1.43137	0.196289	0.0383391
							28.5108			22.5056	6.00516		0.13104	0.913173						0.03432
			LINC-RTPP-12	siMAPK11	LINC00313			TBP							0.971697
							27.8083			21.8928	5.91554		0.041422	0.971697	1.16627	1.06899
																0.137586
			LINC-RTPP-12	siMAPK11	LINC00313			TBP
							28.2037			22.5515	5.65221		-0.221906	1.16627
			LINC-RTPP-13	siMAPK12	LINC00313			TBP							0.803729	0.484292
							28.0456			21.8563	6.18933		0.315219	0.803729	0.164855	0.451752
			LINC-RTPP-13	siMAPK12	LINC00313			TBP
							30.0736			21.5988	8.47485		2.60073	0.164855
			LINC-RTPP-14	siMAPK13	LINC00313			TBP							0.561146
							28.6763			21.9686	6.70767		0.833552	0.561146	1.72804	1.14459
																0.825118
			LINC-RTPP-14	siMAPK13	LINC00313			TBP
							27.4717			22.3867	5.08498		-0.789136	1.72804
			LINC-RTPP-15	siMAPK14	LINC00313			TBP							0.618337
							28.7319			22.1642	6.56765		0.693535	0.618337	0.895932	0.757134
																0.196289
			LINC-RTPP-15	siMAPK14	LINC00313			TBP
							27.8491			21.8165	6.03265		0.158539	0.895932
			LINC-RTPP-16	siNC TGFb	LINC00313			TBP							3.38171
							26.1326			22.0163	4.11636		-1.75775	3.38171	2.64033	3.01102
																0.524236
			LINC-RTPP-16	siNC TGFb	LINC00313			TBP
							26.6835			22.2101	4.4734		-1.40072	2.64033
			LINC-RTPP-17	siMAPK11 TGFb	LINC00313			TBP							6.94418
							26.8296			23.7513	3.07831		-2.7958	6.94418	1.45364	4.19891
																3.8824
			LINC-RTPP-17	siMAPK11 TGFb	LINC00313			TBP
							27.2767			21.9423	5.33444		-0.539672	1.45364
			LINC-RTPP-18	siMAPK12 TGFb	LINC00313			TBP							2.18801
							26.5178			21.7733	4.7445		-1.12962	2.18801	1.10636	1.64718
																0.764839
			LINC-RTPP-18	siMAPK12 TGFb	LINC00313			TBP
							27.743			22.0147	5.72829		-0.145822	1.10636
			LINC-RTPP-19	siMAPK13 TGFb	LINC00313			TBP							1.49679
							26.8824			21.5902	5.29224		-0.581876	1.49679	3.52106	2.50893
																1.43137
			LINC-RTPP-19	siMAPK13 TGFb	LINC00313			TBP
							26.3555			22.2974	4.05811		-1.81601	3.52106
			LINC-RTPP-20	siMAPK14 TGFb	LINC00313			TBP							1.55047
							27.2592			22.0178	5.24141		-0.632707	1.55047	1.49625	1.52336
																0.0383391
			LINC-RTPP-20	siMAPK14 TGFb	LINC00313			TBP
							27.6521			22.3594	5.29276		-0.581353	1.49625
		Huh28	LINC-RTPP-11	siNC	MAPK11			TBP				2.29358			1.00241			Huh28
							24.9804			22.6903	2.29011		-0.003467	1.00241	0.9976	1		MAPK11	siNC	siNC TGFb	siMAPK11	siMAPK11 TGFb	siMAPK12	siMAPK12 TGFb	siMAPK13	siMAPK13 TGFb	siMAPK14	siMAPK14 TGFb
																0.00339856		average	1	0.978185	0.0927558	0.15809	0.813542	0.883406	0.820272	1.31881	1.00513	1.15679
			LINC-RTPP-11	siNC	MAPK11			TBP										SD	0.00339856	0.0168993	0.0284367	0.140949	0.439972	0.0344974	0.263748	0.136623	0.333275	0.133903
							24.8026			22.5056	2.29704		0.003467	0.9976				ttest			0.000497867	0.0146533
			LINC-RTPP-12	siMAPK11	MAPK11			TBP							0.072648
							27.9693			21.8928	6.07651		3.78293	0.072648	0.112864	0.0927558
																0.0284367
			LINC-RTPP-12	siMAPK11	MAPK11			TBP
							27.9925			22.5515	5.44092		3.14735	0.112864
			LINC-RTPP-13	siMAPK12	MAPK11			TBP							1.12465
							23.9804			21.8563	2.1241		-0.169475	1.12465	0.502435	0.813542
																0.439972
			LINC-RTPP-13	siMAPK12	MAPK11			TBP					-2.29358
							24.8853			21.5988	3.28657		0.992991	0.502435
											0		-2.29358
			LINC-RTPP-14	siMAPK13	MAPK11			TBP			0		-2.29358		0.633774
							24.9201			21.9686	2.95153		0.657959	0.633774	1.00677	0.820272
											0		-2.29358			0.263748
			LINC-RTPP-14	siMAPK13	MAPK11			TBP			0		-2.29358
							24.6706			22.3867	2.28384		-0.009735	1.00677
											0		-2.29358
			LINC-RTPP-15	siMAPK14	MAPK11			TBP			0		-2.29358		1.24079
							24.1465			22.1642	1.98231		-0.311264	1.24079	0.769472	1.00513
											0		-2.29358			0.333275
			LINC-RTPP-15	siMAPK14	MAPK11			TBP			0		-2.29358
							24.4881			21.8165	2.67163		0.378059	0.769472
											0		-2.29358
			LINC-RTPP-16	siNC TGFb	MAPK11			TBP			0		-2.29358		0.990134
							24.3241			22.0163	2.30788		0.014304	0.990134	0.966235	0.978185
											0		-2.29358			0.0168993
			LINC-RTPP-16	siNC TGFb	MAPK11			TBP			0		-2.29358
							24.5532			22.2101	2.34313		0.049554	0.966235
											0		-2.29358
			LINC-RTPP-17	siMAPK11 TGFb	MAPK11			TBP			0		-2.29358		0.257755
							28.0008			23.7513	4.2495		1.95593	0.257755	0.0584236	0.15809
											0		-2.29358			0.140949
			LINC-RTPP-17	siMAPK11 TGFb	MAPK11			TBP			0		-2.29358
							28.3331			21.9423	6.39088		4.0973	0.0584236
											0		-2.29358
			LINC-RTPP-18	siMAPK12 TGFb	MAPK11			TBP			0		-2.29358		0.859012
							24.2861			21.7733	2.51282		0.219249	0.859012	0.907799	0.883406
											0		-2.29358			0.0344974
			LINC-RTPP-18	siMAPK12 TGFb	MAPK11			TBP			0		-2.29358
							24.4478			22.0147	2.43313		0.139555	0.907799
											0		-2.29358
			LINC-RTPP-19	siMAPK13 TGFb	MAPK11			TBP			0		-2.29358		1.2222
							23.5943			21.5902	2.00409		-0.28948	1.2222	1.41541	1.31881
											0					0.136623
			LINC-RTPP-19	siMAPK13 TGFb	MAPK11			TBP			0
							24.0897			22.2974	1.79235		-0.501224	1.41541
											0
			LINC-RTPP-20	siMAPK14 TGFb	MAPK11			TBP			0				1.0621
							24.2244			22.0178	2.20665		-0.086925	1.0621	1.25147	1.15679
																0.133903
			LINC-RTPP-20	siMAPK14 TGFb	MAPK11			TBP
							24.3293			22.3594	1.96995		-0.323626	1.25147
		Huh28	LINC-RTPP-11	siNC	MAPK12			TBP				1.71856			1.0659			Huh28
							24.3168			22.6903	1.62649		-0.092072	1.0659	0.938174	1.00204		MAPK12	siNC	siNC TGFb	siMAPK11	siMAPK11 TGFb	siMAPK12	siMAPK12 TGFb	siMAPK13	siMAPK13 TGFb	siMAPK14	siMAPK14 TGFb
																0.0903156		average	1.00204	0.807125	1.06381	1.90239	0.145684	0.149541	0.953658	0.997684	1.28009	0.967421
			LINC-RTPP-11	siNC	MAPK12			TBP										SD	0.0903156	0.204809	0.362525	1.66851	0.0320919	0.0167331	0.206277	0.129114	0.372819	0.0645669
							24.3162			22.5056	1.81063		0.092072	0.938174				ttest					0.00620542	0.0455184
			LINC-RTPP-12	siMAPK11	MAPK12			TBP							0.807463
							23.9199			21.8928	2.02709		0.308532	0.807463	1.32015	1.06381
																0.362525
			LINC-RTPP-12	siMAPK11	MAPK12			TBP
							23.8694			22.5515	1.31786		-0.400703	1.32015
			LINC-RTPP-13	siMAPK12	MAPK12			TBP							0.122992
							26.5982			21.8563	4.74193		3.02337	0.122992	0.168376	0.145684
																0.0320919
			LINC-RTPP-13	siMAPK12	MAPK12			TBP
							25.8876			21.5988	4.2888		2.57024	0.168376
											0
			LINC-RTPP-14	siMAPK13	MAPK12			TBP			0				0.807798
							23.9951			21.9686	2.02649		0.307933	0.807798	1.09952	0.953658
											0					0.206277
			LINC-RTPP-14	siMAPK13	MAPK12			TBP			0
							23.9684			22.3867	1.58169		-0.136871	1.09952
											0
			LINC-RTPP-15	siMAPK14	MAPK12			TBP			0				1.54371
							23.2564			22.1642	1.09216		-0.626404	1.54371	1.01647	1.28009
											0					0.372819
			LINC-RTPP-15	siMAPK14	MAPK12			TBP			0
							23.5115			21.8165	1.695		-0.023562	1.01647
											0
			LINC-RTPP-16	siNC TGFb	MAPK12			TBP			0				0.662303
							24.3293			22.0163	2.313		0.594436	0.662303	0.951947	0.807125
											0					0.204809
			LINC-RTPP-16	siNC TGFb	MAPK12			TBP			0
							23.9997			22.2101	1.78961		0.071047	0.951947
											0		-1.71856
			LINC-RTPP-17	siMAPK11 TGFb	MAPK12			TBP			0		-1.71856		3.0822
							23.8459			23.7513	0.094599		-1.62396	3.0822	0.722569	1.90239
											0		-1.71856			1.66851
			LINC-RTPP-17	siMAPK11 TGFb	MAPK12			TBP			0		-1.71856
							24.1296			21.9423	2.18735		0.468792	0.722569
											0		-1.71856
			LINC-RTPP-18	siMAPK12 TGFb	MAPK12			TBP			0		-1.71856		0.137708
							26.3521			21.7733	4.57887		2.86031	0.137708	0.161373	0.149541
											0		-1.71856			0.0167331
			LINC-RTPP-18	siMAPK12 TGFb	MAPK12			TBP			0		-1.71856
							26.3647			22.0147	4.35009		2.63153	0.161373
											0		-1.71856
			LINC-RTPP-19	siMAPK13 TGFb	MAPK12			TBP			0		-1.71856		0.906387
							23.4505			21.5902	1.86036		0.141801	0.906387	1.08898	0.997684
											0		-1.71856			0.129114
			LINC-RTPP-19	siMAPK13 TGFb	MAPK12			TBP			0		-1.71856
							23.893			22.2974	1.59558		-0.122979	1.08898
											0		-1.71856
			LINC-RTPP-20	siMAPK14 TGFb	MAPK12			TBP			0		-1.71856		0.921766
							23.8539			22.0178	1.83609		0.117528	0.921766	1.01308	0.967421
											0		-1.71856			0.0645669
			LINC-RTPP-20	siMAPK14 TGFb	MAPK12			TBP			0		-1.71856
							24.0592			22.3594	1.69982		-0.018744	1.01308
		Huh28	LINC-RTPP-11	siNC	MAPK13			TBP				4.37303			0.985893
							27.0838			22.6903	4.39352		0.020497	0.985893	1.01431	1.0001		Huh28
																0.020093		MAPK13	siNC	siNC TGFb	siMAPK11	siMAPK11 TGFb	siMAPK12	siMAPK12 TGFb	siMAPK13	siMAPK13 TGFb	siMAPK14	siMAPK14 TGFb
			LINC-RTPP-11	siNC	MAPK13			TBP										average	1.0001	1.46596	0.72155	2.39442	0.460952	0.809924	0.418085	0.607088	0.861748	1.03798
							26.8581			22.5056	4.35253		-0.020497	1.01431				SD	0.020093	0.14101	0.536052	2.0003	0.0796346	0.1716	0.202311	0.261041	0.0931053	0.325038
																		ttest							0.0559401	0.0548071
			LINC-RTPP-12	siMAPK11	MAPK13			TBP							0.342504
							27.8116			21.8928	5.91883		1.54581	0.342504	1.1006	0.72155
																0.536052
			LINC-RTPP-12	siMAPK11	MAPK13			TBP
							26.7863			22.5515	4.23474		-0.138285	1.1006
			LINC-RTPP-13	siMAPK12	MAPK13			TBP							0.517262
							27.1804			21.8563	5.32406		0.951032	0.517262	0.404642	0.460952
											0					0.0796346
			LINC-RTPP-13	siMAPK12	MAPK13			TBP			0
							27.2771			21.5988	5.67831		1.30528	0.404642
											0
			LINC-RTPP-14	siMAPK13	MAPK13			TBP			0				0.275029
							28.204			21.9686	6.23537		1.86234	0.275029	0.561141	0.418085
											0					0.202311
			LINC-RTPP-14	siMAPK13	MAPK13			TBP			0
							27.5933			22.3867	5.20659		0.833566	0.561141
											0
			LINC-RTPP-15	siMAPK14	MAPK13			TBP			0				0.927583
							26.6457			22.1642	4.48148		0.108451	0.927583	0.795913	0.861748
											0					0.0931053
			LINC-RTPP-15	siMAPK14	MAPK13			TBP			0
							26.5188			21.8165	4.70234		0.329318	0.795913
											0
			LINC-RTPP-16	siNC TGFb	MAPK13			TBP			0				1.36625
							25.9391			22.0163	3.92281		-0.450219	1.36625	1.56567	1.46596
											0					0.14101
			LINC-RTPP-16	siNC TGFb	MAPK13			TBP			0
							25.9363			22.2101	3.72625		-0.646777	1.56567
											0
			LINC-RTPP-17	siMAPK11 TGFb	MAPK13			TBP			0				3.80885
							26.1949			23.7513	2.44367		-1.92935	3.80885	0.98	2.39442
											0					2.0003
			LINC-RTPP-17	siMAPK11 TGFb	MAPK13			TBP			0
							26.3444			21.9423	4.40217		0.029147	0.98
											0
			LINC-RTPP-18	siMAPK12 TGFb	MAPK13			TBP			0				0.931263
							26.249			21.7733	4.47576		0.102739	0.931263	0.688584	0.809924
											0					0.1716
			LINC-RTPP-18	siMAPK12 TGFb	MAPK13			TBP			0
							26.926			22.0147	4.91132		0.538295	0.688584
											0
			LINC-RTPP-19	siMAPK13 TGFb	MAPK13			TBP			0				0.422504
							27.2062			21.5902	5.61599		1.24296	0.422504	0.791672	0.607088
											0					0.261041
			LINC-RTPP-19	siMAPK13 TGFb	MAPK13			TBP			0
							27.0074			22.2974	4.71005		0.337026	0.791672
											0
			LINC-RTPP-20	siMAPK14 TGFb	MAPK13			TBP			0				0.808147
							26.6981			22.0178	4.68034		0.307311	0.808147	1.26782	1.03798
											0					0.325038
			LINC-RTPP-20	siMAPK14 TGFb	MAPK13			TBP			0
							26.39			22.3594	4.03068		-0.342349	1.26782
		Huh28	LINC-RTPP-11	siNC	MAPK14			TBP				-1.48566			1.23734			Huh28
							20.8974			22.6903	-1.79291		-0.307248	1.23734	0.808182	1.02276		MAPK14	siNC	siNC TGFb	siMAPK11	siMAPK11 TGFb	siMAPK12	siMAPK12 TGFb	siMAPK13	siMAPK13 TGFb	siMAPK14	siMAPK14 TGFb
																0.303464		average	1.02276	0.550103	0.75208	1.36597	0.448712	0.520339	0.485519	0.683168	0.0767713	0.0796233
			LINC-RTPP-11	siNC	MAPK14			TBP										SD	0.303464	0.0339238	0.138113	0.842258	0.0897645	0.106871	0.0766376	0.539508	0.00489879	0.00485962
							21.3272			22.5056	-1.17841		0.307248	0.808182				ttest									0.0478057	0.00264238
			LINC-RTPP-12	siMAPK11	MAPK14			TBP							0.654419
							21.0188			21.8928	-0.873947		0.611713	0.654419	0.84974	0.75208
																0.138113
			LINC-RTPP-12	siMAPK11	MAPK14			TBP
							21.3008			22.5515	-1.25075		0.234906	0.84974
			LINC-RTPP-13	siMAPK12	MAPK14			TBP							0.512185
							21.3359			21.8563	-0.520397		0.965263	0.512185	0.385239	0.448712
											0					0.0897645
			LINC-RTPP-13	siMAPK12	MAPK14			TBP			0
							21.4893			21.5988	-0.109485		1.37618	0.385239
											0
			LINC-RTPP-14	siMAPK13	MAPK14			TBP			0				0.431328
							21.6961			21.9686	-0.272517		1.21314	0.431328	0.53971	0.485519
											0					0.0766376
			LINC-RTPP-14	siMAPK13	MAPK14			TBP			0
							21.7908			22.3867	-0.595916		0.889745	0.53971
											0
			LINC-RTPP-15	siMAPK14	MAPK14			TBP			0				0.0802353
							24.3182			22.1642	2.15396		3.63962	0.0802353	0.0733073	0.0767713
											0					0.00489879
			LINC-RTPP-15	siMAPK14	MAPK14			TBP			0
							24.1007			21.8165	2.28424		3.7699	0.0733073
			LINC-RTPP-16	siNC TGFb	MAPK14			TBP							0.526116
							21.4571			22.0163	-0.559112		0.926549	0.526116	0.574091	0.550103
																0.0339238
			LINC-RTPP-16	siNC TGFb	MAPK14			TBP
							21.5251			22.2101	-0.685012		0.800648	0.574091
			LINC-RTPP-17	siMAPK11 TGFb	MAPK14			TBP							1.96154
							21.2936			23.7513	-2.45765		-0.971986	1.96154	0.770406	1.36597
																0.842258
			LINC-RTPP-17	siMAPK11 TGFb	MAPK14			TBP
							20.8329			21.9423	-1.10935		0.376309	0.770406
			LINC-RTPP-18	siMAPK12 TGFb	MAPK14			TBP							0.44477
							21.4565			21.7733	-0.316792		1.16887	0.44477	0.595908	0.520339
																0.106871
			LINC-RTPP-18	siMAPK12 TGFb	MAPK14			TBP
							21.2758			22.0147	-0.738823		0.746837	0.595908
			LINC-RTPP-19	siMAPK13 TGFb	MAPK14			TBP							0.301679
							21.8334			21.5902	0.243255		1.72892	0.301679	1.06466	0.683168
																0.539508
			LINC-RTPP-19	siMAPK13 TGFb	MAPK14			TBP
							20.7213			22.2974	-1.57605		-0.0903895	1.06466
			LINC-RTPP-20	siMAPK14 TGFb	MAPK14			TBP							0.0830595
							24.1218			22.0178	2.10405		3.58971	0.0830595	0.076187	0.0796233
																0.00485962
			LINC-RTPP-20	siMAPK14 TGFb	MAPK14			TBP
							24.588			22.3594	2.22865		3.71431	0.076187
		HuCCT1	LINC-RTPP-21	siNC	LINC00313			TBP				5.85309			1.06169			HuCCT1
							28.128			22.3613	5.76673		-0.086363	1.06169	0.941894	1.00179		LINC00313	siNC	siNC TGFb	siMAPK11	siMAPK11 TGFb	siMAPK12	siMAPK12 TGFb	siMAPK13	siMAPK13 TGFb	siMAPK14	siMAPK14 TGFb
																0.0847086		average	1.00179	3.46044	0.736494	5.1127	2.05474	3.5949	0.584679	5.17515	0.961913	4.23788
			LINC-RTPP-21	siNC	LINC00313			TBP										SD	0.0847086	0.0456227	0.117634	4.28419	1.04909	0.635026	0.194258	2.9777	0.116812	0.759245
							27.9201			21.9807	5.93946		0.086363	0.941894						0.000764803
			LINC-RTPP-22	siNC TGFb	LINC00313			TBP							3.4927
							26.3127			22.264	4.04875		-1.80434	3.4927	3.42818	3.46044
																0.0456227
			LINC-RTPP-22	siNC TGFb	LINC00313			TBP
							26.6243			22.5486	4.07565		-1.77744	3.42818
			LINC-RTPP-23	siMAPK11	LINC00313			TBP							0.819674
							28.3487			22.2088	6.13997		0.286878	0.819674	0.653314	0.736494
																0.117634
			LINC-RTPP-23	siMAPK11	LINC00313			TBP
							28.216			21.7488	6.46725		0.614151	0.653314
			LINC-RTPP-24	siMAPK11 TGFb	LINC00313			TBP							8.14207
							25.3578			22.5301	2.8277		-3.0254	8.14207	2.08332	5.1127
																4.28419
			LINC-RTPP-24	siMAPK11 TGFb	LINC00313			TBP
							26.6132			21.819	4.79421		-1.05888	2.08332
			LINC-RTPP-25	siMAPK12	LINC00313			TBP							2.79655
							27.5574			23.188	4.36944		-1.48365	2.79655	1.31292	2.05474
																1.04909
			LINC-RTPP-25	siMAPK12	LINC00313			TBP
							28.3271			22.8668	5.46032		-0.392776	1.31292
			LINC-RTPP-26	siMAPK12 TGFb	LINC00313			TBP							3.14587
							25.627			21.4273	4.19964		-1.65346	3.14587	4.04393	3.5949
																0.635026
			LINC-RTPP-26	siMAPK12 TGFb	LINC00313			TBP
							25.4383			21.601	3.83734		-2.01576	4.04393
			LINC-RTPP-27	siMAPK13	LINC00313			TBP							0.72204
							27.8862			21.5632	6.32294		0.469849	0.72204	0.447318	0.584679
																0.194258
			LINC-RTPP-27	siMAPK13	LINC00313			TBP
							28.5715			21.5578	7.01372		1.16063	0.447318
			LINC-RTPP-28	siMAPK13 TGFb	LINC00313			TBP							3.0696
							26.1388			21.9037	4.23504		-1.61805	3.0696	7.28069	5.17515
																2.9777
			LINC-RTPP-28	siMAPK13 TGFb	LINC00313			TBP
							25.415			22.4259	2.98902		-2.86408	7.28069
			LINC-RTPP-29	siMAPK14	LINC00313			TBP							0.879314
							27.7296			21.6909	6.03864		0.185549	0.879314	1.04451	0.961913
																0.116812
			LINC-RTPP-29	siMAPK14	LINC00313			TBP
							27.8859			22.0956	5.79027		-0.062828	1.04451
			LINC-RTPP-30	siMAPK14 TGFb	LINC00313			TBP							4.77475
							25.7795			22.1819	3.59767		-2.25542	4.77475	3.70102	4.23788
																0.759245
			LINC-RTPP-30	siMAPK14 TGFb	LINC00313			TBP
							25.9295			21.9644	3.96517		-1.88792	3.70102
		HuCCT1	LINC-RTPP-21	siNC	MAPK11			TBP				0.692271			1.20366			HuCCT1
							22.7862			22.3613	0.424841		-0.26743	1.20366	0.830798	1.01723		MAPK11	siNC	siNC TGFb	siMAPK11	siMAPK11 TGFb	siMAPK12	siMAPK12 TGFb	siMAPK13	siMAPK13 TGFb	siMAPK14	siMAPK14 TGFb
																0.263654		average	1.01723	0.980413	0.115483	0.172707	1.01928	0.446934	0.569773	0.604105	0.48859	0.434998
			LINC-RTPP-21	siNC	MAPK11			TBP										SD	0.263654	0.137373	0.0236066	0.0889825	0.0237085	0.0487272	0.0759396	0.378845	0.204146	0.0625515
							22.9404			21.9807	0.959701		0.26743	0.830798							0.0404875	0.0199202
			LINC-RTPP-22	siNC TGFb	MAPK11			TBP							0.883276
							23.1353			22.264	0.871335		0.179064	0.883276	1.07755	0.980413
																0.137373
			LINC-RTPP-22	siNC TGFb	MAPK11			TBP
							23.1332			22.5486	0.584515		-0.107756	1.07755
			LINC-RTPP-23	siMAPK11	MAPK11			TBP							0.132175
							25.8205			22.2088	3.61175		2.91948	0.132175	0.0987904	0.115483
																0.0236066
			LINC-RTPP-23	siMAPK11	MAPK11			TBP
							25.7806			21.7488	4.03176		3.33949	0.0987904
			LINC-RTPP-24	siMAPK11 TGFb	MAPK11			TBP							0.235627
							25.3078			22.5301	2.77769		2.08542	0.235627	0.109787	0.172707
																0.0889825
			LINC-RTPP-24	siMAPK11 TGFb	MAPK11			TBP
							25.6985			21.819	3.87949		3.18722	0.109787
			LINC-RTPP-25	siMAPK12	MAPK11			TBP							1.03605
							23.8291			23.188	0.64118		-0.051091	1.03605	1.00252	1.01928
																0.0237085
			LINC-RTPP-25	siMAPK12	MAPK11			TBP
							23.5554			22.8668	0.688641		-0.00363	1.00252
			LINC-RTPP-26	siMAPK12 TGFb	MAPK11			TBP							0.412478
							23.3972			21.4273	1.96988		1.27761	0.412478	0.481389	0.446934
																0.0487272
			LINC-RTPP-26	siMAPK12 TGFb	MAPK11			TBP
							23.348			21.601	1.747		1.05472	0.481389
			LINC-RTPP-27	siMAPK13	MAPK11			TBP							0.62347
							22.9371			21.5632	1.37388		0.681608	0.62347	0.516075	0.569773
																0.0759396
			LINC-RTPP-27	siMAPK13	MAPK11			TBP
							23.2044			21.5578	1.64662		0.954347	0.516075
			LINC-RTPP-28	siMAPK13 TGFb	MAPK11			TBP							0.336221
							24.1685			21.9037	2.26479		1.57252	0.336221	0.871989	0.604105
																0.378845
			LINC-RTPP-28	siMAPK13 TGFb	MAPK11			TBP
							23.3158			22.4259	0.889889		0.197618	0.871989
			LINC-RTPP-29	siMAPK14	MAPK11			TBP							0.344237
							23.9217			21.6909	2.2308		1.53853	0.344237	0.632943	0.48859
																0.204146
			LINC-RTPP-29	siMAPK14	MAPK11			TBP
							23.4477			22.0956	1.35212		0.659852	0.632943
			LINC-RTPP-30	siMAPK14 TGFb	MAPK11			TBP							0.479229
							23.9353			22.1819	1.75348		1.06121	0.479229	0.390767	0.434998
																0.0625515
			LINC-RTPP-30	siMAPK14 TGFb	MAPK11			TBP
							24.0123			21.9644	2.04789		1.35562	0.390767
		HuCCT1	LINC-RTPP-21	siNC	MAPK12			TBP				0.965606			1.32388			HuCCT1
							22.9222			22.3613	0.560836		-0.404769	1.32388	0.755357	1.03962		MAPK12	siNC	siNC TGFb	siMAPK11	siMAPK11 TGFb	siMAPK12	siMAPK12 TGFb	siMAPK13	siMAPK13 TGFb	siMAPK14	siMAPK14 TGFb
																0.402005		average	1.03962	1.02308	0.907362	0.76351	0.284883	0.140912	0.87875	0.902346	0.87283	0.743033
			LINC-RTPP-21	siNC	MAPK12			TBP										SD	0.402005	0.177967	0.00912781	0.171558	0.0182028	0.00932369	0.0202175	0.149772	0.128129	0.178151
							23.3511			21.9807	1.37037		0.404769	0.755357									0.117594	0.0198011
			LINC-RTPP-22	siNC TGFb	MAPK12			TBP							1.14892
							23.0293			22.264	0.765329		-0.200277	1.14892	0.897235	1.02308
																0.177967
			LINC-RTPP-22	siNC TGFb	MAPK12			TBP
							23.6707			22.5486	1.12205		0.156442	0.897235
			LINC-RTPP-23	siMAPK11	MAPK12			TBP							0.900907
							23.3249			22.2088	1.11615		0.150549	0.900907	0.913816	0.907362
																0.00912781
			LINC-RTPP-23	siMAPK11	MAPK12			TBP
							22.8444			21.7488	1.09563		0.130024	0.913816
			LINC-RTPP-24	siMAPK11 TGFb	MAPK12			TBP							0.88482
							23.6722			22.5301	1.14215		0.176543	0.88482	0.6422	0.76351
																0.171558
			LINC-RTPP-24	siMAPK11 TGFb	MAPK12			TBP
							23.4235			21.819	1.60451		0.638904	0.6422
			LINC-RTPP-25	siMAPK12	MAPK12			TBP							0.297754
							25.9014			23.188	2.71341		1.74781	0.297754	0.272011	0.284883
																0.0182028
			LINC-RTPP-25	siMAPK12	MAPK12			TBP
							25.7106			22.8668	2.84387		1.87826	0.272011
			LINC-RTPP-26	siMAPK12 TGFb	MAPK12			TBP							0.147505
							25.1541			21.4273	3.72677		2.76116	0.147505	0.134319	0.140912
																0.00932369
			LINC-RTPP-26	siMAPK12 TGFb	MAPK12			TBP
							25.4629			21.601	3.86187		2.89626	0.134319
			LINC-RTPP-27	siMAPK13	MAPK12			TBP							0.864454
							22.739			21.5632	1.17574		0.210139	0.864454	0.893045	0.87875
																0.0202175
			LINC-RTPP-27	siMAPK13	MAPK12			TBP
							22.6866			21.5578	1.1288		0.163194	0.893045
			LINC-RTPP-28	siMAPK13 TGFb	MAPK12			TBP							0.796442
							23.1977			21.9037	1.29397		0.328359	0.796442	1.00825	0.902346
																0.149772
			LINC-RTPP-28	siMAPK13 TGFb	MAPK12			TBP
							23.3797			22.4259	0.953751		-0.0118545	1.00825
			LINC-RTPP-29	siMAPK14	MAPK12			TBP							0.782229
							23.0109			21.6909	1.31994		0.354337	0.782229	0.963431	0.87283
																0.128129
			LINC-RTPP-29	siMAPK14	MAPK12			TBP
							23.115			22.0956	1.01935		0.0537465	0.963431
			LINC-RTPP-30	siMAPK14 TGFb	MAPK12			TBP							0.869005
							23.35			22.1819	1.16817		0.202563	0.869005	0.617061	0.743033
																0.178151
			LINC-RTPP-30	siMAPK14 TGFb	MAPK12			TBP
							23.6265			21.9644	1.66212		0.696515	0.617061
		HuCCT1	LINC-RTPP-21	siNC	MAPK13			TBP				-1.98463			1.16621			HuCCT1
							20.1549			22.3613	-2.20646		-0.221824	1.16621	0.85748	1.01184		MAPK13	siNC	siNC TGFb	siMAPK11	siMAPK11 TGFb	siMAPK12	siMAPK12 TGFb	siMAPK13	siMAPK13 TGFb	siMAPK14	siMAPK14 TGFb
																0.218303		average	1.01184	1.08398	0.744987	1.0854	0.973763	0.459314	0.104511	0.153015	0.657427	0.672235
			LINC-RTPP-21	siNC	MAPK13			TBP										SD	0.218303	0.195515	0.184853	0.248082	0.294345	0.13001	0.0119057	0.0734354	0.177756	0.112897
							20.2179			21.9807	-1.76281		0.221824	0.85748											0.027824	0.0242526
			LINC-RTPP-22	siNC TGFb	MAPK13			TBP							0.945725
							20.3599			22.264	-1.90413		0.0805075	0.945725	1.22223	1.08398
																0.195515
			LINC-RTPP-22	siNC TGFb	MAPK13			TBP
							20.2745			22.5486	-2.27414		-0.28951	1.22223
			LINC-RTPP-23	siMAPK11	MAPK13			TBP							0.614277
							20.9272			22.2088	-1.28159		0.70304	0.614277	0.875698	0.744987
																0.184853
			LINC-RTPP-23	siMAPK11	MAPK13			TBP
							19.9557			21.7488	-1.79314		0.191495	0.875698
			LINC-RTPP-24	siMAPK11 TGFb	MAPK13			TBP							1.26082
							20.2111			22.5301	-2.319		-0.334362	1.26082	0.909979	1.0854
																0.248082
			LINC-RTPP-24	siMAPK11 TGFb	MAPK13			TBP
							19.9704			21.819	-1.84854		0.136095	0.909979
			LINC-RTPP-25	siMAPK12	MAPK13			TBP							1.1819
							20.9622			23.188	-2.22574		-0.241103	1.1819	0.76563	0.973763
																0.294345
			LINC-RTPP-25	siMAPK12	MAPK13			TBP
							21.2674			22.8668	-1.59935		0.385282	0.76563
			LINC-RTPP-26	siMAPK12 TGFb	MAPK13			TBP							0.367382
							20.8873			21.4273	-0.539989		1.44465	0.367382	0.551245	0.459314
																0.13001
			LINC-RTPP-26	siMAPK12 TGFb	MAPK13			TBP
							20.4756			21.601	-1.1254		0.859235	0.551245
			LINC-RTPP-27	siMAPK13	MAPK13			TBP							0.112929
							22.7251			21.5632	1.16187		3.14651	0.112929	0.096092	0.104511
																0.0119057
			LINC-RTPP-27	siMAPK13	MAPK13			TBP
							22.9526			21.5578	1.3948		3.37944	0.096092
			LINC-RTPP-28	siMAPK13 TGFb	MAPK13			TBP							0.101088
							23.2254			21.9037	1.32167		3.30631	0.101088	0.204942	0.153015
																0.0734354
			LINC-RTPP-28	siMAPK13 TGFb	MAPK13			TBP
							22.728			22.4259	0.302079		2.28671	0.204942
			LINC-RTPP-29	siMAPK14	MAPK13			TBP							0.531735
							20.6175			21.6909	-1.07341		0.91122	0.531735	0.78312	0.657427
																0.177756
			LINC-RTPP-29	siMAPK14	MAPK13			TBP
							20.4637			22.0956	-1.63194		0.352696	0.78312
			LINC-RTPP-30	siMAPK14 TGFb	MAPK13			TBP							0.752065
							20.6083			22.1819	-1.57356		0.41107	0.752065	0.592405	0.672235
																0.112897
			LINC-RTPP-30	siMAPK14 TGFb	MAPK13			TBP
							20.7351			21.9644	-1.22929		0.755345	0.592405
		HuCCT1	LINC-RTPP-21	siNC	MAPK14			TBP				-2.05018			0.896738			HuCCT1
							20.4684			22.3613	-1.89294		0.157242	0.896738	1.11515	1.00595		MAPK14	siNC	siNC TGFb	siMAPK11	siMAPK11 TGFb	siMAPK12	siMAPK12 TGFb	siMAPK13	siMAPK13 TGFb	siMAPK14	siMAPK14 TGFb
																0.154443		average	1.00595	1.01758	0.954022	1.01874	1.5252	0.649792	0.611735	0.852159	0.131212	0.150749
			LINC-RTPP-21	siNC	MAPK14			TBP										SD	0.154443	0.0762451	0.203238	0.180102	0.00434098	0.0559815	0.161913	0.349333	0.00753657	0.0128644
							19.7733			21.9807	-2.20743		-0.157242	1.11515
			LINC-RTPP-22	siNC TGFb	MAPK14			TBP							0.963667
							20.2672			22.264	-1.99679		0.053393	0.963667	1.07149	1.01758
																0.0762451
			LINC-RTPP-22	siNC TGFb	MAPK14			TBP
							20.3988			22.5486	-2.14981		-0.099624	1.07149
			LINC-RTPP-23	siMAPK11	MAPK14			TBP							1.09773
							20.0241			22.2088	-2.18471		-0.134527	1.09773	0.810311	0.954022
																0.203238
			LINC-RTPP-23	siMAPK11	MAPK14			TBP
							20.0021			21.7488	-1.74673		0.303453	0.810311
			LINC-RTPP-24	siMAPK11 TGFb	MAPK14			TBP							1.14609
							20.2832			22.5301	-2.2469		-0.196716	1.14609	0.891384	1.01874
																0.180102
			LINC-RTPP-24	siMAPK11 TGFb	MAPK14			TBP
							19.9347			21.819	-1.8843		0.165881	0.891384
			LINC-RTPP-25	siMAPK12	MAPK14			TBP							1.52213
							20.5317			23.188	-2.65627		-0.60609	1.52213	1.52827	1.5252
																0.00434098
			LINC-RTPP-25	siMAPK12	MAPK14			TBP
							20.2047			22.8668	-2.66208		-0.611897	1.52827
			LINC-RTPP-26	siMAPK12 TGFb	MAPK14			TBP							0.610207
							20.0898			21.4273	-1.33755		0.712629	0.610207	0.689377	0.649792
																0.0559815
			LINC-RTPP-26	siMAPK12 TGFb	MAPK14			TBP
							20.0874			21.601	-1.51355		0.536635	0.689377
			LINC-RTPP-27	siMAPK13	MAPK14			TBP							0.497245
							20.521			21.5632	-1.04221		1.00797	0.497245	0.726225	0.611735
																0.161913
			LINC-RTPP-27	siMAPK13	MAPK14			TBP
							19.9692			21.5578	-1.58867		0.461512	0.726225
			LINC-RTPP-28	siMAPK13 TGFb	MAPK14			TBP							0.605143
							20.5782			21.9037	-1.32553		0.724652	0.605143	1.09917	0.852159
																0.349333
			LINC-RTPP-28	siMAPK13 TGFb	MAPK14			TBP
							20.2393			22.4259	-2.1866		-0.13642	1.09917
			LINC-RTPP-29	siMAPK14	MAPK14			TBP							0.136542
							22.5133			21.6909	0.822405		2.87259	0.136542	0.125883	0.131212
																0.00753657
			LINC-RTPP-29	siMAPK14	MAPK14			TBP
							23.0353			22.0956	0.939659		2.98984	0.125883
			LINC-RTPP-30	siMAPK14 TGFb	MAPK14			TBP							0.159845
							22.7769			22.1819	0.595068		2.64525	0.159845	0.141652	0.150749
																0.0128644
			LINC-RTPP-30	siMAPK14 TGFb	MAPK14			TBP
							22.7338			21.9644	0.76939		2.81957	0.141652
											0
