# Supplementary material for: TGFβ-induced long non-coding RNA LINC00313 activates Wnt signaling and promotes cholangiocarcinoma
Source: EMBO Rep. 2024 Feb 8;25(3):11. doi: 10.1038/s44319-024-00075-z (PMC10933437; doi:10.1038/s44319-024-00075-z)
Supplement: Supplementary file 15 — Appendix and EV Figure Source Data [file 44319_2024_75_MOESM15_ESM.zip › Figure EV3/EV3B/pcLINC00313 stable pool HuCCT1 TGFb qPCR.xlsx]

## Sheet: LINC00313 LUM IGFL3
							Biological triplicate			Biological triplicate
	MANIP	Cell line	sample	Treatment	Target	Cт target	Cт target	Ref	Cт ref TBP	Cт ref TBP	dCT (Ct target-Ct ref)	Moyenne ctrl	DDCT (dCT-dCT ctrl)	2^-DDCT
		HuCCT1	LINC-RT253	EV stable pool	LINC00313			TBP				7.18467			0.998601			LINC00313	EV	EV TGFβ	pcLINC00313	pcLINC00313 TGFβ
							31.7298			24.5431	7.18669		0.00201988	0.998601	0.905547	1.00333		average	1.00333	3.78398	11.6369	14.3714
															1.10585	0.100237		SD	0.100237	0.549869	0.327674	4.07972
			LINC-RT254	EV stable pool	LINC00313			TBP										TTEST		0.0142667	0.000501503	0.0475771
							31.8312			24.5034	7.32781		0.143139	0.905547						EV vs EV TGFb	EV vs pcLINC00313	EV TGFb vs pcLINC00313 TGFb
			LINC-RT255	EV stable pool	LINC00313			TBP
							31.9257			24.8861	7.03951		-0.145159	1.10585
			LINC-RT256	EV stable pool TGFb	LINC00313			TBP							4.4069
							30.0988			25.0539	5.04491		-2.13976	4.4069	3.57898	3.78398
															3.36606	0.549869
			LINC-RT257	EV stable pool TGFb	LINC00313			TBP
							29.8506			24.5054	5.34512		-1.83955	3.57898
			LINC-RT258	EV stable pool TGFb	LINC00313			TBP
							30.5845			25.1509	5.43361		-1.75106	3.36606
			LINC-RT259	pcLINC00313 stable pool	LINC00313			TBP							11.4246
							28.2092			24.5386	3.6706		-3.51407	11.4246	12.0142	11.6369
															11.4717	0.327674
			LINC-RT260	pcLINC00313 stable pool	LINC00313			TBP
							28.3685			24.7705	3.598		-3.58667	12.0142
			LINC-RT261	pcLINC00313 stable pool	LINC00313			TBP
							28.3951			24.7304	3.66466		-3.52001	11.4717
			LINC-RT262	pcLINC00313 stable pool TGFb	LINC00313			TBP							15.002
							27.9695			24.6919	3.27759		-3.90708	15.002	10.0131	14.3714
															18.0992	4.07972
			LINC-RT263	pcLINC00313 stable pool TGFb	LINC00313			TBP
							27.9297			24.0689	3.86085		-3.32382	10.0131
			LINC-RT264	pcLINC00313 stable pool TGFb	LINC00313			TBP
							27.7793			24.7725	3.00682		-4.17785	18.0992
