# Supplementary material for: TGFβ-induced long non-coding RNA LINC00313 activates Wnt signaling and promotes cholangiocarcinoma
Source: EMBO Rep. 2024 Feb 8;25(3):11. doi: 10.1038/s44319-024-00075-z (PMC10933437; doi:10.1038/s44319-024-00075-z)
Supplement: Supplementary file 15 — Appendix and EV Figure Source Data [file 44319_2024_75_MOESM15_ESM.zip › Figure EV3/EV3C/nuclea-cyto_fractionation.xlsx]

## Sheet: normalization nuclear cyto frac
Cell line	sample	Treatment	Target	Cт target	Cт target									MALAT1		RNU48		GAPDH		LINC00313		LINC00313 exon1
HuCCT1	LINC-RT590	EV cyto	MALAT1					MALAT1	EV		EV#1			MALAT1 nuclear (%)	MALAT1 cyto (%)	RNU48 nuclear (%)	RNU48 cyto (%)	GAPDH nuclear (%)	GAPDH cyto (%)	LINC00313 nuclear (%)	LINC00313 cyto (%)	LINC00313 exon1 nuclear (%)	LINC00313 exon1 cyto (%)
					21.9069			Ct nuclear-Ct cyto	-5.60634	48.7051	-6.31542	79.6167		96.5	3.5	89	11	20.5	79.5	87.8	12.2	95.4	4.6
									-6.10455	68.8316	-6.83285	114.009		94.8	5.2	93.75	6.25	20.9	79.1	84.6	15.4	97.5	2.5
	LINC-RT591	EV cyto	MALAT1						-5.68678	51.5178	-6.75022	107.635		97.9	2.1	87.5	12.5	9.9	90.1	66.7	33.3	92.1	7.9
					22.0676								average	96.4	3.6	90.0833	9.91667	17.1	82.9	79.7	20.3	95	5
								MALAT1	pcLINC00313		pcLINC#4		SD	1.55242	1.55242	3.2628	3.2628	6.23859	6.23859	11.3715	11.3715	2.72213	2.72213
	LINC-RT592	EV cyto	MALAT1					Ct nuclear-Ct cyto	-5.99923	63.9557	-6.43278	86.4024
					21.7687				-6.2391	75.5312	-7.04316	131.873
									-5.08845	34.0127	-7.18796	145.815
	LINC-RT593	pcLINC00313 cyto	MALAT1					MALAT1nuclear+MALAT1cyto=MALAT1total		MALAT1nuclear+MALAT1cyto=MALAT1total			MALAT1nuclear+MALAT1cyto=MALAT1total			MALAT1nuclear+MALAT1cyto=MALAT1total
					22.4708			MALAT1n+ MALAT1c=100%		MALAT1n+ MALAT1c=100%			MALAT1n+ MALAT1c=100%			MALAT1n+ MALAT1c=100%
								48,7 MALAT1c+MALAT1c=100		63,95 MALAT1c+MALAT1c=100			79,6 MALAT1c+MALAT1c=100			86,4 MALAT1c+MALAT1c=100
	LINC-RT594	pcLINC00313 cyto	MALAT1					MALAT1c=100/49,7= 2,01%		MALAT1c=100/64,95= 1,54%			MALAT1c=100/80,6= 1,24%			MALAT1c=100/87,4= 1,15%
					22.2116			MALAT1n=100-2,01= 97,99%		MALAT1n=100-1,54= 98,46‬%			MALAT1n=100-1,24= 98,76%			MALAT1n=100-1,15= 98,85%
	LINC-RT595	pcLINC00313 cyto	MALAT1					MALAT1nuclear+MALAT1cyto=MALAT1total		MALAT1nuclear+MALAT1cyto=MALAT1total			MALAT1nuclear+MALAT1cyto=MALAT1total			MALAT1nuclear+MALAT1cyto=MALAT1total
					21.4907			MALAT1n+ MALAT1c=100%		MALAT1n+ MALAT1c=100%			MALAT1n+ MALAT1c=100%			MALAT1n+ MALAT1c=100%
								68,8 MALAT1c+MALAT1c=100		75,5 MALAT1c+MALAT1c=100			114 MALAT1c+MALAT1c=100			131,9 MALAT1c+MALAT1c=100
	LINC-RT596	EV nuclear	MALAT1					MALAT1c=100/69,8= 1,43%		MALAT1c=100/76,5= 1,31%			MALAT1c=100/115= 0,87%			MALAT1c=100/132,9= 0,75%
					16.3006			MALAT1n=100-1,43= 98,57%		MALAT1n=100-1,31= 98,69%			MALAT1n=100-0,87= 99,13%			MALAT1n=100-0,75= 99,25%
	LINC-RT597	EV nuclear	MALAT1					MALAT1nuclear+MALAT1cyto=MALAT1total		MALAT1nuclear+MALAT1cyto=MALAT1total			MALAT1nuclear+MALAT1cyto=MALAT1total			MALAT1nuclear+MALAT1cyto=MALAT1total
					15.963			MALAT1n+ MALAT1c=100%		MALAT1n+ MALAT1c=100%			MALAT1n+ MALAT1c=100%			MALAT1n+ MALAT1c=100%
								51,5 MALAT1c+MALAT1c=100		34 MALAT1c+MALAT1c=100			107,6 MALAT1c+MALAT1c=100			145,8 MALAT1c+MALAT1c=100
	LINC-RT598	EV nuclear	MALAT1					MALAT1c=100/52,5= 1,9%		MALAT1c=100/35= 2,86%			MALAT1c=100/108,6= 0,92%			MALAT1c=100/146,8= 0,68%
					16.0819			MALAT1n=100-1,9= 98,1%		MALAT1n=100-2,86= 97,14%			MALAT1n=100-0,92= 99,08%			MALAT1n=100-0,68= 99,32%
								EV		pcLINC00313			EV#1			pcLINC00313#4
	LINC-RT599	pcLINC00313 nuclear	MALAT1					MALAT1 nuclear (%)	MALAT1 cyto (%)	MALAT1 nuclear (%)	MALAT1 cyto (%)		MALAT1 nuclear (%)	MALAT1 cyto (%)		MALAT1 nuclear (%)	MALAT1 cyto (%)
					16.4716			97.99	2.01	98.46	1.54		98.76	1.24		98.85	1.15
								98.57	1.43	98.69	1.31		99.13	0.87		99.25	0.75
	LINC-RT600	pcLINC00313 nuclear	MALAT1					98.1	1.9	97.14	2.86		99.08	0.92		99.32	0.68
					15.9725		average	98.22	1.78	98.0967	1.90333	average	98.99	1.01		99.14	0.86
							SD	0.308058	0.308058	0.836441	0.836441	SD	0.200749	0.200749		0.253574	0.253574
	LINC-RT601	pcLINC00313 nuclear	MALAT1
					16.4023
HuCCT1	LINC-RT602	EV#1 cyto	MALAT1
					20.2161			LINC00313	EV		EV#1
								Ct nuclear-Ct cyto	-2.74091	6.68534	-2.46759	5.53276
	LINC-RT603	EV#1 cyto	MALAT1						-1.93253	3.81848	-2.38081	5.20898
					20.0551				-2.58541	6.00016	-1.83626	3.57019
								LINC00313	pcLINC00313		pcLINC#4
	LINC-RT604	EV#1 cyto	MALAT1					Ct nuclear-Ct cyto	-1.28248	2.43176	-1.99288	3.98064
					20.0882				-1.99545	3.98616	-2.66192	6.3291
									-1.15677	2.22993	-2.2713	4.82658
	LINC-RT605	EV#1 nuclear	MALAT1
					13.9006			LINC00313nuclear+LINC00313cyto=LINC00313total		LINC00313nuclear+LINC00313cyto=LINC00313total			LINC00313nuclear+LINC00313cyto=LINC00313total		LINC00313nuclear+LINC00313cyto=LINC00313total
								LINC00313n+ LINC00313c=100%		LINC00313n+ LINC00313c=100%			LINC00313n+ LINC00313c=100%		LINC00313n+ LINC00313c=100%
	LINC-RT606	EV#1 nuclear	MALAT1					6,7 LINC00313c+LINC00313c=100		2,4 LINC00313c+LINC00313c=100			5,5 LINC00313c+LINC00313c=100		4 LINC00313c+LINC00313c=100
					13.2223			LINC00313c=100/7,7=12,99%		LINC00313c=100/3,4=29,4%			LINC00313c=100/6,5=15,4%		LINC00313c=100/5= 20%
								LINC00313n=100-12,99=87,01%		LINC00313n=100-29,4=70,6%			LINC00313n=100-15,4=84,6%		LINC00313n=100-20= 80%
	LINC-RT607	EV#1 nuclear	MALAT1
					13.338			LINC00313nuclear+LINC00313cyto=LINC00313total		LINC00313nuclear+LINC00313cyto=LINC00313total			LINC00313nuclear+LINC00313cyto=LINC00313total		LINC00313nuclear+LINC00313cyto=LINC00313total
								LINC00313n+ LINC00313c=100%		LINC00313n+ LINC00313c=100%			LINC00313n+ LINC00313c=100%		LINC00313n+ LINC00313c=100%
	LINC-RT608	pcLINC00313#4 cyto	MALAT1					3,8 LINC00313c+LINC00313c=100		4 LINC00313c+LINC00313c=100			5,2 LINC00313c+LINC00313c=100		6,3 LINC00313c+LINC00313c=100
					20.0282			LINC00313c=100/4,8=20,83%		LINC00313c=100/5= 20%			LINC00313c=100/6,2=16,1%		LINC00313c=100/7,3=13,7%
								LINC00313n=100-20,83=79,17‬%		LINC00313n=100-20= 80%			LINC00313n=100-16,1=83,9%		LINC00313n=100-13,7= 86,3%
	LINC-RT609	pcLINC00313#4 cyto	MALAT1
					20.2554			LINC00313nuclear+LINC00313cyto=LINC00313total		LINC00313nuclear+LINC00313cyto=LINC00313total			LINC00313nuclear+LINC00313cyto=LINC00313total		LINC00313nuclear+LINC00313cyto=LINC00313total
								LINC00313n+ LINC00313c=100%		LINC00313n+ LINC00313c=100%			LINC00313n+ LINC00313c=100%		LINC00313n+ LINC00313c=100%
	LINC-RT610	pcLINC00313#4 cyto	MALAT1					6 LINC00313c+LINC00313c=100		2,2 LINC00313c+LINC00313c=100			3,6 LINC00313c+LINC00313c=100		4,8 LINC00313c+LINC00313c=100
					20.1827			LINC00313c=100/7= 14,29%		LINC00313c=100/3,2= 31,25%			LINC00313c=100/4,6= 21,7%		LINC00313c=100/5,8= 17,2%
								LINC00313n=100-14,29=85,71%		LINC00313n=100-31,25= 68,75%			LINC00313n=100-21,7= 78,3%		LINC00313n=100-17,2=82.8%
	LINC-RT611	pcLINC00313#4 nuclear	MALAT1					EV		pcLINC00313			EV#1		pcLINC00313#4
					13.5955			LINC00313 nuclear (%)	LINC00313 cyto (%)	LINC00313 nuclear (%)	LINC00313 cyto (%)		LINC00313 nuclear (%)	LINC00313 cyto (%)	LINC00313 nuclear (%)	LINC00313 cyto (%)
								87.01	12.99	70.6	29.4		84.6	15.4	80	20
	LINC-RT612	pcLINC00313#4 nuclear	MALAT1					79.17	20.83	80	20		83.9	16.1	86.3	13.7
					13.2122			85.71	14.29	68.75	31.25		78.3	21.7	82.8	17.2
							average	83.9633	16.0367	73.1167	26.8833		82.2667	17.7333	83.0333	16.9667
	LINC-RT613	pcLINC00313#4 nuclear	MALAT1				SD	4.20173	4.20173	6.03248	6.03248		3.45302	3.45302	3.15647	3.15647
					12.9948
HuCCT1	LINC-RT590	EV cyto	RNU48
					24.237			RNU48	Ctr
								Ct nuclear-Ct cyto	-4.6687
	LINC-RT591	EV cyto	RNU48						-4.80442
					24.5808				-4.36611
	LINC-RT592	EV cyto	RNU48						8.1342
					24.3425				15.0115
									6.99828
	LINC-RT593	pcLINC00313 cyto	RNU48
					24.9527			RNU48nuclear+RNU48cyto=RNU48total
								RNU48n+ RNU48c=100%
	LINC-RT594	pcLINC00313 cyto	RNU48					8,1RNU48c+RNU48c=100
					25.4102			RNU48c=100/9,1=11%
								RNU48n=100-11=89%
	LINC-RT595	pcLINC00313 cyto	RNU48
					23.7306			RNU48nuclear+RNU48cyto=RNU48total
								RNU48n+ RNU48c=100%
	LINC-RT596	EV nuclear	RNU48					15RNU48c+RNU48c=100
					19.5683			RNU48c=100/16=6,25%
								RNU48n=100-6,25=93,75%
	LINC-RT597	EV nuclear	RNU48
					19.7764			RNU48nuclear+RNU48cyto=RNU48total
								RNU48n+ RNU48c=100%
	LINC-RT598	EV nuclear	RNU48					7RNU48c+RNU48c=100
					19.9764			RNU48c=100/8=12,5%
								RNU48n=100-12,5=87,5%
	LINC-RT599	pcLINC00313 nuclear	RNU48
					20.3254			RNU48 nuclear (%)	RNU48 cyto (%)
								89	11
	LINC-RT600	pcLINC00313 nuclear	RNU48					93.75	6.25
					19.973			87.5	12.5
							average	90.0833	9.91667
	LINC-RT601	pcLINC00313 nuclear	RNU48				SD	3.2628	3.2628
					19.9883
HuCCT1	LINC-RT602	EV#1 cyto	RNU48
					23.2791			GAPDH	Ctr
								Ct nuclear-Ct cyto	0.234201
	LINC-RT603	EV#1 cyto	RNU48						0.429316
					23.4605				0.324974
	LINC-RT604	EV#1 cyto	RNU48						3.87985
					23.3933				3.78161
									9.10715
	LINC-RT605	EV#1 nuclear	RNU48
					18.3607			GAPDHnuclear+GAPDHcyto=GAPDHtotal
								GAPDHn+ GAPDHc=100%
	LINC-RT606	EV#1 nuclear	RNU48					3,88GAPDHn+GAPDHn=100
					17.8113			GAPDHn=100/4,88=20,5%
								GAPDHc=100-20,5=79,5%
	LINC-RT607	EV#1 nuclear	RNU48
					17.9881			GAPDHnuclear+GAPDHcyto=GAPDHtotal
								GAPDHn+ GAPDHc=100%
	LINC-RT608	pcLINC00313#4 cyto	RNU48					3,78GAPDHn+GAPDHn=100
					23.5133			GAPDHn=100/4,78=20,9%
								GAPDHc=100-20,9=79,1%
	LINC-RT609	pcLINC00313#4 cyto	RNU48
					23.8898			GAPDHnuclear+GAPDHcyto=GAPDHtotal
								GAPDHn+ GAPDHc=100%
	LINC-RT610	pcLINC00313#4 cyto	RNU48					9,1GAPDHn+GAPDHn=100
					23.7182			GAPDHn=100/10,1=9,9%
								GAPDHc=100-9,9=90,1%
	LINC-RT611	pcLINC00313#4 nuclear	RNU48
					18.5869			GAPDH nuclear (%)	GAPDH cyto (%)
								20.5	79.5
	LINC-RT612	pcLINC00313#4 nuclear	RNU48					20.9	79.1
					18.7709			9.9	90.1
							average	17.1	82.9
	LINC-RT613	pcLINC00313#4 nuclear	RNU48				SD	6.23859	6.23859
					18.4252
HuCCT1	LINC-RT590	EV cyto	GAPDH
					17.4322			LINC00313 exon1	Ctr
								Ct nuclear-Ct cyto	2.08435
	LINC-RT591	EV cyto	GAPDH						2.49427
					17.3156				2.9515
	LINC-RT592	EV cyto	GAPDH						20.9372
					16.8573				38.2928
									11.6076
	LINC-RT593	pcLINC00313 cyto	GAPDH
					17.2732			LINC00313exon1nuclear+LINC00313exon1cyto=LINC00313exon1total
								LINC00313exon1n+ LINC00313exon1c=100%
	LINC-RT594	pcLINC00313 cyto	GAPDH					20,9LINC00313exon1c+LINC00313exon1c=100
					17.4689			LINC00313exon1c=100/21,9=4,6%
								LINC00313exon1n=100-4,6=95,4%
	LINC-RT595	pcLINC00313 cyto	GAPDH
					17.445			LINC00313exon1nuclear+LINC00313exon1cyto=LINC00313exon1total
								LINC00313exon1n+ LINC00313exon1c=100%
	LINC-RT596	EV nuclear	GAPDH					38,3LINC00313exon1c+LINC00313exon1c=100
					19.5166			LINC00313exon1c=100/39,3=2,5%
								LINC00313exon1n=100-2,5=97,5%
	LINC-RT597	EV nuclear	GAPDH
					19.8099			LINC00313exon1nuclear+LINC00313exon1cyto=LINC00313exon1total
								LINC00313exon1n+ LINC00313exon1c=100%
	LINC-RT598	EV nuclear	GAPDH					11,6LINC00313exon1c+LINC00313exon1c=100
					19.8088			LINC00313exon1c=100/12,6=7,9%
								LINC00313exon1n=100-7,9=92,1%
	LINC-RT599	pcLINC00313 nuclear	GAPDH
					19.4545			LINC00313 exon1 nuclear (%)	LINC00313 exon1 cyto (%)
								95.4	4.6
	LINC-RT600	pcLINC00313 nuclear	GAPDH					97.5	2.5
					19.9558			92.1	7.9
							average	95	5
	LINC-RT601	pcLINC00313 nuclear	GAPDH				SD	2.72213	2.72213
					19.615
HuCCT1	LINC-RT602	EV#1 cyto	GAPDH
					14.9688
	LINC-RT603	EV#1 cyto	GAPDH
					14.5929
	LINC-RT604	EV#1 cyto	GAPDH
					14.7329
	LINC-RT605	EV#1 nuclear	GAPDH
					16.788
	LINC-RT606	EV#1 nuclear	GAPDH
					17.1449
	LINC-RT607	EV#1 nuclear	GAPDH
					16.705
	LINC-RT608	pcLINC00313#4 cyto	GAPDH
					14.5413
	LINC-RT609	pcLINC00313#4 cyto	GAPDH
					14.8386
	LINC-RT610	pcLINC00313#4 cyto	GAPDH
					14.7838
	LINC-RT611	pcLINC00313#4 nuclear	GAPDH
					16.52
	LINC-RT612	pcLINC00313#4 nuclear	GAPDH
					16.9838
	LINC-RT613	pcLINC00313#4 nuclear	GAPDH
					16.9754
HuCCT1	LINC-RT590	EV cyto	LINC00313
					31.4231
	LINC-RT591	EV cyto	LINC00313
					30.3214
	LINC-RT592	EV cyto	LINC00313
					30.8243
	LINC-RT593	pcLINC00313 cyto	LINC00313
					18.1859
	LINC-RT594	pcLINC00313 cyto	LINC00313
					18.9941
	LINC-RT595	pcLINC00313 cyto	LINC00313
					18.1369
	LINC-RT596	EV nuclear	LINC00313
					28.6822
	LINC-RT597	EV nuclear	LINC00313
					28.3888
	LINC-RT598	EV nuclear	LINC00313
					28.2389
	LINC-RT599	pcLINC00313 nuclear	LINC00313
					16.9034
	LINC-RT600	pcLINC00313 nuclear	LINC00313
					16.9987
	LINC-RT601	pcLINC00313 nuclear	LINC00313
					16.9801
HuCCT1	LINC-RT602	EV#1 cyto	LINC00313
					28.2506
	LINC-RT603	EV#1 cyto	LINC00313
					27.8649
	LINC-RT604	EV#1 cyto	LINC00313
					27.5436
	LINC-RT605	EV#1 nuclear	LINC00313
					25.783
	LINC-RT606	EV#1 nuclear	LINC00313
					25.4841
	LINC-RT607	EV#1 nuclear	LINC00313
					25.7074
	LINC-RT608	pcLINC00313#4 cyto	LINC00313
					27.0774
	LINC-RT609	pcLINC00313#4 cyto	LINC00313
					27.655
	LINC-RT610	pcLINC00313#4 cyto	LINC00313
					27.2226
	LINC-RT611	pcLINC00313#4 nuclear	LINC00313
					25.0846
	LINC-RT612	pcLINC00313#4 nuclear	LINC00313
					24.993
	LINC-RT613	pcLINC00313#4 nuclear	LINC00313
					24.9513
HuCCT1	LINC-RT590	EV cyto	LINC00313 exon 1
					31.0187
	LINC-RT591	EV cyto	LINC00313 exon 1
					30.9555
	LINC-RT592	EV cyto	LINC00313 exon 1
					31.314
	LINC-RT593	pcLINC00313 cyto	LINC00313 exon 1
					18.5694
	LINC-RT594	pcLINC00313 cyto	LINC00313 exon 1
					19.0912
	LINC-RT595	pcLINC00313 cyto	LINC00313 exon 1
					18.2734
	LINC-RT596	EV nuclear	LINC00313 exon 1
					26.4328
	LINC-RT597	EV nuclear	LINC00313 exon 1
					26.3349
	LINC-RT598	EV nuclear	LINC00313 exon 1
					26.003
	LINC-RT599	pcLINC00313 nuclear	LINC00313 exon 1
					17.2175
	LINC-RT600	pcLINC00313 nuclear	LINC00313 exon 1
					17.303
	LINC-RT601	pcLINC00313 nuclear	LINC00313 exon 1
					17.2029
HuCCT1	LINC-RT602	EV#1 cyto	LINC00313 exon 1
					30.0521
	LINC-RT603	EV#1 cyto	LINC00313 exon 1
					29.3209
	LINC-RT604	EV#1 cyto	LINC00313 exon 1
					29.5983
	LINC-RT605	EV#1 nuclear	LINC00313 exon 1
					24.314
	LINC-RT606	EV#1 nuclear	LINC00313 exon 1
					23.9398
	LINC-RT607	EV#1 nuclear	LINC00313 exon 1
					24.2104
	LINC-RT608	pcLINC00313#4 cyto	LINC00313 exon 1
					29.6872
	LINC-RT609	pcLINC00313#4 cyto	LINC00313 exon 1
					29.323
	LINC-RT610	pcLINC00313#4 cyto	LINC00313 exon 1
					29.0595
	LINC-RT611	pcLINC00313#4 nuclear	LINC00313 exon 1
					23.5182
	LINC-RT612	pcLINC00313#4 nuclear	LINC00313 exon 1
					23.1135
	LINC-RT613	pcLINC00313#4 nuclear	LINC00313 exon 1
					23.6264
