# Supplementary material for: TGFβ-induced long non-coding RNA LINC00313 activates Wnt signaling and promotes cholangiocarcinoma
Source: EMBO Rep. 2024 Feb 8;25(3):11. doi: 10.1038/s44319-024-00075-z (PMC10933437; doi:10.1038/s44319-024-00075-z)
Supplement: Supplementary file 15 — Appendix and EV Figure Source Data [file 44319_2024_75_MOESM15_ESM.zip › Figure EV3/EV3G/qPCR LINC00313.xlsx]

## Sheet: LINC00313
							biological triplicate			biological triplicate
	MANIP	Cell line	sample	Treatment	Target	Cт target	Cт target	Ref	Cт ref TBP	Cт ref TBP	dCT (Ct target-Ct ref)	Moyenne ctrl	DDCT (dCT-dCT ctrl)	2^-DDCT					pcDNA3.1#1
		HuCCT1	LINC-RT290	EV clone #1	LINC00313			TBP				8.26656			0.289895			LINC00313	EV#1	EV#1 TGFβ	EV#2	EV#2 TGFβ	pcLINC00313#1	pcLINC00313#1 TGFβ	pcLINC00313#4	pcLINC00313#4 TGFβ
							30.9108			20.8578	10.053		1.7864	0.289895	1.4776	1.36735		average	1.36735	7.5269	1.65127	5.75606	2.08084	6.60842	3.25116	14.2529
															2.33454	1.02677		SD	1.02677	1.05593	0.992513	0.623678	0.4003	0.619531	1.026	1.72918
			LINC-RT291	EV clone #1	LINC00313			TBP										TTEST		0.00166131					0.159663	0.00435512
							30.4406			22.7373	7.7033		-0.563256	1.4776
			LINC-RT292	EV clone #1	LINC00313			TBP
							30.9754			23.9319	7.04342		-1.22314	2.33454
			LINC-RT293	EV clone #1 TGFb	LINC00313			TBP							6.7229
							28.6099			23.0924	5.51747		-2.74908	6.7229	7.13508	7.5269
															8.72274	1.05593
			LINC-RT294	EV clone #1 TGFb	LINC00313			TBP
							28.546			23.1143	5.43163		-2.83493	7.13508
			LINC-RT295	EV clone #1 TGFb	LINC00313			TBP
							28.4711			23.3294	5.14177		-3.12478	8.72274
			LINC-RT296	EV clone #2	LINC00313			TBP							1.78792
							30.1831			22.7548	7.42828		-0.83828	1.78792	2.56837	1.65127
															0.597507	0.992513
			LINC-RT297	EV clone #2	LINC00313			TBP
							30.0173			23.1116	6.9057		-1.36085	2.56837
			LINC-RT298	EV clone #2	LINC00313			TBP
							32.0689			23.0594	9.00953		0.742971	0.597507
			LINC-RT299	EV clone #2 TGFb	LINC00313			TBP							5.75358
							28.9993			23.2572	5.74209		-2.52446	5.75358	6.38097	5.75606
															5.13362	0.623678
			LINC-RT300	EV clone #2 TGFb	LINC00313			TBP
							28.9755			23.3827	5.59278		-2.67377	6.38097
			LINC-RT301	EV clone #2 TGFb	LINC00313			TBP
							29.2862			23.3796	5.90658		-2.35998	5.13362
			LINC-RT302	pcLINC00313 clone #1	LINC00313			TBP							2.52124
							29.7412			22.8087	6.93242		-1.33413	2.52124	1.98219	2.08084
															1.73909	0.4003
			LINC-RT303	pcLINC00313 clone #1	LINC00313			TBP
							29.99			22.7105	7.27946		-0.987097	1.98219
			LINC-RT304	pcLINC00313 clone #1	LINC00313			TBP
							30.3437			22.8755	7.46823		-0.798331	1.73909
			LINC-RT305	pcLINC00313 clone #1 TGFb	LINC00313			TBP							6.92424
							28.6513			23.1764	5.4749		-2.79166	6.92424	5.89462	6.60842
															7.0064	0.619531
			LINC-RT306	pcLINC00313 clone #1 TGFb	LINC00313			TBP
							28.8179			23.1107	5.70716		-2.5594	5.89462
			LINC-RT307	pcLINC00313 clone #1 TGFb	LINC00313			TBP
							28.6322			23.1743	5.45788		-2.80867	7.0064
			LINC-RT308	pcLINC00313 clone #4	LINC00313			TBP							2.8126
							29.6641			22.8894	6.77465		-1.49191	2.8126	4.42356	3.25116
															2.51732	1.026
			LINC-RT309	pcLINC00313 clone #4	LINC00313			TBP
							29.0971			22.9757	6.12135		-2.14521	4.42356
			LINC-RT310	pcLINC00313 clone #4	LINC00313			TBP
							29.6822			22.7475	6.93467		-1.33189	2.51732
			LINC-RT311	pcLINC00313 clone #4 TGFb	LINC00313			TBP							13.4014
							27.6077			23.0855	4.52224		-3.74432	13.4014	13.1146	14.2529
															16.2427	1.72918
			LINC-RT312	pcLINC00313 clone #4 TGFb	LINC00313			TBP
							27.9668			23.4134	4.55346		-3.7131	13.1146
			LINC-RT313	pcLINC00313 clone #4 TGFb	LINC00313			TBP
							27.4505			23.2056	4.24483		-4.02172	16.2427
