# Supplementary material for: TGFβ-induced long non-coding RNA LINC00313 activates Wnt signaling and promotes cholangiocarcinoma
Source: EMBO Rep. 2024 Feb 8;25(3):11. doi: 10.1038/s44319-024-00075-z (PMC10933437; doi:10.1038/s44319-024-00075-z)
Supplement: Supplementary file 15 — Appendix and EV Figure Source Data [file 44319_2024_75_MOESM15_ESM.zip › Figure EV3/EV3G/qPCR TCF7 WNT5A AXIN2 SULF2.xlsx]

## Sheet: TCF7 WNT5A SULF2 AXIN2
							biological triplicate			biological triplicate
	MANIP	Cell line	sample	Treatment	Target	Cт target	Cт target	Ref	Cт ref TBP	Cт ref TBP	dCT (Ct target-Ct ref)	Moyenne ctrl	DDCT (dCT-dCT ctrl)	2^-DDCT
		HuCCT1 stable clones	LINC-RT290	EV#1	TCF7			TBP				3.8481			0.610062			TCF7	EV#1	EV#1 TGFβ	pcLINC00313#1	pcLINC00313#1 TGFβ	pcLINC00313#4	pcLINC00313#4 TGFβ
							27.3922			22.8311	4.56107		0.712973	0.610062	1.36821	1.05877		average	1.05877	6.64561	2.45421	7.07187	4.03399	11.0967
															1.19805	0.3978		SD	0.3978	0.691788	0.321658	1.39219	0.241338	0.999863
			LINC-RT291	EV#1	TCF7			TBP										TTEST		0.000265358	0.00914066	0.65962	0.000377974	0.00316802
							26.3636			22.9678	3.39581		-0.452289	1.36821						EV vs EV TGFb	EV vs pcLINC#1	EV TGFb vs pcLINC#1 TGFb	EV vs pcLINC#4	EV TGFb vs pcLINC#4 TGFb
			LINC-RT292	EV#1	TCF7			TBP
							27.032			23.4446	3.58742		-0.260684	1.19805
			LINC-RT293	EV#1 TGFb	TCF7			TBP							6.93776
							24.3789			23.3252	1.05363		-2.79447	6.93776	5.85568	6.64561
															7.14341	0.691788
			LINC-RT294	EV#1 TGFb	TCF7			TBP
							24.4124			23.1141	1.29826		-2.54984	5.85568
			LINC-RT295	EV#1 TGFb	TCF7			TBP
							24.4196			23.4082	1.01149		-2.83661	7.14341
			LINC-RT302	pcLINC00313#1	TCF7			TBP							2.34277
							25.6409			23.021	2.61989		-1.22821	2.34277	2.81677	2.45421
															2.2031	0.321658
			LINC-RT303	pcLINC00313#1	TCF7			TBP
							25.5557			23.2016	2.35406		-1.49404	2.81677
			LINC-RT304	pcLINC00313#1	TCF7			TBP
							25.477			22.7685	2.70857		-1.13953	2.2031
			LINC-RT305	pcLINC00313#1 TGFb	TCF7			TBP							8.45273
							24.3922			23.6235	0.768682		-3.07942	8.45273	7.09426	7.07187
															5.66861	1.39219
			LINC-RT306	pcLINC00313#1 TGFb	TCF7			TBP
							24.159			23.1376	1.02145		-2.82665	7.09426
			LINC-RT307	pcLINC00313#1 TGFb	TCF7			TBP
							24.2619			22.9168	1.3451		-2.503	5.66861
			LINC-RT308	pcLINC00313#4	TCF7			TBP							4.31119
							25.089			23.349	1.74002		-2.10808	4.31119	3.92021	4.03399
															3.87058	0.241338
			LINC-RT309	pcLINC00313#4	TCF7			TBP
							24.9568			23.0796	1.87717		-1.97093	3.92021
			LINC-RT310	pcLINC00313#4	TCF7			TBP
							25.0253			23.1297	1.89555		-1.95255	3.87058
			LINC-RT311	pcLINC00313#4 TGFb	TCF7			TBP							12.2216
							23.6972			23.4605	0.236734		-3.61137	12.2216	10.3093	11.0967
															10.7591	0.999863
			LINC-RT312	pcLINC00313#4 TGFb	TCF7			TBP
							24.0369			23.5546	0.482225		-3.36587	10.3093
			LINC-RT313	pcLINC00313#4 TGFb	TCF7			TBP
							23.8131			23.3925	0.420614		-3.42749	10.7591
		HuCCT1 stable clones	LINC-RT290	EV#1	WNT5A			TBP				9.42565			0.591557			WNT5A	EV#1	EV#1 TGFβ	pcLINC00313#1	pcLINC00313#1 TGFβ	pcLINC00313#4	pcLINC00313#4 TGFβ
							33.0142			22.8311	10.1831		0.75741	0.591557	1.01896	1.08984		average	1.08984	1.76888	26.7725	43.2231	46.6872	95.0857
															1.659	0.537242		SD	0.537242	0.602471	7.22716	6.70983	6.30948	19.7327
			LINC-RT291	EV#1	WNT5A			TBP										TTEST		0.218841	0.00357122	0.000438921	0.000237691	0.00121232
							32.3664			22.9678	9.39856		-0.027092	1.01896						EV vs EV TGFb	EV vs pcLINC#1	EV TGFb vs pcLINC#1 TGFb	EV vs pcLINC#4	EV TGFb vs pcLINC#4 TGFb
			LINC-RT292	EV#1	WNT5A			TBP
							32.14			23.4446	8.69533		-0.730318	1.659
			LINC-RT293	EV#1 TGFb	WNT5A			TBP							2.24097
							31.5868			23.3252	8.26153		-1.16412	2.24097	1.97535	1.76888
															1.09032	0.602471
			LINC-RT294	EV#1 TGFb	WNT5A			TBP
							31.5577			23.1141	8.44354		-0.982105	1.97535
			LINC-RT295	EV#1 TGFb	WNT5A			TBP
							32.7091			23.4082	9.3009		-0.124748	1.09032
			LINC-RT302	pcLINC00313#1	WNT5A			TBP							33.8377
							27.3661			23.021	4.34509		-5.08056	33.8377	27.0863	26.7725
															19.3936	7.22716
			LINC-RT303	pcLINC00313#1	WNT5A			TBP
							27.8678			23.2016	4.66616		-4.75949	27.0863
			LINC-RT304	pcLINC00313#1	WNT5A			TBP
							27.9166			22.7685	5.14814		-4.27751	19.3936
			LINC-RT305	pcLINC00313#1 TGFb	WNT5A			TBP							49.9406
							27.407			23.6235	3.78351		-5.64214	49.9406	43.2078	43.2231
															36.521	6.70983
			LINC-RT306	pcLINC00313#1 TGFb	WNT5A			TBP
							27.13			23.1376	3.99243		-5.43322	43.2078
			LINC-RT307	pcLINC00313#1 TGFb	WNT5A			TBP
							27.1518			22.9168	4.235		-5.19065	36.521
			LINC-RT308	pcLINC00313#4	WNT5A			TBP							52.8452
							27.0509			23.349	3.70195		-5.7237	52.8452	40.2364	46.6872
															46.98	6.30948
			LINC-RT309	pcLINC00313#4	WNT5A			TBP
							27.1749			23.0796	4.09522		-5.33043	40.2364
			LINC-RT310	pcLINC00313#4	WNT5A			TBP
							27.0014			23.1297	3.87168		-5.55397	46.98
			LINC-RT311	pcLINC00313#4 TGFb	WNT5A			TBP							117.168
							26.0137			23.4605	2.55321		-6.87244	117.168	88.9073	95.0857
															79.1815	19.7327
			LINC-RT312	pcLINC00313#4 TGFb	WNT5A			TBP
							26.5061			23.5546	2.95142		-6.47423	88.9073
			LINC-RT313	pcLINC00313#4 TGFb	WNT5A			TBP
							26.5111			23.3925	3.11856		-6.30709	79.1815
		HuCCT1 stable clones	LINC-RT290	EV#1	SULF2			TBP				4.89294			1.02857			SULF2	EV#1	EV#1 TGFβ	pcLINC00313#1	pcLINC00313#1 TGFβ	pcLINC00313#4	pcLINC00313#4 TGFβ
							27.6834			22.8311	4.8523		-0.0406411	1.02857	0.977881	1.00022		average	1.00022	1.33581	19.8135	22.3446	28.0385	37.0233
															0.994214	0.0258735		SD	0.0258735	0.321829	1.97237	5.78647	3.23373	4.72803
			LINC-RT291	EV#1	SULF2			TBP										TTEST		0.146188	7.86357e-05	0.00328511	0.000132186	0.000199413
							27.893			22.9678	4.92521		0.0322692	0.977881						EV vs EV TGFb	EV vs pcLINC#1	EV TGFb vs pcLINC#1 TGFb	EV vs pcLINC#4	EV TGFb vs pcLINC#4 TGFb
			LINC-RT292	EV#1	SULF2			TBP
							28.3459			23.4446	4.90131		0.00837199	0.994214
			LINC-RT293	EV#1 TGFb	SULF2			TBP							1.31485
							27.8233			23.3252	4.49804		-0.394901	1.31485	1.02497	1.33581
															1.66761	0.321829
			LINC-RT294	EV#1 TGFb	SULF2			TBP
							27.9715			23.1141	4.85735		-0.0355867	1.02497
			LINC-RT295	EV#1 TGFb	SULF2			TBP
							27.5633			23.4082	4.15516		-0.737779	1.66761
			LINC-RT302	pcLINC00313#1	SULF2			TBP							18.8521
							23.6773			23.021	0.656284		-4.23666	18.8521	22.0822	19.8135
															18.5061	1.97237
			LINC-RT303	pcLINC00313#1	SULF2			TBP
							23.6297			23.2016	0.428129		-4.46481	22.0822
			LINC-RT304	pcLINC00313#1	SULF2			TBP
							23.4515			22.7685	0.683012		-4.20993	18.5061
			LINC-RT305	pcLINC00313#1 TGFb	SULF2			TBP							29
							23.6584			23.6235	0.0349598		-4.85798	29	19.5298	22.3446
															18.5041	5.78647
			LINC-RT306	pcLINC00313#1 TGFb	SULF2			TBP
							23.7429			23.1376	0.605331		-4.28761	19.5298
			LINC-RT307	pcLINC00313#1 TGFb	SULF2			TBP
							23.6			22.9168	0.683168		-4.20977	18.5041
			LINC-RT308	pcLINC00313#4	SULF2			TBP							29.3631
							23.366			23.349	0.0170097		-4.87593	29.3631	24.3527	28.0385
															30.3996	3.23373
			LINC-RT309	pcLINC00313#4	SULF2			TBP
							23.3666			23.0796	0.286928		-4.60601	24.3527
			LINC-RT310	pcLINC00313#4	SULF2			TBP
							23.0967			23.1297	-0.0330391		-4.92598	30.3996
			LINC-RT311	pcLINC00313#4 TGFb	SULF2			TBP							42.482
							22.9446			23.4605	-0.515841		-5.40878	42.482	34.2181	37.0233
															34.3696	4.72803
			LINC-RT312	pcLINC00313#4 TGFb	SULF2			TBP
							23.3509			23.5546	-0.203749		-5.09669	34.2181
			LINC-RT313	pcLINC00313#4 TGFb	SULF2			TBP
							23.1824			23.3925	-0.210123		-5.10306	34.3696
		HuCCT1 stable clones	LINC-RT290	EV#1	AXIN2			TBP				9.47475			0.602446			AXIN2	EV#1	EV#1 TGFβ	pcLINC00313#1	pcLINC00313#1 TGFβ	pcLINC00313#4	pcLINC00313#4 TGFβ
							33.037			22.8311	10.2058		0.731095	0.602446	0.98086	1.09187		average	1.09187	0.529104	10.1174	3.00666	15.3462	7.77448
															1.69229	0.553336		SD	0.553336	0.326228	2.03036	2.30305	2.57733	1.88487
			LINC-RT291	EV#1	AXIN2			TBP										TTEST		0.203754	0.00175317	0.138811	0.000723823	0.00279244
							32.4705			22.9678	9.50263		0.0278804	0.98086						EV vs EV TGFb	EV vs pcLINC#1	EV TGFb vs pcLINC#1 TGFb	EV vs pcLINC#4	EV TGFb vs pcLINC#4 TGFb
			LINC-RT292	EV#1	AXIN2			TBP
							32.1604			23.4446	8.71577		-0.758975	1.69229
			LINC-RT293	EV#1 TGFb	AXIN2			TBP							0.477237
							33.8672			23.3252	10.542		1.06722	0.477237	0.878158	0.529104
															0.231916	0.326228
			LINC-RT294	EV#1 TGFb	AXIN2			TBP
							32.7763			23.1141	9.66219		0.187447	0.878158
			LINC-RT295	EV#1 TGFb	AXIN2			TBP
							34.9912			23.4082	11.5831		2.10832	0.231916
			LINC-RT302	pcLINC00313#1	AXIN2			TBP							12.2895
							28.8764			23.021	5.85539		-3.61936	12.2895	9.79526	10.1174
															8.26729	2.03036
			LINC-RT303	pcLINC00313#1	AXIN2			TBP
							29.3843			23.2016	6.18266		-3.29208	9.79526
			LINC-RT304	pcLINC00313#1	AXIN2			TBP
							29.1958			22.7685	6.42733		-3.04741	8.26729
			LINC-RT305	pcLINC00313#1 TGFb	AXIN2			TBP							5.58935
							30.6155			23.6235	6.99207		-2.48268	5.58935	2.26424	3.00666
															1.1664	2.30305
			LINC-RT306	pcLINC00313#1 TGFb	AXIN2			TBP
							31.4333			23.1376	8.29572		-1.17903	2.26424
			LINC-RT307	pcLINC00313#1 TGFb	AXIN2			TBP
							32.1695			22.9168	9.25269		-0.222059	1.1664
			LINC-RT308	pcLINC00313#4	AXIN2			TBP							12.3923
							29.1923			23.349	5.84337		-3.63137	12.3923	17.1369	15.3462
															16.5095	2.57733
			LINC-RT309	pcLINC00313#4	AXIN2			TBP
							28.4554			23.0796	5.37572		-4.09903	17.1369
			LINC-RT310	pcLINC00313#4	AXIN2			TBP
							28.5593			23.1297	5.42952		-4.04523	16.5095
			LINC-RT311	pcLINC00313#4 TGFb	AXIN2			TBP							9.86606
							29.6327			23.4605	6.17227		-3.30247	9.86606	6.20743	7.77448
															7.24995	1.88487
			LINC-RT312	pcLINC00313#4 TGFb	AXIN2			TBP
							30.3954			23.5546	6.84075		-2.634	6.20743
			LINC-RT313	pcLINC00313#4 TGFb	AXIN2			TBP
							30.0093			23.3925	6.61678		-2.85797	7.24995
