# Supplementary material for: TGFβ-induced long non-coding RNA LINC00313 activates Wnt signaling and promotes cholangiocarcinoma
Source: EMBO Rep. 2024 Feb 8;25(3):11. doi: 10.1038/s44319-024-00075-z (PMC10933437; doi:10.1038/s44319-024-00075-z)
Supplement: Supplementary file 15 — Appendix and EV Figure Source Data [file 44319_2024_75_MOESM15_ESM.zip › Figure EV4/EV4B/TOP-Flash luciferase assay.xlsx]

## Sheet: Renilla
Application: Tecan i-control				Tecan i-control , 1.11.1.0
Device: infinite 200Pro				Serial number: 1501006424				Serial number of connected stacker:
Firmware: V_4.08_11/14_Infinite (Nov 4 2014/13.38.25)				MAI, V_4.08_11/14_Infinite (Nov 4 2014/13.38.25)
Date:	2021-11-05
Time:	15:25:22
System				MR163097
User				UR\tecanu1242
Plate				Greiner 96 Flat Bottom White Polystyrene Cat. No.: 655073/655074/655075/655083 [GRE96fw_chimney.pdfx]
Plate-ID (Stacker)
Movement				Move Plate In
Wait (Plate Temperature)				Valid Range: 20.4 - 37 °C
Shaking (Linear) Duration:				3	s
Shaking (Linear) Amplitude:				3	mm
List of actions in this measurement script:
Measurement well-wise
		Channel A				Inject	(Standard)
		Volume				100	µl
		Speed				200	µl/sec
		Refill speed				100	µl/sec
		Injection refill volume				500	µl
		Shaking (Linear) Duration:				3	s
		Shaking (Linear) Amplitude:				3	mm
		Luminescence				Label1
Label: Label1
Mode				Luminescence
Attenuation				NONE
Integration Time				10000	ms
Settle Time				0	ms
Part of Plate				B2-D6
Start Time:	11/05/2021 15:25:33
	Temperature: 22.6 °C
<>	2	3	4	5	6
B	168	13339	9893	9674	9254
C	448	13264	12074	13814	11067
D	216	13139	9636	13882	15134
End Time:	11/05/2021 15:31:18
Movement				Move Plate Out

## Sheet: Firefly
Application: Tecan i-control				Tecan i-control , 1.11.1.0
Device: infinite 200Pro				Serial number: 1501006424				Serial number of connected stacker:
Firmware: V_4.08_11/14_Infinite (Nov 4 2014/13.38.25)				MAI, V_4.08_11/14_Infinite (Nov 4 2014/13.38.25)
Date:	2021-11-05
Time:	15:13:22
System				MR163097
User				UR\tecanu1242
Plate				Greiner 96 Flat Bottom White Polystyrene Cat. No.: 655073/655074/655075/655083 [GRE96fw_chimney.pdfx]
Plate-ID (Stacker)
Movement				Move Plate In
Wait (Plate Temperature)				Valid Range: 20.4 - 37 °C
Shaking (Linear) Duration:				3	s
Shaking (Linear) Amplitude:				3	mm
List of actions in this measurement script:
Measurement well-wise
		Channel A				Inject	(Standard)
		Volume				100	µl
		Speed				200	µl/sec
		Refill speed				100	µl/sec
		Injection refill volume				500	µl
		Shaking (Linear) Duration:				3	s
		Shaking (Linear) Amplitude:				3	mm
		Luminescence				Label1
Label: Label1
Mode				Luminescence
Attenuation				NONE
Integration Time				10000	ms
Settle Time				0	ms
Part of Plate				B2-D6
Start Time:	11/05/2021 15:13:33
	Temperature: 22.2 °C
<>	2	3	4	5	6
B	7	52	13130	908	172
C	250	1405	17294	253	86
D	160	461	14946	1484	411
End Time:	11/05/2021 15:19:17
Movement				Move Plate Out

## Sheet: Normalization
	Blank	DMSO TOP	CHIR TOP	DMSO FOP	CHIR FOP
<>	2	3	4	5	6			TOP-Flash+ DMSO	TOP-Flash+ CHIR	FOP-Flash+ DMSO	FOP-Flash+CHIR
B	7	52	13130	908	172			-87	12991	769	33
C	250	1405	17294	253	86	Firefly luc		1266	17155	114	-53	Firefly-Blank
D	160	461	14946	1484	411			322	14807	1345	272
	139
<>	2	3	4	5	6
B	168	13339	9893	9674	9254			13061.7	9615.67	9396.67	8976.67
C	448	13264	12074	13814	11067	Renilla luc		12986.7	11796.7	13536.7	10789.7	Renilla-Blank
D	216	13139	9636	13882	15134			12861.7	9358.67	13604.7	14856.7
	277.333
								-0.00666071	1.35102	0.0818375	0.0036762
								0.0974846	1.45422	0.00842157	-0.00491211	Firefly/Renilla
								0.0250356	1.58217	0.0988631	0.0183083
							Average	0.0386198	1.46247	0.0630407	0.00569079
							SD	0.053385	0.115793	0.0480615	0.0117406
							TTEST		4.21196e-05		0.115094
							Average	1	37.8684	1	0.0902716	Firefly/Renilla (normalized to DMSO TOP Flash and to DMSO FOP Flash)
							SD	1.38232	2.99828	0.762388	0.186237
								-0.172469	34.9826	1.29817	0.0583146
								2.52421	37.6549	0.133589	-0.0779196
								0.648258	40.9678	1.56824	0.29042
							average	1	37.8684	1	0.0902716	Firefly/Renilla (normalized to DMSO TOP Flash and to DMSO FOP Flash)
