# Supplementary material for: TGFβ-induced long non-coding RNA LINC00313 activates Wnt signaling and promotes cholangiocarcinoma
Source: EMBO Rep. 2024 Feb 8;25(3):11. doi: 10.1038/s44319-024-00075-z (PMC10933437; doi:10.1038/s44319-024-00075-z)
Supplement: Supplementary file 15 — Appendix and EV Figure Source Data [file 44319_2024_75_MOESM15_ESM.zip › Figure EV4/EV4F/cell_viability_pcDNA3_pcLINC_DMSO_CHIR_24h.xlsx]

## Sheet: viability-24h
Method name: Prestoblue fluo
Application: SparkControl				V3.0
Device: Spark				Serial number: 1910012824
Firmware:				LUM:V5.2.4|ABS:V4.3.2|ABS_MEX:V5.1.1|MTP:V14.2.11|FLUOR:V5.1.4|FLUOR_MEM:V5.1.1|FLUOR_MEX:V5.1.1|INJ:V3.1.1|PODI:V1.11.2
Date:				2022-05-01
Time:				15:32
System				PR198069
User				UR\ppapoutsoglo
Plate				[BD96ft_FluoroBlok] - BD Falcon 96 Flat Transparent Cat. No.: 351161/351162/351163/351164
Lid lifter				No lid
Humidity Cassette				No humidity cassette
Smooth mode				Not selected
List of actions in this measurement script:
Plate
	Shaking
	Fluorescence Top Reading					Prestoblue fluo
Name				BD96ft_FluoroBlok
Plate layout
Plate area				A1-H12
Start Time				2022-05-01 15:31:20
Shaking (Double Orbital) Duration [s]				5
Shaking (Double Orbital) Position				Current
Shaking (Double Orbital) Amplitude [mm]				1
Shaking (Double Orbital) Frequency [rpm]				270
End Time				2022-05-01 15:31:25
Mode	Fluorescence Top Reading
Name	Prestoblue fluo
Excitation				Monochromator
Excitation wavelength [nm]				560
Excitation bandwidth [nm]				20
Emission				Monochromator
Emission wavelength [nm]				590
Emission bandwidth [nm]				20
Gain Optimal				75
Mirror				Automatic (50% Mirror)
Number of flashes				30
Integration time [µs]				40
Lag time [µs]				0
Settle time [ms]				0
Z-Position [μm]				20000
Z-Position mode				Manual
Part of Plate				A1-H12
Start Time				2022-05-01 15:31:25
Temperature [°C]				20.5
<>	1	2	3	4	5	6	7	8	9	10	11	12
A
B	6303	32306	33450		22626	28730
C	6362	30775	36169		22984	28089
D	6132	30540	34621		21447	27971
E		32496	36459		22222	26451
F		32203	37935		23137	26724
G		34293	37422		28911	32559
H	blank	DMSO	CHIR		DMSO	CHIR
		HuCCT1 EV#1			HuCCT1 pcLINC00313#4
End Time				2022-05-01 15:32:49
		DMSO	CHIR		DMSO	CHIR
	6265.67	26040.3	27184.3		16360.3	22464.3
		24509.3	29903.3		16718.3	21823.3
		24274.3	28355.3		15181.3	21705.3
		26230.3	30193.3		15956.3	20185.3
		25937.3	31669.3		16871.3	20458.3
		28027.3	31156.3		22645.3	26293.3
	average	25836.5	29743.7		17288.8	22155
	SD	1357.08	1697.6		2693.37	2204.18
	TTEST		0.00132764			0.00649417
	average	1	1.15123		1	1.28146
	SD	0.0525256	0.0657054		0.155786	0.127491
