# Supplementary material for: TGFβ-induced long non-coding RNA LINC00313 activates Wnt signaling and promotes cholangiocarcinoma
Source: EMBO Rep. 2024 Feb 8;25(3):11. doi: 10.1038/s44319-024-00075-z (PMC10933437; doi:10.1038/s44319-024-00075-z)
Supplement: Supplementary file 15 — Appendix and EV Figure Source Data [file 44319_2024_75_MOESM15_ESM.zip › Figure EV4/EV4F/cell_viability_pcDNA3_pcLINC_DMSO_CHIR_48h.xlsx]

## Sheet: viability-48h
Method name: Prestoblue fluo
Application: SparkControl				V3.0
Device: Spark				Serial number: 1910012824
Firmware:				LUM:V5.2.4|ABS:V4.3.2|ABS_MEX:V5.1.1|MTP:V14.2.11|FLUOR:V5.1.4|FLUOR_MEM:V5.1.1|FLUOR_MEX:V5.1.1|INJ:V3.1.1|PODI:V1.11.2
Date:				2022-05-02
Time:				16:48
System				PR198069
User				UR\ppapoutsoglo
Plate				[BD96ft_FluoroBlok] - BD Falcon 96 Flat Transparent Cat. No.: 351161/351162/351163/351164
Lid lifter				No lid
Humidity Cassette				No humidity cassette
Smooth mode				Not selected
List of actions in this measurement script:
Plate
	Shaking
	Fluorescence Top Reading					Prestoblue fluo
Name				BD96ft_FluoroBlok
Plate layout
Plate area				A1-H12
Start Time				2022-05-02 16:46:34
Shaking (Double Orbital) Duration [s]				5
Shaking (Double Orbital) Position				Current
Shaking (Double Orbital) Amplitude [mm]				1
Shaking (Double Orbital) Frequency [rpm]				270
End Time				2022-05-02 16:46:39
Mode	Fluorescence Top Reading
Name	Prestoblue fluo
Excitation				Monochromator
Excitation wavelength [nm]				560
Excitation bandwidth [nm]				20
Emission				Monochromator
Emission wavelength [nm]				590
Emission bandwidth [nm]				20
Gain Optimal				75
Mirror				Automatic (50% Mirror)
Number of flashes				30
Integration time [µs]				40
Lag time [µs]				0
Settle time [ms]				0
Z-Position [μm]				20000
Z-Position mode				Manual
Part of Plate				A1-H12
Start Time				2022-05-02 16:46:39
Temperature [°C]				21.7
<>	1	2	3	4	5	6	7	8	9	10	11	12
A
B	6730	38365	42434		25508	41768
C	6732	37485	46285		26400	42706
D	6745	36461	45080		26865	46641
E		39046	45128		25422	42276
F		35857	46771		26486	40959
G		38683	43829		31412	38467
H	blank	DMSO	CHIR		DMSO	CHIR
		HuCCT1 EV#1			HuCCT1 pcLINC00313#4
End Time				2022-05-02 16:48:03
	6735.67	31629.3	35698.3		18772.3	35032.3
		30749.3	39549.3		19664.3	35970.3
		29725.3	38344.3		20129.3	39905.3
		32310.3	38392.3		18686.3	35540.3
		29121.3	40035.3		19750.3	34223.3
		31947.3	37093.3		24676.3	31731.3
	average	30913.8	38185.5		20279.8	35400.5
	SD	1279.29	1595.54		2228.13	2669.15
	TTEST		5.55169e-06			8.87935e-07
	average	1	1.23522		1	1.7456
	SD	0.0413825	0.0516125		0.109869	0.131616
