# Supplementary material for: TGFβ-induced long non-coding RNA LINC00313 activates Wnt signaling and promotes cholangiocarcinoma
Source: EMBO Rep. 2024 Feb 8;25(3):11. doi: 10.1038/s44319-024-00075-z (PMC10933437; doi:10.1038/s44319-024-00075-z)
Supplement: Supplementary file 15 — Appendix and EV Figure Source Data [file 44319_2024_75_MOESM15_ESM.zip › Figure EV4/EV4G/colony count EV pcLINC HuCCT1 CHIR XAV939.xlsx]

## Sheet: Feuil1
	Colony formation assay
	DMSO		CHIR		XAV939
	EV#1	pcLINC00313#4	EV#1	pcLINC00313#4	EV#1	pcLINC00313#4
	37	54	62	87	10	1
	26	55	68	75	7	4
	39	66	63	104	8	3
average	34	58.3333	64.3333	88.6667	8.33333	2.66667
SD	7	6.65833	3.21455	14.5717	1.52753	1.52753
TTEST		0.0120377		0.0476122		0.0104697
