# Supplementary material for: TGFβ-induced long non-coding RNA LINC00313 activates Wnt signaling and promotes cholangiocarcinoma
Source: EMBO Rep. 2024 Feb 8;25(3):11. doi: 10.1038/s44319-024-00075-z (PMC10933437; doi:10.1038/s44319-024-00075-z)
Supplement: Supplementary file 15 — Appendix and EV Figure Source Data [file 44319_2024_75_MOESM15_ESM.zip › Figure EV4/EV4H/qPCR AXIN2 TCF7 LINC.xlsx]

## Sheet: LINC TCF7 AXIN2  
							biological triplicate			biological triplicate
	MANIP	Cell line	sample	Treatment	Target	Cт target	Cт target	Ref	Cт ref TBP	Cт ref TBP	dCT (Ct target-Ct ref)	Moyenne ctrl	DDCT (dCT-dCT ctrl)	2^-DDCT
		HuCCT1	LINC-RT 881	EV#1 DMSO	LINC00313			TBP				6.39358			0.762327			LINC00313	EV#1 DMSO	pcLINC00313#4 DMSO	EV#1 CHIR	pcLINC00313#4 CHIR	EV#1 XAV939	pcLINC00313#4 XAV939
							29.7964			23.0113	6.7851		0.391518	0.762327	0.947409	0.854868		average	0.854868	1.65907	1.00864	0.858791	1.11958	1.71163
															1.38459	0.130872		SD	0.130872	0.0382755	0.0603749	0.304717	0.297095	0.203623
			LINC-RT 882	EV#1 DMSO	LINC00313			TBP										TTEST		0.0140714	0.158695
							29.4475			22.9759	6.47152		0.0779413	0.947409						EV DMSO vs pcLINC DMSO	EV DMSO vs EV CHIR	0.236594
			LINC-RT 883	EV#1 DMSO	LINC00313			TBP
							28.9309			23.0068	5.92412		-0.469459	1.38459
			LINC-RT 884	pcLINC00313#4 DMSO	LINC00313			TBP							0.737253
							29.679			22.8457	6.83335		0.439768	0.737253	1.68613	1.65907
															1.632	0.0382755
			LINC-RT 885	pcLINC00313#4 DMSO	LINC00313			TBP
							28.6733			23.0334	5.63986		-0.753719	1.68613
			LINC-RT 886	pcLINC00313#4 DMSO	LINC00313			TBP
							28.7792			23.0923	5.68694		-0.706645	1.632
			LINC-RT 887	EV#1 CHIR	LINC00313			TBP							0.991687
							29.3689			22.9632	6.40563		0.012044	0.991687	0.958562	1.00864
															1.07569	0.0603749
			LINC-RT 888	EV#1 CHIR	LINC00313			TBP
							29.5631			23.1085	6.45464		0.0610562	0.958562
			LINC-RT 889	EV#1 CHIR	LINC00313			TBP
							29.0296			22.7413	6.28833		-0.105256	1.07569
			LINC-RT 890	pcLINC00313#4 CHIR	LINC00313			TBP							0.544389
							30.0014			22.7305	7.27087		0.87729	0.544389	1.1528	0.858791
															0.879184	0.304717
			LINC-RT 891	pcLINC00313#4 CHIR	LINC00313			TBP
							29.0198			22.8313	6.18844		-0.20514	1.1528
			LINC-RT 892	pcLINC00313#4 CHIR	LINC00313			TBP
							29.3645			22.7852	6.57935		0.185762	0.879184
			LINC-RT 893	EV#1 XAV939	LINC00313			TBP							0.988834
							29.3941			22.9844	6.40978		0.0161996	0.988834	1.45963	1.11958
															0.910291	0.297095
			LINC-RT 894	EV#1 XAV939	LINC00313			TBP
							28.8316			22.9837	5.84798		-0.545602	1.45963
			LINC-RT 895	EV#1 XAV939	LINC00313			TBP
							29.4897			22.9605	6.52918		0.135601	0.910291
			LINC-RT 896	pcLINC00313#4 XAV939	LINC00313			TBP							1.75454
							28.8418			23.2594	5.58249		-0.811094	1.75454	1.48997	1.71163
															1.89038	0.203623
			LINC-RT 897	pcLINC00313#4 XAV939	LINC00313			TBP
							28.8972			23.0789	5.8183		-0.575284	1.48997
			LINC-RT 898	pcLINC00313#4 XAV939	LINC00313			TBP
							28.57			23.0951	5.47491		-0.918674	1.89038
		HuCCT1	LINC-RT 881	EV#1 DMSO	TCF7			TBP				0.844773			0.926842			TCF7	EV#1 DMSO	pcLINC00313#4 DMSO	EV#1 CHIR	pcLINC00313#4 CHIR	EV#1 XAV939	pcLINC00313#4 XAV939
							23.9657			23.0113	0.954378		0.109605	0.926842	1.13058	1.00391		average	1.00391	2.64361	4.74749	11.1321	1.20285	4.62396
															0.954317	0.110555		SD	0.110555	0.187195	0.803629	1.64489	0.0706173	0.12418
			LINC-RT 882	EV#1 DMSO	TCF7			TBP										TTEST		0.000198217	0.00132819	0.00378782
							23.6437			22.9759	0.667708		-0.177065	1.13058						EV DMSO vs pcLINC DMSO	EV DMSO vs EV CHIR	EV CHIR vs pcLINC CHIR
																						0.000888115
			LINC-RT 883	EV#1 DMSO	TCF7			TBP														pcLINC dmso vs pcLINC CHIR
							23.919			23.0068	0.912233		0.0674602	0.954317
			LINC-RT 884	pcLINC00313#4 DMSO	TCF7			TBP							2.43275
							22.4078			22.8457	-0.437813		-1.28259	2.43275	2.70788	2.64361
															2.7902	0.187195
			LINC-RT 885	pcLINC00313#4 DMSO	TCF7			TBP
							22.441			23.0334	-0.592392		-1.43717	2.70788
			LINC-RT 886	pcLINC00313#4 DMSO	TCF7			TBP
							22.4567			23.0923	-0.635597		-1.48037	2.7902
			LINC-RT 887	EV#1 CHIR	TCF7			TBP							4.92267
							21.5086			22.9632	-1.45467		-2.29944	4.92267	5.44908	4.74749
															3.87072	0.803629
			LINC-RT 888	EV#1 CHIR	TCF7			TBP
							21.5072			23.1085	-1.60124		-2.44601	5.44908
			LINC-RT 889	EV#1 CHIR	TCF7			TBP
							21.6335			22.7413	-1.10783		-1.9526	3.87072
			LINC-RT 890	pcLINC00313#4 CHIR	TCF7			TBP							9.52811
							20.3231			22.7305	-2.40742		-3.25219	9.52811	12.8151	11.1321
															11.0532	1.64489
			LINC-RT 891	pcLINC00313#4 CHIR	TCF7			TBP
							19.9964			22.8313	-2.83499		-3.67977	12.8151
			LINC-RT 892	pcLINC00313#4 CHIR	TCF7			TBP
							20.1636			22.7852	-2.62161		-3.46639	11.0532
			LINC-RT 893	EV#1 XAV939	TCF7			TBP							1.24642
							23.5113			22.9844	0.52698		-0.317793	1.24642	1.12138	1.20285
															1.24076	0.0706173
			LINC-RT 894	EV#1 XAV939	TCF7			TBP
							23.6632			22.9837	0.679502		-0.165272	1.12138
			LINC-RT 895	EV#1 XAV939	TCF7			TBP
							23.494			22.9605	0.533548		-0.311225	1.24076
			LINC-RT 896	pcLINC00313#4 XAV939	TCF7			TBP							4.76733
							21.851			23.2594	-1.40841		-2.25318	4.76733	4.54987	4.62396
															4.55469	0.12418
			LINC-RT 897	pcLINC00313#4 XAV939	TCF7			TBP
							21.7379			23.0789	-1.34105		-2.18583	4.54987
			LINC-RT 898	pcLINC00313#4 XAV939	TCF7			TBP
							21.7525			23.0951	-1.34258		-2.18735	4.55469
		HuCCT1	LINC-RT 881	EV#1 DMSO	AXIN2			TBP				7.287			1.64873			AXIN2	EV#1 DMSO	pcLINC00313#4 DMSO	EV#1 CHIR	pcLINC00313#4 CHIR	EV#1 XAV939	pcLINC00313#4 XAV939
							29.5769			23.0113	6.56565		-0.721351	1.64873	1.47204	1.1776		average	1.1776	26.7703	100.222	443.048	0.767478	27.5432
															0.412033	0.668859		SD	0.668859	2.88509	8.78757	43.9991	0.286934	2.64152
			LINC-RT 882	EV#1 DMSO	AXIN2			TBP										TTEST		0.000116074	4.10655e-05	0.000188369
							29.7051			22.9759	6.72918		-0.557815	1.47204						EV DMSO vs pcLINC DMSO	EV DMSO vs EV CHIR	EV CHIR vs pcLINC CHIR
																						8.187e-05
			LINC-RT 883	EV#1 DMSO	AXIN2			TBP														pcLINC DMSO vs pcLINC CHIR
							31.573			23.0068	8.56616		1.27917	0.412033
			LINC-RT 884	pcLINC00313#4 DMSO	AXIN2			TBP							23.4464
							25.5814			22.8457	2.7357		-4.55129	23.4464	28.2391	26.7703
															28.6255	2.88509
			LINC-RT 885	pcLINC00313#4 DMSO	AXIN2			TBP
							25.5008			23.0334	2.46737		-4.81962	28.2391
			LINC-RT 886	pcLINC00313#4 DMSO	AXIN2			TBP
							25.54			23.0923	2.44777		-4.83923	28.6255
			LINC-RT 887	EV#1 CHIR	AXIN2			TBP							105.149
							23.5339			22.9632	0.570701		-6.7163	105.149	105.44	100.222
															90.0765	8.78757
			LINC-RT 888	EV#1 CHIR	AXIN2			TBP
							23.6752			23.1085	0.566712		-6.72028	105.44
			LINC-RT 889	EV#1 CHIR	AXIN2			TBP
							23.5352			22.7413	0.793918		-6.49308	90.0765
			LINC-RT 890	pcLINC00313#4 CHIR	AXIN2			TBP							412.706
							21.3286			22.7305	-1.40197		-8.68897	412.706	493.51	443.048
															422.929	43.9991
			LINC-RT 891	pcLINC00313#4 CHIR	AXIN2			TBP
							21.1714			22.8313	-1.65994		-8.94694	493.51
			LINC-RT 892	pcLINC00313#4 CHIR	AXIN2			TBP
							21.3479			22.7852	-1.43728		-8.72427	422.929
			LINC-RT 893	EV#1 XAV939	AXIN2			TBP							0.476161
							31.3418			22.9844	8.35748		1.07048	0.476161	1.04982	0.767478
															0.776456	0.286934
			LINC-RT 894	EV#1 XAV939	AXIN2			TBP
							30.2005			22.9837	7.21686		-0.0701382	1.04982
			LINC-RT 895	EV#1 XAV939	AXIN2			TBP
							30.6125			22.9605	7.65202		0.365024	0.776456
			LINC-RT 896	pcLINC00313#4 XAV939	AXIN2			TBP							24.722
							25.9186			23.2594	2.65927		-4.62773	24.722	27.9497	27.5432
															29.958	2.64152
			LINC-RT 897	pcLINC00313#4 XAV939	AXIN2			TBP
							25.5611			23.0789	2.48224		-4.80476	27.9497
			LINC-RT 898	pcLINC00313#4 XAV939	AXIN2			TBP
							25.4772			23.0951	2.38213		-4.90487	29.958
