# Supplementary material for: TGFβ-induced long non-coding RNA LINC00313 activates Wnt signaling and promotes cholangiocarcinoma
Source: EMBO Rep. 2024 Feb 8;25(3):11. doi: 10.1038/s44319-024-00075-z (PMC10933437; doi:10.1038/s44319-024-00075-z)
Supplement: Supplementary file 15 — Appendix and EV Figure Source Data [file 44319_2024_75_MOESM15_ESM.zip › Figure Appendix S6/S6A/proliferation assay.xlsx]

## Sheet: Feuil1
Vessel Name: proliferation assay 24/03/2023
Metric: Phase Object Confluence (%)
Cell Type:
Passage: 0
Notes:
Analysis: Prolif 27/03/2023
Date Time	Elapsed	HuCCT1 pcDNA 30K / well	HuCCT1 pcLINC00313 30K / well	HuCCT1 pcDNA 30K / well (Std Err Img)	HuCCT1 pcLINC00313 30K / well (Std Err Img)
2023-03-24 14:06:00	0	5.38749	14.379	0.668909	1.80008
2023-03-24 20:06:00	6	7.9416	18.8529	0.936194	2.2688
2023-03-25 02:06:00	12	8.73756	21.8351	1.01518	2.67292
2023-03-25 08:06:00	18	9.5488	25.007	1.05789	3.10814
2023-03-25 14:06:00	24	10.5662	28.2406	1.22924	3.40615
2023-03-25 20:06:00	30	11.5953	32.2366	1.41929	3.80008
2023-03-26 08:06:00	42	14.2937	40.9375	1.71946	4.19005
2023-03-26 14:06:00	48	16.0492	45.9086	1.99586	4.26041
2023-03-26 20:06:00	54	17.9602	51.9131	2.22323	4.18207
2023-03-27 02:06:00	60	20.3145	58.4067	2.46067	3.97967
2023-03-27 08:06:00	66	23.2999	65.6349	2.77307	3.65777
2023-03-27 14:06:00	72	27.0837	72.4389	3.14974	3.33699
2023-03-27 20:06:00	78	30.3223	78.6069	3.42039	3.03741
2023-03-28 02:06:00	84	33.9376	86.1809	3.59334	2.51436
2023-03-28 08:06:00	90	38.036	92.0943	3.79171	1.99521
2023-03-28 14:06:00	96	43.5344	95.911	4.0691	1.39576
