# Supplementary material for: TGFβ-induced long non-coding RNA LINC00313 activates Wnt signaling and promotes cholangiocarcinoma
Source: EMBO Rep. 2024 Feb 8;25(3):11. doi: 10.1038/s44319-024-00075-z (PMC10933437; doi:10.1038/s44319-024-00075-z)
Supplement: Supplementary file 15 — Appendix and EV Figure Source Data [file 44319_2024_75_MOESM15_ESM.zip › Figure Appendix S6/S6B/qPCR CDKN1A IDs.xlsx]

## Sheet: Results RL
				TBP
Cell Line	Condition	Sample Name	Target Name	Cт			Moyenne Ct
	EV#1	LINC-RT-186	TBP	22.7878	23.1091	22.8391	22.912
	EV#1	LINC-RT-187	TBP	22.9764	22.5498	22.55	22.6921
	EV#1	LINC-RT-188	TBP	22.8614	22.6594	22.4942	22.6717
	pcLINC313#4	LINC-RT-189	TBP	22.3741	22.4755	22.8527	22.5674
	pcLINC313#4	LINC-RT-190	TBP	22.6325	22.5421	22.4894	22.5546
	pcLINC313#4	LINC-RT-191	TBP	22.5421	22.5654	22.7582	22.6219
				CDKN1A
Cell line	Condition	Sample Name	Target Name	Cт			Moyenne Ct	dct	moyCtrl	ddCt	(-ddCt)	2^-ddCt
	EV#1	LINC-RT-186	CDKN1A	22.6605	22.5258	22.9115	22.6993	-0.21274	-0.474242	0.261502	-0.261502	0.834219	0.195713
	EV#1	LINC-RT-187	CDKN1A	22.2874	21.9987	22.1453	22.1438	-0.548285		-0.0740429	0.0740429	1.05266	0.144385
	EV#1	LINC-RT-188	CDKN1A	22.069	21.9912	21.9697	22.01	-0.661701		-0.187459	0.187459	1.13876	0.052252
	pcLINC313#4	LINC-RT-189	CDKN1A	23.3142	23.4468	23.4923	23.4178	0.850333		1.32457	-1.32457	0.399267	0.0925072
	pcLINC313#4	LINC-RT-190	CDKN1A	23.5724	23.5063	23.5947	23.5578	1.00315		1.47739	-1.47739	0.359138	0.0459899
	pcLINC313#4	LINC-RT-191	CDKN1A	23.4818	23.9407	23.7206	23.7144	1.09246		1.56671	-1.56671	0.337578	0.229516
			HuCCT1
			EV#1	pcLIN313#
		Moyenne	1.00855	0.365328
		SD	0.156989	0.0313067
		T-test		0.00224023
				**
				ID1
Cell line	Condition	Sample Name	Target Name	Cт			Moyenne Ct	dct	moyCtrl	ddCt	(-ddCt)	2^-ddCt
	EV#1	LINC-RT-186	ID1	25.713	25.9805	25.8698	25.8544	2.94245	3.01736	-0.074912	0.074912	1.0533	0.134399
	EV#1	LINC-RT-187	ID1	25.8529	25.816	25.8557	25.8415	3.14945		0.132091	-0.132091	0.912508	0.0221408
	EV#1	LINC-RT-188	ID1	25.6974	25.5648	25.6333	25.6318	2.96018		-0.0571787	0.0571787	1.04043	0.0663011
	pcLINC313#4	LINC-RT-189	ID1	24.3431	24.2333	24.234	24.2701	1.70266		-1.3147	1.3147	2.48751	0.0631841
	pcLINC313#4	LINC-RT-190	ID1	24.6885	24.6259	24.6808	24.6651	2.11045		-0.906915	0.906915	1.87503	0.0341375
	pcLINC313#4	LINC-RT-191	ID1	24.8134	24.9729	25.1448	24.977	2.35512		-0.66224	0.66224	1.58254	0.165701
			HuCCT1
			EV#1	pcLIN313#
		Moyenne	1.00208	1.98169
		SD	0.0778362	0.461819
		T-test		0.0222988
				*
				ID3
Cell line	Condition	Sample Name	Target Name	Cт			Moyenne Ct	dct	moyCtrl	ddCt	(-ddCt)	2^-ddCt
	EV#1	LINC-RT-186	ID3	23.381	22.5481	23.173	23.0341	23.0341	22.8832	0.15086	-0.15086	0.900714	0.433471
	EV#1	LINC-RT-187	ID3	22.8201	22.6275	22.7106	22.7194	22.7194		-0.163836	0.163836	1.12026	0.09662
	EV#1	LINC-RT-188	ID3	22.9901	22.9217	22.7767	22.8962	22.8962		0.0129764	-0.0129764	0.991046	0.108945
	pcLINC313#4	LINC-RT-189	ID3	21.4032	21.157	21.3126	21.2909	21.2909		-1.59226	1.59226	3.01521	0.124484
	pcLINC313#4	LINC-RT-190	ID3	21.2579	21.2049	21.4824	21.3151	21.3151		-1.56813	1.56813	2.9652	0.147332
	pcLINC313#4	LINC-RT-191	ID3	21.4541	21.4699	21.5339	21.486	21.486		-1.39722	1.39722	2.63394	0.0422804
			HuCCT1
			EV#1	pcLIN313#
		Moyenne	1.00401	2.87145
		SD	0.110347	0.207207
		T-test		0.000160805
				***
