# Supplementary material for: TGFβ-induced long non-coding RNA LINC00313 activates Wnt signaling and promotes cholangiocarcinoma
Source: EMBO Rep. 2024 Feb 8;25(3):11. doi: 10.1038/s44319-024-00075-z (PMC10933437; doi:10.1038/s44319-024-00075-z)
Supplement: Supplementary file 15 — Appendix and EV Figure Source Data [file 44319_2024_75_MOESM15_ESM.zip › Figure Appendix S6/S6C/migration assay.xlsx]

## Sheet: migration
Vessel Name: Migration test 4
Metric: Relative Wound Density (%)
Cell Type: HuCTT1 pc DNA3-1, HuCTT1 pcLINC00313
Passage: 1
Notes:
Analysis: Migration (+mytomycine) test 1
Date Time	Elapsed	HuCTT1 pc DNA3-1 (1) 30K / well	HuCTT1 pcLINC00313 (1) 30K / well	HuCTT1 pc DNA3-1 (1) 30K / well (Std Err Img)	HuCTT1 pcLINC00313 (1) 30K / well (Std Err Img)
1/26/2023 10:50:00 AM	0	0	0	0	0
1/26/2023 11:50:00 AM	1	4.68585	5.31006	1.04382	0.634423
1/26/2023 12:50:00 PM	2	8.95707	10.8962	1.78775	0.785783
1/26/2023 1:50:00 PM	3	12.5218	15.5755	2.17712	1.11258
1/26/2023 2:50:00 PM	4	16.1077	19.9728	2.32923	1.16612
1/26/2023 3:50:00 PM	5	19.9957	24.5135	2.43231	1.44054
1/26/2023 4:50:00 PM	6	23.1709	29.8463	2.75815	1.64885
1/26/2023 5:50:00 PM	7	26.6405	34.2396	2.90523	1.85704
1/26/2023 6:50:00 PM	8	29.6614	38.0133	3.13522	2.0207
1/26/2023 7:50:00 PM	9	33.004	41.9465	3.43165	2.46127
1/26/2023 8:50:00 PM	10	35.65	45.2163	3.57623	2.78145
1/26/2023 9:50:00 PM	11	37.8437	48.2331	3.6306	3.221
1/26/2023 10:50:00 PM	12	39.7426	51.174	3.57325	3.42764
1/26/2023 11:50:00 PM	13	41.9814	53.3853	3.88133	3.67785
1/27/2023 12:50:00 AM	14	43.5957	55.7631	3.83589	4.21222
1/27/2023 1:50:00 AM	15	45.3188	57.7947	3.98237	4.49801
1/27/2023 2:50:00 AM	16	46.595	59.5243	3.89722	5.05656
1/27/2023 3:50:00 AM	17	47.6717	61.0871	4.21536	4.97823
1/27/2023 4:50:00 AM	18	48.8406	62.1513	4.25679	5.10036
1/27/2023 5:50:00 AM	19	49.266	63.3741	4.16478	5.49651
1/27/2023 6:50:00 AM	20	50.5234	64.2354	4.04037	5.26344
1/27/2023 7:50:00 AM	21	51.4362	65.5048	4.24353	5.3632
1/27/2023 8:50:00 AM	22	52.2821	66.654	4.23651	5.2844
1/27/2023 9:50:00 AM	23	52.9195	65.7226	4.32239	5.20757
1/27/2023 10:50:00 AM	24	53.466	66.8287	4.15858	5.1417
1/27/2023 11:50:00 AM	25	54.554	66.8043	4.22978	4.90492
1/27/2023 12:50:00 PM	26	54.8814	67.2861	4.51229	4.90308
1/27/2023 1:50:00 PM	27	54.9614	67.8301	4.58373	4.46441
1/27/2023 2:50:00 PM	28	55.8274	67.8982	4.61791	4.42784
1/27/2023 3:50:00 PM	29	55.8253	67.8268	4.9072	4.67281
1/27/2023 4:50:00 PM	30	56.1485	67.6815	4.86865	4.5533
1/27/2023 5:50:00 PM	31	56.3368	67.9425	5.02937	4.90128
1/27/2023 6:50:00 PM	32	56.7747	68.4987	5.15914	4.96408
1/27/2023 7:50:00 PM	33	56.859	68.1497	4.89834	4.87771
1/27/2023 8:50:00 PM	34	57.3237	68.808	4.79964	4.99146
1/27/2023 9:50:00 PM	35	57.0796	68.73	4.79996	4.80429
1/27/2023 10:50:00 PM	36	57.2177	68.2888	4.97514	4.8856
1/27/2023 11:50:00 PM	37	57.4119	67.7569	4.93965	4.68367
1/28/2023 12:50:00 AM	38	57.7984	67.0023	4.86633	4.52593
1/28/2023 1:50:00 AM	39	57.8396	66.0815	5.04078	4.43879
1/28/2023 2:50:00 AM	40	58.0879	65.2011	4.71177	4.42953
1/28/2023 3:50:00 AM	41	57.9707	64.5507	4.63619	4.48478
1/28/2023 4:50:00 AM	42	57.8208	63.8873	4.74952	4.37961
1/28/2023 5:50:00 AM	43	57.3576	63.9534	5.02241	4.39065
1/28/2023 6:50:00 AM	44	57.6239	63.3938	4.89301	4.27258
1/28/2023 7:50:00 AM	45	56.9712	62.8733	4.95779	4.20834
1/28/2023 8:50:00 AM	46	56.593	62.0905	4.85307	4.3199
1/28/2023 9:50:00 AM	47	56.0303	62.1666	5.03398	4.18857
1/28/2023 10:50:00 AM	48	55.687	61.5998	5.14046	4.26861
1/28/2023 11:50:00 AM	49	55.7831	61.2047	5.41361	4.33552
1/28/2023 12:50:00 PM	50	55.7598	60.6993	5.43858	4.05595
1/28/2023 1:50:00 PM	51	55.7666	60.5264	5.67691	4.06767
1/28/2023 2:50:00 PM	52	55.9351	60.2	5.70572	4.23233
1/28/2023 3:50:00 PM	53	56.4245	59.9704	5.67803	4.24613
1/28/2023 4:50:00 PM	54	56.4015	59.9594	5.75298	4.09302
1/28/2023 5:50:00 PM	55	56.6821	60.1038	5.5253	4.10725
1/28/2023 6:50:00 PM	56	57.4513	59.9112	5.85365	4.14892
1/28/2023 7:50:00 PM	57	57.7641	59.5292	5.74912	4.15404
1/28/2023 8:50:00 PM	58	58.2533	59.8686	5.54805	4.28606
1/28/2023 9:50:00 PM	59	58.6052	60.176	5.54588	4.31405
1/28/2023 10:50:00 PM	60	58.9498	59.8725	5.68708	4.10555
