# Supplementary material for: TGFβ-induced long non-coding RNA LINC00313 activates Wnt signaling and promotes cholangiocarcinoma
Source: EMBO Rep. 2024 Feb 8;25(3):11. doi: 10.1038/s44319-024-00075-z (PMC10933437; doi:10.1038/s44319-024-00075-z)
Supplement: Supplementary file 15 — Appendix and EV Figure Source Data [file 44319_2024_75_MOESM15_ESM.zip › Figure Appendix S4/S4B/qPCR-TFK1cells_siLINC.xlsx]

## Sheet: TCF7 WNT5A AXIN2 SULF2 
							biological triplicate			biological triplicate
	MANIP	Cell line	sample	Treatment	Target	Cт target	Cт target	Ref	Cт ref TBP	Cт ref TBP	dCT (Ct target-Ct ref)	Moyenne ctrl	DDCT (dCT-dCT ctrl)	2^-DDCT				TFK1 cells
		TFK1	LINC-RT971	siNC	LINC00313			TBP				4.16196			1.04212			LINC00313	siNC	siNC+TGFβ	siLINC00313-201	siLINC00313-201+TGFβ
							24.9522			20.8498	4.10244		-0.0595179	1.04212	0.943995	1.00088		average	1.00088	1.14911	0.287514	0.332273
															1.01651	0.0508964		SD	0.0508964	0.204591	0.0350861	0.0489318
			LINC-RT972	siNC	LINC00313			TBP										TTEST		0.29021	3.69759e-05	0.00254554
							25.1044			20.8593	4.24511		0.083149	0.943995
			LINC-RT973	siNC	LINC00313			TBP
							25.2827			21.1444	4.13833		-0.0236311	1.01651
			LINC-RT974	siNC TGFb	LINC00313			TBP							1.36766
							24.7338			21.0236	3.71024		-0.451712	1.36766	1.11752	1.14911
															0.962157	0.204591
			LINC-RT975	siNC TGFb	LINC00313			TBP
							24.8153			20.8136	4.00166		-0.160294	1.11752
			LINC-RT976	siNC TGFb	LINC00313			TBP
							25.4706			21.253	4.21761		0.0556552	0.962157
			LINC-RT977	siLINC00313-201	LINC00313			TBP							0.270462
							27.0138			20.9653	6.04846		1.8865	0.270462	0.327867	0.287514
															0.264213	0.0350861
			LINC-RT978	siLINC00313-201	LINC00313			TBP
							26.6705			20.8997	5.77077		1.60882	0.327867
			LINC-RT979	siLINC00313-201	LINC00313			TBP
							27.2754			21.1932	6.08218		1.92023	0.264213
			LINC-RT980	siLINC00313-201 TGFb	LINC00313			TBP							0.385303
							26.862			21.3241	5.53789		1.37593	0.385303	0.288871	0.332273
															0.322645	0.0489318
			LINC-RT981	siLINC00313-201 TGFb	LINC00313			TBP
							26.9381			20.9847	5.95346		1.7915	0.288871
			LINC-RT982	siLINC00313-201 TGFb	LINC00313			TBP
							26.9785			21.1846	5.79394		1.63198	0.322645
																		TFK1 cells
		TFK1	LINC-RT971	siNC	TCF7			TBP				1.88268			1.0231			TCF7	siNC	siNC+TGFβ	siLINC00313-201	siLINC00313-201+TGFβ
							22.6995			20.8498	1.84974		-0.0329478	1.0231	0.905096	1.0027		average	1.0027	3.76592	0.421207	1.66275
															1.07991	0.0891733		SD	0.0891733	0.0977898	0.0108413	0.200342
			LINC-RT972	siNC	TCF7			TBP										TTEST		3.49013e-06	0.000360347	8.2102e-05
							22.8858			20.8593	2.02654		0.143857	0.905096
			LINC-RT973	siNC	TCF7			TBP
							22.9161			21.1444	1.77178		-0.110909	1.07991
			LINC-RT974	siNC TGFb	TCF7			TBP							3.65644
							21.0358			21.0236	0.0122454		-1.87044	3.65644	3.79673	3.76592
															3.8446	0.0977898
			LINC-RT975	siNC TGFb	TCF7			TBP
							20.7716			20.8136	-0.0420741		-1.92476	3.79673
			LINC-RT976	siNC TGFb	TCF7			TBP
							21.1928			21.253	-0.0601478		-1.94283	3.8446
			LINC-RT977	siLINC00313-201	TCF7			TBP							0.422072
							24.0924			20.9653	3.12712		1.24444	0.422072	0.43159	0.421207
															0.409959	0.0108413
			LINC-RT978	siLINC00313-201	TCF7			TBP
							23.9947			20.8997	3.09495		1.21227	0.43159
			LINC-RT979	siLINC00313-201	TCF7			TBP
							24.3623			21.1932	3.16913		1.28645	0.409959
			LINC-RT980	siLINC00313-201 TGFb	TCF7			TBP							1.83579
							22.3304			21.3241	1.00628		-0.8764	1.83579	1.44327	1.66275
															1.70921	0.200342
			LINC-RT981	siLINC00313-201 TGFb	TCF7			TBP
							22.338			20.9847	1.35335		-0.529337	1.44327
			LINC-RT982	siLINC00313-201 TGFb	TCF7			TBP
							22.294			21.1846	1.10936		-0.773326	1.70921
		TFK1	LINC-RT971	siNC	SULF2			TBP				2.99879			1.08514			TFK1 cells
							23.7307			20.8498	2.8809		-0.117882	1.08514	0.810855	1.01083		SULF2	siNC	siNC+TGFβ	siLINC00313-201	siLINC00313-201+TGFβ
															1.1365	0.17508		average	1.01083	1.26737	0.317499	0.603681
			LINC-RT972	siNC	SULF2			TBP										SD	0.17508	0.129027	0.0648956	0.133126
							24.1605			20.8593	3.30127		0.302485	0.810855				TTEST		0.110564	0.00300582	0.00344065
			LINC-RT973	siNC	SULF2			TBP
							23.9586			21.1444	2.81418		-0.184603	1.1365
			LINC-RT974	siNC TGFb	SULF2			TBP							1.26168
							23.687			21.0236	2.66344		-0.335344	1.26168	1.14128	1.26737
															1.39915	0.129027
			LINC-RT975	siNC TGFb	SULF2			TBP
							23.6218			20.8136	2.80813		-0.190653	1.14128
			LINC-RT976	siNC TGFb	SULF2			TBP
							23.7672			21.253	2.51424		-0.484547	1.39915
			LINC-RT977	siLINC00313-201	SULF2			TBP							0.299671
							25.7026			20.9653	4.73733		1.73855	0.299671	0.26338	0.317499
															0.389445	0.0648956
			LINC-RT978	siLINC00313-201	SULF2			TBP
							25.8233			20.8997	4.92357		1.92478	0.26338
			LINC-RT979	siLINC00313-201	SULF2			TBP
							25.5525			21.1932	4.3593		1.36051	0.389445
			LINC-RT980	siLINC00313-201 TGFb	SULF2			TBP							0.755684
							24.727			21.3241	3.40293		0.404145	0.755684	0.547528	0.603681
															0.507831	0.133126
			LINC-RT981	siLINC00313-201 TGFb	SULF2			TBP
							24.8524			20.9847	3.86778		0.868996	0.547528
			LINC-RT982	siLINC00313-201 TGFb	SULF2			TBP
							25.161			21.1846	3.97637		0.977579	0.507831
		TFK1	LINC-RT971	siNC	AXIN2			TBP				2.02003			1.19049			TFK1 cells
							22.6182			20.8498	1.76848		-0.251552	1.19049	0.985765	1.00946		AXIN2	siNC	siNC+TGFβ	siLINC00313-201	siLINC00313-201+TGFβ
															0.852122	0.170422		average	1.00946	0.951555	0.530008	0.673013
			LINC-RT972	siNC	AXIN2			TBP										SD	0.170422	0.149979	0.049508	0.067162
							22.9			20.8593	2.04071		0.0206847	0.985765				TTEST		0.681484	0.00945235	0.0425653
			LINC-RT973	siNC	AXIN2			TBP
							23.3953			21.1444	2.2509		0.230867	0.852122
			LINC-RT974	siNC TGFb	AXIN2			TBP							0.968952
							23.0891			21.0236	2.06553		0.0455034	0.968952	0.793636	0.951555
															1.09208	0.149979
			LINC-RT975	siNC TGFb	AXIN2			TBP
							23.1671			20.8136	2.35348		0.333452	0.793636
			LINC-RT976	siNC TGFb	AXIN2			TBP
							23.1459			21.253	1.89295		-0.127075	1.09208
			LINC-RT977	siLINC00313-201	AXIN2			TBP							0.50274
							23.9775			20.9653	3.01215		0.992116	0.50274	0.587155	0.530008
															0.500129	0.049508
			LINC-RT978	siLINC00313-201	AXIN2			TBP
							23.6879			20.8997	2.78822		0.768186	0.587155
			LINC-RT979	siLINC00313-201	AXIN2			TBP
							24.2128			21.1932	3.01966		0.999627	0.500129
			LINC-RT980	siLINC00313-201 TGFb	AXIN2			TBP							0.728869
							23.8004			21.3241	2.4763		0.456269	0.728869	0.691678	0.673013
															0.598493	0.067162
			LINC-RT981	siLINC00313-201 TGFb	AXIN2			TBP
							23.5365			20.9847	2.55186		0.531828	0.691678
			LINC-RT982	siLINC00313-201 TGFb	AXIN2			TBP
							23.9452			21.1846	2.76062		0.740593	0.598493
		TFK1	LINC-RT971	siNC	WNT5A			TBP				0.479533			0.95307			TFK1 cells
							21.3986			20.8498	0.548878		0.0693453	0.95307	0.913797	1.00503		WNT5A	siNC	siNC+TGFβ	siLINC00313-201	siLINC00313-201+TGFβ
															1.14822	0.125553		average	1.00503	0.419822	0.721373	0.347321
			LINC-RT972	siNC	WNT5A			TBP										SD	0.125553	0.0495273	0.0972029	0.0478406
							21.4688			20.8593	0.609588		0.130055	0.913797				TTEST		0.00168239	0.0364247	0.142276
			LINC-RT973	siNC	WNT5A			TBP
							21.4245			21.1444	0.280133		-0.1994	1.14822
			LINC-RT974	siNC TGFb	WNT5A			TBP							0.428848
							22.7246			21.0236	1.701		1.22146	0.428848	0.366403	0.419822
															0.464216	0.0495273
			LINC-RT975	siNC TGFb	WNT5A			TBP
							22.7417			20.8136	1.92803		1.4485	0.366403
			LINC-RT976	siNC TGFb	WNT5A			TBP
							22.8396			21.253	1.58666		1.10713	0.464216
			LINC-RT977	siLINC00313-201	WNT5A			TBP							0.644466
							22.0787			20.9653	1.11336		0.633825	0.644466	0.689028	0.721373
															0.830624	0.0972029
			LINC-RT978	siLINC00313-201	WNT5A			TBP
							21.9166			20.8997	1.0169		0.537365	0.689028
			LINC-RT979	siLINC00313-201	WNT5A			TBP
							21.9404			21.1932	0.747265		0.267732	0.830624
			LINC-RT980	siLINC00313-201 TGFb	WNT5A			TBP							0.402397
							23.1169			21.3241	1.79284		1.31331	0.402397	0.323493	0.347321
															0.316074	0.0478406
			LINC-RT981	siLINC00313-201 TGFb	WNT5A			TBP
							23.0924			20.9847	2.10773		1.62819	0.323493
			LINC-RT982	siLINC00313-201 TGFb	WNT5A			TBP
							23.3258			21.1846	2.1412		1.66166	0.316074
