# Supplementary material for: TGFβ-induced long non-coding RNA LINC00313 activates Wnt signaling and promotes cholangiocarcinoma
Source: EMBO Rep. 2024 Feb 8;25(3):11. doi: 10.1038/s44319-024-00075-z (PMC10933437; doi:10.1038/s44319-024-00075-z)
Supplement: Supplementary file 15 — Appendix and EV Figure Source Data [file 44319_2024_75_MOESM15_ESM.zip › Figure Appendix S4/S4E/qPCR_Huh28_siLINC2.xlsx]

## Sheet: TCF7 WNT5A AXIN2 SULF2 
							biological triplicate			biological triplicate
	MANIP	Cell line	sample	Treatment	Target	Cт target	Cт target	Ref	Cт ref TBP	Cт ref TBP	dCT (Ct target-Ct ref)	Moyenne ctrl	DDCT (dCT-dCT ctrl)	2^-DDCT
		Huh28	LINC-RT632	siNC	LINC00313			GAPDH				10.2573			1.11983			Huh28
							27.1998			17.1058	10.094		-0.16328	1.11983	0.937268	1.00329		LINC00313	siNC	siNC TGFβ	siLINC00313#2	siLINC00313#2 TGFβ
															0.95276	0.101227		average	1.00329	2.35749	0.159552	0.3231
			LINC-RT633	siNC	LINC00313			GAPDH										SD	0.101227	0.801151	0.0393254	0.0331563
							27.2377			16.8869	10.3508		0.0934658	0.937268				TTEST		0.0439133	0.000176417	0.0117413
																				siNC vs siNC TGFb	siNC vs siLINC	siNC TGFb vs siLINC TGFb
			LINC-RT634	siNC	LINC00313			GAPDH
							27.5588			17.2316	10.3271		0.0698147	0.95276
			LINC-RT635	siNC TGFb	LINC00313			GAPDH							1.59872
							26.5251			16.9447	9.5804		-0.676916	1.59872	2.27858	2.35749
															3.19518	0.801151
			LINC-RT636	siNC TGFb	LINC00313			GAPDH
							26.3759			17.3067	9.06918		-1.18814	2.27858
			LINC-RT637	siNC TGFb	LINC00313			GAPDH
							26.2574			17.6759	8.58142		-1.6759	3.19518
			LINC-RT638	siLINC00313#2	LINC00313			GAPDH							0.202018
							29.9678			17.4031	12.5648		2.30744	0.202018	0.152245	0.159552
															0.124392	0.0393254
			LINC-RT639	siLINC00313#2	LINC00313			GAPDH
							30.1251			17.1523	12.9728		2.71554	0.152245
			LINC-RT640	siLINC00313#2	LINC00313			GAPDH
							30.6585			17.3942	13.2643		3.00703	0.124392
			LINC-RT641	siLINC00313#2 TGFb	LINC00313			GAPDH							0.36114
							29.195			17.2379	11.9571		1.69978	0.307833	0.307833	0.3231
															0.300327	0.0331563
			LINC-RT642	siLINC00313#2 TGFb	LINC00313			GAPDH
							29.1316			17.4049	11.7267		1.46937	0.36114
			LINC-RT643	siLINC00313#2 TGFb	LINC00313			GAPDH
							29.3469			17.3542	11.9927		1.73539	0.300327
		Huh28	LINC-RT632	siNC	WNT5A			GAPDH				0.794999			1.10761			Huh28
							17.7533			17.1058	0.647545		-0.147455	1.10761	0.871556	1.00502		WNT5A	siNC	siNC TGFβ	siLINC00313#2	siLINC00313#2 TGFβ
															1.0359	0.121019		average	1.00502	0.919324	0.590029	0.52763
			LINC-RT633	siNC	WNT5A			GAPDH										SD	0.121019	0.19545	0.020372	0.0316543
							17.8802			16.8869	0.993334		0.198334	0.871556				TTEST		0.553652	0.00424055	0.0266212
																				siNC vs siNC TGFb	siNC vs siLINC	siNC TGFb vs siLINC TGFb
			LINC-RT634	siNC	WNT5A			GAPDH
							17.9758			17.2316	0.74412		-0.0508798	1.0359
			LINC-RT635	siNC TGFb	WNT5A			GAPDH							0.69924
							18.2558			16.9447	1.31114		0.516141	0.69924	0.986087	0.919324
															1.07264	0.19545
			LINC-RT636	siNC TGFb	WNT5A			GAPDH
							18.1219			17.3067	0.815212		0.0202128	0.986087
			LINC-RT637	siNC TGFb	WNT5A			GAPDH
							18.3698			17.6759	0.693829		-0.101171	1.07264
			LINC-RT638	siLINC00313#2	WNT5A			GAPDH							0.575173
							18.996			17.4031	1.59293		0.797932	0.575173	0.613253	0.590029
															0.581662	0.020372
			LINC-RT639	siLINC00313#2	WNT5A			GAPDH
							18.6527			17.1523	1.50045		0.705447	0.613253
			LINC-RT640	siLINC00313#2	WNT5A			GAPDH
							18.9709			17.3942	1.57675		0.781747	0.581662
			LINC-RT641	siLINC00313#2 TGFb	WNT5A			GAPDH							0.497687
							19.0396			17.2379	1.80169		1.00669	0.497687	0.524448	0.52763
															0.560755	0.0316543
			LINC-RT642	siLINC00313#2 TGFb	WNT5A			GAPDH
							19.131			17.4049	1.72613		0.931128	0.524448
			LINC-RT643	siLINC00313#2 TGFb	WNT5A			GAPDH
							18.9838			17.3542	1.62956		0.834557	0.560755
		Huh28	LINC-RT632	siNC	TCF7			GAPDH				7.7728			1.05327			Huh28
							24.8037			17.1058	7.69793		-0.0748704	1.05327	0.787878	1.0154		TCF7	siNC	siNC TGFβ	siLINC00313#2	siLINC00313#2 TGFβ
															1.20504	0.211146		average	1.0154	1.93974	0.690847	1.02648
			LINC-RT633	siNC	TCF7			GAPDH										SD	0.211146	0.399537	0.0724692	0.061059
							25.0037			16.8869	8.11676		0.343957	0.787878				TTEST		0.0239522	0.0654877	0.0173404
																				siNC vs siNC TGFb	siNC vs siLINC	siNC TGFb vs siLINC TGFb
			LINC-RT634	siNC	TCF7			GAPDH
							24.7353			17.2316	7.50372		-0.269086	1.20504
			LINC-RT635	siNC TGFb	TCF7			GAPDH							1.49309
							24.1392			16.9447	7.1945		-0.5783	1.49309	2.06302	1.93974
															2.26311	0.399537
			LINC-RT636	siNC TGFb	TCF7			GAPDH
							24.0347			17.3067	6.72805		-1.04476	2.06302
			LINC-RT637	siNC TGFb	TCF7			GAPDH
							24.2704			17.6759	6.5945		-1.1783	2.26311
			LINC-RT638	siLINC00313#2	TCF7			GAPDH							0.763163
							25.5658			17.4031	8.16274		0.389937	0.763163	0.618226	0.690847
															0.691152	0.0724692
			LINC-RT639	siLINC00313#2	TCF7			GAPDH
							25.6189			17.1523	8.4666		0.693795	0.618226
			LINC-RT640	siLINC00313#2	TCF7			GAPDH
							25.6999			17.3942	8.30573		0.532925	0.691152
			LINC-RT641	siLINC00313#2 TGFb	TCF7			GAPDH							0.965593
							25.0612			17.2379	7.82331		0.0505129	0.965593	1.02615	1.02648
															1.08771	0.061059
			LINC-RT642	siLINC00313#2 TGFb	TCF7			GAPDH
							25.1405			17.4049	7.73556		-0.0372403	1.02615
			LINC-RT643	siLINC00313#2 TGFb	TCF7			GAPDH
							25.0057			17.3542	7.65151		-0.121293	1.08771
		Huh28	LINC-RT632	siNC	AXIN2			GAPDH				6.91766			1.04469			Huh28
							23.9604			17.1058	6.85458		-0.0630817	1.04469	0.852561	1.00667		AXIN2	siNC	siNC TGFβ	siLINC00313#2	siLINC00313#2 TGFβ
															1.12276	0.139053		average	1.00667	0.95355	1.26433	1.20783
			LINC-RT633	siNC	AXIN2			GAPDH										SD	0.139053	0.263443	0.093835	0.181239
							24.0347			16.8869	7.14779		0.230125	0.852561				TTEST		0.772844	0.0563702	0.24045
																				siNC vs siNC TGFb	siNC vs siLINC	siNC TGFb vs siLINC TGFb
			LINC-RT634	siNC	AXIN2			GAPDH
							23.9823			17.2316	6.75062		-0.167044	1.12276
			LINC-RT635	siNC TGFb	AXIN2			GAPDH							0.753944
							24.2698			16.9447	7.32513		0.407471	0.753944	0.854556	0.95355
															1.25215	0.263443
			LINC-RT636	siNC TGFb	AXIN2			GAPDH
							24.4511			17.3067	7.14441		0.226753	0.854556
			LINC-RT637	siNC TGFb	AXIN2			GAPDH
							24.2692			17.6759	6.59325		-0.324408	1.25215
			LINC-RT638	siLINC00313#2	AXIN2			GAPDH							1.36333
							23.8736			17.4031	6.47053		-0.44713	1.36333	1.17669	1.26433
															1.25297	0.093835
			LINC-RT639	siLINC00313#2	AXIN2			GAPDH
							23.8352			17.1523	6.68293		-0.234734	1.17669
			LINC-RT640	siLINC00313#2	AXIN2			GAPDH
							23.9865			17.3942	6.59231		-0.325354	1.25297
			LINC-RT641	siLINC00313#2 TGFb	AXIN2			GAPDH							1.10636
							24.0098			17.2379	6.77184		-0.145824	1.10636	1.10006	1.20783
															1.41708	0.181239
			LINC-RT642	siLINC00313#2 TGFb	AXIN2			GAPDH
							24.185			17.4049	6.78008		-0.137581	1.10006
			LINC-RT643	siLINC00313#2 TGFb	AXIN2			GAPDH
							23.769			17.3542	6.41474		-0.50292	1.41708
		Huh28	LINC-RT632	siNC	SULF2			GAPDH				0.0412807			1.02256			Huh28
							17.1149			17.1058	0.00909042		-0.0321903	1.02256	0.874493	1.00511		SULF2	siNC	siNC TGFβ	siLINC00313#2	siLINC00313#2 TGFβ
															1.11829	0.12283		average	1.00511	1.55939	0.761539	1.06432
			LINC-RT633	siNC	SULF2			GAPDH										SD	0.12283	0.384937	0.0372751	0.188047
							17.1217			16.8869	0.234762		0.193481	0.874493				TTEST		0.0763214	0.0303094	0.115911
																				siNC vs siNC TGFb	siNC vs siLINC	siNC TGFb vs siLINC TGFb
			LINC-RT634	siNC	SULF2			GAPDH
							17.1116			17.2316	-0.12001		-0.161291	1.11829
			LINC-RT635	siNC TGFb	SULF2			GAPDH							1.2007
							16.7221			16.9447	-0.222591		-0.263872	1.2007	1.51141	1.55939
															1.96607	0.384937
			LINC-RT636	siNC TGFb	SULF2			GAPDH
							16.7521			17.3067	-0.554619		-0.5959	1.51141
			LINC-RT637	siNC TGFb	SULF2			GAPDH
							16.7419			17.6759	-0.934036		-0.975317	1.96607
			LINC-RT638	siLINC00313#2	SULF2			GAPDH							0.731474
							17.8955			17.4031	0.492403		0.451122	0.731474	0.749897	0.761539
															0.803245	0.0372751
			LINC-RT639	siLINC00313#2	SULF2			GAPDH
							17.6088			17.1523	0.456516		0.415236	0.749897
			LINC-RT640	siLINC00313#2	SULF2			GAPDH
							17.7516			17.3942	0.357368		0.316088	0.803245
			LINC-RT641	siLINC00313#2 TGFb	SULF2			GAPDH							1.03177
							17.2341			17.2379	-0.00383949		-0.0451202	1.03177	0.894674	1.06432
															1.26652	0.188047
			LINC-RT642	siLINC00313#2 TGFb	SULF2			GAPDH
							17.6068			17.4049	0.201847		0.160566	0.894674
			LINC-RT643	siLINC00313#2 TGFb	SULF2			GAPDH
							17.0546			17.3542	-0.299587		-0.340868	1.26652
